# Supplementary material for: Resolvin E1-ChemR23 Axis Regulates the Hepatic Metabolic and Inflammatory Transcriptional Landscape in Obesity at the Whole Genome and Exon Level
Source: Front Nutr. 2021 Dec 24;8:799492. doi: 10.3389/fnut.2021.799492 (PMC8740313; doi:10.3389/fnut.2021.799492)
Supplement: Supplementary file 1 [file Data_Sheet_1.XLSX]

## Sheet: METADATA TEMPLATE 
# High-throughput sequencing metadata template. (Version: April 28, 2020)
# All fields in this template must be completed.
# See METADATA EXAMPLES in tabs at the foot of this page.
# Field names (in blue on this page) should not be edited. Hover over cells containing field names to view field content guidelines.
# Human data. If there are patient privacy concerns regarding making data fully public through GEO, please submit to NCBI's dbGaP (http://www.ncbi.nlm.nih.gov/gap/) database. dbGaP has controlled access mechanisms and is an appropriate resource for hosting sensitive patient data.
SERIES
# This section describes the overall study. Complete all fields.
title	Resolvin E1-ChemR23 Axis Regulates the Hepatic Metabolic and Inflammatory Transcriptional Landscape at the Whole Genome and Exon Level in Obesity
summary	Livers of diet induced obese and lean wildtype and ChemR23 knocout mice injected with and without resolvin E1 (RvE1) were run on the NovaSeq 6000.
overall design	Livers were sequenced from 6 different murine groups (1) Lean wildtype (WT) (2) High fat WT (3) Lean ChemR23 knockouts (KO) (4) High fat ChemR23 KO (5) High fat WT+RvE1 (6) High fat ChemR23 KO+RvE1
contributor	Abrar,E,Al-Shaer
contributor	Anandita,Pal
contributor	Saame,Raza,Shaikh
supplementary file
SAMPLES
# Thoroughly describe each of the biological Samples under investigation. Tissue/cell type/cell line information is required.
# Include all biological and experimental variables in characteristics columns (for example, characteristics: tissue, characteristics: cell type, characteristics: treatment, characteristics: genotype, characteristics: disease state or any clinical variables, etc...)
# -> -> KEEP SCROLLING TO THE RIGHT FOR IMPORTANT FIELDS; RAW AND PROCESSED FILES MUST BE LISTED IN THIS SECTION -> ->
Sample name	title	source name	organism	characteristics: strain	characteristics: genotype	characteristics: dietary group	characteristics: treatment	molecule	description	processed data file	raw file	raw file	raw file	raw file
SSHA_10-2L-Mutant_HF_Veh	10-2L KO HF veh	Whole liver	Mus musculus	C57BL/6J	ChemR23 knockout	High Fat (60% kcal from fat)	Vehicle control (ethanol+PBS)	mRNA			SSHA_10-2L-Mutant_HF_Veh_CCGTGAAG-CAGTGGAT_S19_L001_R1_001	SSHA_10-2L-Mutant_HF_Veh_CCGTGAAG-CAGTGGAT_S19_L001_R2_001	SSHA_10-2L-Mutant_HF_Veh_CCGTGAAG-CAGTGGAT_S19_L002_R1_001	SSHA_10-2L-Mutant_HF_Veh_CCGTGAAG-CAGTGGAT_S19_L002_R2_001
SSHA_10-RL-Mutant_HF_Veh	10RL KO HF veh	Whole liver	Mus musculus	C57BL/6J	ChemR23 knockout	High Fat (60% kcal from fat)	Vehicle control (ethanol+PBS)	mRNA			SSHA_10-RL-Mutant_HF_Veh_GGCATTCT-CTAGCTTG_S20_L001_R1_001	SSHA_10-RL-Mutant_HF_Veh_GGCATTCT-CTAGCTTG_S20_L001_R2_001	SSHA_10-RL-Mutant_HF_Veh_GGCATTCT-CTAGCTTG_S20_L002_R1_001	SSHA_10-RL-Mutant_HF_Veh_GGCATTCT-CTAGCTTG_S20_L002_R2_001
SSHA_10-R-Mutant_HF_Veh	10R KO HF veh	Whole liver	Mus musculus	C57BL/6J	ChemR23 knockout	High Fat (60% kcal from fat)	Vehicle control (ethanol+PBS)	mRNA			SSHA_10-R-Mutant_HF_Veh_TTACAGGA-TGACAAGC_S21_L001_R1_001	SSHA_10-R-Mutant_HF_Veh_TTACAGGA-TGACAAGC_S21_L001_R2_001	SSHA_10-R-Mutant_HF_Veh_TTACAGGA-TGACAAGC_S21_L002_R1_001	SSHA_10-R-Mutant_HF_Veh_TTACAGGA-TGACAAGC_S21_L002_R2_001
SSHA_12-2L-Mutant_HF_RvE1	12-2L KO HF RvE1	Whole liver	Mus musculus	C57BL/6J	ChemR23 knockout	High Fat (60% kcal from fat)	Resolvin E1 300ng	mRNA			SSHA_12-2L-Mutant_HF_RvE1_ATATGGAT-CTGTATTA_S22_L001_R1_001	SSHA_12-2L-Mutant_HF_RvE1_ATATGGAT-CTGTATTA_S22_L001_R2_001	SSHA_12-2L-Mutant_HF_RvE1_ATATGGAT-CTGTATTA_S22_L002_R1_001	SSHA_12-2L-Mutant_HF_RvE1_ATATGGAT-CTGTATTA_S22_L002_R2_001
SSHA_12-L-Mutant_HF_RvE1	12L KO HF RvE1	Whole liver	Mus musculus	C57BL/6J	ChemR23 knockout	High Fat (60% kcal from fat)	Resolvin E1 300ng	mRNA			SSHA_12-L-Mutant_HF_RvE1_GATTCTGC-GACGAGAG_S23_L001_R1_001	SSHA_12-L-Mutant_HF_RvE1_GATTCTGC-GACGAGAG_S23_L001_R2_001	SSHA_12-L-Mutant_HF_RvE1_GATTCTGC-GACGAGAG_S23_L002_R1_001	SSHA_12-L-Mutant_HF_RvE1_GATTCTGC-GACGAGAG_S23_L002_R2_001
SSHA_12-RL-Mutant_HF_RvE1	12RL KO HF RvE1	Whole liver	Mus musculus	C57BL/6J	ChemR23 knockout	High Fat (60% kcal from fat)	Resolvin E1 300ng	mRNA			SSHA_12-RL-Mutant_HF_RvE1_TCGTAGTG-AGACTTGG_S24_L001_R1_001	SSHA_12-RL-Mutant_HF_RvE1_TCGTAGTG-AGACTTGG_S24_L001_R2_001	SSHA_12-RL-Mutant_HF_RvE1_TCGTAGTG-AGACTTGG_S24_L002_R1_001	SSHA_12-RL-Mutant_HF_RvE1_TCGTAGTG-AGACTTGG_S24_L002_R2_001
SSHA_14-2L-Mutant_CON_Veh	14-2L KO con veh	Whole liver	Mus musculus	C57BL/6J	ChemR23 knockout	Lean (10% kcal from fat)	Vehicle control (ethanol+PBS)	mRNA			SSHA_14-2L-Mutant_CON_Veh_ATGAGGCC-GTTAATTG_S25_L001_R1_001	SSHA_14-2L-Mutant_CON_Veh_ATGAGGCC-GTTAATTG_S25_L001_R2_001	SSHA_14-2L-Mutant_CON_Veh_ATGAGGCC-GTTAATTG_S25_L002_R1_001	SSHA_14-2L-Mutant_CON_Veh_ATGAGGCC-GTTAATTG_S25_L002_R2_001
SSHA_14-RL-Mutant_CON_Veh	14RL KO con veh	Whole liver	Mus musculus	C57BL/6J	ChemR23 knockout	Lean (10% kcal from fat)	Vehicle control (ethanol+PBS)	mRNA			SSHA_14-RL-Mutant_CON_Veh_ACTAAGAT-AACCGCGG_S26_L001_R1_001	SSHA_14-RL-Mutant_CON_Veh_ACTAAGAT-AACCGCGG_S26_L001_R2_001	SSHA_14-RL-Mutant_CON_Veh_ACTAAGAT-AACCGCGG_S26_L002_R1_001	SSHA_14-RL-Mutant_CON_Veh_ACTAAGAT-AACCGCGG_S26_L002_R2_001
SSHA_15-2L-Mutant_HF_RvE1	15-2L KO HF RvE1	Whole liver	Mus musculus	C57BL/6J	ChemR23 knockout	High Fat (60% kcal from fat)	Resolvin E1 300ng	mRNA			SSHA_15-2L-Mutant_HF_RvE1_TAAGTGGT-CTTAAGCC_S27_L001_R1_001	SSHA_15-2L-Mutant_HF_RvE1_TAAGTGGT-CTTAAGCC_S27_L001_R2_001	SSHA_15-2L-Mutant_HF_RvE1_TAAGTGGT-CTTAAGCC_S27_L002_R1_001	SSHA_15-2L-Mutant_HF_RvE1_TAAGTGGT-CTTAAGCC_S27_L002_R2_001
SSHA_15-R-Mutant_HF_RvE1	15R KO HF RvE1	Whole liver	Mus musculus	C57BL/6J	ChemR23 knockout	High Fat (60% kcal from fat)	Resolvin E1 300ng	mRNA			SSHA_15-R-Mutant_HF_RvE1_CTACGACA-GAGTCCAA_S28_L001_R1_001	SSHA_15-R-Mutant_HF_RvE1_CTACGACA-GAGTCCAA_S28_L001_R2_001	SSHA_15-R-Mutant_HF_RvE1_CTACGACA-GAGTCCAA_S28_L002_R1_001	SSHA_15-R-Mutant_HF_RvE1_CTACGACA-GAGTCCAA_S28_L002_R2_001
SSHA_19-R-WT_CON_Veh	19R WT con veh	Whole liver	Mus musculus	C57BL/6J	ChemR23 Wildtype	Lean (10% kcal from fat)	Vehicle control (ethanol+PBS)	mRNA			SSHA_19-R-WT_CON_Veh_GGACTTGG-CGCAGACG_S29_L001_R1_001	SSHA_19-R-WT_CON_Veh_GGACTTGG-CGCAGACG_S29_L001_R2_001	SSHA_19-R-WT_CON_Veh_GGACTTGG-CGCAGACG_S29_L002_R1_001	SSHA_19-R-WT_CON_Veh_GGACTTGG-CGCAGACG_S29_L002_R2_001
SSHA_20-2L-Mutant_CON_Veh	20-2L KO con veh	Whole liver	Mus musculus	C57BL/6J	ChemR23 knockout	Lean (10% kcal from fat)	Vehicle control (ethanol+PBS)	mRNA			SSHA_20-2L-Mutant_CON_Veh_TCCAACGC-TTGGACTT_S30_L001_R1_001	SSHA_20-2L-Mutant_CON_Veh_TCCAACGC-TTGGACTT_S30_L001_R2_001	SSHA_20-2L-Mutant_CON_Veh_TCCAACGC-TTGGACTT_S30_L002_R1_001	SSHA_20-2L-Mutant_CON_Veh_TCCAACGC-TTGGACTT_S30_L002_R2_001
SSHA_20-L-Mutant_CON_Veh	20L KO con veh	Whole liver	Mus musculus	C57BL/6J	ChemR23 knockout	Lean (10% kcal from fat)	Vehicle control (ethanol+PBS)	mRNA			SSHA_20-L-Mutant_CON_Veh_CTTGGTAT-CCAAGTCC_S31_L001_R1_001	SSHA_20-L-Mutant_CON_Veh_CTTGGTAT-CCAAGTCC_S31_L001_R2_001	SSHA_20-L-Mutant_CON_Veh_CTTGGTAT-CCAAGTCC_S31_L002_R1_001	SSHA_20-L-Mutant_CON_Veh_CTTGGTAT-CCAAGTCC_S31_L002_R2_001
SSHA_20-R-Mutant_CON_Veh	20R KO con veh	Whole liver	Mus musculus	C57BL/6J	ChemR23 knockout	Lean (10% kcal from fat)	Vehicle control (ethanol+PBS)	mRNA			SSHA_20-R-Mutant_CON_Veh_GTCGGAGC-GGTTATAA_S32_L001_R1_001	SSHA_20-R-Mutant_CON_Veh_GTCGGAGC-GGTTATAA_S32_L001_R2_001	SSHA_20-R-Mutant_CON_Veh_GTCGGAGC-GGTTATAA_S32_L002_R1_001	SSHA_20-R-Mutant_CON_Veh_GTCGGAGC-GGTTATAA_S32_L002_R2_001
SSHA_21-L-WT_CON_Veh	21L WT con veh	Whole liver	Mus musculus	C57BL/6J	ChemR23 Wildtype	Lean (10% kcal from fat)	Vehicle control (ethanol+PBS)	mRNA			SSHA_21-L-WT_CON_Veh_ATCCACTG-AGGTGCGT_S33_L001_R1_001	SSHA_21-L-WT_CON_Veh_ATCCACTG-AGGTGCGT_S33_L001_R2_001	SSHA_21-L-WT_CON_Veh_ATCCACTG-AGGTGCGT_S33_L002_R1_001	SSHA_21-L-WT_CON_Veh_ATCCACTG-AGGTGCGT_S33_L002_R2_001
SSHA_21-R-WT_CON_Veh	21R WT con veh	Whole liver	Mus musculus	C57BL/6J	ChemR23 Wildtype	Lean (10% kcal from fat)	Vehicle control (ethanol+PBS)	mRNA			SSHA_21-R-WT_CON_Veh_AAGTCCAA-TATGAGTA_S34_L001_R1_001	SSHA_21-R-WT_CON_Veh_AAGTCCAA-TATGAGTA_S34_L001_R2_001	SSHA_21-R-WT_CON_Veh_AAGTCCAA-TATGAGTA_S34_L002_R1_001	SSHA_21-R-WT_CON_Veh_AAGTCCAA-TATGAGTA_S34_L002_R2_001
SSHA_22-L-WT_HF_Veh	22L WT HF veh	Whole liver	Mus musculus	C57BL/6J	ChemR23 Wildtype	High Fat (60% kcal from fat)	Vehicle control (ethanol+PBS)	mRNA			SSHA_22-L-WT_HF_Veh_TCTCTACT-CGCGGTTC_S35_L001_R1_001	SSHA_22-L-WT_HF_Veh_TCTCTACT-CGCGGTTC_S35_L001_R2_001	SSHA_22-L-WT_HF_Veh_TCTCTACT-CGCGGTTC_S35_L002_R1_001	SSHA_22-L-WT_HF_Veh_TCTCTACT-CGCGGTTC_S35_L002_R2_001
SSHA_23-2L-Mutant_HF_RvE1	23-2L KO HF RvE1	Whole liver	Mus musculus	C57BL/6J	ChemR23 knockout	High Fat (60% kcal from fat)	Resolvin E1 300ng	mRNA			SSHA_23-2L-Mutant_HF_RvE1_CGGACAAC-TCCGGATT_S36_L001_R1_001	SSHA_23-2L-Mutant_HF_RvE1_CGGACAAC-TCCGGATT_S36_L001_R2_001	SSHA_23-2L-Mutant_HF_RvE1_CGGACAAC-TCCGGATT_S36_L002_R1_001	SSHA_23-2L-Mutant_HF_RvE1_CGGACAAC-TCCGGATT_S36_L002_R2_001
SSHA_23-L-Mutant_HF_Veh	23L KO HF veh	Whole liver	Mus musculus	C57BL/6J	ChemR23 knockout	High Fat (60% kcal from fat)	Vehicle control (ethanol+PBS)	mRNA			SSHA_23-L-Mutant_HF_Veh_AATGCCTC-TCGATCCA_S37_L001_R1_001	SSHA_23-L-Mutant_HF_Veh_AATGCCTC-TCGATCCA_S37_L001_R2_001	SSHA_23-L-Mutant_HF_Veh_AATGCCTC-TCGATCCA_S37_L002_R1_001	SSHA_23-L-Mutant_HF_Veh_AATGCCTC-TCGATCCA_S37_L002_R2_001
SSHA_23-RL-Mutant_HF_RvE1	23RL KO HF RvE1	Whole liver	Mus musculus	C57BL/6J	ChemR23 knockout	High Fat (60% kcal from fat)	Resolvin E1 300ng	mRNA			SSHA_23-RL-Mutant_HF_RvE1_GCGCAAGC-TCACGCCG_S38_L001_R1_001	SSHA_23-RL-Mutant_HF_RvE1_GCGCAAGC-TCACGCCG_S38_L001_R2_001	SSHA_23-RL-Mutant_HF_RvE1_GCGCAAGC-TCACGCCG_S38_L002_R1_001	SSHA_23-RL-Mutant_HF_RvE1_GCGCAAGC-TCACGCCG_S38_L002_R2_001
SSHA_26-L-WT_CON_Veh	26L WT con veh	Whole liver	Mus musculus	C57BL/6J	ChemR23 Wildtype	Lean (10% kcal from fat)	Vehicle control (ethanol+PBS)	mRNA			SSHA_26-L-WT_CON_Veh_CAAGCTAG-ACATAGCG_S39_L001_R1_001	SSHA_26-L-WT_CON_Veh_CAAGCTAG-ACATAGCG_S39_L001_R2_001	SSHA_26-L-WT_CON_Veh_CAAGCTAG-ACATAGCG_S39_L002_R1_001	SSHA_26-L-WT_CON_Veh_CAAGCTAG-ACATAGCG_S39_L002_R2_001
SSHA_26-R-WT_CON_Veh	26R WT con veh	Whole liver	Mus musculus	C57BL/6J	ChemR23 Wildtype	Lean (10% kcal from fat)	Vehicle control (ethanol+PBS)	mRNA			SSHA_26-R-WT_CON_Veh_GCTTGTCA-GAACATAC_S40_L001_R1_001	SSHA_26-R-WT_CON_Veh_GCTTGTCA-GAACATAC_S40_L001_R2_001	SSHA_26-R-WT_CON_Veh_GCTTGTCA-GAACATAC_S40_L002_R1_001	SSHA_26-R-WT_CON_Veh_GCTTGTCA-GAACATAC_S40_L002_R2_001
SSHA_27-2L-WT_HF_Veh	27-2L WT HF veh	Whole liver	Mus musculus	C57BL/6J	ChemR23 Wildtype	High Fat (60% kcal from fat)	Vehicle control (ethanol+PBS)	mRNA			SSHA_27-2L-WT_HF_Veh_CTCTCGTC-TATAACCT_S41_L001_R1_001	SSHA_27-2L-WT_HF_Veh_CTCTCGTC-TATAACCT_S41_L001_R2_001	SSHA_27-2L-WT_HF_Veh_CTCTCGTC-TATAACCT_S41_L002_R1_001	SSHA_27-2L-WT_HF_Veh_CTCTCGTC-TATAACCT_S41_L002_R2_001
SSHA_27-2R-WT_HF_Veh	27-2R WT HF veh	Whole liver	Mus musculus	C57BL/6J	ChemR23 Wildtype	High Fat (60% kcal from fat)	Vehicle control (ethanol+PBS)	mRNA			SSHA_27-2R-WT_HF_Veh_TTGGACTC-GGAAGCAG_S42_L001_R1_001	SSHA_27-2R-WT_HF_Veh_TTGGACTC-GGAAGCAG_S42_L001_R2_001	SSHA_27-2R-WT_HF_Veh_TTGGACTC-GGAAGCAG_S42_L002_R1_001	SSHA_27-2R-WT_HF_Veh_TTGGACTC-GGAAGCAG_S42_L002_R2_001
SSHA_27-RL-WT_HF_Veh	27RL WT HF veh	Whole liver	Mus musculus	C57BL/6J	ChemR23 Wildtype	High Fat (60% kcal from fat)	Vehicle control (ethanol+PBS)	mRNA			SSHA_27-RL-WT_HF_Veh_CCAAGTCT-AAGGATGA_S43_L001_R1_001	SSHA_27-RL-WT_HF_Veh_CCAAGTCT-AAGGATGA_S43_L001_R2_001	SSHA_27-RL-WT_HF_Veh_CCAAGTCT-AAGGATGA_S43_L002_R1_001	SSHA_27-RL-WT_HF_Veh_CCAAGTCT-AAGGATGA_S43_L002_R2_001
SSHA_30-L-WT_HF_RvE1	30L WT HF RvE1	Whole liver	Mus musculus	C57BL/6J	ChemR23 Wildtype	High Fat (60% kcal from fat)	Resolvin E1 300ng	mRNA			SSHA_30-L-WT_HF_RvE1_GCACGGAC-GTCTCGCA_S44_L001_R1_001	SSHA_30-L-WT_HF_RvE1_GCACGGAC-GTCTCGCA_S44_L001_R2_001	SSHA_30-L-WT_HF_RvE1_GCACGGAC-GTCTCGCA_S44_L002_R1_001	SSHA_30-L-WT_HF_RvE1_GCACGGAC-GTCTCGCA_S44_L002_R2_001
SSHA_30-RL-WT_HF_RvE1	30RL WT HF RvE1	Whole liver	Mus musculus	C57BL/6J	ChemR23 Wildtype	High Fat (60% kcal from fat)	Resolvin E1 300ng	mRNA			SSHA_30-RL-WT_HF_RvE1_ATGTAAGT-ACTCTATG_S45_L001_R1_001	SSHA_30-RL-WT_HF_RvE1_ATGTAAGT-ACTCTATG_S45_L001_R2_001	SSHA_30-RL-WT_HF_RvE1_ATGTAAGT-ACTCTATG_S45_L002_R1_001	SSHA_30-RL-WT_HF_RvE1_ATGTAAGT-ACTCTATG_S45_L002_R2_001
SSHA_30-R-WT_HF_RvE1	30R WT HF RvE1	Whole liver	Mus musculus	C57BL/6J	ChemR23 Wildtype	High Fat (60% kcal from fat)	Resolvin E1 300ng	mRNA			SSHA_30-R-WT_HF_RvE1_GGTACCTT-AAGACGTC_S46_L001_R1_001	SSHA_30-R-WT_HF_RvE1_GGTACCTT-AAGACGTC_S46_L001_R2_001	SSHA_30-R-WT_HF_RvE1_GGTACCTT-AAGACGTC_S46_L002_R1_001	SSHA_30-R-WT_HF_RvE1_GGTACCTT-AAGACGTC_S46_L002_R2_001
SSHA_31-L-Mutant_HF_Veh	31L KO HF veh	Whole liver	Mus musculus	C57BL/6J	ChemR23 knockout	High Fat (60% kcal from fat)	Vehicle control (ethanol+PBS)	mRNA			SSHA_31-L-Mutant_HF_Veh_AGCCTCAT-AGTAGAGA_S47_L001_R1_001	SSHA_31-L-Mutant_HF_Veh_AGCCTCAT-AGTAGAGA_S47_L001_R2_001	SSHA_31-L-Mutant_HF_Veh_AGCCTCAT-AGTAGAGA_S47_L002_R1_001	SSHA_31-L-Mutant_HF_Veh_AGCCTCAT-AGTAGAGA_S47_L002_R2_001
SSHA_31-N-Mutant_HF_Veh	31N KO HF veh	Whole liver	Mus musculus	C57BL/6J	ChemR23 knockout	High Fat (60% kcal from fat)	Vehicle control (ethanol+PBS)	mRNA			SSHA_31-N-Mutant_HF_Veh_TACCGAGG-CCTGAACT_S48_L001_R1_001	SSHA_31-N-Mutant_HF_Veh_TACCGAGG-CCTGAACT_S48_L001_R2_001	SSHA_31-N-Mutant_HF_Veh_TACCGAGG-CCTGAACT_S48_L002_R1_001	SSHA_31-N-Mutant_HF_Veh_TACCGAGG-CCTGAACT_S48_L002_R2_001
SSHA_31-R-Mutant_HF_Veh	31R KO HF veh	Whole liver	Mus musculus	C57BL/6J	ChemR23 knockout	High Fat (60% kcal from fat)	Vehicle control (ethanol+PBS)	mRNA			SSHA_31-R-Mutant_HF_Veh_CGTTAGAA-TTCAGGTC_S49_L001_R1_001	SSHA_31-R-Mutant_HF_Veh_CGTTAGAA-TTCAGGTC_S49_L001_R2_001	SSHA_31-R-Mutant_HF_Veh_CGTTAGAA-TTCAGGTC_S49_L002_R1_001	SSHA_31-R-Mutant_HF_Veh_CGTTAGAA-TTCAGGTC_S49_L002_R2_001
SSHA_6-L-WT_HF_Veh	6L WT HF veh	Whole liver	Mus musculus	C57BL/6J	ChemR23 Wildtype	High Fat (60% kcal from fat)	Vehicle control (ethanol+PBS)	mRNA			SSHA_6-L-WT_HF_Veh_TGGATCGA-GTGCGATA_S50_L001_R1_001	SSHA_6-L-WT_HF_Veh_TGGATCGA-GTGCGATA_S50_L001_R2_001	SSHA_6-L-WT_HF_Veh_TGGATCGA-GTGCGATA_S50_L002_R1_001	SSHA_6-L-WT_HF_Veh_TGGATCGA-GTGCGATA_S50_L002_R2_001
SSHA_6-RL-WT_HF_Veh	6RL WT HF veh	Whole liver	Mus musculus	C57BL/6J	ChemR23 Wildtype	High Fat (60% kcal from fat)	Vehicle control (ethanol+PBS)	mRNA			SSHA_6-RL-WT_HF_Veh_GACCTGAA-TTGGTGAG_S51_L001_R1_001	SSHA_6-RL-WT_HF_Veh_GACCTGAA-TTGGTGAG_S51_L001_R2_001	SSHA_6-RL-WT_HF_Veh_GACCTGAA-TTGGTGAG_S51_L002_R1_001	SSHA_6-RL-WT_HF_Veh_GACCTGAA-TTGGTGAG_S51_L002_R2_001
SSHA_6-R-WT_HF_Veh	6R WT HF veh	Whole liver	Mus musculus	C57BL/6J	ChemR23 Wildtype	High Fat (60% kcal from fat)	Vehicle control (ethanol+PBS)	mRNA			SSHA_6-R-WT_HF_Veh_AGTTCAGG-CCAACAGA_S52_L001_R1_001	SSHA_6-R-WT_HF_Veh_AGTTCAGG-CCAACAGA_S52_L001_R2_001	SSHA_6-R-WT_HF_Veh_AGTTCAGG-CCAACAGA_S52_L002_R1_001	SSHA_6-R-WT_HF_Veh_AGTTCAGG-CCAACAGA_S52_L002_R2_001
SSHA_7-2L-WT_HF_RvE1	7-2L WT HF RvE1	Whole liver	Mus musculus	C57BL/6J	ChemR23 Wildtype	High Fat (60% kcal from fat)	Resolvin E1 300ng	mRNA			SSHA_7-2L-WT_HF_RvE1_GGCTTAAG-TCGTGACC_S53_L001_R1_001	SSHA_7-2L-WT_HF_RvE1_GGCTTAAG-TCGTGACC_S53_L001_R2_001	SSHA_7-2L-WT_HF_RvE1_GGCTTAAG-TCGTGACC_S53_L002_R1_001	SSHA_7-2L-WT_HF_RvE1_GGCTTAAG-TCGTGACC_S53_L002_R2_001
SSHA_7-L-WT_HF_RvE1	7L WT HF RvE1	Whole liver	Mus musculus	C57BL/6J	ChemR23 Wildtype	High Fat (60% kcal from fat)	Resolvin E1 300ng	mRNA			SSHA_7-L-WT_HF_RvE1_AATCCGGA-CTACAGTT_S54_L001_R1_001	SSHA_7-L-WT_HF_RvE1_AATCCGGA-CTACAGTT_S54_L001_R2_001	SSHA_7-L-WT_HF_RvE1_AATCCGGA-CTACAGTT_S54_L002_R1_001	SSHA_7-L-WT_HF_RvE1_AATCCGGA-CTACAGTT_S54_L002_R2_001
SSHA_7-RL-WT_HF_RvE1	7RL WT HF RvE1	Whole liver	Mus musculus	C57BL/6J	ChemR23 Wildtype	High Fat (60% kcal from fat)	Resolvin E1 300ng	mRNA			SSHA_7-RL-WT_HF_RvE1_CGGCGTGA-GCGCCTGT_S55_L001_R1_001	SSHA_7-RL-WT_HF_RvE1_CGGCGTGA-GCGCCTGT_S55_L001_R2_001	SSHA_7-RL-WT_HF_RvE1_CGGCGTGA-GCGCCTGT_S55_L002_R1_001	SSHA_7-RL-WT_HF_RvE1_CGGCGTGA-GCGCCTGT_S55_L002_R2_001
SSHA_7-R-WT_HF_RvE1	7R WT HF RvE1	Whole liver	Mus musculus	C57BL/6J	ChemR23 Wildtype	High Fat (60% kcal from fat)	Resolvin E1 300ng	mRNA			SSHA_7-R-WT_HF_RvE1_TAATACAG-ATATTCAC_S56_L001_R1_001	SSHA_7-R-WT_HF_RvE1_TAATACAG-ATATTCAC_S56_L001_R2_001	SSHA_7-R-WT_HF_RvE1_TAATACAG-ATATTCAC_S56_L002_R1_001	SSHA_7-R-WT_HF_RvE1_TAATACAG-ATATTCAC_S56_L002_R2_001
SSHA_8-RL-WT_CON_Veh	8RL WT con veh	Whole liver	Mus musculus	C57BL/6J	ChemR23 Wildtype	Lean (10% kcal from fat)	Vehicle control (ethanol+PBS)	mRNA			SSHA_8-RL-WT_CON_Veh_CCGCGGTT-AGCGCTAG_S57_L001_R1_001	SSHA_8-RL-WT_CON_Veh_CCGCGGTT-AGCGCTAG_S57_L001_R2_001	SSHA_8-RL-WT_CON_Veh_CCGCGGTT-AGCGCTAG_S57_L002_R1_001	SSHA_8-RL-WT_CON_Veh_CCGCGGTT-AGCGCTAG_S57_L002_R2_001
SSHA_8-R-WT_CON_Veh	8R WT con veh	Whole liver	Mus musculus	C57BL/6J	ChemR23 Wildtype	Lean (10% kcal from fat)	Vehicle control (ethanol+PBS)	mRNA			SSHA_8-R-WT_CON_Veh_TTATAACC-GATATCGA_S58_L001_R1_001	SSHA_8-R-WT_CON_Veh_TTATAACC-GATATCGA_S58_L001_R2_001	SSHA_8-R-WT_CON_Veh_TTATAACC-GATATCGA_S58_L002_R1_001	SSHA_8-R-WT_CON_Veh_TTATAACC-GATATCGA_S58_L002_R2_001
SSHA_9-L-Mutant_CON_Veh	9L KO con veh	Whole liver	Mus musculus	C57BL/6J	ChemR23 knockout	Lean (10% kcal from fat)	Vehicle control (ethanol+PBS)	mRNA			SSHA_9-L-Mutant_CON_Veh_AACGTTCC-GGAGTACT_S59_L001_R1_001	SSHA_9-L-Mutant_CON_Veh_AACGTTCC-GGAGTACT_S59_L001_R2_001	SSHA_9-L-Mutant_CON_Veh_AACGTTCC-GGAGTACT_S59_L002_R1_001	SSHA_9-L-Mutant_CON_Veh_AACGTTCC-GGAGTACT_S59_L002_R2_001
SSHA_9-RL-Mutant_CON_Veh	9RL KO con veh	Whole liver	Mus musculus	C57BL/6J	ChemR23 knockout	Lean (10% kcal from fat)	Vehicle control (ethanol+PBS)	mRNA			SSHA_9-RL-Mutant_CON_Veh_GCAGAATT-ACCGGCCA_S60_L001_R1_001	SSHA_9-RL-Mutant_CON_Veh_GCAGAATT-ACCGGCCA_S60_L001_R2_001	SSHA_9-RL-Mutant_CON_Veh_GCAGAATT-ACCGGCCA_S60_L002_R1_001	SSHA_9-RL-Mutant_CON_Veh_GCAGAATT-ACCGGCCA_S60_L002_R2_001
PROTOCOLS
# Protocols applicable to only a subset of Samples can be included as additional columns of the SAMPLES section above instead.
growth protocol
treatment protocol	Mice received intraperitoneal injections in the lower left visceral fat pad of either 300ng resolvin E1 or an ethanol vehicle control.
extract protocol	mRNA from whole livers was extracted
library construction protocol	Total RNA-Seq library construction was performed from the RNA samples using the TruSeq Stranded RNA Sample Preparation Kit and bar-coded with individual tags following the manufacturer’s instructions (Illumina, Inc. San Diego, CA)
library strategy	Total RNA-Seq mRNA, 35 million reads per sample, 2 lanes per sample, paired-end run
DATA PROCESSING PIPELINE
# Data processing steps include base-calling, alignment, filtering, peak-calling, generation of normalized abundance measurements etc…
# For each step provide a description, as well as software name, version, parameters, if applicable.
data processing step	NovaSeq 6000 used for sequencing/base calling
data processing step	Quality of sequencing files ran through FASTQC
data processing step	FASTQ files aligned to the Mus musculus UCSC MM10 reference genome using Bowtie2
data processing step	Gene counts were generated via the subread featureCounts package
data processing step	DESeq2 was used for normalization and statistical analysis of the gene counts file output from the featureCounts program
genome build	UCSC MM10
processed data files format and content	CSV data table with DESeq2 output (statistics + normalized gene counts)
# For each file listed in the "processed data file" columns of the SAMPLES section, provide additional information below.
PROCESSED DATA FILES
file name	file type	file checksum
DESeq2_results_ChemR23_WT_KO_Con+Veh,csv	normalized gene counts and statistics
DESeq2_results_ChemR23_WT_KO_HF+Veh.csv	normalized gene counts and statistics
DESeq2_results_ChemR23_WT_HF+Veh_Con+Veh.csv	normalized gene counts and statistics
DESeq2_results_ChemR23_KO_HF+Veh_Con+Veh.csv	normalized gene counts and statistics
DESeq2_results_ChemR23_WTs_HF+Veh_HF+RvE1.csv	normalized gene counts and statistics
DESeq2_results_ChemR23_KOs_HF+Veh_HF+RvE1.csv	normalized gene counts and statistics
# For each file listed in the "raw file" columns of the SAMPLES section above, provide additional information below.
RAW FILES
file name	file type	file checksum	instrument model	single or paired-end
SSHA_10-2L-Mutant_HF_Veh	FASTQ		NovaSeq 6000	Paired-end
SSHA_10-RL-Mutant_HF_Veh	FASTQ		NovaSeq 6000	Paired-end
SSHA_10-R-Mutant_HF_Veh	FASTQ		NovaSeq 6000	Paired-end
SSHA_12-2L-Mutant_HF_RvE1	FASTQ		NovaSeq 6000	Paired-end
SSHA_12-L-Mutant_HF_RvE1	FASTQ		NovaSeq 6000	Paired-end
SSHA_12-RL-Mutant_HF_RvE1	FASTQ		NovaSeq 6000	Paired-end
SSHA_14-2L-Mutant_CON_Veh	FASTQ		NovaSeq 6000	Paired-end
SSHA_14-RL-Mutant_CON_Veh	FASTQ		NovaSeq 6000	Paired-end
SSHA_15-2L-Mutant_HF_RvE1	FASTQ		NovaSeq 6000	Paired-end
SSHA_15-R-Mutant_HF_RvE1	FASTQ		NovaSeq 6000	Paired-end
SSHA_19-R-WT_CON_Veh	FASTQ		NovaSeq 6000	Paired-end
SSHA_20-2L-Mutant_CON_Veh	FASTQ		NovaSeq 6000	Paired-end
SSHA_20-L-Mutant_CON_Veh	FASTQ		NovaSeq 6000	Paired-end
SSHA_20-R-Mutant_CON_Veh	FASTQ		NovaSeq 6000	Paired-end
SSHA_21-L-WT_CON_Veh	FASTQ		NovaSeq 6000	Paired-end
SSHA_21-R-WT_CON_Veh	FASTQ		NovaSeq 6000	Paired-end
SSHA_22-L-WT_HF_Veh	FASTQ		NovaSeq 6000	Paired-end
SSHA_23-2L-Mutant_HF_RvE1	FASTQ		NovaSeq 6000	Paired-end
SSHA_23-L-Mutant_HF_Veh	FASTQ		NovaSeq 6000	Paired-end
SSHA_23-RL-Mutant_HF_RvE1	FASTQ		NovaSeq 6000	Paired-end
SSHA_26-L-WT_CON_Veh	FASTQ		NovaSeq 6000	Paired-end
SSHA_26-R-WT_CON_Veh	FASTQ		NovaSeq 6000	Paired-end
SSHA_27-2L-WT_HF_Veh	FASTQ		NovaSeq 6000	Paired-end
SSHA_27-2R-WT_HF_Veh	FASTQ		NovaSeq 6000	Paired-end
SSHA_27-RL-WT_HF_Veh	FASTQ		NovaSeq 6000	Paired-end
SSHA_30-L-WT_HF_RvE1	FASTQ		NovaSeq 6000	Paired-end
SSHA_30-RL-WT_HF_RvE1	FASTQ		NovaSeq 6000	Paired-end
SSHA_30-R-WT_HF_RvE1	FASTQ		NovaSeq 6000	Paired-end
SSHA_31-L-Mutant_HF_Veh	FASTQ		NovaSeq 6000	Paired-end
SSHA_31-N-Mutant_HF_Veh	FASTQ		NovaSeq 6000	Paired-end
SSHA_31-R-Mutant_HF_Veh	FASTQ		NovaSeq 6000	Paired-end
SSHA_6-L-WT_HF_Veh	FASTQ		NovaSeq 6000	Paired-end
SSHA_6-RL-WT_HF_Veh	FASTQ		NovaSeq 6000	Paired-end
SSHA_6-R-WT_HF_Veh	FASTQ		NovaSeq 6000	Paired-end
SSHA_7-2L-WT_HF_RvE1	FASTQ		NovaSeq 6000	Paired-end
SSHA_7-L-WT_HF_RvE1	FASTQ		NovaSeq 6000	Paired-end
SSHA_7-RL-WT_HF_RvE1	FASTQ		NovaSeq 6000	Paired-end
SSHA_7-R-WT_HF_RvE1	FASTQ		NovaSeq 6000	Paired-end
SSHA_8-RL-WT_CON_Veh	FASTQ		NovaSeq 6000	Paired-end
SSHA_8-R-WT_CON_Veh	FASTQ		NovaSeq 6000	Paired-end
SSHA_9-L-Mutant_CON_Veh	FASTQ		NovaSeq 6000	Paired-end
SSHA_9-RL-Mutant_CON_Veh	FASTQ		NovaSeq 6000	Paired-end
# For paired-end experiments, list the 2 (or more) fastq files from the same run. For SOLiD experiments, list the 4 file names (include "file name 3" and "file name 4" columns).
PAIRED-END EXPERIMENTS
file name 1 (Lane 1 Paired End 1)	file name 2 (Lane 1 Paired End 2)	file name 3 (Lane 2 Paired End 1)	file name 4 (Lane 2 Paired End 2)
SSHA_10-2L-Mutant_HF_Veh_CCGTGAAG-CAGTGGAT_S19_L001_R1_001	SSHA_10-2L-Mutant_HF_Veh_CCGTGAAG-CAGTGGAT_S19_L001_R2_001	SSHA_10-2L-Mutant_HF_Veh_CCGTGAAG-CAGTGGAT_S19_L002_R1_001	SSHA_10-2L-Mutant_HF_Veh_CCGTGAAG-CAGTGGAT_S19_L002_R2_001
SSHA_10-RL-Mutant_HF_Veh_GGCATTCT-CTAGCTTG_S20_L001_R1_001	SSHA_10-RL-Mutant_HF_Veh_GGCATTCT-CTAGCTTG_S20_L001_R2_001	SSHA_10-RL-Mutant_HF_Veh_GGCATTCT-CTAGCTTG_S20_L002_R1_001	SSHA_10-RL-Mutant_HF_Veh_GGCATTCT-CTAGCTTG_S20_L002_R2_001
SSHA_10-R-Mutant_HF_Veh_TTACAGGA-TGACAAGC_S21_L001_R1_001	SSHA_10-R-Mutant_HF_Veh_TTACAGGA-TGACAAGC_S21_L001_R2_001	SSHA_10-R-Mutant_HF_Veh_TTACAGGA-TGACAAGC_S21_L002_R1_001	SSHA_10-R-Mutant_HF_Veh_TTACAGGA-TGACAAGC_S21_L002_R2_001
SSHA_12-2L-Mutant_HF_RvE1_ATATGGAT-CTGTATTA_S22_L001_R1_001	SSHA_12-2L-Mutant_HF_RvE1_ATATGGAT-CTGTATTA_S22_L001_R2_001	SSHA_12-2L-Mutant_HF_RvE1_ATATGGAT-CTGTATTA_S22_L002_R1_001	SSHA_12-2L-Mutant_HF_RvE1_ATATGGAT-CTGTATTA_S22_L002_R2_001
SSHA_12-L-Mutant_HF_RvE1_GATTCTGC-GACGAGAG_S23_L001_R1_001	SSHA_12-L-Mutant_HF_RvE1_GATTCTGC-GACGAGAG_S23_L001_R2_001	SSHA_12-L-Mutant_HF_RvE1_GATTCTGC-GACGAGAG_S23_L002_R1_001	SSHA_12-L-Mutant_HF_RvE1_GATTCTGC-GACGAGAG_S23_L002_R2_001
SSHA_12-RL-Mutant_HF_RvE1_TCGTAGTG-AGACTTGG_S24_L001_R1_001	SSHA_12-RL-Mutant_HF_RvE1_TCGTAGTG-AGACTTGG_S24_L001_R2_001	SSHA_12-RL-Mutant_HF_RvE1_TCGTAGTG-AGACTTGG_S24_L002_R1_001	SSHA_12-RL-Mutant_HF_RvE1_TCGTAGTG-AGACTTGG_S24_L002_R2_001
SSHA_14-2L-Mutant_CON_Veh_ATGAGGCC-GTTAATTG_S25_L001_R1_001	SSHA_14-2L-Mutant_CON_Veh_ATGAGGCC-GTTAATTG_S25_L001_R2_001	SSHA_14-2L-Mutant_CON_Veh_ATGAGGCC-GTTAATTG_S25_L002_R1_001	SSHA_14-2L-Mutant_CON_Veh_ATGAGGCC-GTTAATTG_S25_L002_R2_001
SSHA_14-RL-Mutant_CON_Veh_ACTAAGAT-AACCGCGG_S26_L001_R1_001	SSHA_14-RL-Mutant_CON_Veh_ACTAAGAT-AACCGCGG_S26_L001_R2_001	SSHA_14-RL-Mutant_CON_Veh_ACTAAGAT-AACCGCGG_S26_L002_R1_001	SSHA_14-RL-Mutant_CON_Veh_ACTAAGAT-AACCGCGG_S26_L002_R2_001
SSHA_15-2L-Mutant_HF_RvE1_TAAGTGGT-CTTAAGCC_S27_L001_R1_001	SSHA_15-2L-Mutant_HF_RvE1_TAAGTGGT-CTTAAGCC_S27_L001_R2_001	SSHA_15-2L-Mutant_HF_RvE1_TAAGTGGT-CTTAAGCC_S27_L002_R1_001	SSHA_15-2L-Mutant_HF_RvE1_TAAGTGGT-CTTAAGCC_S27_L002_R2_001
SSHA_15-R-Mutant_HF_RvE1_CTACGACA-GAGTCCAA_S28_L001_R1_001	SSHA_15-R-Mutant_HF_RvE1_CTACGACA-GAGTCCAA_S28_L001_R2_001	SSHA_15-R-Mutant_HF_RvE1_CTACGACA-GAGTCCAA_S28_L002_R1_001	SSHA_15-R-Mutant_HF_RvE1_CTACGACA-GAGTCCAA_S28_L002_R2_001
SSHA_19-R-WT_CON_Veh_GGACTTGG-CGCAGACG_S29_L001_R1_001	SSHA_19-R-WT_CON_Veh_GGACTTGG-CGCAGACG_S29_L001_R2_001	SSHA_19-R-WT_CON_Veh_GGACTTGG-CGCAGACG_S29_L002_R1_001	SSHA_19-R-WT_CON_Veh_GGACTTGG-CGCAGACG_S29_L002_R2_001
SSHA_20-2L-Mutant_CON_Veh_TCCAACGC-TTGGACTT_S30_L001_R1_001	SSHA_20-2L-Mutant_CON_Veh_TCCAACGC-TTGGACTT_S30_L001_R2_001	SSHA_20-2L-Mutant_CON_Veh_TCCAACGC-TTGGACTT_S30_L002_R1_001	SSHA_20-2L-Mutant_CON_Veh_TCCAACGC-TTGGACTT_S30_L002_R2_001
SSHA_20-L-Mutant_CON_Veh_CTTGGTAT-CCAAGTCC_S31_L001_R1_001	SSHA_20-L-Mutant_CON_Veh_CTTGGTAT-CCAAGTCC_S31_L001_R2_001	SSHA_20-L-Mutant_CON_Veh_CTTGGTAT-CCAAGTCC_S31_L002_R1_001	SSHA_20-L-Mutant_CON_Veh_CTTGGTAT-CCAAGTCC_S31_L002_R2_001
SSHA_20-R-Mutant_CON_Veh_GTCGGAGC-GGTTATAA_S32_L001_R1_001	SSHA_20-R-Mutant_CON_Veh_GTCGGAGC-GGTTATAA_S32_L001_R2_001	SSHA_20-R-Mutant_CON_Veh_GTCGGAGC-GGTTATAA_S32_L002_R1_001	SSHA_20-R-Mutant_CON_Veh_GTCGGAGC-GGTTATAA_S32_L002_R2_001
SSHA_21-L-WT_CON_Veh_ATCCACTG-AGGTGCGT_S33_L001_R1_001	SSHA_21-L-WT_CON_Veh_ATCCACTG-AGGTGCGT_S33_L001_R2_001	SSHA_21-L-WT_CON_Veh_ATCCACTG-AGGTGCGT_S33_L002_R1_001	SSHA_21-L-WT_CON_Veh_ATCCACTG-AGGTGCGT_S33_L002_R2_001
SSHA_21-R-WT_CON_Veh_AAGTCCAA-TATGAGTA_S34_L001_R1_001	SSHA_21-R-WT_CON_Veh_AAGTCCAA-TATGAGTA_S34_L001_R2_001	SSHA_21-R-WT_CON_Veh_AAGTCCAA-TATGAGTA_S34_L002_R1_001	SSHA_21-R-WT_CON_Veh_AAGTCCAA-TATGAGTA_S34_L002_R2_001
SSHA_22-L-WT_HF_Veh_TCTCTACT-CGCGGTTC_S35_L001_R1_001	SSHA_22-L-WT_HF_Veh_TCTCTACT-CGCGGTTC_S35_L001_R2_001	SSHA_22-L-WT_HF_Veh_TCTCTACT-CGCGGTTC_S35_L002_R1_001	SSHA_22-L-WT_HF_Veh_TCTCTACT-CGCGGTTC_S35_L002_R2_001
SSHA_23-2L-Mutant_HF_RvE1_CGGACAAC-TCCGGATT_S36_L001_R1_001	SSHA_23-2L-Mutant_HF_RvE1_CGGACAAC-TCCGGATT_S36_L001_R2_001	SSHA_23-2L-Mutant_HF_RvE1_CGGACAAC-TCCGGATT_S36_L002_R1_001	SSHA_23-2L-Mutant_HF_RvE1_CGGACAAC-TCCGGATT_S36_L002_R2_001
SSHA_23-L-Mutant_HF_Veh_AATGCCTC-TCGATCCA_S37_L001_R1_001	SSHA_23-L-Mutant_HF_Veh_AATGCCTC-TCGATCCA_S37_L001_R2_001	SSHA_23-L-Mutant_HF_Veh_AATGCCTC-TCGATCCA_S37_L002_R1_001	SSHA_23-L-Mutant_HF_Veh_AATGCCTC-TCGATCCA_S37_L002_R2_001
SSHA_23-RL-Mutant_HF_RvE1_GCGCAAGC-TCACGCCG_S38_L001_R1_001	SSHA_23-RL-Mutant_HF_RvE1_GCGCAAGC-TCACGCCG_S38_L001_R2_001	SSHA_23-RL-Mutant_HF_RvE1_GCGCAAGC-TCACGCCG_S38_L002_R1_001	SSHA_23-RL-Mutant_HF_RvE1_GCGCAAGC-TCACGCCG_S38_L002_R2_001
SSHA_26-L-WT_CON_Veh_CAAGCTAG-ACATAGCG_S39_L001_R1_001	SSHA_26-L-WT_CON_Veh_CAAGCTAG-ACATAGCG_S39_L001_R2_001	SSHA_26-L-WT_CON_Veh_CAAGCTAG-ACATAGCG_S39_L002_R1_001	SSHA_26-L-WT_CON_Veh_CAAGCTAG-ACATAGCG_S39_L002_R2_001
SSHA_26-R-WT_CON_Veh_GCTTGTCA-GAACATAC_S40_L001_R1_001	SSHA_26-R-WT_CON_Veh_GCTTGTCA-GAACATAC_S40_L001_R2_001	SSHA_26-R-WT_CON_Veh_GCTTGTCA-GAACATAC_S40_L002_R1_001	SSHA_26-R-WT_CON_Veh_GCTTGTCA-GAACATAC_S40_L002_R2_001
SSHA_27-2L-WT_HF_Veh_CTCTCGTC-TATAACCT_S41_L001_R1_001	SSHA_27-2L-WT_HF_Veh_CTCTCGTC-TATAACCT_S41_L001_R2_001	SSHA_27-2L-WT_HF_Veh_CTCTCGTC-TATAACCT_S41_L002_R1_001	SSHA_27-2L-WT_HF_Veh_CTCTCGTC-TATAACCT_S41_L002_R2_001
SSHA_27-2R-WT_HF_Veh_TTGGACTC-GGAAGCAG_S42_L001_R1_001	SSHA_27-2R-WT_HF_Veh_TTGGACTC-GGAAGCAG_S42_L001_R2_001	SSHA_27-2R-WT_HF_Veh_TTGGACTC-GGAAGCAG_S42_L002_R1_001	SSHA_27-2R-WT_HF_Veh_TTGGACTC-GGAAGCAG_S42_L002_R2_001
SSHA_27-RL-WT_HF_Veh_CCAAGTCT-AAGGATGA_S43_L001_R1_001	SSHA_27-RL-WT_HF_Veh_CCAAGTCT-AAGGATGA_S43_L001_R2_001	SSHA_27-RL-WT_HF_Veh_CCAAGTCT-AAGGATGA_S43_L002_R1_001	SSHA_27-RL-WT_HF_Veh_CCAAGTCT-AAGGATGA_S43_L002_R2_001
SSHA_30-L-WT_HF_RvE1_GCACGGAC-GTCTCGCA_S44_L001_R1_001	SSHA_30-L-WT_HF_RvE1_GCACGGAC-GTCTCGCA_S44_L001_R2_001	SSHA_30-L-WT_HF_RvE1_GCACGGAC-GTCTCGCA_S44_L002_R1_001	SSHA_30-L-WT_HF_RvE1_GCACGGAC-GTCTCGCA_S44_L002_R2_001
SSHA_30-RL-WT_HF_RvE1_ATGTAAGT-ACTCTATG_S45_L001_R1_001	SSHA_30-RL-WT_HF_RvE1_ATGTAAGT-ACTCTATG_S45_L001_R2_001	SSHA_30-RL-WT_HF_RvE1_ATGTAAGT-ACTCTATG_S45_L002_R1_001	SSHA_30-RL-WT_HF_RvE1_ATGTAAGT-ACTCTATG_S45_L002_R2_001
SSHA_30-R-WT_HF_RvE1_GGTACCTT-AAGACGTC_S46_L001_R1_001	SSHA_30-R-WT_HF_RvE1_GGTACCTT-AAGACGTC_S46_L001_R2_001	SSHA_30-R-WT_HF_RvE1_GGTACCTT-AAGACGTC_S46_L002_R1_001	SSHA_30-R-WT_HF_RvE1_GGTACCTT-AAGACGTC_S46_L002_R2_001
SSHA_31-L-Mutant_HF_Veh_AGCCTCAT-AGTAGAGA_S47_L001_R1_001	SSHA_31-L-Mutant_HF_Veh_AGCCTCAT-AGTAGAGA_S47_L001_R2_001	SSHA_31-L-Mutant_HF_Veh_AGCCTCAT-AGTAGAGA_S47_L002_R1_001	SSHA_31-L-Mutant_HF_Veh_AGCCTCAT-AGTAGAGA_S47_L002_R2_001
SSHA_31-N-Mutant_HF_Veh_TACCGAGG-CCTGAACT_S48_L001_R1_001	SSHA_31-N-Mutant_HF_Veh_TACCGAGG-CCTGAACT_S48_L001_R2_001	SSHA_31-N-Mutant_HF_Veh_TACCGAGG-CCTGAACT_S48_L002_R1_001	SSHA_31-N-Mutant_HF_Veh_TACCGAGG-CCTGAACT_S48_L002_R2_001
SSHA_31-R-Mutant_HF_Veh_CGTTAGAA-TTCAGGTC_S49_L001_R1_001	SSHA_31-R-Mutant_HF_Veh_CGTTAGAA-TTCAGGTC_S49_L001_R2_001	SSHA_31-R-Mutant_HF_Veh_CGTTAGAA-TTCAGGTC_S49_L002_R1_001	SSHA_31-R-Mutant_HF_Veh_CGTTAGAA-TTCAGGTC_S49_L002_R2_001
SSHA_6-L-WT_HF_Veh_TGGATCGA-GTGCGATA_S50_L001_R1_001	SSHA_6-L-WT_HF_Veh_TGGATCGA-GTGCGATA_S50_L001_R2_001	SSHA_6-L-WT_HF_Veh_TGGATCGA-GTGCGATA_S50_L002_R1_001	SSHA_6-L-WT_HF_Veh_TGGATCGA-GTGCGATA_S50_L002_R2_001
SSHA_6-RL-WT_HF_Veh_GACCTGAA-TTGGTGAG_S51_L001_R1_001	SSHA_6-RL-WT_HF_Veh_GACCTGAA-TTGGTGAG_S51_L001_R2_001	SSHA_6-RL-WT_HF_Veh_GACCTGAA-TTGGTGAG_S51_L002_R1_001	SSHA_6-RL-WT_HF_Veh_GACCTGAA-TTGGTGAG_S51_L002_R2_001
SSHA_6-R-WT_HF_Veh_AGTTCAGG-CCAACAGA_S52_L001_R1_001	SSHA_6-R-WT_HF_Veh_AGTTCAGG-CCAACAGA_S52_L001_R2_001	SSHA_6-R-WT_HF_Veh_AGTTCAGG-CCAACAGA_S52_L002_R1_001	SSHA_6-R-WT_HF_Veh_AGTTCAGG-CCAACAGA_S52_L002_R2_001
SSHA_7-2L-WT_HF_RvE1_GGCTTAAG-TCGTGACC_S53_L001_R1_001	SSHA_7-2L-WT_HF_RvE1_GGCTTAAG-TCGTGACC_S53_L001_R2_001	SSHA_7-2L-WT_HF_RvE1_GGCTTAAG-TCGTGACC_S53_L002_R1_001	SSHA_7-2L-WT_HF_RvE1_GGCTTAAG-TCGTGACC_S53_L002_R2_001
SSHA_7-L-WT_HF_RvE1_AATCCGGA-CTACAGTT_S54_L001_R1_001	SSHA_7-L-WT_HF_RvE1_AATCCGGA-CTACAGTT_S54_L001_R2_001	SSHA_7-L-WT_HF_RvE1_AATCCGGA-CTACAGTT_S54_L002_R1_001	SSHA_7-L-WT_HF_RvE1_AATCCGGA-CTACAGTT_S54_L002_R2_001
SSHA_7-RL-WT_HF_RvE1_CGGCGTGA-GCGCCTGT_S55_L001_R1_001	SSHA_7-RL-WT_HF_RvE1_CGGCGTGA-GCGCCTGT_S55_L001_R2_001	SSHA_7-RL-WT_HF_RvE1_CGGCGTGA-GCGCCTGT_S55_L002_R1_001	SSHA_7-RL-WT_HF_RvE1_CGGCGTGA-GCGCCTGT_S55_L002_R2_001
SSHA_7-R-WT_HF_RvE1_TAATACAG-ATATTCAC_S56_L001_R1_001	SSHA_7-R-WT_HF_RvE1_TAATACAG-ATATTCAC_S56_L001_R2_001	SSHA_7-R-WT_HF_RvE1_TAATACAG-ATATTCAC_S56_L002_R1_001	SSHA_7-R-WT_HF_RvE1_TAATACAG-ATATTCAC_S56_L002_R2_001
SSHA_8-RL-WT_CON_Veh_CCGCGGTT-AGCGCTAG_S57_L001_R1_001	SSHA_8-RL-WT_CON_Veh_CCGCGGTT-AGCGCTAG_S57_L001_R2_001	SSHA_8-RL-WT_CON_Veh_CCGCGGTT-AGCGCTAG_S57_L002_R1_001	SSHA_8-RL-WT_CON_Veh_CCGCGGTT-AGCGCTAG_S57_L002_R2_001
SSHA_8-R-WT_CON_Veh_TTATAACC-GATATCGA_S58_L001_R1_001	SSHA_8-R-WT_CON_Veh_TTATAACC-GATATCGA_S58_L001_R2_001	SSHA_8-R-WT_CON_Veh_TTATAACC-GATATCGA_S58_L002_R1_001	SSHA_8-R-WT_CON_Veh_TTATAACC-GATATCGA_S58_L002_R2_001
SSHA_9-L-Mutant_CON_Veh_AACGTTCC-GGAGTACT_S59_L001_R1_001	SSHA_9-L-Mutant_CON_Veh_AACGTTCC-GGAGTACT_S59_L001_R2_001	SSHA_9-L-Mutant_CON_Veh_AACGTTCC-GGAGTACT_S59_L002_R1_001	SSHA_9-L-Mutant_CON_Veh_AACGTTCC-GGAGTACT_S59_L002_R2_001
SSHA_9-RL-Mutant_CON_Veh_GCAGAATT-ACCGGCCA_S60_L001_R1_001	SSHA_9-RL-Mutant_CON_Veh_GCAGAATT-ACCGGCCA_S60_L001_R2_001	SSHA_9-RL-Mutant_CON_Veh_GCAGAATT-ACCGGCCA_S60_L002_R1_001	SSHA_9-RL-Mutant_CON_Veh_GCAGAATT-ACCGGCCA_S60_L002_R2_001

## Sheet: EXAMPLE 1
# High-throughput sequencing metadata template.
# All fields in this template must be completed.
# See METADATA EXAMPLES in tabs at the foot of this page.
# Field names (in blue on this page) should not be edited. Hover over cells containing field names to view field content guidelines.
# Human data. If there are patient privacy concerns regarding making data fully public through GEO, please submit to NCBI's dbGaP (http://www.ncbi.nlm.nih.gov/gap/) database. dbGaP has controlled access mechanisms and is an appropriate resource for hosting sensitive patient data.
SERIES
# This section describes the overall study. Complete all fields.
title	Genome-wide maps of chromatin state in pluripotent and lineage-committed cells.
summary	We report the application of single-molecule-based sequencing technology for high-throughput profiling of histone modifications in mammalian cells. By obtaining over four billion bases of sequence from chromatin immunoprecipitated DNA, we generated genome-wide chromatin-state maps of mouse embryonic stem cells, neural progenitor cells and embryonic fibroblasts. We find that lysine 4 and lysine 27…
overall design	Examination of 2 different histone modifications in Neural progenitor cells.
contributor	John,B,Goode
contributor	Bradley,Smith
supplementary file
SAMPLES
# Thoroughly describe each of the biological Samples under investigation. Tissue/cell type/cell line information is required.
# Include all biological and experimental variables in characteristics columns (for example, characteristics: tissue, characteristics: cell type, characteristics: treatment, characteristics: genotype, characteristics: disease state or any clinical variables, etc...)
# -> -> KEEP SCROLLING TO THE RIGHT FOR IMPORTANT FIELDS; RAW AND PROCESSED FILES MUST BE LISTED IN THIS SECTION -> ->
Sample name	title	source name	organism	characteristics: cell type	characteristics: strain	characteristics: ChIP antibody	characteristics: treatment	characteristics: cell line	molecule	description	processed data file	processed data file	raw file	raw file
Sample 1	Neural progenitor cells - H3K4me2_rep1	Neural progenitor cells	Mus musculus	ES-derived neural progenitor cells	C57BL/6	H3K4me2 (Millipore, 07-030, lot 122116)	untreated		genomic DNA		H3K4me2.peaks_rep1.txt	H3K4me2_rep1.wig	080716_BI-EAS46_0001_209DH_L1.fastq.gz
Sample 2	Neural progenitor cells - H3K4me2_rep2	Neural progenitor cells	Mus musculus	ES-derived neural progenitor cells	C57BL/6	H3K4me2 (Millipore, 07-030, lot 122116)	untreated		genomic DNA		H3K4me2.peaks_rep2.txt	H3K4me2_rep2.wig	080716_BI-EAS46_0001_209DH_L4.fastq.gz
Sample 3	Neural progenitor cells - input DNA	Neural progenitor cells	Mus musculus	ES-derived neural progenitor cells	C57BL/6	none	untreated		genomic DNA			H3K4me2_input.wig	080717_BI-EAS46_0001_20DH_L5.fastq.gz
Sample 4	Neural progenitor cells - H3K4me2 - ABX-treated	Neural progenitor cells	Mus musculus	ES-derived neural progenitor cells	C57BL/6	H3K4me2 (Millipore, 07-030, lot 122116)	treated with ABX for 24 hours		genomic DNA		H3K4me2.peaks_ABX.txt	H3K4me2_rABX.wig	080716_BI-EAS46_0001_209DH_L6.fastq.gz
PROTOCOLS
# Protocols applicable to only a subset of Samples can be included as additional columns of the SAMPLES section above instead.
growth protocol	ES cell–derived NS cells were routinely generated by re-plating d 7 adherent neural differentiation cultures (typically 2–3 × 106 cells into a T75 flask) on uncoated plastic in NS-A medium (Euroclone, Milan, Italy) supplemented with modified N2 and 10 ng/ml of both EGF and FGF-2 (NS expansion medium).
treatment protocol	One replicate was ABX treated for 24 hours.
extract protocol	Lysates were clarified from sonicated nuclei and histone-DNA complexes were isolated with antibody.
library construction protocol	Libraries were prepared according to Illumina's instructions accompanying the DNA Sample Kit (Part# 0801-0303). Briefly, DNA was end-repaired using a combination of T4 DNA polymerase, E. coli DNA Pol I large fragment (Klenow polymerase) and T4 polynucleotide kinase. The blunt, phosphorylated ends were treated with Klenow fragment (32 to 52 exo minus) and dATP to yield a protruding 3- 'A' base for…
library strategy	ChIP-Seq
DATA PROCESSING PIPELINE
# Data processing steps include base-calling, alignment, filtering, peak-calling, generation of normalized abundance measurements etc…
# For each step provide a description, as well as software name, version, parameters, if applicable.
data processing step	Basecalls performed using CASAVA version 1.4
data processing step	ChIP-seq reads were aligned to the mm9 genome assembly using EasyAlign version 3.2 with the following configurations…
data processing step	Data were filtered using the following specifications…
data processing step	peaks were called using PeaksFind version 2.2 with the following setting: ChIP threshold (0.2), Enrichment Fold (2.5), Rescue Fold (3).
data processing step
genome build	mm9
processed data files format and content	wig files were generated using …; Scores represent …
processed data files format and content	peak text files
# For each file listed in the "processed data file" columns of the SAMPLES section, provide additional information below.
PROCESSED DATA FILES
file name	file type	file checksum
H3K4me2.peaks_rep1.txt	peak files	95cf1d1fa509d871b2ef0bb9fd734c3d
H3K4me2.peaks_rep2.txt	peak files	8ec6ee3cce10b970e5bfea4e35cdb231
H3K4me2.peaks_ABX.txt	peak files	f8fcd650914ff1a733956d6d06e8b543
H3K4me2_rep1.wig	wig	604fbb658413c559511eb6ad2bb1472e
H3K4me2_rep2.wig	wig	57cf1d1fa509d871b2ef0bb9fd734c3c
H3K4me2_input.wig	wig	8ec6ee3cce10b970e5bfea4e35cdb231
H3K4me2_rABX.wig	wig	f8fcd650914ff1a733956d6d06e8b543
# For each file listed in the "raw file" columns of the SAMPLES section, provide additional information below.
RAW FILES
file name	file type	file checksum	instrument model	single or paired-end
080716_BI-EAS46_0001_209DH_L1.fastq.gz	fastq	6cc6ee3cce10b970e5bfea4e35cdb280	Illumina HiSeq 2500	single
080716_BI-EAS46_0001_209DH_L4.fastq.gz	fastq	88ceb0e0d056dda9208a03acf9073571	Illumina HiSeq 2500	single
080717_BI-EAS46_0001_20DH_L5.fastq.gz	fastq	f2786fedc5106789a2af4014a0e74f00	Illumina HiSeq 2500	single
080716_BI-EAS46_0001_209DH_L6.fastq.gz	fastq	9a2af4014a0e74f00f2786fedc510678	Illumina HiSeq 2500	single
# For paired-end experiments, list the 2 (or more) fastq files from the same run. For SOLiD experiments, list the 4 file names (include "file name 3" and "file name 4" columns).
PAIRED-END EXPERIMENTS
file name 1	file name 2

## Sheet: EXAMPLE 2
# High-throughput sequencing metadata template.
# All fields in this template must be completed.
# See METADATA EXAMPLES in tabs at the foot of this page.
# Field names (in blue on this page) should not be edited. Hover over cells containing field names to view field content guidelines.
# Human data. If there are patient privacy concerns regarding making data fully public through GEO, please submit to NCBI's dbGaP (http://www.ncbi.nlm.nih.gov/gap/) database. dbGaP has controlled access mechanisms and is an appropriate resource for hosting sensitive patient data.
SERIES
# This section describes the overall study. Complete all fields.
title	Next Generation Sequencing Facilitates Quantitative Analysis of Wild Type and Nrl-/- Retinal Transcriptomes
summary	Purpose: Next-generation sequencing (NGS) has revolutionized systems-based analysis of cellular pathways. The goals of this study are to compare NGS-derived retinal transcriptome profiling (RNA-seq) to microarray and quantitative reverse transcription polymerase chain reaction (qRT–PCR) methods and to evaluate protocols for optimal high-throughput data analysis
summary	Methods: Retinal mRNA profiles of 21-day-old wild-type (WT) and neural retina leucine zipper knockout (Nrl−/−) mice were generated by deep sequencing, in triplicate, using Illumina GAIIx. The sequence reads that passed quality filters were analyzed at the transcript isoform level with two methods: Burrows–Wheeler Aligner (BWA) followed by ANOVA (ANOVA) and TopHat followed by Cufflinks. qRT–PCR va…
summary	Results: Using an optimized data analysis workflow, we mapped about 30 million sequence reads per sample to the mouse genome (build mm9) and identified 16,014 transcripts in the retinas of WT and Nrl−/− mice with BWA workflow and 34,115 transcripts with TopHat workflow. RNA-seq data confirmed stable expression of 25 known housekeeping genes, and 12 of these were validated with qRT–PCR. RNA-seq da…
summary	Conclusions: Our study represents the first detailed analysis of retinal transcriptomes, with biologic replicates, generated by RNA-seq technology. The optimized data analysis workflows reported here should provide a framework for comparative investigations of expression profiles. Our results show that NGS offers a comprehensive and more accurate quantitative and qualitative evaluation of mRNA co…
overall design	Retinal mRNA profiles of 21-day old wild type (WT) and Nrl-/- mice
contributor	Rebecca,A,Smith
contributor	David,Doe
supplementary file	Raw_gene_counts_matrix.txt
SAMPLES
# Thoroughly describe each of the biological Samples under investigation. Tissue/cell type/cell line information is required.
# Include all biological and experimental variables in characteristics columns (for example, characteristics: tissue, characteristics: cell type, characteristics: treatment, characteristics: genotype, characteristics: disease state or any clinical variables, etc...)
# -> -> KEEP SCROLLING TO THE RIGHT FOR IMPORTANT FIELDS; RAW AND PROCESSED FILES MUST BE LISTED IN THIS SECTION -> ->
Sample name	title	source name	organism	characteristics: strain	characteristics: tissue	characteristics: age	characteristics: genotype	characteristics: cell line	characteristics: treatment	molecule	description	processed data file	raw file	raw file
Sample 1	Retina WT rep1	Retina	Mus musculus	C57BL/6	retina	post natal day 21	wild type			total RNA		WT1.txt	080716_BI-EAS46_0001_209DH_L1_R1.fastq.gz	080716_BI-EAS46_0001_209DH_L1_R1.fastq.gz
Sample 2	Retina WT rep2	Retina	Mus musculus	C57BL/6	retina	post natal day 21	wild type			total RNA		WT2.txt	080716_BI-EAS46_0001_209DH_L2_R1.fastq.gz	080716_BI-EAS46_0001_209DH_L2_R1.fastq.gz
Sample 3	Retina Nrl-KO rep1	Retina	Mus musculus	C57BL/6	retina	post natal day 21	Nrl-/-			total RNA		mutant1.txt	080717_BI-EAS46_1.fastq.gz	080717_BI-EAS46_2.fastq.gz
Sample 4	Retina Nrl-KO rep2	Retina	Mus musculus	C57BL/6	retina	post natal day 21	Nrl-/-			total RNA		mutant2.txt	080718_BI-EAS49_1.fastq.gz	080718_BI-EAS49_2.fastq.gz
PROTOCOLS
# Protocols applicable to only a subset of Samples can be included as additional columns of the SAMPLES section above instead.
growth protocol
treatment protocol
extract protocol	Retinas were removed, flash frozen on dry ice, and RNA was harvested using Trizol reagent. Illumina TruSeq RNA Sample Prep Kit (Cat#FC-122-1001) was used with 1 ug of total RNA for the construction of sequencing libraries.
library construction protocol	RNA libraries were prepared for sequencing using standard Illumina protocols
library strategy	RNA-Seq
DATA PROCESSING PIPELINE
# Data processing steps include base-calling, alignment, filtering, peak-calling, generation of normalized abundance measurements etc…
# For each step provide a description, as well as software name, version, parameters, if applicable.
data processing step	Illumina Casava1.7 software used for basecalling.
data processing step	Sequenced reads were trimmed for adaptor sequence, and masked for low-complexity or low-quality sequence, then mapped to mm8 whole genome using bowtie v0.12.2 with parameters -q -p 4 -e 100 -y -a -m 10 --best --strata
data processing step	Reads Per Kilobase of exon per Megabase of library size (RPKM) were calculated using a protocol from Chepelev et al., Nucleic Acids Research, 2009. In short, exons from all isoforms of a gene were merged to create one meta-transcript. The number of reads falling in the exons of this meta-transcript were counted and normalized by the size of the meta-transcript and by the size of the library.
data processing step
data processing step
genome build	mm9
processed data files format and content	tab-delimited text files include FPKM values for each Sample ...
processed data files format and content	Matrix table with raw gene counts for every gene and every sample
# For each file listed in the "processed data file" columns of the SAMPLES section, provide additional information below.
PROCESSED DATA FILES
file name	file type	file checksum
WT.txt	abundance measurements	d8fcd650914ff1a733956d6d06e8b091
WT2.txt	abundance measurements	abcdef123456789abc123456789abc
mutant1.txt	abundance measurements	95cf1d1fa509d871b2ef0bb9fd734c3d
mutant2.txt	abundance measurements	0wd6ee3cce10b970e5bfea4e35cdb987
Raw_gene_counts_matrix.txt	raw counts	57cf1d1fa509d871b2ef0bb9fd734c3c
# For each file listed in the "raw file" columns of the SAMPLES section, provide additional information below.
RAW FILES
file name	file type	file checksum	instrument model	single or paired-end
080716_BI-EAS46_0001_209DH_L1_R1.fastq.gz	fastq	6cc6ee3cce10b970e5bfea4e35cdb280	Illumina HiSeq 2000	paired-end
080716_BI-EAS46_0001_209DH_L1_R2.fastq.gz	fastq	88ceb0e0d056dda9208a03acf9073571	Illumina HiSeq 2000	paired-end
080716_BI-EAS46_0001_209DH_L2_R1.fastq.gz	fastq	f2786fedc5106789a2af4014a0e74f00	Illumina HiSeq 2000	paired-end
080716_BI-EAS46_0001_209DH_L2_R2.fastq.gz	fastq	d8fcd650914ff1a733956d6d06e8b091	Illumina HiSeq 2000	paired-end
080717_BI-EAS46_1.fastq.gz	fastq	03839cca2e797b28b9f9371f7b9ca680	Illumina HiSeq 2000	paired-end
080717_BI-EAS46_2.fastq.gz	fastq	604fbb658413c559511eb6ad2bb1472e	Illumina HiSeq 2000	paired-end
080718_BI-EAS49_1.fastq.gz	fastq	57cf1d1fa509d871b2ef0bb9fd734c3c	Illumina HiSeq 2000	paired-end
080718_BI-EAS49_2.fastq.gz	fastq	e5718e1a97690d410464f24f37aaed39	Illumina HiSeq 2000	paired-end
# For paired-end experiments, list the 2 (or more) fastq files from the same run. For SOLiD experiments, list the 4 file names (include "file name 3" and "file name 4" columns).
PAIRED-END EXPERIMENTS
file name 1	file name 2
080716_BI-EAS46_0001_209DH_L1_R1.fastq.gz	080716_BI-EAS46_0001_209DH_L1_R1.fastq.gz
080716_BI-EAS46_0001_209DH_L2_R1.fastq.gz	080716_BI-EAS46_0001_209DH_L2_R1.fastq.gz
080717_BI-EAS46_1.fastq.gz	080717_BI-EAS46_2.fastq.gz
080718_BI-EAS49_1.fastq.gz	080718_BI-EAS49_2.fastq.gz
