# Supplementary material for: Resolvin E1-ChemR23 Axis Regulates the Hepatic Metabolic and Inflammatory Transcriptional Landscape in Obesity at the Whole Genome and Exon Level
Source: Front Nutr. 2021 Dec 24;8:799492. doi: 10.3389/fnut.2021.799492 (PMC8740313; doi:10.3389/fnut.2021.799492)
Supplement: Supplementary file 2 [file Data_Sheet_2.XLSX]

## Sheet: DESeq2_results_ChemR23_KO_HF+Ve
GeneID	baseMean	log2FoldChange	lfcSE	pvalue	padj	14-2L KO con veh	14RL KO con veh	20-2L KO con veh	20L KO con veh	20R KO con veh	9L KO con veh	9RL KO con veh	10-2L KO HF veh	10RL KO HF veh	10R KO HF veh	23L KO HF veh	31L KO HF veh	31N KO HF veh	31R KO HF veh
G0s2	17046.1	-1.69424	0.185288	2.69e-21	4.08e-17	19423.2	32496.5	26173.7	30632	20619.3	30772.3	23410.3	8014.89	6233.18	8612.02	5258.87	8517.31	12073.3	6408.67
Cyp2b9	886.865	8.74459	0.999108	9.89e-20	7.5e-16	0.966761	5.1132	2.37802	3.02083	1.48319	11.7399	0	4372.64	2281.54	3641.72	28.2261	518.238	79.9516	1469.09
Gale	241.728	-1.74561	0.219093	7.28e-17	3.68e-13	352.868	441.781	287.74	356.458	173.533	449.052	565.012	130.632	114.645	88.7837	135.838	88.3511	91.7092	107.793
Elovl2	32425.9	-0.914964	0.129178	6.2e-14	1.57e-10	43752.7	42006	49800.5	48133.1	40440.6	36967.1	38054.9	18425.6	17210.2	19779.7	24013.3	27763.3	26217.7	21397.4
Kiss1	64.9846	-1.86664	0.267797	1.13e-13	2.16e-10	67.6733	130.898	90.3647	111.015	47.462	158.489	111.209	21.2358	20.6568	22.9886	42.3391	34.2855	21.1637	30.0042
Klhdc3	1196.62	-0.619398	0.0892088	1.76e-13	2.96e-10	1433.71	1567.71	1252.03	1643.33	1330.42	1496.84	1484.28	1029.61	918.193	922.716	1003.79	957.356	813.626	899.014
Mlycd	6836.71	-1.05707	0.152025	2.03e-13	3.08e-10	8243.58	10854.3	8356.36	11131	5590.14	10816.4	10184.6	4255.52	4119.99	4274.3	4445.6	5171.83	4696.57	3573.83
Orm3	179.177	3.70172	0.542148	3.65e-13	5.03e-10	3.86705	4.09056	26.1582	47.578	44.4957	31.3065	5.38106	337.842	206.568	310.743	531.003	367.91	330.388	261.147
Fnip2	1194.35	1.4052	0.208195	6.61e-13	8.35e-10	688.334	540.977	825.173	518.072	1050.1	347.306	483.399	1716.88	1548.22	1418.95	1716.5	1802.63	1862.99	2201.42
Wfdc17	296.575	-1.50228	0.223125	7.58e-13	8.84e-10	261.026	625.856	381.672	705.363	307.02	460.792	362.325	133.85	132.203	156.957	158.772	147.691	205.17	113.349
Tmem220	256.692	0.882861	0.132593	1.22e-12	1.32e-09	204.953	167.713	208.077	134.427	197.264	155.554	178.472	332.05	393.511	340.073	264.619	328.349	307.461	381.164
Utp20	273.954	1.11287	0.170598	3.01e-12	3.04e-09	188.518	184.075	148.626	101.953	218.029	153.597	192.821	337.198	341.869	405.868	308.722	365.272	370.952	517.85
Capn10	578.857	-1.05847	0.164033	4.93e-12	4.67e-09	846.883	879.471	731.241	1021.04	447.923	894.192	711.197	361.008	424.496	392.392	405.75	340.218	360.37	287.818
Myom3	30.1816	2.41783	0.375679	8.14e-12	6.85e-09	11.6011	10.2264	2.37802	15.1041	1.48319	2.93498	16.1432	29.6014	67.1345	57.8679	68.801	54.0656	54.0849	31.1154
Osbpl5	98.9249	1.79197	0.281799	8.58e-12	6.85e-09	33.8367	28.6339	60.6395	55.8853	65.2603	23.4799	30.4927	169.886	119.809	175.982	153.479	84.395	117.576	265.593
Ildr2	1916.01	1.92857	0.304217	1.01e-11	7.69e-09	657.398	567.566	871.544	907.759	1136.12	654.501	514.788	4819.23	3344.33	5128.05	1058.48	2632.07	1437.37	3094.88
Antxr2	551.437	0.785213	0.124078	1.12e-11	8.11e-09	413.774	445.871	313.899	405.546	421.226	422.638	367.706	764.488	780.826	877.532	598.04	638.238	580.237	690.096
Acot11	214.088	1.36803	0.220882	2.73e-11	1.8e-08	104.41	127.83	136.736	175.208	86.025	102.724	75.3349	301.162	292.293	288.547	238.157	216.262	338.031	514.516
Maf1	520.321	-0.671521	0.108528	2.67e-11	1.8e-08	628.395	649.377	533.865	675.155	565.095	749.399	707.61	380.957	414.168	338.488	449.853	411.426	426.213	354.494
Lhpp	1947	-1.12312	0.182868	3.55e-11	2.24e-08	2381.13	3511.75	2062.93	3102.39	1862.89	3130.65	2855.55	1446.61	1282.78	1193.82	1291.34	1308.12	677.825	1150.16
Sec14l2	15375.6	-0.529151	0.0861617	4.02e-11	2.44e-08	18254.4	20395.5	16926.7	18717.8	14873.4	19001.1	19885.7	11684.8	12737	11977.9	11756.2	13552	12364.3	13131.8
Sdc1	10466.1	-0.899894	0.148646	4.25e-11	2.48e-08	13207.9	16480.9	10937.7	15359.4	14987.6	14106.5	11572.9	6758.12	5782.86	7108.24	9473.37	8841.7	5549	6359.77
Crlf2	212.134	-1.02012	0.17006	8.23e-11	4.63e-08	255.225	333.381	284.173	370.051	241.76	252.409	270.847	122.267	138.4	95.1254	199.347	139.779	159.315	107.793
Hyal2	2503.24	-0.701851	0.117066	8.76e-11	4.74e-08	2736.9	3037.24	2921.4	3760.18	2508.07	3390.88	3552.4	1845.58	1691.79	1793.91	2277.49	2012.29	1874.75	1642.45
Slc38a11	17.855	2.19374	0.370043	1.28e-10	6.67e-08	0.966761	9.20377	7.13406	4.53124	11.8655	2.93498	6.27791	18.0182	26.8538	30.9158	45.8673	21.0988	27.6303	36.6718
Acsm3	1703.69	0.674092	0.114589	1.78e-10	8.98e-08	1396	1345.8	1550.47	1338.23	1239.95	1142.69	1035.85	2200.15	2372.43	2211.67	1690.04	2162.62	1886.51	2279.21
Cystm1	142.549	-0.915618	0.156141	2e-10	9.79e-08	147.915	206.573	187.864	216.744	134.97	217.189	206.274	97.1697	106.382	100.674	121.725	71.2083	98.7638	82.2337
Mogs	1621.63	-0.626133	0.108664	3.1e-10	1.47e-07	1580.66	1874.5	1923.82	2577.52	1962.26	2051.55	1945.25	1279.94	1308.61	1314.32	1376.02	1205.27	1154.01	1149.05
Dock9	306.534	0.657862	0.114002	3.4e-10	1.56e-07	238.79	240.321	278.228	189.557	266.974	218.167	213.449	342.99	374.92	398.734	324.6	389.008	426.801	388.943
Mylk	2435.02	1.03112	0.17923	3.83e-10	1.71e-07	1948.02	1754.85	1335.26	970.441	2097.23	1222.91	1572.17	2613.93	2975.61	2802.24	3403	3325.69	3739.5	4329.49
Ces1g	2267	1.19664	0.208647	4.27e-10	1.85e-07	1194.92	1040.03	2093.85	1616.14	1699.73	923.541	762.317	3693.74	3275.13	3166.88	2625.02	3589.43	2579.03	3478.26
Pparg	184.991	2.05196	0.360078	5.14e-10	2.1e-07	36.7369	83.8565	99.8768	97.4217	57.8444	30.3282	64.5727	435.655	276.801	321.841	114.668	307.251	104.055	558.967
Urb1	113.449	0.881535	0.155265	5.85e-10	2.28e-07	78.3077	77.7207	89.1757	61.927	78.609	72.3963	88.7875	163.451	128.072	137.139	127.017	162.197	123.455	200.028
Hlf	2351.43	0.677941	0.119387	5.87e-10	2.28e-07	1909.35	1732.35	2102.17	1617.65	2008.24	1457.71	1625.98	2562.45	2870.26	2573.14	2557.99	3036.9	3380.9	3484.93
Insc	623.526	-1.32694	0.239249	1.2e-09	4.54e-07	854.617	1039	468.47	712.16	882.497	1207.26	1173.07	291.509	194.174	265.558	504.541	454.942	401.522	280.039
Rpl13a	1617.31	-1.2002	0.217496	1.44e-09	5.31e-07	1515.88	2180.27	2812.01	3133.35	1305.21	2888.02	2182.02	799.881	917.16	888.63	1330.15	1008.78	1087.58	593.416
Dact2	590.942	-1.24404	0.226489	1.69e-09	6.1e-07	936.792	1080.93	576.67	853.384	464.238	972.458	1025.99	415.706	429.661	392.392	245.214	228.13	230.449	421.17
Klk1b4	55.8932	-1.32932	0.241889	1.86e-09	6.58e-07	103.443	122.717	57.0725	80.8072	60.8107	71.4179	73.5412	32.1754	16.5254	26.1595	31.7543	32.9668	46.4425	26.6704
Gpr98	228.685	1.44744	0.266669	2.5e-09	8.61e-07	113.111	102.264	173.595	186.536	81.5754	46.9597	114.796	412.489	497.828	298.852	271.676	253.185	248.673	400.056
Dhdh	5553.01	0.688126	0.127374	2.71e-09	9.12e-07	4175.44	4188.74	4622.87	4731.37	4654.25	3015.21	3819.66	6132.63	7610.98	7409.48	5548.18	6904.57	6645.39	8283.38
Cyp2c37	5585.72	1.32423	0.246146	3.4e-09	1.07e-06	1629.96	2191.52	5540.79	3317.62	3997.19	2599.42	2130.9	7475.63	6118.53	8187.13	10210.8	9853.12	9094.5	5853.04
Wdfy1	358.969	0.566591	0.105496	3.27e-09	1.07e-06	341.267	286.339	281.795	235.625	295.155	293.498	260.982	399.619	453.416	405.076	493.956	418.019	458.546	402.278
Apom	1509.7	-0.904685	0.16888	3.35e-09	1.07e-06	2260.29	2131.18	1248.46	1824.58	1968.19	2252.11	2286.05	858.44	835.566	878.324	1421.89	1144.61	1170.47	855.675
Aox1	830.016	1.07519	0.201676	4.18e-09	1.29e-06	461.145	559.384	707.461	398.749	510.217	527.319	454.7	1279.94	1119.6	1108.21	832.669	1465.05	616.686	1579.11
Abcc3	2817.84	1.63686	0.308085	5.11e-09	1.55e-06	711.536	1009.35	2156.86	1841.19	1735.33	682.873	954.242	6543.83	5163.16	4347.23	2782.03	4256.67	1783.63	5481.87
Khdrbs3	304.67	0.586143	0.110826	5.35e-09	1.59e-06	266.826	232.139	222.345	240.911	218.029	225.994	269.053	362.295	384.216	422.515	331.656	389.008	299.231	401.167
Abca5	187.52	0.69638	0.132002	5.66e-09	1.65e-06	153.715	158.509	123.657	98.9321	146.836	148.706	154.257	240.029	234.454	274.278	218.752	208.35	218.103	246.701
Bbc3	299.868	-0.936629	0.177811	6e-09	1.72e-06	389.605	497.003	416.153	527.89	229.894	362.96	375.778	218.793	263.374	195.8	158.772	195.164	196.94	170.024
Themis	237.135	3.92417	0.753732	7.89e-09	2.18e-06	13.5347	12.2717	26.1582	77.0311	4.44957	16.6316	21.5242	631.281	1082.41	649.231	33.5184	84.395	124.043	543.409
Tox	163.077	1.06232	0.203834	7.77e-09	2.18e-06	84.1082	85.9018	114.145	107.995	164.634	71.4179	90.5812	241.316	239.618	220.374	139.366	200.438	208.697	314.488
Glul	22898.9	0.802242	0.15344	8.14e-09	2.2e-06	21140.2	17487.2	13605.8	12849.8	19277	15622.9	14183.6	32643.2	32149.1	29874.1	33086.2	26020	19796.3	32849
Nqo1	119.576	1.03847	0.199867	8.74e-09	2.32e-06	74.4406	65.449	64.2065	98.1769	97.8905	78.2662	52.9138	204.636	171.451	195.007	121.725	164.834	101.703	183.359
Acot1	3324.05	-1.98e-05	0.00144275	8.9e-09	2.33e-06	3578.95	5560.1	2427.96	3065.39	5136.28	5814.2	9309.24	1653.17	1116.5	1708.29	2381.57	2472.51	1275.7	1036.81
Plce1	402.048	0.899705	0.174002	9.66e-09	2.44e-06	272.627	245.434	214.022	200.13	425.675	254.365	301.339	601.68	452.383	569.167	426.919	602.633	444.437	617.864
Dvl1	2242.56	-0.669641	0.129308	9.61e-09	2.44e-06	2360.83	2955.43	2728.78	3476.22	2144.69	3160.98	2681.56	1602.98	1692.82	1552.92	2067.56	1760.43	1815.96	1394.64
4930404H11Rik	45.3594	1.82828	0.353612	1e-08	2.49e-06	19.3352	37.8377	21.4022	18.8802	13.3487	5.86997	13.4527	34.1059	59.9046	66.5878	61.7445	51.4282	101.115	130.018
Gnb2l1	5803.91	-3.08e-05	0.00144282	1.04e-08	2.5e-06	5817	7496.98	8338.53	11220.1	5087.34	9558.26	7394.48	3482.02	3363.95	3074.14	5006.6	4405.68	4301.52	2708.15
Cd320	95.4934	-0.823507	0.15947	1.02e-08	2.5e-06	107.311	111.468	126.035	154.062	93.4409	136.966	133.63	82.369	67.1345	57.8679	79.3858	68.571	56.4365	62.2309
Lcn2	992.684	2.61097	0.507215	1.14e-08	2.69e-06	409.907	69.5396	183.108	230.338	465.721	236.755	162.329	3578.55	1530.67	688.074	2265.14	2661.08	922.971	493.402
Ido2	1785.89	0.976206	0.19024	1.19e-08	2.77e-06	919.39	968.441	1797.78	1432.63	1380.85	746.464	917.471	2120.36	2212.34	2435.21	1981.12	2815.37	2773.62	2501.46
Dmd	1012.52	0.912326	0.177578	1.2e-08	2.77e-06	724.104	655.513	973.799	537.707	645.187	611.455	632.275	845.57	1201.19	1225.53	1187.26	1623.29	1767.75	1544.66
BC024139	177.074	0.838626	0.16379	1.3e-08	2.9e-06	112.144	134.989	105.822	159.349	126.071	85.1145	139.908	160.234	233.421	217.996	248.742	234.724	271.6	248.924
Cib3	37.0995	-2.01102	0.395093	1.28e-08	2.9e-06	93.7759	56.2452	42.8044	67.2134	44.4957	39.1331	78.0254	13.5137	18.5911	0.792712	28.2261	5.27469	13.5212	17.7803
Hao2	20.6069	5.1041	0.996896	1.39e-08	3.06e-06	0	1.02264	1.18901	0.755207	2.96638	0.978328	0	92.0217	25.8209	94.3327	1.76413	14.5054	6.46668	46.6732
Obp2a	15.1062	2.47297	0.479539	1.44e-08	3.12e-06	2.90028	1.02264	2.37802	9.81769	2.96638	7.82662	0.896844	10.9396	19.6239	27.7449	51.1597	19.7801	29.9819	24.4478
Plin4	1865.31	1.80461	0.353263	1.49e-08	3.19e-06	281.328	449.962	1118.86	1399.4	1118.32	398.179	670.839	4968.53	3629.39	2348.01	2492.71	3214.92	1093.46	2930.41
Nipal1	438.516	-1.44468	0.284701	1.55e-08	3.22e-06	927.124	471.437	606.395	558.098	470.171	743.529	799.088	404.767	189.009	141.103	303.43	270.328	166.958	87.79
H2-Q2	17.3192	-1.52364	0.296736	1.53e-08	3.22e-06	34.8034	28.6339	27.3472	18.8802	29.6638	19.5666	26.9053	11.5831	10.3284	7.1344	3.52826	5.27469	8.8182	10.0014
Scd1	462313	-1.89647	0.374815	1.65e-08	3.38e-06	776475	1.10392e+06	1.0119e+06	648525	341107	789594	532309	100432	41336.2	97289.5	159708	353565	294204	222022
Pkp4	1397.67	0.761206	0.150299	1.69e-08	3.42e-06	1079.87	947.988	1022.55	842.811	1403.1	789.51	1007.16	1859.74	1891.13	1960.38	1282.52	1757.79	1562.58	2160.3
Cebpa	41637.7	-0.783607	0.154817	1.73e-08	3.45e-06	43036.4	66733.4	57114.1	73820.7	38390.9	52207.5	42733.7	30885.2	25285.9	33647.4	28173.1	31781.3	28117.7	31001
Pdzk1ip1	33.7307	-1.7283	0.341336	1.76e-08	3.46e-06	57.0389	48.0641	67.7736	98.1769	38.5629	35.2198	24.2148	15.4442	9.29554	21.4032	24.6978	6.59336	13.5212	12.2239
Chrna2	646.62	-1.39581	0.276729	1.85e-08	3.6e-06	1023.8	989.916	437.556	495.416	611.074	1283.57	1843.01	295.37	323.278	277.449	368.703	333.624	350.964	418.947
Vsig4	540.204	-0.686649	0.136373	1.95e-08	3.71e-06	522.051	705.622	813.283	769.556	556.196	727.876	627.791	305.023	459.613	423.308	439.268	441.755	400.346	371.163
Rhod	594.614	-1.01188	0.200939	1.96e-08	3.71e-06	850.75	790.501	738.375	873.019	553.229	984.198	867.248	592.027	396.61	338.488	435.74	414.063	238.091	252.257
Srbd1	245.99	0.740774	0.147012	1.99e-08	3.72e-06	181.751	189.189	158.138	227.317	203.197	121.313	178.472	266.412	324.311	306.779	273.44	295.383	329.213	388.943
Trappc4	395.554	-0.607302	0.120685	2.1e-08	3.89e-06	456.311	489.845	506.518	496.926	398.978	610.477	428.691	348.781	285.063	331.353	298.138	261.097	343.322	282.262
Thoc6	47.7996	-0.907145	0.180065	2.13e-08	3.89e-06	53.1719	61.3584	63.0175	80.8072	59.3276	62.613	62.7791	33.4624	29.9523	27.7449	37.0467	32.9668	39.3879	25.5591
Cfp	443.569	-0.881679	0.175908	2.2e-08	3.98e-06	433.109	696.418	538.621	862.447	648.154	478.402	429.588	302.449	336.705	286.962	379.288	254.504	302.17	261.147
Fkrp	811.582	-0.630032	0.125745	2.26e-08	4.04e-06	904.889	956.169	821.606	1192.47	777.191	1228.78	1104.91	642.865	687.87	639.718	635.086	632.963	591.995	545.632
Smarca4	952.159	0.875668	0.176073	2.76e-08	4.83e-06	733.772	659.603	498.195	500.702	869.149	580.148	727.34	1505.81	1333.39	1445.91	917.347	1316.04	835.965	1406.86
Nr1i3	3325.74	0.557846	0.112106	2.77e-08	4.83e-06	2560.95	3178.37	2276.95	2806.35	2263.35	2684.53	2741.65	3744.57	5007.2	3629.83	3872.26	3916.46	4307.39	3570.5
Smagp	532.425	-2.41e-05	0.00144277	2.93e-08	5.05e-06	878.786	862.086	482.738	687.238	345.583	983.219	1017.02	405.41	417.267	313.121	271.676	218.9	288.649	282.262
Cxcl2	10.2197	2.54886	0.505473	3.17e-08	5.4e-06	4.83381	2.04528	3.56703	3.02083	0	2.93498	1.79369	25.7403	9.29554	8.71983	28.2261	11.8681	28.8061	12.2239
Pcp4l1	212.844	1.53809	0.311663	3.21e-08	5.41e-06	48.3381	96.1282	137.925	137.448	198.747	46.9597	55.6043	355.86	361.493	348.793	255.799	437.799	313.34	185.581
Pitx3	60.9581	-1.79042	0.36416	3.29e-08	5.49e-06	118.912	61.3584	52.3164	64.1926	83.0586	113.486	180.266	10.2961	30.9851	26.1595	38.8108	36.9228	29.9819	6.66759
Tmem82	340.845	-0.681618	0.138287	3.34e-08	5.5e-06	370.27	467.347	351.947	433.489	361.898	459.814	528.241	283.787	242.717	229.094	340.477	243.954	219.867	238.922
Pja1	2131.76	-0.441731	0.0898898	3.52e-08	5.74e-06	2306.69	2505.47	2273.39	2630.39	2261.86	2690.4	2684.25	1564.37	2024.36	1673.41	1944.07	1877.79	1670.17	1738.02
Rsph4a	13.9296	2.00177	0.403804	4.29e-08	6.93e-06	6.76733	7.15848	2.37802	5.28645	1.48319	9.78328	2.69053	32.8189	29.9523	32.5012	15.8772	10.5494	19.9879	17.7803
Slc25a34	691.045	-1.19898	0.246005	4.35e-08	6.95e-06	534.619	1119.79	800.204	1410.73	1186.55	955.826	858.279	294.083	290.227	274.278	672.133	444.393	517.922	315.599
Abcb1a	71.5105	1.29767	0.266799	4.79e-08	7.56e-06	36.7369	37.8377	59.4505	37.7604	45.9789	30.3282	29.5958	146.72	107.415	130.797	42.3391	119.999	61.7274	114.46
Rcan2	243.899	1.50304	0.309726	5.06e-08	7.83e-06	92.8091	132.943	136.736	135.182	154.252	119.356	69.057	629.351	317.081	507.335	109.376	404.832	194	412.28
C1qa	1672.86	-0.835632	0.172281	5.01e-08	7.83e-06	1731.47	2434.91	1948.79	3340.28	2042.35	1962.53	1791	1245.83	1369.54	1159.74	1434.24	985.048	1136.37	837.894
Pafah1b3	43.13	-1.13121	0.232755	5.2e-08	7.97e-06	40.604	56.2452	60.6395	82.3176	50.4284	75.3312	56.5012	39.254	23.7553	21.4032	33.5184	19.7801	22.9273	21.1141
Esrra	2042.92	-0.969308	0.200387	5.34e-08	8.11e-06	1827.18	3417.66	2916.64	4288.07	1554.38	3051.4	2213.41	1330.77	1368.51	1478.41	1291.34	1186.81	1435.01	1241.28
Ddah1	3534.19	0.625278	0.131782	5.65e-08	8.41e-06	2369.53	2864.42	3355.39	2234.66	3132.49	2503.54	2520.13	5024.51	4556.88	4906.09	3616.46	3764.81	3720.1	4909.57
Rplp0	4063.39	-4.44e-05	0.00144295	5.64e-08	8.41e-06	4476.11	4910.72	5109.18	5772.8	4431.77	5683.11	4627.71	3071.46	2937.39	2881.51	4115.71	3394.26	3199.83	2275.87
Pik3r1	3024.91	0.988236	0.205476	6.1e-08	8.72e-06	2227.42	1908.25	2255.55	1314.06	2735	1358.9	1883.37	2618.43	3380.48	3242.19	4812.54	4288.32	4620.15	5704.13
Prkca	304.772	0.919858	0.190906	6.03e-08	8.72e-06	188.518	219.868	224.723	170.677	250.659	156.532	220.624	445.951	549.47	527.153	245.214	299.339	348.025	420.058
Acad10	432.743	0.71022	0.147402	5.99e-08	8.72e-06	303.563	341.562	312.71	349.661	416.776	251.43	271.744	619.055	671.345	575.509	418.098	505.052	447.376	574.524
Mccc1	645.976	0.506759	0.105271	6.09e-08	8.72e-06	486.281	500.071	580.237	569.426	617.007	478.402	445.731	642.221	804.581	746.734	733.877	832.082	802.456	804.556
Ttc25	21.8346	2.65851	0.5527	6.29e-08	8.91e-06	7.73409	5.1132	7.13406	3.77604	5.93276	3.91331	3.58737	7.7221	13.4269	16.6469	21.1695	31.6481	72.3092	105.57
Oaf	13954.8	-0.930396	0.19359	6.37e-08	8.94e-06	13114.1	17364.4	23083.4	29015.1	14452.2	18226.2	15095.7	8493.66	10072.2	8510.55	12595.9	9461.48	9380.8	6502.02
Atg4d	825.089	-0.752206	0.157076	6.6e-08	9.18e-06	884.587	1176.04	999.957	1499.84	700.065	1161.28	935.408	559.852	531.912	652.402	691.538	626.369	590.819	541.186
Adamdec1	38.667	-2.11e-05	0.00144275	7.29e-08	9.97e-06	40.604	52.1547	39.2373	46.8228	66.7435	45.9814	91.4781	22.5228	26.8538	21.4032	22.9337	19.7801	27.0425	17.7803
Cd5l	3089.17	-0.987086	0.206948	7.28e-08	9.97e-06	3390.43	5813.71	3200.81	6945.64	2915.95	3986.69	3026.85	1885.48	2262.95	2319.47	1764.13	1577.13	2131.06	2028.06
Elovl5	23735	-0.847781	0.180446	7.76e-08	1.05e-05	31857.7	34680.8	26878.8	26201.9	17483.8	38056.9	42674.5	15619.2	13850.4	14196.7	17831.8	19890.9	14761.7	18304.8
Wfdc1	89.2979	-1.00216	0.210259	7.87e-08	1.06e-05	78.3077	107.377	139.114	177.474	106.79	135.009	104.931	63.0638	38.215	50.7335	72.3293	52.7469	74.0728	50.007
Rps15a-ps6	1487.46	-1.06599	0.224141	7.96e-08	1.06e-05	1653.16	2275.38	2921.4	1837.42	1051.58	2712.9	1909.38	774.14	904.766	813.322	1284.29	1062.85	1048.19	575.636
Tnfaip8l1	1306.74	-0.681221	0.143653	8.43e-08	1.1e-05	1584.52	1512.49	1559.98	1810.99	1279.99	1757.08	1923.73	1068.87	1009.08	900.52	1144.92	1230.32	799.516	712.321
Agxt	4984.59	-1.25242	0.265209	8.33e-08	1.1e-05	6373.86	6180.84	3822.67	4372.65	6950.22	16111.1	6414.23	2380.98	2353.84	3204.14	3600.59	2699.32	2697.19	2622.59
Fabp5	248.229	-2.68558	0.568827	8.53e-08	1.11e-05	828.515	433.6	209.266	178.984	272.907	529.275	612.544	22.5228	34.0837	24.5741	158.772	26.3735	119.34	24.4478
Gm15421	2237.56	-1.52203	0.321605	8.71e-08	1.12e-05	3578.95	4692.9	3161.58	3648.41	1232.53	4805.55	2625.06	606.828	804.581	714.233	1795.88	1254.06	1831.83	573.413
Brap	5608.62	-0.659969	0.139318	8.95e-08	1.14e-05	5987.15	7282.22	6505.07	7185.8	7119.31	6939.28	7749.63	3991.04	4295.57	3895.38	6172.69	4525.68	3156.91	3714.96
Dntt	67.119	-1.19542	0.25221	9.13e-08	1.15e-05	97.6429	105.332	110.578	95.1561	72.6763	100.768	86.097	23.8098	18.5911	32.5012	40.575	40.8788	71.7213	43.3394
Dcun1d3	629.242	0.690063	0.145966	9.23e-08	1.16e-05	376.07	400.875	494.628	589.062	615.523	408.941	404.477	713.651	749.84	818.078	862.659	969.224	679.589	726.768
Slc12a9	295.437	0.62428	0.131995	9.65e-08	1.2e-05	250.391	244.411	200.943	243.932	180.949	219.145	252.91	407.341	414.168	340.073	294.609	288.789	375.067	423.392
Slc39a1	4128.09	-0.581023	0.123144	9.81e-08	1.21e-05	4616.29	4654.04	4721.56	6311.27	4203.36	5467.87	5113.8	3344.31	2928.1	3021.82	3824.63	3803.05	3152.8	2630.37
9130409I23Rik	274.01	1.77373	0.375995	1.01e-07	1.24e-05	42.5375	70.5622	189.053	261.302	65.2603	76.3096	96.8591	572.722	381.117	435.991	201.111	520.876	234.564	687.874
Alkbh6	142.278	-0.754275	0.160165	1.02e-07	1.24e-05	188.518	209.641	160.516	209.948	129.037	202.514	167.71	112.614	121.875	117.321	104.084	109.45	76.4244	82.2337
Dusp14	31.6991	1.81281	0.384825	1.04e-07	1.25e-05	8.70085	6.13584	22.5912	24.9218	8.89913	15.6532	2.69053	34.7494	29.9523	47.5627	81.1499	39.5602	52.3213	68.8985
Uroc1	6464.55	0.567633	0.120845	1.08e-07	1.29e-05	5208.91	5770.76	4876.13	5174.68	6296.14	4177.46	4254.63	7381.68	7633.71	7835.16	6994.77	8207.42	7017.52	9674.68
Tbc1d22a	509.862	-0.545285	0.116147	1.09e-07	1.29e-05	551.054	598.245	540.999	740.858	477.587	733.746	642.14	416.35	396.61	380.502	425.155	425.931	403.286	405.612
B930025P03Rik	211.84	-1.42879	0.305212	1.15e-07	1.35e-05	306.463	390.649	171.217	121.588	293.671	383.504	544.384	119.049	171.451	82.442	105.848	68.571	135.8	71.121
Tmem38a	89.1517	-0.710695	0.151501	1.17e-07	1.36e-05	98.6097	104.309	124.846	135.937	87.5081	111.529	123.764	72.0729	71.2658	68.1732	72.3293	56.7029	69.9577	51.1182
Ddo	624.527	0.675479	0.14434	1.19e-07	1.37e-05	392.505	378.377	554.079	565.65	597.725	362.96	439.453	722.016	826.27	824.42	670.369	693.622	873.589	842.339
Cyp17a1	1578.58	-1.28624	0.276058	1.23e-07	1.42e-05	2212.92	3811.38	1385.2	1795.88	1010.05	2796.06	3001.74	672.466	601.112	803.81	1236.65	1130.1	1028.2	614.53
Cyp2b10	72.8714	3.63071	0.784121	1.29e-07	1.47e-05	2.90028	7.15848	2.37802	21.1458	26.6974	0	2.69053	102.318	64.036	113.358	201.111	323.075	29.9819	123.351
Zmat3	247.391	0.607538	0.130796	1.37e-07	1.54e-05	224.289	186.121	212.833	145	222.478	183.926	173.091	326.902	317.081	331.353	271.676	271.647	259.255	337.825
Mccc2	631.636	0.508421	0.109416	1.36e-07	1.54e-05	601.326	485.754	548.134	503.723	579.927	406.984	461.874	640.934	776.694	726.124	739.17	793.841	757.189	821.225
Atg16l2	229.146	-2.78e-05	0.00144279	1.43e-07	1.6e-05	368.336	380.422	266.338	247.708	344.1	244.582	283.403	134.493	114.645	120.492	259.327	162.197	167.546	114.46
Gtdc1	235.677	-0.651668	0.140942	1.51e-07	1.66e-05	304.53	329.29	250.881	355.703	223.962	304.26	273.537	153.155	152.86	165.677	171.12	226.812	189.885	197.805
Sdr16c5	3.5656	-6.92404	2.65773	1.5e-07	1.66e-05	16.4349	2.04528	2.37802	3.02083	2.96638	7.82662	15.2463	0	0	0	0	0	0	0
Rmdn3	1627.19	0.419704	0.0908197	1.54e-07	1.67e-05	1353.47	1315.12	1510.04	1384.29	1579.6	1166.17	1297.73	1772.22	1821.93	1735.25	2005.81	2117.79	1815.37	1905.82
Elovl3	4442.96	-1.63599	0.354656	1.53e-07	1.67e-05	8239.71	6774.99	2908.32	4834.08	2841.79	9439.88	13116.3	924.721	2416.84	1466.52	3775.24	2496.25	1563.17	1403.53
Snca	32.8716	-1.54e-05	0.00144272	1.58e-07	1.69e-05	26.1026	36.8151	51.1274	104.219	38.5629	41.0898	56.5012	13.5137	4.13135	11.8907	15.8772	21.0988	17.0485	22.2253
Ocln	423.18	-0.621528	0.1348	1.6e-07	1.69e-05	602.292	413.147	527.92	429.713	557.679	546.885	565.012	274.778	317.081	295.681	356.354	361.316	403.286	273.371
Nr2f6	6268.33	-0.819897	0.17911	1.6e-07	1.69e-05	7273.91	8645.4	7912.86	10242.1	4084.7	9880.13	9040.18	4740.72	4760.35	4665.11	4329.17	4487.44	4358.54	3336.02
Cyp4a31	802.534	-2.70288	0.588452	1.59e-07	1.69e-05	1241.32	1873.48	211.644	277.916	517.633	2262.87	3553.29	173.104	178.681	161.713	372.231	151.647	129.921	130.018
Wipf3	451.523	1.10324	0.239868	1.68e-07	1.73e-05	297.763	331.336	268.716	159.349	508.734	177.077	179.369	617.124	613.506	475.627	732.113	629.007	562.601	768.996
Slc2a2	6537.27	0.815146	0.176919	1.66e-07	1.73e-05	4586.32	5003.78	5753.62	4013.17	6285.75	3063.14	3447.47	6720.16	7203.01	8194.26	8808.29	8614.89	8521.9	11306
Wrnip1	2062.83	-0.85933	0.186857	1.68e-07	1.73e-05	2717.57	2493.2	1972.57	2343.41	2260.38	3579.7	3587.37	1284.44	1222.88	1410.23	1638.88	2057.13	1343.89	967.913
Npr2	864.389	0.673064	0.146661	1.79e-07	1.82e-05	711.536	605.403	575.481	605.676	941.825	578.192	534.519	814.681	1091.71	1062.23	1010.85	1184.17	1131.67	1253.51
Grpel2	3851.86	-0.799272	0.175048	1.78e-07	1.82e-05	3340.16	4928.11	4659.73	4892.23	4676.49	5943.34	6434.85	2985.88	2462.29	2477.22	3575.89	3382.4	2272.74	1894.71
Fgf21	447.794	-1.32451	0.290332	1.86e-07	1.88e-05	789.844	991.961	228.29	621.535	528.015	549.82	871.732	274.134	216.896	262.388	303.43	290.108	97.588	243.367
Rpl22l1	349.794	-1.20223	0.264162	2.07e-07	2.08e-05	450.511	584.95	619.474	606.431	204.68	545.907	472.637	121.623	171.451	139.517	305.194	261.097	268.073	145.576
Psd3	1629.22	0.594318	0.130383	2.11e-07	2.1e-05	1229.72	1147.4	1455.35	1055.78	1561.8	1243.45	1206.25	1741.98	2035.72	1955.62	1487.16	2115.15	2406.78	2166.97
Gtf2e1	771.908	-0.787835	0.1733	2.18e-07	2.16e-05	796.611	913.218	1055.84	1225.7	600.691	1410.75	957.829	453.03	554.634	565.203	583.927	603.952	600.813	484.512
Sphk2	1868.5	-0.714298	0.157134	2.21e-07	2.17e-05	2463.31	2404.23	1624.19	2279.22	1868.82	2848.89	3034.02	1567.59	1390.2	1411.03	1028.49	1304.17	1285.69	1649.12
Pmm1	64.6632	1.02506	0.225411	2.32e-07	2.25e-05	23.2023	33.7471	51.1274	60.4166	40.0461	36.1981	41.2548	129.345	89.8569	75.3076	70.5651	97.5818	69.9577	86.6787
Slc47a1	2111.75	0.650397	0.14332	2.3e-07	2.25e-05	1381.5	1791.67	2092.66	1996.01	1401.61	1221.93	1341.68	2428.6	2706.04	2538.26	2261.61	2698	2658.98	3045.98
Anxa11	402.349	0.532099	0.117499	2.37e-07	2.29e-05	324.832	369.173	285.362	306.614	413.81	258.279	304.03	470.404	475.105	480.383	435.74	534.062	455.019	520.072
Hcn3	840.019	2.36349	0.525857	2.7e-07	2.57e-05	166.283	183.053	367.404	349.661	465.721	82.1795	78.0254	1019.96	1015.28	1273.09	665.076	908.565	1037.61	4148.36
Cyp2a22	196.441	1.84836	0.410141	2.68e-07	2.57e-05	67.6733	138.056	61.8285	69.4791	93.4409	49.8947	67.2633	705.285	438.956	406.661	104.084	96.2631	113.461	337.825
Pycrl	834.265	-0.964499	0.214517	2.72e-07	2.58e-05	751.174	1030.82	1603.97	1765.67	711.931	1131.93	884.288	557.278	537.076	539.044	513.361	576.26	680.177	396.722
Orai3	660.307	-0.646082	0.143768	2.82e-07	2.65e-05	712.503	750.618	730.052	1176.61	707.481	794.402	856.486	605.541	512.288	560.447	479.843	502.414	434.443	421.17
Ubiad1	473.27	-0.507256	0.112846	2.84e-07	2.66e-05	524.951	559.384	474.415	684.973	461.272	575.257	657.386	396.401	382.15	401.905	375.759	353.404	376.243	402.278
Bag4	2506.74	-0.446728	0.0996017	2.88e-07	2.67e-05	2667.29	2776.47	3137.8	2992.89	2417.6	3470.13	3013.39	1863.6	2245.39	2000.01	2169.88	2319.54	1941.18	2079.18
Igfbp2	22241.7	-1.35558	0.302567	2.87e-07	2.67e-05	28092.2	36675	26083.3	28353.5	22356.1	46763.1	40867.4	5274.19	6993.35	8562.87	24277.9	14744.1	14714	7626.62
Ltb	26.3331	-2.22e-05	0.00144275	2.93e-07	2.69e-05	36.7369	31.7019	39.2373	49.8437	38.5629	36.1981	29.5958	24.4533	20.6568	12.6834	10.5848	13.1867	14.1091	11.1127
Cat	40863.4	0.628393	0.140508	3.19e-07	2.87e-05	33188	29056.3	33295.8	25208.1	41593.1	26010.8	31052.3	42922	48521.7	42147.7	52978.5	60445.3	45422.5	60245.1
9530068E07Rik	4781.66	-5.14e-05	0.00144301	3.19e-07	2.87e-05	5332.66	5424.09	4844.03	7280.95	5553.06	5595.06	5442.94	3763.24	3808.07	3772.51	4754.33	4007.45	3726.57	3638.28
4930481A15Rik	2874.39	-0.776091	0.173755	3.14e-07	2.87e-05	2792.97	4008.75	4354.15	4126.45	2389.42	4967.95	3219.67	2128.08	2074.97	1690.85	2617.97	2108.56	2108.14	1653.56
Zfp771	717.461	-0.794165	0.177879	3.16e-07	2.87e-05	725.071	748.573	1061.79	1403.17	799.439	1063.44	682.498	529.607	437.923	472.456	647.435	515.601	528.504	428.949
Ikbkb	785.108	0.391629	0.0878576	3.26e-07	2.89e-05	706.703	646.309	668.224	600.39	808.338	613.411	650.212	893.189	898.569	872.775	889.121	845.269	908.862	990.138
Avpi1	865.357	-0.760619	0.170715	3.25e-07	2.89e-05	916.49	1095.25	1412.54	1591.98	883.981	1048.77	800.881	543.764	619.703	516.055	756.811	718.677	616.686	593.416
Clic1	402.693	-2.59e-05	0.00144278	3.36e-07	2.96e-05	450.511	603.358	583.804	829.973	281.806	543.95	476.224	276.709	247.881	252.082	285.789	224.174	369.188	212.252
Klhl31	11.97	2.93794	0.648253	3.39e-07	2.97e-05	0	8.18112	0	1.51041	0	1.95666	4.48422	35.3929	44.412	22.1959	7.05651	5.27469	18.2243	18.8915
Tspo	2171.87	-1.01187	0.22778	3.41e-07	2.97e-05	2113.34	3210.07	3662.15	4144.58	1472.81	3792.98	2364.08	1578.53	1207.39	1084.43	1677.69	1686.58	1451.48	960.134
Stradb	618.809	0.502981	0.113131	3.45e-07	2.99e-05	479.514	473.483	555.268	480.312	582.893	387.418	557.837	741.321	658.951	694.415	809.735	793.841	654.898	793.444
Sema5b	118.523	1.67946	0.377163	3.58e-07	3.08e-05	38.6705	50.1094	53.5054	70.2343	19.2815	36.1981	95.0654	276.065	223.093	291.718	63.5086	110.768	79.9516	251.146
Tuba8	37.4052	-1.18e-05	0.00144271	3.6e-07	3.08e-05	36.7369	27.6113	51.1274	83.828	41.5293	89.0278	92.3749	29.6014	13.4269	14.2688	28.2261	3.95602	5.29092	6.66759
Agtr1a	2025.78	-0.69187	0.15594	3.61e-07	3.08e-05	3078.17	3105.76	1910.74	1869.89	1883.65	3076.84	2886.04	1636.44	1508.98	1583.84	1524.21	1494.06	1310.97	1491.32
Apoa5	72741.4	-0.670614	0.152366	3.69e-07	3.13e-05	77947.1	101531	96935.2	107301	69766.2	109979	73123.3	61589.5	41621.3	55190.2	51055.6	70489.6	48139.7	53710.8
Nsmf	3595.63	-0.801985	0.181542	3.91e-07	3.3e-05	4440.34	5494.65	4128.24	5005.51	2718.69	5797.57	5001.7	2139.02	2339.38	2088.8	3420.65	2198.23	3235.69	2330.32
2610019E17Rik	43.6947	-1.06925	0.242653	4.37e-07	3.66e-05	57.0389	47.0415	101.066	61.927	40.0461	59.678	57.398	30.8884	24.7881	26.1595	19.4054	40.8788	27.6303	17.7803
Gdap10	110.838	1.21375	0.276465	4.43e-07	3.69e-05	57.0389	77.7207	90.3647	56.6405	86.025	44.0247	33.1832	151.224	133.236	196.592	88.2064	113.406	144.031	280.039
Crb3	295.807	-0.717217	0.163395	4.48e-07	3.71e-05	378.004	441.781	353.136	349.661	234.344	482.316	380.262	225.228	216.896	264.766	209.931	245.273	196.352	163.356
Efcab2	75.8423	0.754803	0.172252	4.57e-07	3.77e-05	61.8727	59.3132	54.6945	37.7604	71.1931	48.9164	52.0169	79.795	83.6599	117.321	104.084	87.0324	105.23	98.9027
Rnf144b	1541.26	0.960183	0.219594	4.68e-07	3.83e-05	1283.86	935.716	715.784	660.806	1535.1	867.777	1022.4	1598.47	1358.18	1790.74	2056.97	2742.84	2217.48	2791.5
Apcs	9910.95	-1.49017	0.340891	4.69e-07	3.83e-05	21347.1	16902.2	9654.76	7689.52	4320.53	27361.9	17643.6	7452.47	5400.71	4598.52	3919.89	5020.19	5112.79	2329.21
Dok3	77.6865	-0.806644	0.183804	4.76e-07	3.86e-05	72.5071	91.015	102.255	125.364	120.138	95.8761	100.446	65.6378	50.6091	44.3918	56.4521	54.0656	69.9577	38.8943
Gm19619	187.232	1.47311	0.337691	5.26e-07	4.24e-05	58.0057	83.8565	67.7736	194.088	66.7435	78.2662	95.9623	363.582	477.171	349.586	155.243	181.977	112.285	336.714
Zfpm1	1563.44	-0.740823	0.170447	5.4e-07	4.33e-05	2361.8	1744.62	1467.24	1277.81	2426.5	2135.69	2531.79	1201.43	1276.59	1274.68	1185.49	1049.66	894.753	1060.15
Cpeb1	123.528	1.01687	0.233886	5.47e-07	4.35e-05	60.906	82.8339	110.578	91.3801	91.9577	40.1114	70.8507	216.219	233.421	169.64	121.725	129.23	120.515	190.026
Ppp3ca	474.822	0.729345	0.16782	5.45e-07	4.35e-05	415.707	394.739	349.569	215.234	439.024	267.083	347.975	472.335	624.867	612.766	527.474	655.38	610.807	714.544
Gna14	118	1.37857	0.317341	5.59e-07	4.4e-05	86.0418	78.7433	76.0966	41.5364	29.6638	70.4396	46.6359	88.8041	152.86	118.907	169.356	105.494	316.279	271.149
Atf5	11883.2	-1.13862	0.264265	5.6e-07	4.4e-05	20996.1	19345.3	8233.89	10924.1	8433.41	24694	24683.8	8954.42	7728.73	7929.49	6065.07	7098.41	5354.41	5923.05
Cdk18	887.722	0.686924	0.158355	5.66e-07	4.41e-05	606.159	642.218	640.876	809.582	851.35	504.817	572.186	960.114	853.124	1017.05	1388.37	1170.98	1019.97	1391.3
Glyctk	13790.6	-0.483039	0.112882	5.65e-07	4.41e-05	15182	17595.6	13350.2	17892.4	13988	17234.2	19054.3	11286.5	10827.2	12579.5	9078.21	12080.4	11851.1	11069.3
G6pd2	95.0729	-1.82719	0.42188	5.72e-07	4.42e-05	213.654	441.781	58.2615	121.588	63.7771	114.464	52.0169	55.3417	28.9195	38.0502	42.3391	29.0108	32.9213	38.8943
B3gat3	1533.32	-0.817019	0.189052	5.99e-07	4.62e-05	1661.86	1861.21	1909.55	2516.35	1158.37	2425.27	2427.76	986.498	1001.85	1067.78	1413.07	1218.45	1091.69	726.768
Emc10	1454.81	-0.518992	0.120334	6.27e-07	4.8e-05	1606.76	1844.84	1657.48	2216.53	1480.22	1843.17	1512.98	1233.61	1044.2	1112.97	1321.33	1368.78	1078.76	1045.7
Pnpla5	6.24449	-9.31e-06	0.00144271	6.39e-07	4.87e-05	11.6011	14.317	11.8901	24.1666	5.93276	6.84829	3.58737	0.643508	1.03284	0.792712	3.52826	1.31867	1.76364	0
Slc22a29	44.5776	2.1881	0.510179	6.49e-07	4.92e-05	8.70085	5.1132	39.2373	14.3489	22.2478	4.89164	6.27791	135.137	63.0031	95.9181	21.1695	97.5818	18.2243	92.2351
Cgnl1	1905.72	0.969771	0.226393	6.99e-07	5.27e-05	1217.15	1000.14	1149.77	720.468	2303.39	940.173	1298.63	2865.54	2665.75	2977.42	1894.67	2665.04	1967.05	3014.86
Upf1	1234.2	0.618113	0.144438	7.38e-07	5.54e-05	1062.47	912.195	782.368	778.619	1285.92	783.641	1041.24	1637.08	1490.39	1477.61	1397.19	1636.47	1202.21	1791.36
Gopc	940.688	0.534877	0.124987	7.41e-07	5.54e-05	824.648	689.26	806.149	548.28	815.754	806.142	775.77	994.22	1020.44	1057.48	1023.19	1176.26	1266.29	1365.75
Pcsk6	2506.87	0.850347	0.198961	7.55e-07	5.56e-05	1382.47	1416.36	1695.53	1432.63	3131.01	1308.02	1696.83	3742.64	3165.65	3256.46	3440.05	3449.65	2323.89	3654.95
AU022252	1143.9	-0.703911	0.164733	7.53e-07	5.56e-05	1269.36	1655.66	1317.42	1730.18	875.081	1706.2	1548.85	841.709	768.431	1015.46	779.745	1016.7	824.207	665.648
Spsb3	688.561	-0.850641	0.198992	7.49e-07	5.56e-05	900.055	1056.39	663.468	902.473	458.305	1312.92	1035.85	557.278	521.583	521.604	412.806	428.569	427.389	441.173
Cox7a2	3290.2	-2.04e-05	0.00144275	7.66e-07	5.61e-05	3024.03	4517	7118.6	3918.01	2641.56	6753.4	3992.75	1745.84	1637.05	1558.47	2967.26	2707.23	2138.12	1343.52
Cyp2b13	33.1944	7.90358	2.0369	8.02e-07	5.82e-05	0	0	0	0	0	0	0.896844	223.941	55.7733	142.688	0	5.27469	0.58788	35.5605
Igsf5	710.305	-0.558782	0.1311	8.01e-07	5.82e-05	774.376	760.845	903.647	946.275	593.276	1090.84	945.273	587.523	592.849	557.276	529.239	540.656	594.346	527.851
Nkiras2	150.801	-0.763338	0.178756	8.07e-07	5.83e-05	168.216	217.822	174.784	296.796	154.252	194.687	148.876	124.841	100.185	127.627	84.6782	105.494	104.055	108.904
Saa4	23844.2	1.43377	0.33451	8.28e-07	5.89e-05	9317.65	5276.83	16142	19359.7	23450.7	5497.22	5248.33	29625.8	26803.2	32440.1	39218.3	43673.1	46748.2	31017.7
Oplah	3979.39	-0.529942	0.124777	8.25e-07	5.89e-05	4429.7	5404.66	3788.19	5108.22	4384.31	5242.86	5050.13	2799.26	2645.1	2864.86	3440.05	4056.24	3317.41	3180.44
Fam46a	585.127	-0.681577	0.160079	8.25e-07	5.89e-05	770.509	630.969	871.544	800.52	677.817	712.223	671.736	371.304	465.81	358.306	516.89	416.701	619.625	307.821
Rps3	3147.62	-0.743084	0.174911	8.32e-07	5.89e-05	3116.84	3917.74	5016.43	4963.98	2792.84	4626.51	3675.27	1962.7	2092.53	2022.21	2868.47	2796.9	2538.46	1675.79
Gtpbp3	335.208	-0.858069	0.201815	8.36e-07	5.9e-05	379.937	563.475	341.246	598.124	225.445	526.34	452.009	271.56	266.472	227.508	236.393	195.164	218.103	191.138
Mmp19	962.691	0.565966	0.133275	8.59e-07	6.03e-05	841.082	807.886	821.606	741.613	790.54	722.984	586.536	1163.46	1390.2	1403.89	841.489	1103.73	1065.83	1196.83
Bckdhb	829.206	0.425464	0.100599	8.78e-07	6.13e-05	761.808	775.162	577.859	660.806	751.977	663.306	675.323	871.31	1005.98	898.142	972.035	1049.66	865.359	1080.15
Rps5	1744.42	-0.60269	0.142528	9.11e-07	6.31e-05	1869.72	1795.76	1985.65	2659.08	2190.67	2259.94	2201.75	1444.68	1246.64	1149.43	1935.25	1296.26	1228.08	1159.05
Gm16551	233.944	-0.873064	0.206506	9.09e-07	6.31e-05	319.998	195.324	272.283	309.635	413.81	317.957	335.42	101.674	112.579	224.337	179.941	150.329	196.352	145.576
Hs3st6	40.3524	-0.973036	0.230248	9.49e-07	6.54e-05	33.8367	51.132	42.8044	61.927	51.9116	59.678	79.8191	29.6014	18.5911	26.9522	35.2826	23.7361	24.1031	25.5591
Cyp4a12b	971.637	-1.54173	0.366425	9.64e-07	6.61e-05	1629.96	1105.47	1015.41	1222.68	1506.92	1715.01	2203.54	104.892	582.521	177.567	680.954	292.745	861.832	503.403
Lonrf3	334.519	1.58142	0.374819	9.71e-07	6.64e-05	97.6429	85.9018	261.582	203.151	266.974	77.2879	88.7875	296.657	163.188	376.538	682.718	813.621	590.231	678.983
Clec4f	2477.23	-0.949561	0.225583	9.79e-07	6.66e-05	2559.02	3775.59	2822.71	6219.89	2091.3	3454.48	2443	1241.97	1712.45	1746.34	1790.59	1272.52	1940	1611.34
Rps15a-ps4	1486.08	-0.943008	0.224234	9.96e-07	6.74e-05	1768.21	2457.41	2725.21	1703.75	1075.31	2539.74	1721.94	726.521	945.047	850.58	1347.79	1106.37	1200.45	636.755
Mgat1	3252.34	-0.549877	0.130705	1.01e-06	6.75e-05	3072.37	3801.16	4010.53	5195.07	3549.27	3932.88	3907.55	2498.1	2280.51	2399.54	3291.86	2742.84	2540.82	2310.32
Tmsb4x	2267.05	-0.685397	0.163046	1.01e-06	6.75e-05	2160.71	2604.67	3787	3115.98	2614.86	2909.55	2738.06	2175.06	1832.25	1438.77	2025.22	1582.41	1599.62	1154.61
Tmem86a	680.58	-1.10252	0.262143	1e-06	6.75e-05	738.606	1248.64	753.832	1462.84	550.263	956.805	949.757	631.925	618.67	446.297	324.6	292.745	278.655	274.483
Ehhadh	23755.4	-1.97597	0.471699	1.01e-06	6.75e-05	25070.1	44479.8	12288.4	14414.6	17320.7	62930.9	95970.3	8844.38	7308.36	8483.6	10657.1	9953.34	6486.08	8367.83
Timd4	133.74	-0.805497	0.191916	1.04e-06	6.87e-05	131.48	194.302	184.297	178.229	226.928	163.381	137.217	59.8463	88.8241	96.7108	105.848	105.494	127.57	72.2323
Syt1	361.914	0.808545	0.192632	1.05e-06	6.94e-05	267.793	251.57	269.905	162.37	207.646	302.303	312.102	283.144	424.496	393.978	534.531	547.249	589.643	520.072
Uaca	225.576	0.71768	0.171061	1.06e-06	6.96e-05	208.82	194.302	117.712	105.729	186.882	177.077	167.71	294.083	308.819	286.169	262.855	250.548	243.97	353.383
1500017E21Rik	629.31	0.944761	0.225124	1.07e-06	7.01e-05	396.372	446.894	486.305	434.999	237.31	477.424	402.683	524.459	827.303	1174.8	647.435	552.524	1192.81	1009.03
Zfp445	4802.49	0.765469	0.183455	1.09e-06	7.01e-05	3576.05	3652.87	4376.75	2983.07	4482.2	2460.49	2500.4	4375.86	5447.19	6254.49	5085.98	7027.21	7895.81	7116.55
Srpk2	422.649	0.602695	0.143684	1.08e-06	7.01e-05	354.801	347.698	329.356	230.338	332.234	361.981	337.213	519.311	582.521	576.301	418.098	391.646	514.395	621.198
Gm13889	116.627	-0.718606	0.170984	1.08e-06	7.01e-05	169.183	168.736	116.523	141.979	121.621	172.186	147.082	117.118	72.2987	93.54	65.2728	100.219	77.0122	70.0097
Plekha8	1512.96	-0.505569	0.121076	1.13e-06	7.26e-05	1429.84	1751.78	1922.63	2202.94	1788.73	1679.79	1833.15	1125.5	1108.24	1263.58	1494.22	1290.98	1282.17	1007.92
Slc2a9	923.045	0.540369	0.129232	1.15e-06	7.33e-05	691.234	817.09	858.465	845.832	732.695	594.823	604.473	986.498	1113.4	926.68	1164.32	1147.25	1065.24	1374.64
Golt1a	489.751	-3.69e-05	0.00144285	1.17e-06	7.44e-05	534.619	684.147	456.58	595.858	474.62	686.786	756.936	386.105	371.822	342.451	481.607	365.272	357.431	362.273
Tspan9	1063.3	-0.496888	0.119183	1.19e-06	7.49e-05	1216.19	1159.67	1085.57	1650.88	1302.24	1256.17	1167.69	962.688	950.211	861.678	947.337	727.907	768.947	829.004
Rundc3a	1011.62	-0.703129	0.168748	1.18e-06	7.49e-05	1084.71	1289.55	1133.13	1477.94	1008.57	1632.83	1307.6	646.082	579.422	619.9	1024.96	927.027	815.389	615.641
Asah2	535.043	0.615554	0.147782	1.21e-06	7.58e-05	469.846	458.143	403.074	304.348	562.129	328.718	358.737	593.315	695.1	618.315	566.285	717.358	689.583	725.657
Ptgs1	270.219	-0.526568	0.126394	1.23e-06	7.68e-05	321.932	374.286	299.63	325.494	246.209	362.96	337.213	191.122	234.454	237.021	179.941	197.801	221.631	253.369
Sgk2	1473.54	-1.14418	0.275285	1.23e-06	7.68e-05	2020.53	2713.07	1848.91	1438.67	876.565	3087.6	2578.43	1205.93	1206.35	1030.53	802.678	643.512	484.413	692.319
Pigx	287.984	-4.3e-05	0.00144291	1.25e-06	7.77e-05	352.868	324.177	328.167	328.515	293.671	425.573	342.594	216.862	214.83	215.618	306.958	242.636	229.273	210.029
Gfm1	1010.89	0.437814	0.105382	1.27e-06	7.82e-05	926.158	844.701	718.162	876.795	978.905	785.597	772.182	1127.43	1180.53	1193.03	1076.12	1269.88	1019.38	1383.53
Acot8	518.215	-3.58e-05	0.00144284	1.27e-06	7.82e-05	549.121	692.328	538.621	761.249	465.721	734.724	708.507	400.906	404.872	378.123	497.484	448.349	342.734	332.268
Gpr64	67.7676	1.45338	0.349758	1.29e-06	7.9e-05	34.8034	33.7471	54.6945	18.8802	16.3151	27.3932	49.3264	200.775	131.17	77.6857	65.2728	97.5818	39.9758	101.125
Prnp	948.851	0.844525	0.203693	1.31e-06	7.98e-05	562.655	485.754	784.747	838.28	992.253	402.093	503.129	1131.93	1152.65	1006.74	1418.36	1414.94	1114.62	1475.76
Napg	545.688	0.414707	0.100028	1.31e-06	7.98e-05	509.483	509.275	448.257	408.567	522.082	406.984	416.135	601.037	663.082	596.119	679.189	567.029	637.85	674.538
Sfxn1	3032.61	0.408125	0.097992	1.32e-06	8.04e-05	2356	2429.79	2839.36	2927.94	2816.58	2342.12	2240.32	3469.8	2963.21	3448.3	3900.49	3573.6	3570.78	3578.28
Nmrk1	952.385	0.670803	0.16214	1.34e-06	8.07e-05	589.725	743.46	914.349	607.942	606.624	663.306	864.557	940.809	863.453	1157.36	1141.39	1404.39	1379.17	1456.87
Agap2	295.966	-1.66e-05	0.00144273	1.45e-06	8.74e-05	587.791	652.445	156.949	285.468	198.747	402.093	702.229	148.007	154.926	158.542	188.762	167.471	193.412	146.687
Mir3064	156.58	1.06856	0.259576	1.49e-06	8.95e-05	145.981	76.698	115.334	69.4791	129.037	76.3096	61.8822	212.358	196.239	205.312	128.781	233.405	376.831	164.467
Ugdh	2239.71	0.56395	0.137254	1.54e-06	9.21e-05	1764.34	1469.53	1878.64	1763.41	2159.52	1774.69	1534.5	3285.11	3053.07	2814.13	2519.18	2940.64	1898.85	2500.35
Cdc42ep5	116.348	-1.32e-05	0.00144272	1.55e-06	9.21e-05	112.144	120.672	64.2065	141.224	309.986	228.929	261.878	83.6561	74.3643	64.2096	79.3858	36.9228	23.5152	27.7816
Adck2	410.795	-4.01e-05	0.00144288	1.55e-06	9.21e-05	485.314	549.158	360.27	503.723	413.81	505.795	638.553	345.564	344.968	342.451	315.779	321.756	293.94	330.046
Nolc1	517.321	0.528327	0.12885	1.59e-06	9.37e-05	423.442	375.309	399.507	345.13	538.398	395.244	425.104	559.852	557.733	679.354	525.71	673.842	583.765	760.106
D3Ertd751e	295.025	0.596299	0.145396	1.6e-06	9.43e-05	268.76	242.366	224.723	219.765	237.31	179.034	230.489	278.639	463.744	427.272	344.005	305.932	382.71	325.601
1500015L24Rik	5.38454	3.23787	0.747704	1.63e-06	9.53e-05	0.966761	2.04528	1.18901	0.755207	0	0	0.896844	10.2961	15.4926	15.8542	1.76413	5.27469	5.29092	15.5577
Lipa	7336.49	-0.664444	0.16217	1.64e-06	9.58e-05	8749.19	10267.3	8258.86	8270.27	5974.28	10626.6	12010.5	6933.8	5546.34	5150.25	4429.73	6423.25	4845.3	5225.17
Mrpl12	6251.45	-1.00078	0.245376	1.7e-06	9.86e-05	5561.78	9746.79	9947.26	12077.3	3555.2	10912.3	7994.46	3422.82	3663.48	3593.36	4657.3	4544.15	5140.42	2703.71
Irf2	1766.54	0.867477	0.212828	1.75e-06	0.00010071	1126.28	873.335	1344.77	1291.4	1993.41	721.028	1046.62	1810.19	1769.25	2061.84	2443.32	2655.81	2891.78	2702.6
C1qb	1450.84	-2.23e-05	0.00144275	1.76e-06	0.00010071	1492.68	2377.64	1473.18	3643.87	1576.63	1639.68	1408.04	1132.57	1185.7	983.755	1000.26	693.622	881.82	822.337
Sel1l3	335.823	-0.803216	0.196762	1.75e-06	0.00010071	485.314	446.894	326.978	313.411	393.045	445.139	640.346	293.44	266.472	220.374	268.148	171.427	160.491	270.038
2210417A02Rik	61.4843	-1.02875	0.251899	1.76e-06	0.00010071	56.0722	96.1282	129.602	70.2343	56.3612	101.746	83.4065	44.4021	54.7404	42.8064	22.9337	46.1535	31.7455	24.4478
Cyp4a10	18563.4	-1.2e-05	0.00144271	1.78e-06	0.000101626	24125.5	41182.8	7849.84	13676	10222.1	50575.6	53211.5	7925.45	7947.69	10306	9969.09	12341.5	4714.8	5839.7
Rilpl2	381.762	-2.84e-05	0.00144279	1.8e-06	0.000101985	407.007	558.362	495.817	680.442	341.133	564.495	362.325	323.685	310.884	309.158	284.025	270.328	238.091	198.917
Grid1	21.9625	1.51289	0.373018	1.83e-06	0.000103787	10.6344	8.18112	8.32307	13.5937	20.7646	6.84829	5.38106	16.7312	13.4269	34.0866	47.6315	36.9228	39.3879	45.5619
Zfp707	791.575	-0.518507	0.127564	1.84e-06	0.000104022	1040.24	837.543	730.052	900.207	881.014	1123.12	1112.98	585.592	590.783	581.058	672.133	780.654	655.486	591.193
Pm20d2	256.711	0.76426	0.187893	1.87e-06	0.00010489	173.05	172.826	241.369	185.781	175.016	206.427	133.63	394.47	360.46	378.123	165.828	344.174	312.752	350.049
Arl10	97.4133	-0.621513	0.152973	1.89e-06	0.00010579	111.178	118.626	111.767	166.146	115.689	103.703	112.105	72.7164	61.9703	78.4784	84.6782	79.1204	77.6001	70.0097
Mdfi	25.2043	-1.96e-05	0.00144274	1.9e-06	0.000105809	33.8367	36.8151	32.1033	55.1301	23.731	36.1981	29.5958	19.9488	20.6568	9.51254	12.3489	13.1867	16.4606	13.3352
Stx16	953.955	0.397765	0.0986011	2.1e-06	0.000116886	804.346	894.811	791.881	728.02	924.027	742.551	785.635	974.915	1140.25	1095.53	996.733	1040.43	1292.75	1143.49
Tle3	512.087	1.01711	0.252868	2.18e-06	0.000120762	295.829	280.204	330.545	308.125	617.007	208.384	212.552	808.246	470.974	555.691	800.914	1000.87	500.874	778.997
Cyb561d2	254.406	-0.629192	0.156542	2.22e-06	0.000122385	259.092	264.864	342.435	428.958	244.726	356.111	303.133	202.705	196.239	187.873	236.393	205.713	183.418	150.021
Cd36	2105.84	1.46558	0.364099	2.23e-06	0.000122742	871.052	1263.98	1624.19	1323.12	504.284	861.907	775.77	6074.07	4727.3	4428.09	1047.89	2293.17	1332.14	2354.77
Slc1a2	7104.41	0.662087	0.165488	2.36e-06	0.000129074	4534.11	4079.31	6280.35	4426.27	8286.58	5493.31	4205.3	8161.61	8907.19	9203.38	9404.57	7781.49	8823.49	9874.71
Gcat	1429.89	-0.793157	0.198606	2.43e-06	0.000132342	1574.85	2135.27	1925.01	2651.53	1311.14	1741.42	1633.15	743.895	774.628	803.017	1420.12	1147.25	1279.23	877.9
Vac14	344.028	0.678972	0.169928	2.45e-06	0.000133235	244.591	213.732	253.259	262.057	382.663	197.622	242.148	465.9	360.46	374.953	358.118	495.821	393.879	571.191
Lrrc41	884.72	-0.434765	0.108813	2.47e-06	0.000133775	909.723	1017.53	965.476	1262.71	823.17	1128.01	1108.5	741.965	679.607	707.891	760.339	804.39	747.783	728.99
Sigmar1	2514.64	-0.734882	0.184653	2.58e-06	0.000139482	3673.69	3880.92	2400.61	2984.58	1763.51	3896.68	3856.43	2013.54	1854.98	1881.1	2074.62	1906.8	1415.03	1602.45
Deb1	1123.77	-0.868511	0.218787	2.65e-06	0.000142522	1081.81	1788.6	2051.04	1648.62	892.88	1679.79	1262.76	579.157	671.345	696.001	1130.81	799.116	924.147	526.74
Oxsm	1651.64	0.390071	0.0983409	2.76e-06	0.000148097	1505.25	1377.5	1304.34	1221.17	1624.09	1255.19	1553.33	1819.84	2078.07	1951.66	1614.18	1960.87	1930.6	1926.93
Tyrobp	137.701	-0.743466	0.187666	2.8e-06	0.000149718	137.28	187.143	178.351	237.89	152.768	191.752	145.289	132.563	92.9554	93.54	127.017	104.175	78.188	68.8985
Rhpn2	392.979	-0.835826	0.211639	2.98e-06	0.000158578	606.159	489.845	475.604	313.411	425.675	539.059	760.523	341.059	213.797	302.816	183.469	367.91	224.57	257.814
Tusc2	1761.77	-2.83e-05	0.00144278	3.01e-06	0.000159823	1483.98	2043.24	2481.46	3106.92	1489.12	2728.56	2266.32	1431.16	1244.57	1375.35	1397.19	1395.16	1201.63	1020.14
Synm	87.924	0.992104	0.252212	3.12e-06	0.000164736	49.3048	54.2	61.8285	30.2083	83.0586	47.9381	67.2633	129.345	130.138	95.1254	72.3293	94.9444	115.224	200.028
Rock2	696.211	0.620069	0.157708	3.18e-06	0.000167281	538.486	453.03	568.347	441.796	763.842	448.074	518.376	706.572	705.428	815.7	860.895	865.049	931.202	1130.16
Impg2	207.104	0.903743	0.229931	3.23e-06	0.000168851	82.1747	107.377	229.479	133.672	115.689	150.662	145.289	240.029	210.699	325.012	181.705	383.734	272.776	321.156
Aim1l	128.554	0.891837	0.226622	3.23e-06	0.000168851	99.5764	88.9697	95.1208	63.4374	88.9913	90.9845	78.0254	247.107	204.502	172.811	84.6782	112.087	153.437	220.031
Agl	924.543	0.802871	0.204541	3.3e-06	0.000170866	789.844	684.147	627.797	469.739	894.363	495.034	569.496	1146.73	1130.96	1292.12	760.339	1256.69	969.414	1856.93
Pitpnm2	1196.48	0.610065	0.155492	3.3e-06	0.000170866	958.061	857.995	885.812	846.587	1284.44	709.288	895.947	1352.01	1193.96	1133.58	1801.18	1550.76	1532.01	1749.13
Slc17a3	1194.66	0.552981	0.140818	3.31e-06	0.000170866	897.155	805.841	1061.79	930.415	1192.48	833.535	887.875	1139.65	1524.47	1376.15	1330.15	1380.65	1978.22	1386.86
Pglyrp2	3567.21	-0.655858	0.16724	3.3e-06	0.000170866	5893.38	4892.31	2638.41	3764.71	4219.67	4515.96	5239.36	2738.77	2785.56	2198.19	3207.19	2763.94	2339.76	2743.72
Tor1a	1650.56	-0.589806	0.151077	3.39e-06	0.000174131	1671.53	2062.67	1839.4	2326.79	1539.55	2236.46	2465.42	1361.66	1113.4	1233.46	1748.25	1313.4	1144.6	1051.26
Actn1	364.774	0.667594	0.17089	3.52e-06	0.000179366	330.632	262.819	285.362	202.396	375.247	188.817	267.259	499.362	506.091	426.479	407.514	410.107	378.007	566.746
Kif13a	384.752	0.649139	0.16626	3.52e-06	0.000179366	312.264	283.271	298.441	162.37	375.247	296.433	305.824	404.123	434.825	449.467	481.607	495.821	496.758	590.082
Cd47	986.21	-0.359845	0.0922238	3.52e-06	0.000179366	1031.53	1130.02	1102.21	1084.48	1125.74	1233.67	1143.48	794.733	859.321	796.675	998.497	938.895	845.371	722.323
Gas2l3	69.9699	0.843607	0.215798	3.54e-06	0.000179496	54.1386	42.9509	49.9384	41.5364	53.3948	50.873	43.9453	119.049	77.4628	90.3691	89.9706	55.3842	70.5456	140.019
Tmem28	54.2161	1.19279	0.303724	3.59e-06	0.000181399	23.2023	29.6566	26.1582	50.5989	10.3823	42.0681	32.2864	87.5171	134.269	89.5764	56.4521	47.4722	59.3759	70.0097
Timm8b	2953.34	-1.06915	0.27494	3.72e-06	0.000187558	2491.34	4570.18	5473.01	5379.34	1591.46	5275.14	3990.95	1416.36	1625.69	1657.56	2265.14	2345.92	2255.69	1009.03
Sdr39u1	584.185	-0.45404	0.116884	3.83e-06	0.00019188	688.334	815.045	545.756	626.067	597.725	743.529	779.357	469.761	546.371	456.602	531.003	469.447	446.201	463.398
Klb	1132.33	-0.590719	0.152054	3.83e-06	0.00019188	1762.41	1735.42	1183.06	1058.05	1260.71	1472.38	1236.75	884.824	759.136	1069.37	785.037	940.214	719.565	985.693
Lonrf1	209.819	1.48309	0.382743	3.85e-06	0.000191927	56.0722	76.698	136.736	110.26	240.277	34.2415	55.6043	200.131	156.991	307.572	317.543	311.207	336.267	597.861
Amigo2	393.186	-0.561882	0.145218	3.87e-06	0.000192416	446.644	503.139	447.068	413.098	621.456	408.941	511.201	326.259	311.917	363.855	202.875	338.899	319.219	290.04
Sgce	85.8239	-0.718228	0.185065	3.95e-06	0.000195874	123.745	131.921	112.956	96.6665	81.5754	111.529	104.931	63.0638	71.2658	61.0388	59.9804	38.2415	53.4971	91.1238
Slc12a7	1647.49	0.642059	0.165683	4.09e-06	0.000202137	1522.65	1595.32	1178.31	854.894	1007.09	1133.88	1433.16	2222.03	2186.52	1969.1	1508.33	2153.39	1815.37	2484.79
Ccdc69	9.8124	-1.09e-05	0.00144271	4.11e-06	0.000202183	14.5014	17.3849	14.2681	12.8385	7.41594	35.2198	11.659	4.50456	1.03284	3.17085	1.76413	2.63735	7.64244	3.3338
Dlg3	531.739	-0.435657	0.112247	4.16e-06	0.000203618	644.83	668.807	719.351	671.379	489.452	567.43	584.742	421.498	463.744	498.616	373.995	420.657	470.892	448.951
Ube2z	1971.33	-0.440068	0.113994	4.16e-06	0.000203618	1970.26	2085.16	2386.34	2807.86	1941.49	2584.74	2350.63	1570.8	1510.01	1658.35	1788.83	1879.11	1612.55	1452.42
Ccdc28b	106.573	-0.696658	0.180361	4.26e-06	0.000207831	114.078	159.532	145.059	177.474	84.5418	154.576	104.931	81.082	73.3315	77.6857	84.6782	89.6697	77.6001	67.7872
Ppapdc1b	448.801	-0.611248	0.15884	4.48e-06	0.000217573	475.647	501.094	464.903	617.004	394.528	707.331	710.3	403.48	369.756	364.647	344.005	337.58	285.122	307.821
Fabp1	119552	-1.98e-05	0.00144274	4.51e-06	0.000218731	111724	188932	206925	143167	73828.7	202269	203818	55455	64391.3	56334	85898.9	103662	106275	71051
Stx5a	995.629	-0.360325	0.0938657	4.63e-06	0.000223593	1054.74	1002.19	1051.08	1326.14	1201.38	1155.41	1143.48	849.431	887.208	830.762	919.111	901.972	883.583	732.324
Mpzl1	96.3424	-1.1806	0.308243	4.68e-06	0.000225358	171.117	142.147	47.5604	101.198	86.025	207.405	206.274	74.0034	44.412	53.1117	82.914	40.8788	41.7395	50.007
2310044G17Rik	1723.26	0.850685	0.222292	4.72e-06	0.000226499	929.058	825.271	1401.84	1771.72	1561.8	791.467	932.717	1717.52	1751.69	1755.86	2746.75	2794.27	2613.13	2532.57
Eef1b2	2321.69	-0.594686	0.156045	4.74e-06	0.00022669	2332.8	2853.17	2705	3414.29	2034.94	3490.67	3117.43	1577.24	1826.06	1693.23	2164.59	2057.13	1915.9	1321.3
Eif3k	425.183	-0.597319	0.156207	4.83e-06	0.000230217	443.744	534.841	514.841	748.41	404.911	510.687	488.78	293.44	307.786	297.267	432.211	370.547	293.94	311.154
Letm1	1152.76	0.448008	0.117275	5.05e-06	0.000240148	990.931	896.856	790.692	944.764	1220.66	882.452	955.139	1317.26	1527.57	1274.68	1319.57	1334.5	1132.26	1551.33
Prg4	2188.3	1.18417	0.306771	5.11e-06	0.000241686	1216.19	684.147	1240.14	667.603	3000.49	1088.88	895.05	3989.75	2134.88	2832.36	2328.65	4206.57	2826.53	3524.94
Tatdn2	1318.63	-0.5338	0.140238	5.12e-06	0.000241686	1308.03	1551.35	1545.71	2261.85	1342.29	1695.44	1410.74	1036.05	957.441	1139.13	1148.45	1194.72	951.777	917.906
Tsen34	821.366	-0.654394	0.172164	5.3e-06	0.000249503	939.692	1207.74	1166.42	1280.83	676.334	1112.36	793.707	615.194	535.01	499.408	746.226	763.511	643.728	518.961
Rrm2	230.822	1.40691	0.369407	5.33e-06	0.000250114	87.9753	119.649	166.461	157.083	142.386	68.4829	69.9538	111.327	160.09	171.226	643.907	450.986	408.576	473.399
Adarb1	460.291	0.622022	0.163759	5.41e-06	0.000253368	365.436	375.309	367.404	359.479	455.339	259.257	277.125	515.45	428.628	466.907	666.841	549.886	661.365	695.652
0610012H03Rik	622.88	0.624152	0.164229	5.44e-06	0.000253831	399.272	440.758	451.824	734.061	458.305	328.718	506.717	699.493	815.942	651.609	763.868	846.588	803.044	820.114
Slc13a3	423.092	1.23553	0.32567	5.47e-06	0.000254587	150.815	113.513	312.71	314.921	341.133	194.687	213.449	1010.31	971.901	655.572	419.863	386.371	245.734	592.305
Cxx1b	167.019	-0.538395	0.142078	5.53e-06	0.000256446	224.289	206.573	155.76	228.828	201.714	203.492	184.75	137.711	108.448	134.761	183.469	116.043	124.631	127.796
Tmed4	1775.14	-0.580737	0.153412	5.6e-06	0.000258815	2323.13	2412.41	1550.47	1787.58	1880.68	2563.22	2669.9	1616.49	1614.33	1415.78	1434.24	1227.68	1096.98	1259.06
Spg7	459.892	0.509431	0.134454	5.65e-06	0.00025965	405.073	364.06	347.191	321.718	492.419	330.675	333.626	619.055	590.783	563.618	460.438	586.809	437.383	585.637
Bad	518.001	-0.687921	0.181591	5.64e-06	0.00025965	499.816	646.309	696.76	922.108	427.158	836.47	545.281	403.48	439.989	374.16	363.41	379.778	425.037	292.263
Nfkbil1	315.668	-0.645489	0.170735	5.68e-06	0.000260455	302.596	413.147	416.153	577.733	295.155	409.919	332.729	218.149	236.52	229.886	312.251	253.185	216.34	205.584
Crip3	24.1808	1.59287	0.420662	5.87e-06	0.000262523	15.4682	10.2264	13.0791	11.3281	16.3151	3.91331	7.17475	21.8793	21.6896	47.5627	14.113	22.4174	71.1334	62.2309
Golim4	1384.21	0.716648	0.189687	5.86e-06	0.000262523	1240.35	1003.21	859.654	617.759	1564.76	833.535	940.789	1707.23	1935.54	1980.19	1402.48	1945.04	1482.63	1865.82
Rmnd5a	5278.28	0.579119	0.153083	5.85e-06	0.000262523	4561.18	3919.78	4130.62	3094.08	5659.85	3727.43	3677.96	5140.34	5456.48	6189.49	6026.26	7776.21	6862.91	7673.29
Bcl7c	109.987	-2.15e-05	0.00144275	5.88e-06	0.000262523	106.344	162.6	141.492	222.786	75.6426	162.402	144.392	88.8041	82.627	66.5878	100.555	67.2523	60.5516	57.7858
Urm1	570.136	-2.3e-05	0.00144275	5.88e-06	0.000262523	525.918	814.022	749.076	995.363	376.73	984.198	752.452	413.776	365.625	420.137	469.258	436.481	413.279	265.593
Ggt6	795.65	-2.58e-05	0.00144277	5.75e-06	0.000262523	999.631	1265.01	876.3	1159.24	600.691	1301.18	887.875	629.994	493.697	584.228	564.521	799.116	562.013	415.613
Rfc5	105.617	-0.505139	0.133638	5.81e-06	0.000262523	118.912	133.966	134.358	147.265	127.554	103.703	115.693	91.3782	79.5285	81.6493	98.7912	81.7577	84.0668	80.0111
E430018J23Rik	256.187	-0.591275	0.156349	5.81e-06	0.000262523	273.594	349.743	263.96	407.812	259.558	381.548	260.085	177.608	172.484	224.337	218.752	216.262	217.516	163.356
Saysd1	391.255	-0.599589	0.158625	5.83e-06	0.000262523	402.173	383.49	454.202	529.4	363.381	655.48	575.774	331.407	280.932	328.183	347.533	292.745	283.946	248.924
F830016B08Rik	1370.79	0.800543	0.211996	5.94e-06	0.000262569	993.831	873.335	1252.03	660.051	1471.32	686.786	767.698	1517.39	2043.99	1704.33	1189.02	1918.67	1708.97	2403.67
Atm	412.278	0.459191	0.121522	5.94e-06	0.000262569	324.832	285.317	410.208	286.223	338.167	397.201	339.007	480.701	494.729	493.859	395.165	457.579	524.389	544.52
1810013D10Rik	554.454	-0.506531	0.134166	5.92e-06	0.000262569	560.722	592.109	668.224	811.092	523.566	780.706	695.054	460.108	498.861	451.053	527.474	386.371	389.176	417.836
Arsg	1695.94	-1.37279	0.365171	5.97e-06	0.000263023	2691.46	3174.28	827.551	2102.5	536.914	3822.33	4528.16	846.213	1208.42	786.37	763.868	808.346	930.026	716.766
Fam19a5	84.9864	0.869605	0.229491	6.03e-06	0.000264293	42.5375	56.2452	46.3714	109.505	43.0125	51.8514	49.3264	99.7438	109.481	137.932	98.7912	93.6257	115.812	135.574
Tspan31	9791.91	-0.509952	0.135299	6.02e-06	0.000264293	10511.6	11970	8972.27	13963	9891.39	12293.7	14371.9	7607.55	7457.09	6981.41	9783.86	8628.07	7295	7359.91
Xpo7	1120.68	0.319947	0.0848317	6.05e-06	0.00026438	970.629	880.494	1064.16	870.754	1076.8	992.024	1021.5	1166.04	1242.5	1282.61	1181.97	1395.16	1238.07	1306.85
Cul4a	2102.03	0.465403	0.123564	6.21e-06	0.000269768	1630.93	1566.69	1760.92	1761.14	2183.25	1565.32	1611.63	1986.51	2216.47	2455.03	2300.42	2850.97	2541.99	2997.08
6720489N17Rik	15.1926	-1.38104	0.361681	6.2e-06	0.000269768	17.4017	31.7019	23.7802	30.9635	16.3151	26.4148	13.4527	5.79157	3.09851	10.3053	3.52826	9.23071	12.9334	7.77886
Trak2	951.222	0.365877	0.0971288	6.24e-06	0.000270611	891.354	739.369	737.186	724.999	912.161	903.975	810.747	1166.04	1067.95	1134.37	1010.85	1168.34	952.953	1096.82
Slc22a5	2798.07	-0.800202	0.213509	6.38e-06	0.000274894	2302.83	3091.44	3343.5	4417.21	4238.95	3870.26	4237.59	1597.19	1423.25	1514.87	3076.64	2645.26	1815.96	1598
Ms4a1	17.4942	-1.40125	0.368818	6.36e-06	0.000274894	14.5014	26.5887	21.4022	17.3698	31.147	33.2631	41.2548	11.5831	13.4269	11.8907	3.52826	1.31867	7.64244	10.0014
Tpk1	528.744	0.530761	0.141695	6.69e-06	0.000287331	367.369	364.06	592.127	506.744	396.011	346.328	373.087	545.695	677.542	611.181	642.143	648.787	649.019	682.317
Unc119b	1502.99	-0.601724	0.160796	6.75e-06	0.000289302	1721.8	1762.01	1438.7	2144.79	1515.82	2175.8	2188.3	1527.69	1322.03	1315.11	963.214	1089.22	940.608	936.797
Cfd	260.538	3.5889	0.965906	6.91e-06	0.000295239	12.5679	23.5207	76.0966	67.2134	13.3487	8.80495	9.86528	988.429	1738.27	350.379	38.8108	39.5602	21.7516	258.925
Mul1	1551.84	-0.347761	0.093134	6.95e-06	0.000296288	1673.46	1733.38	1621.81	2147.81	1723.47	1855.89	1566.79	1389.33	1206.35	1359.5	1434.24	1381.97	1272.76	1359.08
Dll1	68.972	0.911671	0.244866	7.05e-06	0.000299524	45.4378	63.4037	78.4747	31.7187	40.0461	28.3715	31.3895	87.5171	80.5614	79.2712	84.6782	127.911	83.4789	103.348
Gfer	1131.35	-0.517845	0.139073	7.14e-06	0.000302296	1286.76	1351.93	1222.3	1642.58	904.745	1592.72	1495.94	1018.03	905.799	877.532	896.177	1016.7	825.383	802.334
Cldn3	2425.85	-0.6624	0.177867	7.18e-06	0.000303288	3491.94	3154.85	2814.39	3014.03	1950.39	3253.92	3597.24	2485.23	1977.88	1986.54	1554.2	1978.01	1299.8	1403.53
Myh14	245.921	1.02058	0.274061	7.22e-06	0.00030383	219.455	165.668	121.279	64.1926	197.264	100.768	203.584	390.609	442.055	360.684	209.931	274.284	247.497	445.618
Zdhhc21	471.056	0.700356	0.18806	7.25e-06	0.00030383	433.109	309.86	312.71	274.895	501.318	259.257	331.832	474.909	603.177	632.584	426.919	545.93	734.85	753.438
Suds3	3064.49	-0.650863	0.174847	7.24e-06	0.00030383	2938.95	3787.86	4425.49	5835.49	2558.5	3813.52	3423.25	2238.12	2256.75	2319.47	2707.94	2526.58	2195.14	1875.82
Eif5b	1133.67	0.544981	0.146094	7.3e-06	0.000304973	913.59	794.592	850.142	616.249	1285.92	872.668	946.17	1229.1	1394.33	1281.02	1490.69	1472.96	1280.4	1443.53
Tmem147	802.543	-0.560574	0.150818	7.36e-06	0.000306621	870.085	954.124	752.643	1227.21	845.418	1128.99	1043.03	604.898	546.371	640.511	860.895	634.281	623.74	503.403
Prps2	594.318	0.454414	0.122261	7.6e-06	0.000315792	433.109	452.007	604.017	582.265	443.473	411.876	502.232	609.402	704.396	705.513	629.794	813.621	723.092	705.654
Cdc34	1836.35	-0.809388	0.218446	7.65e-06	0.000317136	1817.51	2820.44	2457.68	3577.42	1229.56	2732.47	2151.53	1346.86	1056.59	1178.76	1520.68	1666.8	1238.07	914.572
Dcun1d5	1119.93	-0.84695	0.22885	7.77e-06	0.000321135	1047.97	1512.49	1601.6	2025.47	747.527	1910.67	1495.04	604.898	650.688	709.477	1000.26	895.379	955.305	522.295
Tmem127	2134.95	-0.3912	0.105675	7.82e-06	0.000322405	2176.18	2346.96	2406.56	3125.05	2374.59	2590.61	2196.37	1897.71	1832.25	2005.56	1564.78	1815.81	1848.88	1708.02
C1galt1c1	2106	-0.918491	0.248809	8.04e-06	0.000330284	1742.1	2500.36	4710.86	3131.09	1779.83	3455.45	2499.5	1019.32	1266.26	1283.4	1760.6	1669.44	1831.25	834.561
Etv5	83.45	0.880977	0.239679	8.17e-06	0.000334837	61.8727	46.0188	48.7494	54.3749	100.857	39.1331	40.358	102.961	108.448	96.7108	142.894	112.087	69.3698	144.465
Larp4b	1530.08	0.617573	0.167145	8.21e-06	0.000335439	1434.67	1115.7	1046.33	824.686	1687.87	1013.55	1058.28	1710.44	1840.52	2195.81	1623	1776.25	1743.65	2350.33
E130201H02Rik	985.282	-0.598259	0.162863	8.23e-06	0.000335574	1053.77	1160.7	1227.06	1919.74	974.455	1129.97	1019.71	775.427	634.163	678.561	793.858	787.248	894.753	744.548
Fads3	562.8	-1.0737	0.291592	8.29e-06	0.000337282	1183.32	1330.46	630.175	376.848	676.334	670.155	636.759	319.18	574.258	302.023	368.703	162.197	330.976	317.822
6330416G13Rik	233.005	-0.70284	0.191168	8.72e-06	0.000353531	388.638	393.717	172.406	271.119	225.445	349.263	268.156	179.539	180.747	182.324	176.413	152.966	185.77	135.574
Rom1	141.997	-2.26e-05	0.00144275	8.75e-06	0.000353707	124.712	208.619	202.132	188.802	108.273	268.062	192.821	123.554	107.415	126.834	89.9706	89.6697	78.188	78.8999
E2f8	960.545	-2.54e-05	0.00144276	9.04e-06	0.000364775	924.224	870.267	863.221	1274.79	1455.01	1390.2	1743.46	713.007	576.324	952.047	636.85	689.666	618.449	740.103
Spg21	613.829	-0.500399	0.136619	9.14e-06	0.00036759	617.761	765.958	700.327	808.072	526.532	859.95	843.033	505.154	532.944	485.139	550.408	549.886	415.043	433.394
Rnf121	422.114	-0.562455	0.153772	9.16e-06	0.00036759	432.142	513.366	511.274	596.614	370.797	603.628	570.393	299.875	362.526	348	284.025	328.349	428.564	260.036
Alg6	203.625	0.429893	0.117504	9.26e-06	0.000370619	171.117	158.509	199.754	153.307	173.533	171.207	161.432	191.765	244.783	231.472	222.28	255.822	255.728	260.036
Gm6607	47.3031	-0.917786	0.252422	9.29e-06	0.000370687	55.1054	52.1547	61.8285	50.5989	48.9452	94.8978	77.1286	28.3144	33.0508	27.7449	59.9804	25.0548	24.1031	23.3366
Smim1	60.2576	-0.814598	0.223196	9.35e-06	0.000372206	57.0389	86.9245	89.1757	106.484	63.7771	78.2662	67.2633	49.5501	36.1493	42.8064	61.7445	29.0108	27.6303	47.7844
Spryd4	1059.77	-0.380575	0.104788	9.62e-06	0.000381601	1230.69	1183.2	1161.66	1440.18	968.522	1297.26	1234.95	1001.3	932.653	921.131	922.639	883.511	770.122	889.013
Crat	2143.98	-1.01634	0.279508	9.64e-06	0.000381601	3449.4	3853.31	1576.63	1675.8	2168.42	3307.73	4669.87	2035.42	1151.61	1540.24	991.44	1616.69	740.141	1239.06
Tmem53	389.851	-0.58055	0.159476	9.79e-06	0.000386749	459.212	519.501	401.885	588.306	342.617	531.232	489.677	310.814	231.356	309.158	381.052	361.316	243.97	287.818
Ugt1a5	852.142	-1.36146	0.374913	9.84e-06	0.000387766	1919.02	2919.64	951.208	1144.89	701.548	716.136	527.344	327.546	239.618	340.073	275.204	721.314	509.692	636.755
Gpr155	851.408	0.653232	0.179466	9.91e-06	0.000389566	572.323	608.471	820.417	621.535	915.127	521.449	411.651	817.255	985.327	1173.21	991.44	1074.72	1262.18	1144.6
Ranbp3	606.205	-0.382481	0.10545	1.01e-05	0.000394552	656.431	650.399	696.76	844.322	576.96	781.684	662.767	533.468	505.058	483.554	560.993	538.018	479.71	516.739
Pin1-ps1	281.188	-0.658747	0.18082	1.01e-05	0.000394552	270.693	339.517	298.441	528.645	241.76	419.703	362.325	187.261	211.732	224.337	250.506	209.669	218.691	173.357
Rpl41	4127.9	-2.98e-05	0.00144279	1.03e-05	0.00040289	4412.3	4411.67	5497.98	6042.41	4594.92	5631.25	4859.1	3711.11	2658.52	2662.72	4588.5	3534.04	2761.27	2424.78
C730002L08Rik	64.3682	1.00322	0.275515	1.04e-05	0.000402933	29.0028	46.0188	58.2615	48.3333	28.1806	38.1548	34.9769	49.5501	107.415	114.15	40.575	89.6697	124.631	92.2351
Nln	671.285	0.456336	0.125679	1.04e-05	0.000402933	499.816	489.845	612.34	540.728	679.3	501.882	548.868	870.023	914.062	761.003	619.209	776.698	690.759	893.458
Cxcl13	90.5839	-7.19e-06	0.0014427	1.06e-05	0.000410496	63.8063	351.788	86.7977	67.2134	324.818	85.1145	81.6128	8.36561	24.7881	23.7813	22.9337	59.3403	51.1455	16.669
Fsd2	6.27805	2.12642	0.56937	1.07e-05	0.000413284	3.86705	2.04528	1.18901	2.26562	1.48319	0	2.69053	14.8007	7.22987	11.8907	17.6413	5.27469	5.29092	12.2239
Tchh	66.2594	1.41402	0.393165	1.09e-05	0.000416089	21.2688	33.7471	23.7802	13.5937	60.8107	40.1114	36.7706	90.0911	50.6091	79.2712	245.214	48.7909	64.6668	118.905
Pbx2	441.194	-0.315838	0.0876294	1.09e-05	0.000416089	505.616	487.8	508.896	505.234	443.473	515.579	500.439	380.957	441.022	405.868	382.816	392.964	351.552	354.494
Ttyh1	68.6559	-1.02324	0.284036	1.09e-05	0.000416089	72.5071	61.3584	101.066	81.5624	78.609	149.684	116.59	34.1059	43.3792	49.1481	65.2728	54.0656	39.3879	14.4465
Chmp7	1775.86	-0.653819	0.18119	1.11e-05	0.000424534	1721.8	2157.77	2318.57	3389.37	1312.62	2618.01	2035.84	1409.93	1405.69	1412.61	1273.7	1345.05	1288.63	1172.39
Zfp358	349.284	-0.383641	0.106167	1.11e-05	0.000424872	381.871	364.06	380.483	484.088	385.629	416.768	396.405	336.555	304.687	312.328	291.081	299.339	262.194	274.483
Eda2r	54.9653	1.17491	0.323815	1.13e-05	0.000427123	17.4017	42.9509	33.2923	49.0885	14.8319	22.5015	38.5643	120.98	93.9883	115.736	45.8673	47.4722	53.4971	73.3435
G630090E17Rik	498.899	-0.49074	0.135953	1.13e-05	0.000427123	538.486	550.181	583.804	639.66	430.125	747.442	668.149	456.891	425.529	439.955	354.59	416.701	388.589	344.492
Tnks1bp1	1538.17	0.56576	0.157029	1.15e-05	0.000433521	1441.44	1362.16	1190.2	983.28	1505.44	958.761	976.663	1843.01	1558.55	1658.35	1518.91	2153.39	2222.77	2161.41
Saa3	82.2794	1.60736	0.446831	1.16e-05	0.000437941	26.1026	17.3849	49.9384	53.6197	47.462	24.4582	35.8737	343.633	208.633	61.0388	111.14	71.2083	45.8546	55.5633
Dopey2	751.747	1.2078	0.336067	1.17e-05	0.000438554	277.461	287.362	539.81	318.697	1060.48	225.994	231.386	949.818	761.202	897.35	1541.85	1339.77	824.207	1269.07
Ttc23	1121.17	0.908827	0.252225	1.17e-05	0.000439643	500.782	495.981	998.768	1189.45	938.859	482.316	557.837	1142.23	1033.87	1397.55	1317.8	1832.95	1857.7	1950.27
Serpinb6b	220.133	-1.19879	0.334354	1.19e-05	0.000444626	266.826	505.184	244.936	141.224	115.689	518.514	425.104	166.669	127.039	104.638	169.356	100.219	127.57	68.8985
Ppm1b	2749.58	0.583442	0.16238	1.19e-05	0.000444821	2403.37	1887.79	1831.08	1780.78	3303.06	1671.96	2036.73	2914.45	3320.57	3498.24	3050.18	3760.85	3143.39	3891.65
Malat1	42039.7	0.673662	0.187626	1.21e-05	0.000448969	37756.9	35673.8	26504.2	18020.8	40265.6	28732.5	31217.3	35945.7	52435.1	55678.5	47241.6	52907.8	64442.8	61733
Ctage5	2884.12	0.4209	0.117329	1.21e-05	0.000448969	2476.84	2519.79	2353.05	2341.14	3022.74	1850.02	2314.75	2951.13	3519.91	3069.38	3335.97	3659.32	3147.51	3816.09
Hspbp1	668.56	-0.733925	0.205027	1.21e-05	0.000448969	607.126	904.014	965.476	1163.02	542.847	1008.66	799.985	437.586	378.019	393.978	638.615	617.139	535.558	367.829
Nop10	1282.34	-0.698696	0.195083	1.22e-05	0.000450725	1192.98	1496.12	2425.58	1349.56	1213.25	2274.61	1429.57	1075.3	1008.05	790.333	1167.85	924.389	818.329	786.776
Deptor	2809.35	0.723401	0.201876	1.23e-05	0.000454197	2269.96	1783.49	2169.94	1420.54	3509.22	1502.71	1569.48	3429.9	3120.2	3823.25	3048.41	3701.51	3527.28	4455.06
Ppp2r4	1354.4	-0.593986	0.165875	1.23e-05	0.000454197	1463.68	1582.03	1277	1784.55	1179.14	2125.91	2239.42	1140.3	1001.85	998.817	1282.52	1064.17	916.505	905.682
Ncam2	91.8397	1.07272	0.300008	1.27e-05	0.000464462	42.5375	34.7698	97.4988	87.604	59.3276	36.1981	29.5958	90.7346	113.612	106.223	88.2064	149.01	179.303	171.135
Trmt1	428.684	-0.479411	0.134157	1.27e-05	0.000464462	456.311	543.022	447.068	679.686	410.843	523.405	493.264	308.24	313.983	371.782	419.863	340.218	342.734	351.16
Crot	22737.8	-0.91334	0.258027	1.28e-05	0.000466508	26960.1	32773.6	24311.7	20779.5	12212.6	51611.7	45746.2	15150.8	15474	16610.5	13118.1	15011.8	15059.7	13508.5
Pllp	626.15	-0.767752	0.215149	1.28e-05	0.000468278	795.645	836.52	618.285	873.019	419.742	1031.16	1093.25	554.704	463.744	544.593	455.145	424.613	304.522	351.16
Cebpe	206.144	0.96199	0.269567	1.29e-05	0.000469378	111.178	105.332	140.303	195.599	155.735	99.7894	114.796	402.836	466.843	322.634	169.356	158.241	202.231	241.145
Pex19	4787.89	-0.508266	0.142468	1.29e-05	0.000469378	5146.07	6290.26	4803.6	6793.09	3715.39	6983.3	6398.98	3908.67	3632.49	3890.63	4008.1	3857.12	3708.93	3893.88
Samd9l	1140.39	0.680107	0.1905	1.3e-05	0.00047036	833.348	834.475	1017.79	758.228	674.851	838.427	941.686	1689.21	2049.15	1660.73	839.725	1031.2	1348.6	1447.98
Rpl29	2301.54	-0.540446	0.151954	1.31e-05	0.000471999	2421.74	2525.92	2496.92	3884.79	2508.07	2937.92	2712.06	2001.95	1610.19	1523.59	2445.08	1902.84	1702.5	1547.99
Gzf1	2377.16	-0.458614	0.128878	1.34e-05	0.000481043	2431.41	2710	3053.38	2947.57	2098.71	3345.88	3030.43	1796.67	1801.27	2053.12	1700.62	2054.49	2399.73	1856.93
Zfp97	636.585	-0.842583	0.236936	1.35e-05	0.000484658	588.758	1142.29	1287.7	987.811	441.99	739.616	695.054	322.398	511.255	503.372	370.467	485.271	506.164	330.046
Smim4	226.132	-0.571886	0.16113	1.38e-05	0.000494333	248.458	297.588	338.868	297.552	172.05	313.065	261.878	178.895	184.878	146.652	225.808	163.515	181.067	155.577
Jazf1	36.3439	-0.94784	0.265583	1.41e-05	0.000505945	42.5375	41.9283	49.9384	78.5415	43.0125	39.1331	51.1201	22.5228	34.0837	14.2688	17.6413	21.0988	34.097	18.8915
1110065P20Rik	413.324	-0.732039	0.206899	1.44e-05	0.000513672	330.632	480.641	688.437	807.316	369.314	593.845	434.969	346.207	285.063	285.376	312.251	332.305	295.704	224.476
Ttc39a	30.5862	1.81364	0.512074	1.44e-05	0.000514331	5.80057	11.249	10.7011	11.3281	14.8319	21.5232	8.07159	115.188	99.1524	49.9408	19.4054	11.8681	14.697	34.4492
Mrc1	1068.15	-0.59743	0.170309	1.46e-05	0.000517906	1188.15	1440.9	1602.79	1174.35	949.241	1574.13	1285.18	625.49	727.118	807.773	1083.17	727.907	1062.3	705.654
Slc25a45	1072.75	-0.676958	0.19189	1.46e-05	0.000519132	1202.65	1584.07	1548.09	1715.08	720.83	1558.48	1139.89	621.629	634.163	877.532	786.801	888.785	947.074	793.444
Mid1ip1	868.033	1.11051	0.314483	1.49e-05	0.000525191	555.888	449.962	863.221	618.515	544.33	225.015	318.38	787.01	593.882	1051.93	1016.14	1401.75	1526.14	2200.31
Fam109a	337.924	-0.747469	0.212111	1.53e-05	0.000538857	423.442	518.479	448.257	655.52	220.995	472.532	304.03	257.403	246.848	282.205	208.167	218.9	206.346	267.815
Ubac1	470.75	-0.481494	0.136624	1.53e-05	0.000539959	442.777	551.203	564.78	783.905	443.473	580.148	546.178	375.165	387.314	389.221	373.995	382.415	412.104	357.828
Timm17b	630.514	-0.596973	0.169837	1.56e-05	0.00054782	636.129	728.12	789.503	1095.05	608.107	797.337	773.976	453.673	391.446	425.686	668.605	570.985	488.528	400.056
Zscan2	121.252	-0.637865	0.181373	1.59e-05	0.000557722	137.28	179.985	151.004	197.109	124.588	136.966	130.939	95.2392	119.809	97.5035	74.0934	110.768	81.1274	61.1196
0610009D07Rik	1489.45	-0.904238	0.25817	1.61e-05	0.000562296	1292.56	2255.95	2778.72	2662.86	986.321	2308.85	1715.66	706.572	785.99	908.447	1183.73	1255.38	1374.46	636.755
Sfxn5	750.62	0.541939	0.154392	1.61e-05	0.000562377	628.395	640.173	582.615	635.129	596.242	577.213	490.573	994.864	1009.08	1005.16	555.7	778.017	865.359	1150.16
Snhg6	102.019	-0.733166	0.209403	1.62e-05	0.000563773	98.6097	143.17	171.217	157.083	74.1594	140.879	126.455	63.7073	66.1016	53.1117	95.2629	88.3511	83.4789	66.6759
Aldh1a1	18272.6	0.847022	0.241755	1.66e-05	0.000573626	7596.81	11089.5	21581.7	17862.2	11671.2	9458.47	7404.34	23607.7	24595	21405.6	18708.6	30725.1	24720.9	25389.1
Dscr3	611.56	-0.479476	0.136869	1.65e-05	0.000573626	591.658	692.328	782.368	961.379	582.893	789.51	681.601	591.384	497.828	491.481	497.484	503.733	481.474	416.725
Pycr2	100.754	-0.559706	0.159341	1.68e-05	0.000579573	110.211	141.124	114.145	153.307	87.5081	130.118	122.868	89.4476	67.1345	92.7473	68.801	80.439	79.3638	73.3435
Vma21	1272.23	0.461279	0.131937	1.7e-05	0.000585552	1250.02	1067.64	862.032	934.191	1191	934.303	1062.76	1096.54	1524.47	1642.5	1397.19	1534.93	1728.95	1584.67
Plin2	18659.5	-0.948702	0.269436	1.72e-05	0.000592369	24300.5	22315	12817.5	14548.3	18660	38593.1	45879.8	15591.6	12070.8	11135.2	12444.2	12954.6	8978.69	10943.7
Ccdc171	91.0398	0.86945	0.248434	1.76e-05	0.000603387	43.5043	57.2679	63.0175	50.5989	44.4957	68.4829	100.446	127.415	146.663	147.444	72.3293	69.8896	145.206	137.797
C4a	2006.32	1.26254	0.359934	1.81e-05	0.000617671	1230.69	1045.14	870.355	1471.14	1512.85	759.182	713.888	1252.91	1359.21	1493.47	3044.89	2661.08	7283.24	3390.47
Zbtb45	220.263	0.706625	0.203096	1.81e-05	0.000617671	184.651	154.419	183.108	115.547	219.512	135.009	135.423	282.5	297.457	263.973	204.639	258.46	435.619	213.363
Rpl31-ps12	553.064	-2.02e-05	0.00144274	1.82e-05	0.000617671	596.492	876.403	1008.28	679.686	413.81	843.319	642.14	324.328	326.377	302.023	497.484	567.029	423.273	242.256
Taf5l	564.674	-0.40234	0.11576	1.82e-05	0.000617671	595.525	666.762	623.041	821.665	510.217	697.548	657.386	454.317	446.186	535.08	497.484	477.359	455.019	467.843
Amigo1	302.741	-0.528949	0.152098	1.82e-05	0.000617671	398.306	351.788	293.685	299.062	360.415	416.768	437.66	269.63	258.209	290.925	201.111	267.691	187.534	205.584
Dnajc12	261.394	-0.643011	0.185343	1.82e-05	0.000617671	398.306	263.841	241.369	239.401	403.427	389.374	349.769	205.923	180.747	175.189	186.998	282.196	185.182	157.8
Shf	200.635	-0.612514	0.17592	1.84e-05	0.00062084	261.992	287.362	208.077	261.302	164.634	262.192	293.268	185.33	193.141	172.018	116.432	141.098	117.576	144.465
Cd209b	9.88646	-1.45545	0.41178	1.84e-05	0.00062084	16.4349	11.249	15.4571	14.3489	5.93276	17.6099	24.2148	3.86105	3.09851	3.96356	5.29239	2.63735	7.64244	6.66759
2310039H08Rik	2757.11	-0.748194	0.217121	1.86e-05	0.000624118	2601.56	3999.55	3867.85	4193.67	1812.46	4647.06	3755.98	1845.58	1710.38	1648.05	2341	2572.73	2246.88	1356.86
Rufy4	25.6439	1.44077	0.412088	1.88e-05	0.000631536	11.6011	11.249	15.4571	21.1458	1.48319	7.82662	17.04	55.3417	71.2658	29.3303	17.6413	40.8788	17.6364	41.1168
2310011J03Rik	664.77	-0.562235	0.162153	1.9e-05	0.000637437	716.37	935.716	726.485	1026.33	502.801	985.176	777.563	572.079	552.568	587.399	506.305	507.689	469.128	441.173
Slirp	364.608	-1.04654	0.303601	1.95e-05	0.00065302	317.098	577.792	659.9	693.28	212.096	677.003	415.239	153.155	176.615	176.775	319.307	287.471	320.982	117.794
Rxrb	1196.88	-0.460528	0.133348	1.96e-05	0.000654518	1188.15	1433.74	1551.66	1860.83	989.287	1424.45	1439.43	957.54	948.145	936.985	975.563	1045.71	1034.67	970.135
Tenm3	696.499	1.01842	0.293363	2e-05	0.000665281	522.051	428.486	393.562	212.213	499.835	350.241	612.544	1240.68	1405.69	1174.8	396.929	795.16	540.849	1177.94
Rnf11	5038.25	-0.39672	0.11498	2.01e-05	0.000665503	5407.1	5733.95	6411.14	6353.56	4501.48	6508.81	5845.63	3873.28	3995.02	4220.4	4768.44	5016.23	4183.35	3717.18
Clcn7	976.663	0.442611	0.128417	2.02e-05	0.000667842	779.21	694.373	772.856	752.186	903.262	900.062	845.724	1089.46	1064.86	924.302	1236.65	1109	1061.12	1540.21
Rab1b	4770.29	-0.62369	0.181398	2.06e-05	0.000680905	4651.09	6315.83	6486.05	8986.21	3746.53	6040.2	5261.78	3635.82	2975.61	3293.72	4163.34	4201.29	3780.65	3246.01
Smim13	2186.21	-0.640396	0.18652	2.07e-05	0.000683461	2433.34	2742.72	3457.64	2225.6	1997.86	3813.52	2439.41	1532.84	1567.85	1702.74	2085.2	1780.21	1791.27	1036.81
Dok1	54.8744	-0.775138	0.224229	2.08e-05	0.000685895	82.1747	69.5396	59.4505	109.505	59.3276	68.4829	51.1201	55.9852	37.1822	34.8793	35.2826	34.2855	38.8001	32.2267
Gm13826	3057.26	-0.466454	0.135992	2.11e-05	0.000692613	3183.55	3277.56	3845.26	3923.3	3642.71	3936.79	3501.28	2592.05	2395.15	2080.87	3510.62	2633.39	1998.79	2280.32
Fastk	1167.26	-0.585795	0.171304	2.11e-05	0.000692613	1262.59	1702.7	1234.19	1858.56	830.586	1672.94	1477.1	859.083	854.157	871.19	1097.29	833.401	960.008	827.893
Mcat	949.71	-0.601255	0.175157	2.13e-05	0.000695287	1074.07	1304.89	1110.54	1571.59	633.322	1335.42	1174.87	813.394	798.384	787.955	635.086	681.754	730.147	644.534
Als2cr12	8.73894	1.90868	0.543962	2.16e-05	0.000702326	0.966761	9.20377	2.37802	3.77604	0	1.95666	3.58737	17.3747	23.7553	23.7813	5.29239	9.23071	8.8182	12.2239
Rnf144a	202.689	-1.41161	0.412994	2.16e-05	0.000702326	406.04	400.875	80.8527	114.036	86.025	518.514	534.519	131.276	110.514	121.285	81.1499	88.3511	76.4244	87.79
Pigr	32900.9	0.641087	0.186992	2.17e-05	0.000704524	19934.6	15064.5	27680.1	20209.3	40442.1	23564	26077.5	38406.5	40448	43594.4	43828	41544.8	39008.8	40810.1
Abhd8	151.87	-0.59514	0.173469	2.18e-05	0.000706703	165.316	184.075	204.51	252.239	160.184	195.666	148.876	154.442	129.105	125.248	107.612	113.406	99.9396	85.5675
Zfp444	924.825	-0.562896	0.165335	2.19e-05	0.000708351	956.127	1262.96	1273.43	1472.65	668.918	1270.85	996.393	734.886	744.676	653.194	755.047	704.171	813.038	641.2
Bcas3	322.961	0.524653	0.153801	2.26e-05	0.000730599	297.763	247.479	229.479	197.864	358.932	213.275	254.704	418.28	432.759	375.745	370.467	389.008	304.522	431.171
Smpdl3a	1519.68	-2.82e-05	0.00144277	2.29e-05	0.000738087	1480.11	2309.12	1916.68	2450.65	1139.09	2057.42	1648.4	1207.22	1254.9	1201.75	1111.4	1287.02	1190.46	1021.25
Cndp1	4.998	2.48387	0.694085	2.32e-05	0.00074522	0	2.04528	3.56703	2.26562	0	0.978328	0	13.5137	11.3612	12.6834	1.76413	3.95602	11.1697	6.66759
Ephx1	3249.58	0.73504	0.215819	2.34e-05	0.000750378	1842.65	2494.22	2271.01	2662.86	2379.03	1780.56	2856.45	5521.3	4413.32	4209.3	3415.35	4363.49	1898.26	5386.31
Traf4	1146.71	-0.430592	0.126365	2.35e-05	0.000751286	1290.63	1345.8	1614.68	1628.98	1097.56	1199.43	1210.74	1098.47	990.492	1036.87	852.074	992.96	830.674	864.565
Tmem141	358.492	-1.97e-05	0.00144273	2.37e-05	0.000756529	329.666	519.501	650.388	472.004	212.096	671.133	426.898	252.899	301.589	294.096	236.393	224.174	246.909	181.136
1600010M07Rik	7.06552	-1.8408	0.529213	2.37e-05	0.000756529	2.90028	12.2717	20.2132	12.0833	11.8655	14.6749	7.17475	3.21754	4.13135	2.37813	0	3.95602	2.9394	1.11127
Tmem237	36.0044	0.972034	0.284125	2.39e-05	0.000759051	28.0361	32.7245	21.4022	30.2083	8.89913	19.5666	17.04	36.0365	79.5285	47.5627	35.2826	39.5602	48.2061	60.0084
Spon2	272.469	-6.16e-06	0.0014427	2.41e-05	0.000763341	574.256	690.282	140.303	150.286	56.3612	700.483	917.471	141.572	154.926	67.3805	47.6315	32.9668	41.7395	98.9027
Acsm5	2510.96	0.606323	0.178613	2.43e-05	0.000765845	1684.1	1857.12	2457.68	2572.99	2052.73	1522.28	1272.62	2924.74	2895.04	2933.03	2533.29	3675.14	2796.54	3976.11
Emr4	131.581	-2.51e-05	0.00144276	2.43e-05	0.000765845	126.646	232.139	153.382	182.005	186.882	139.901	133.63	93.3087	113.612	119.699	74.0934	71.2083	112.285	103.348
Ost4	298.448	-0.589957	0.17397	2.42e-05	0.000765845	262.959	301.679	461.336	450.859	315.919	431.443	344.388	267.699	237.553	206.898	241.686	284.833	189.885	181.136
Reep6	19270.4	0.458899	0.136758	2.44e-05	0.000766522	15198.5	16447.1	13404.9	15377.5	20263.3	12604.8	17033.8	26889.6	22284.5	22839.6	19760	23675.4	18072	25934.7
AU021092	27.5669	-0.923664	0.273264	2.46e-05	0.000771433	29.0028	42.9509	36.8593	46.0676	22.2478	36.1981	43.9453	11.5831	13.4269	14.2688	22.9337	21.0988	16.4606	28.8929
Klrk1	34.536	-0.727071	0.213413	2.48e-05	0.00077673	43.5043	44.9962	55.8835	39.2708	37.0797	54.7864	36.7706	25.7403	26.8538	22.9886	19.4054	18.4614	29.9819	27.7816
Atxn7l3	1001.72	-0.314841	0.0931512	2.54e-05	0.000786263	1111.78	1166.83	1092.7	1338.98	1008.57	1144.64	1019.71	949.175	871.715	862.47	897.941	932.301	847.135	780.109
Dnajc22	4544.14	-0.452462	0.133911	2.54e-05	0.000786263	4642.39	4967.99	5267.31	7551.32	4523.73	5485.48	5040.26	3386.14	3697.56	3624.28	3874.03	3940.19	4387.93	3229.34
Cbx7	375.96	-0.536368	0.158428	2.53e-05	0.000786263	375.103	413.147	468.47	638.15	351.516	480.359	460.081	324.328	346.001	336.902	243.45	238.68	282.77	304.487
Fam187b	192.148	-0.616331	0.182072	2.53e-05	0.000786263	236.857	254.638	175.973	268.099	200.23	279.802	253.807	140.928	113.612	106.223	139.366	156.922	216.928	146.687
Rps20	1624.06	-0.634623	0.187783	2.53e-05	0.000786263	1923.86	2120.96	2487.41	1481.72	1806.52	2499.63	1855.57	1355.23	1101.01	978.999	1878.8	1312.08	1060.54	874.566
AU015228	88.5508	-0.776628	0.228838	2.55e-05	0.000786263	102.477	133.966	92.7428	141.979	77.1258	172.186	86.9938	53.4112	67.1345	83.2347	49.3956	47.4722	79.3638	52.2295
Lepr	1530.31	-2.08477	0.622152	2.52e-05	0.000786263	2290.26	2316.28	2253.17	1540.62	3853.32	3658.95	2098.61	183.4	95.0211	178.36	1467.75	994.279	339.794	154.466
Ubxn6	1010.86	-0.603127	0.178533	2.56e-05	0.000788224	908.756	1321.25	1343.58	1848.75	842.451	1361.83	1112.09	743.252	729.184	696.001	979.091	826.808	767.771	671.205
Mpp6	1026.05	0.434901	0.128715	2.57e-05	0.000790631	800.479	715.848	1106.97	748.41	915.127	873.647	795.5	1423.44	1282.78	1151.02	1012.61	1261.97	1042.31	1234.62
2300009A05Rik	402.313	-0.589321	0.174649	2.59e-05	0.000795136	384.771	436.668	582.615	701.587	372.28	541.015	445.731	344.277	316.048	324.219	347.533	291.427	328.625	215.586
Hsdl2	3601.46	-0.71035	0.21078	2.6e-05	0.000795136	4381.36	4690.85	3646.69	2789.74	3303.06	6829.71	6521.85	2660.26	2531.49	2645.28	2857.89	3224.15	2365.63	1972.5
Pik3cb	456.354	0.470903	0.139629	2.63e-05	0.000800772	372.203	386.558	414.964	313.411	419.742	346.328	353.356	521.885	490.598	626.242	396.929	601.315	470.892	674.538
Kdelc2	238.198	0.454023	0.134331	2.62e-05	0.000800772	220.422	185.098	217.589	218.255	185.399	171.207	173.988	298.588	274.735	279.034	227.573	233.405	292.764	356.716
Gm2a	3455.89	-0.427955	0.127033	2.62e-05	0.000800772	3771.34	4119.2	4405.28	4988.14	3918.58	3205	3865.4	2534.14	2403.41	2515.27	3327.15	3138.44	3032.87	3158.22
5830415F09Rik	88.7029	-0.569302	0.168953	2.66e-05	0.000808436	95.7094	114.536	112.956	107.239	71.1931	149.684	105.828	72.0729	61.9703	70.5513	72.3293	69.8896	62.3153	75.5661
Ids	450.054	0.503054	0.149398	2.67e-05	0.00080938	374.137	317.019	369.782	345.885	511.7	270.018	345.285	501.936	526.747	641.304	430.447	514.282	574.359	577.858
Mrps23	595.702	-0.500805	0.148705	2.67e-05	0.00080938	575.223	691.305	672.98	1009.71	594.759	779.727	666.355	539.26	516.419	504.957	495.72	454.942	466.189	372.274
Iars2	817.277	0.430547	0.127945	2.7e-05	0.000815362	757.941	673.92	606.395	632.864	749.01	649.61	680.704	1106.19	1082.41	886.252	800.914	1004.83	719.565	1091.26
Pcdh20	9.35593	-1.85797	0.556358	2.72e-05	0.000819558	8.70085	12.2717	17.8351	24.1666	22.2478	10.7616	8.96844	0.643508	1.03284	2.37813	12.3489	2.63735	5.8788	1.11127
Sycp3	296.903	0.594301	0.177253	2.74e-05	0.000824071	201.086	224.981	318.655	235.625	195.781	198.601	219.727	254.829	513.32	374.16	326.364	381.096	406.813	305.598
Fkbp3	339.714	-0.821073	0.244908	2.75e-05	0.000826309	340.3	498.026	595.694	519.582	195.781	594.823	384.746	173.747	242.717	221.167	254.035	283.515	296.291	155.577
Pitrm1	378.133	0.386621	0.115103	2.76e-05	0.000828693	301.63	311.905	351.947	343.619	318.886	260.235	354.253	458.178	489.565	451.053	384.58	435.162	363.898	468.954
Cdkn2aipnl	726.107	-0.580991	0.173442	2.79e-05	0.000833509	704.769	892.765	1028.49	1213.62	565.095	1038.01	797.294	538.616	569.094	536.666	576.87	576.26	679.001	448.951
Ppp1r11	795.523	-0.597369	0.178163	2.79e-05	0.000834008	698.969	1088.09	1071.3	1215.88	697.099	1125.08	969.488	493.571	553.601	603.254	783.273	716.039	666.068	455.619
Ndufb8	2230.95	-0.793451	0.237242	2.81e-05	0.000837256	2067.9	3664.12	3355.39	4376.43	1486.16	3200.11	2252.87	1263.85	1291.05	1315.11	1993.47	1898.89	1838.89	1229.06
Zc3h13	622.713	0.768238	0.229376	2.83e-05	0.000837661	491.115	461.211	336.49	211.458	602.175	412.854	550.662	660.883	651.721	717.404	622.737	996.916	888.874	1113.49
Fam193b	1238.03	0.347548	0.103133	2.82e-05	0.000837661	1065.37	999.12	1018.98	1126.01	1192.48	969.523	1109.4	1281.22	1505.88	1318.28	1416.6	1177.57	1679.57	1472.43
Tmem167	2448.96	-0.467691	0.140005	2.82e-05	0.000837661	2774.61	3070.99	3056.94	2691.56	2156.56	3599.27	2963.17	1844.94	2150.37	2146.66	2041.1	2003.06	2341.53	1444.65
Pm20d1	1968.59	0.425699	0.127133	2.85e-05	0.000841938	1787.54	1579.98	1602.79	1381.27	2155.07	1470.43	1488.76	2110.06	2184.45	2209.29	2145.18	2539.76	2096.38	2809.28
Tpm2	70.3939	1.50161	0.44782	2.87e-05	0.000847041	15.4682	23.5207	32.1033	42.2916	17.7983	11.7399	85.2001	155.085	155.959	165.677	37.0467	72.527	49.9698	121.128
Diap2	590.298	0.382815	0.114161	2.88e-05	0.000847749	539.453	504.162	500.573	392.708	516.15	521.449	532.725	608.115	692.001	572.338	643.907	756.918	701.341	782.331
Ldlrap1	867.734	-0.410731	0.123081	2.93e-05	0.000860952	1014.13	1127.97	837.063	1234.76	780.157	1059.53	1005.36	779.288	698.198	799.846	698.595	742.413	631.971	738.992
AI848285	20.7881	1.23312	0.36922	2.94e-05	0.000863165	8.70085	7.15848	8.32307	17.3698	13.3487	14.6749	8.07159	12.2267	20.6568	25.3668	42.3391	52.7469	31.1576	28.8929
Ankrd54	241.609	-2.33e-05	0.00144275	2.95e-05	0.000863165	237.823	258.728	366.215	470.494	198.747	352.198	247.529	194.983	172.484	206.898	142.894	176.702	194.588	162.245
Fcna	606.389	-0.592387	0.177379	2.96e-05	0.000863165	696.068	904.014	644.443	950.051	640.738	759.182	630.481	326.259	344.968	442.333	599.804	506.37	590.231	454.508
Wdr73	837.741	-0.734155	0.221212	2.95e-05	0.000863165	788.877	1280.35	1051.08	1257.42	471.654	1336.4	1355.13	700.78	626.933	667.463	649.199	573.623	463.837	505.626
Luc7l2	2880.39	0.618616	0.185436	2.97e-05	0.000864429	2909.95	2738.63	1768.06	1467.37	2407.22	1894.04	2097.72	2446.62	3478.6	3272.31	3572.36	3476.02	4534.9	4261.7
Slc41a1	230.096	0.648583	0.194669	2.99e-05	0.000867946	249.424	193.279	159.327	133.672	191.331	160.446	115.693	243.246	191.075	295.681	328.128	300.657	331.564	327.823
Arhgef19	1168.71	-0.413541	0.124214	3e-05	0.00087039	1477.21	1552.37	1252.03	1569.32	1403.1	1218.02	1043.93	939.522	877.912	886.252	1079.65	1167.03	938.844	956.8
Tmed5	13284.3	-1.98e-05	0.00144273	3.03e-05	0.000877051	19156.4	18454.6	13313.3	12398.2	11312.3	22964.3	23071.3	5964.68	8780.16	8642.93	13927.8	10487.4	10920.5	6586.47
Spop	2130.32	0.469933	0.141003	3.05e-05	0.00088166	1960.59	1558.5	1523.12	1338.23	2472.48	1509.56	1791.89	2553.44	2631.67	2557.29	2243.97	2576.69	2405.6	2701.49
Ocstamp	57.0981	-0.859179	0.258521	3.06e-05	0.00088285	91.8423	92.0377	34.4813	62.6822	68.2267	95.8761	85.2001	54.0547	39.2478	30.9158	44.1032	44.8349	25.8667	30.0042
2010320M18Rik	469.108	-0.707659	0.213197	3.1e-05	0.000890905	468.879	588.018	858.465	640.416	320.369	736.681	576.67	360.365	381.117	326.597	342.241	366.591	393.292	207.807
Nabp1	471.532	0.524824	0.158015	3.11e-05	0.000894202	386.705	330.313	432.8	348.15	318.886	350.241	446.628	465.256	577.356	444.711	818.556	509.008	626.092	546.743
Tmem45b	5.00937	3.25309	0.926383	3.14e-05	0.000899477	2.90028	0	1.18901	0	0	0	0.896844	11.5831	9.29554	26.1595	0	7.91204	3.52728	6.66759
Ces1b	1041.31	0.843279	0.254175	3.16e-05	0.000904215	476.613	552.226	882.245	1130.55	817.237	519.492	542.59	1052.14	919.226	1230.29	1436	2411.85	1363.29	1244.62
Pomt2	572.286	-0.331913	0.100233	3.17e-05	0.000905402	591.658	576.769	650.388	706.874	697.099	717.114	589.226	489.71	488.532	470.871	594.511	502.414	476.77	460.064
Bdh2	62.0329	0.801879	0.241976	3.2e-05	0.000905739	31.9031	32.7245	68.9626	61.1718	45.9789	30.3282	28.699	59.8463	73.3315	73.7222	86.4423	87.0324	100.527	87.79
Iqgap2	5543.03	0.617239	0.186191	3.19e-05	0.000905739	4575.68	3808.31	3985.56	2474.06	6597.22	3681.45	4299.47	6156.44	6890.06	6969.52	5724.6	8196.87	6737.69	7505.49
Nudt22	181.776	-2.48e-05	0.00144275	3.18e-05	0.000905739	197.219	252.592	236.613	312.656	139.42	262.192	182.059	166.669	163.188	132.383	134.074	109.45	125.218	131.129
St3gal3	2497.84	-0.449885	0.135856	3.2e-05	0.000905739	3269.59	3086.33	2269.82	3327.44	2628.21	2976.07	3034.92	2336.58	1980.98	2049.95	2640.9	1962.18	1704.26	1702.46
Mtmr14	452.016	-0.494863	0.149598	3.19e-05	0.000905739	440.843	592.109	491.061	747.655	501.318	572.322	433.175	392.54	354.263	346.415	418.098	406.151	313.34	318.933
Rasl2-9	367.079	-3.16e-05	0.00144279	3.23e-05	0.000906226	462.112	512.343	332.923	540.728	347.066	405.028	461.874	344.92	292.293	302.816	338.713	243.954	259.843	294.485
Lztr1	747.981	-0.372451	0.112385	3.22e-05	0.000906226	925.191	910.15	865.599	1060.31	759.393	744.507	747.071	702.711	619.703	628.62	613.917	585.491	698.989	610.085
Rabac1	1610.98	-0.728128	0.220338	3.23e-05	0.000906226	1454.01	2131.18	2407.74	3206.61	1245.88	2291.24	1734.5	1091.39	1056.59	975.828	1487.16	1428.12	1252.18	791.221
Tor3a	470.625	-1.07337	0.324924	3.22e-05	0.000906226	544.287	750.618	241.369	433.489	403.427	1190.62	1065.45	429.22	267.505	335.317	284.025	229.449	182.831	231.143
Pprc1	369.973	0.698918	0.211357	3.24e-05	0.00090925	371.236	233.162	237.802	160.859	357.449	223.059	301.339	382.887	325.344	444.711	485.135	613.183	465.601	577.858
Klhdc2	897.015	-0.537113	0.162464	3.27e-05	0.000913658	893.288	1287.5	952.397	1221.93	664.469	1339.33	1246.61	713.007	734.348	715.026	762.104	726.589	714.862	586.748
Bet1l	1058.71	-0.671635	0.20316	3.27e-05	0.0009139	890.387	1405.11	1360.23	2008.85	827.619	1612.28	1249.3	771.566	854.157	783.992	896.177	762.193	857.717	542.298
Rere	969.157	0.681357	0.206073	3.29e-05	0.00091606	877.819	704.599	575.481	412.343	990.77	659.393	763.214	1307.61	1123.73	1210.47	843.253	1181.53	1151.07	1766.91
1700001L05Rik	340.697	0.653904	0.197855	3.29e-05	0.00091606	278.427	305.77	240.18	235.625	311.47	177.077	227.798	329.476	298.49	449.467	493.956	313.844	551.431	556.744
Kdsr	1053.16	-0.449548	0.135516	3.32e-05	0.000922341	1185.25	1294.66	1353.09	1170.57	907.712	1410.75	1360.51	914.425	818.008	952.839	629.794	999.554	834.789	912.349
Hint1	6500.74	-0.735129	0.22254	3.33e-05	0.000923607	6122.5	8427.58	9595.31	10774.5	4729.89	11114.8	7741.55	3766.45	4173.7	3903.31	6456.71	6044.79	4897.63	3261.57
Erbb4	26.8463	1.40829	0.426362	3.37e-05	0.000932097	6.76733	11.249	19.0242	16.6146	13.3487	13.6966	11.659	34.7494	23.7553	38.8429	8.82064	38.2415	33.5091	105.57
Nol8	412.812	0.375795	0.113835	3.39e-05	0.000936517	324.832	297.588	385.239	354.192	329.268	369.808	398.199	433.081	519.518	523.982	393.401	473.403	446.789	530.074
2610305D13Rik	99.0607	1.36806	0.415557	3.41e-05	0.000940679	21.2688	44.9962	142.681	61.927	29.6638	28.3715	19.7306	86.2301	238.586	138.725	116.432	110.768	216.34	131.129
Acpp	301.579	-0.797012	0.241862	3.44e-05	0.000946227	697.035	390.649	412.586	248.463	275.873	406.984	334.523	185.974	206.568	224.337	141.13	160.878	300.407	236.7
Ramp1	152.484	-0.636906	0.193998	3.49e-05	0.000957062	141.147	177.939	174.784	215.234	136.453	248.495	235.87	95.2392	100.185	107.809	148.187	138.461	130.509	84.4562
Msr1	387.602	-0.738648	0.224542	3.49e-05	0.000957062	560.722	659.603	350.758	496.171	249.176	647.653	531.828	313.388	302.622	337.695	220.516	201.757	324.51	230.032
Arhgap15	43.9286	-0.845958	0.255639	3.5e-05	0.000957062	51.2384	71.5848	83.2307	63.4374	32.6302	67.5046	40.358	29.6014	30.9851	28.5376	26.4619	19.7801	44.091	25.5591
Fst	97.3646	-1.22e-05	0.00144271	3.57e-05	0.000975803	145.981	141.124	112.956	107.995	74.1594	193.709	203.584	75.2905	38.215	55.4898	97.0271	29.0108	14.1091	74.4548
Szrd1	3635.77	-3.21e-05	0.00144279	3.59e-05	0.000978364	3270.55	4079.31	4723.94	5949.52	4142.55	4082.56	3962.26	2818.57	2584.16	2781.62	3644.69	3018.44	3233.34	2609.25
Gbe1	2449.31	0.6086	0.185585	3.63e-05	0.0009894	1782.71	1605.55	2450.55	2176.51	2445.78	1232.69	1354.23	2508.39	2700.87	2920.35	2637.37	3704.15	3387.36	3383.8
Ogn	137.602	-0.73336	0.224482	3.66e-05	0.000992313	174.017	185.098	265.149	185.781	115.689	176.099	134.527	75.934	112.579	72.9295	137.602	64.615	116.4	110.015
Ifi27l2a	113.623	-0.997193	0.303849	3.65e-05	0.000992313	80.2412	158.509	204.51	261.302	80.0922	130.118	184.75	105.535	100.185	66.5878	42.3391	51.4282	72.8971	52.2295
Csk	1132.86	-0.325546	0.0994678	3.68e-05	0.000997481	1353.47	1329.43	1197.33	1295.94	1231.05	1153.45	1402.66	1083.02	1120.63	1056.68	830.905	990.323	878.292	936.797
Pcdh12	184.806	-0.000109131	0.00144473	3.72e-05	0.00100672	286.161	277.136	171.217	283.203	175.016	250.452	194.615	125.484	96.0539	152.201	125.253	97.5818	194	158.911
Aox3	4609.03	0.637129	0.194919	3.77e-05	0.00101719	3738.47	2328.55	4052.15	2205.2	4839.65	3217.72	3819.66	5175.09	6669.03	5878.75	5553.48	4607.44	4953.47	7487.71
Acsf2	2241.11	0.467463	0.143475	3.78e-05	0.00101885	1914.19	1876.55	1500.53	1324.63	2364.2	1648.48	2148.84	2843.02	2755.61	2390.82	2575.63	2674.27	2315.07	3043.76
Proser1	270.102	0.637225	0.195464	3.82e-05	0.00102734	263.926	244.411	175.973	111.771	246.209	171.207	206.274	312.101	285.063	344.83	308.722	319.119	335.091	456.73
Tmem120a	1002.32	-0.55882	0.171439	3.83e-05	0.00102734	1051.84	1389.77	922.672	1491.53	797.956	1310.96	1596.38	886.111	721.954	735.636	827.376	896.697	731.322	672.316
Srd5a1	3715.36	-0.909247	0.27997	3.89e-05	0.00104217	4687.83	4447.46	5072.32	6441.16	5171.88	5235.03	4054.63	1169.25	1703.15	1580.67	4036.33	2452.73	4276.83	1685.79
F730035M05Rik	6.20809	2.54978	0.761271	3.93e-05	0.00105114	2.90028	0	0	1.51041	1.48319	1.95666	1.79369	2.57403	3.09851	5.54898	19.4054	5.27469	14.697	26.6704
Entpd8	3811.63	-0.637592	0.196336	3.96e-05	0.00105797	4770.97	6203.34	3897.57	5494.13	2561.47	5682.13	4760.45	2389.99	2553.18	2624.67	3335.97	3021.08	3724.22	2343.66
Fgf9	12.5602	1.58528	0.480577	4.05e-05	0.00107701	10.6344	8.18112	4.75604	4.53124	0	4.89164	5.38106	22.5228	20.6568	29.3303	1.76413	14.5054	16.4606	32.2267
Chrac1	459.47	-0.60967	0.188437	4.04e-05	0.00107701	436.009	534.841	592.127	728.775	336.684	760.161	597.298	319.18	326.377	306.779	386.344	450.986	349.201	307.821
Rassf7	515.694	-0.639542	0.197383	4.08e-05	0.00108301	574.256	693.35	875.111	922.108	351.516	580.148	521.066	442.734	386.281	404.283	361.646	396.92	348.025	362.273
I830012O16Rik	158.095	0.778886	0.240212	4.14e-05	0.00109839	88.9421	76.698	141.492	138.203	137.937	109.573	81.6128	247.751	273.702	233.85	141.13	104.175	210.461	227.809
Kif16b	246.371	0.473346	0.146125	4.2e-05	0.0011128	203.987	207.596	206.888	176.718	232.861	197.622	181.162	328.189	318.114	328.975	197.582	247.91	270.425	351.16
Thada	188.395	0.5825	0.180203	4.23e-05	0.00111749	140.18	134.989	115.334	109.505	200.23	135.988	182.956	220.08	228.257	270.315	162.3	229.449	214.576	293.374
Kctd2	807.073	-0.510726	0.158533	4.25e-05	0.00112203	975.462	1136.15	1013.04	1138.85	705.998	952.891	877.113	770.923	567.028	683.317	456.909	805.709	656.662	558.967
Wipi1	314.552	0.409676	0.127022	4.3e-05	0.00113116	317.098	265.887	216.4	231.093	278.839	285.672	243.045	315.319	381.117	350.379	455.145	363.954	338.619	361.161
Lect2	1464.99	0.721403	0.223766	4.32e-05	0.00113544	822.714	763.913	1480.32	1375.99	1483.19	850.167	584.742	1935.67	1915.91	1598.11	2028.75	2010.98	1467.94	2191.42
Itpka	73.6759	-0.782011	0.241695	4.34e-05	0.00113782	87.0085	116.581	91.5538	135.182	44.4957	110.551	87.8907	61.1333	75.3972	49.9408	37.0467	44.8349	47.6183	42.2281
Trp53bp2	416.84	0.51439	0.159755	4.35e-05	0.00113978	292.929	312.928	374.538	374.583	413.81	252.409	298.649	409.915	512.288	413.003	642.143	545.93	420.334	572.302
Serpinf2	18600.8	-0.495095	0.150381	4.39e-05	0.00114729	21571.3	19965	21294	25616.6	18645.2	25364.1	22885.7	11931.9	11946.8	13441.2	20005.2	17232.4	17358.9	13152.9
Fig4	162.443	0.46172	0.143341	4.46e-05	0.00116245	145.981	121.694	131.98	142.734	136.453	133.053	118.383	176.321	235.487	196.592	137.602	175.383	186.946	235.588
Fbxl15	404.399	-1.72e-05	0.00144272	4.46e-05	0.00116245	343.2	624.833	650.388	977.993	299.604	505.795	348.872	318.537	243.75	275.071	259.327	342.855	276.891	194.472
Commd5	624.035	-0.68282	0.212562	4.47e-05	0.00116245	717.337	880.494	741.942	967.42	376.73	1058.55	799.088	525.746	556.7	557.276	359.882	416.701	408.576	370.052
C1qc	995.116	-0.522165	0.162575	4.5e-05	0.00116755	1005.43	1232.28	957.153	1761.14	1324.49	1099.64	1030.47	945.313	904.766	806.98	802.678	659.336	730.735	671.205
Pde6d	219.02	-2.13e-05	0.00144274	4.51e-05	0.00116777	195.286	264.864	275.85	476.536	161.668	284.693	287.887	174.391	165.254	172.018	146.423	142.417	173.425	145.576
Phb	1776.89	-2.23e-05	0.00144274	4.5e-05	0.00116777	1574.85	2429.79	2549.24	3115.98	1260.71	2553.44	2151.53	1243.26	1205.32	1117.72	1677.69	1640.43	1257.47	1099.04
Vps37b	906.395	-0.552007	0.172796	4.54e-05	0.00117432	921.324	1105.47	1068.92	1484.74	1177.65	1081.05	895.05	643.508	476.138	586.607	867.951	879.555	824.795	676.761
Aldh5a1	1665.94	0.429768	0.133855	4.55e-05	0.00117448	1537.15	1506.35	1487.45	1249.11	1572.18	1155.41	1160.52	1962.7	2083.23	2058.67	1453.64	2016.25	1741.3	2339.21
Ccl9	1364.99	-0.64687	0.201921	4.57e-05	0.00117566	1332.2	1542.14	2261.5	1872.16	1081.24	1962.53	1938.98	1050.21	805.614	791.919	1277.23	1053.62	1372.7	767.885
Ercc6	400.447	0.478499	0.149372	4.64e-05	0.00119165	385.738	324.177	292.496	216.744	329.268	324.805	398.199	449.169	450.317	478.798	414.57	441.755	527.916	572.302
Lrrtm3	14.9507	2.17343	0.678781	4.66e-05	0.00119485	1.93352	2.04528	5.94505	4.53124	2.96638	6.84829	6.27791	0.643508	7.22987	13.4761	59.9804	15.8241	49.3819	32.2267
Aftph	997.26	0.39836	0.124334	4.66e-05	0.00119488	934.858	726.075	797.826	712.916	1128.71	738.637	834.961	1086.24	1183.63	1227.91	1146.68	1236.91	1030.55	1175.72
5730420D15Rik	17.3494	-6.48e-06	0.0014427	4.72e-05	0.00120719	50.2716	42.9509	3.56703	9.06249	16.3151	52.8297	27.8022	8.36561	1.03284	11.8907	0	5.27469	3.52728	10.0014
Smyd3	34.6383	0.734248	0.229416	4.73e-05	0.00120801	28.0361	26.5887	19.0242	17.3698	25.2142	20.5449	34.9769	44.4021	51.6419	42.8064	44.1032	50.1096	32.3334	47.7844
Rnf38	381.933	0.548173	0.171671	4.75e-05	0.00120978	359.635	288.385	334.112	216.744	361.898	273.932	259.188	375.809	361.493	403.49	506.305	448.349	553.195	604.529
Sppl2b	379.792	-0.511109	0.159845	4.75e-05	0.00120978	453.411	503.139	344.813	507.499	293.671	557.647	537.209	340.416	270.604	302.023	315.779	276.921	323.922	290.04
Them4	932.744	-2.36e-05	0.00144275	4.84e-05	0.00122851	900.055	1082.98	1650.35	1269.5	935.892	1408.79	994.6	496.788	582.521	552.52	908.526	872.961	890.638	512.294
4933417G07Rik	484.247	-0.403201	0.126446	4.89e-05	0.0012386	484.348	577.792	492.25	681.952	471.654	594.823	625.997	398.975	439.989	356.72	493.956	375.822	396.231	388.943
Usb1	328.344	-0.49096	0.154151	4.89e-05	0.0012386	339.333	399.852	406.641	518.827	277.356	452.966	347.975	263.195	267.505	271.9	326.364	254.504	249.261	221.142
Gm13704	34.6671	0.999064	0.311011	4.96e-05	0.00125265	32.8699	24.5434	15.4571	24.9218	13.3487	17.6099	21.5242	47.6196	54.7404	46.77	21.1695	25.0548	65.2547	74.4548
Cyp4v3	8612.68	0.498904	0.15968	4.96e-05	0.00125265	5293.99	4864.7	8157.8	7416.13	8968.84	6697.63	6750.54	8364.32	9931.77	9165.33	12504.1	10850	10440.7	11171.6
Rpia	75.377	0.709679	0.223104	5.04e-05	0.00127006	57.0389	40.9056	51.1274	49.0885	63.7771	74.3529	45.739	79.1515	69.2001	90.3691	84.6782	79.1204	124.043	146.687
Phf15	369.917	0.676385	0.213131	5.11e-05	0.00128593	303.563	311.905	282.984	298.307	361.898	179.034	163.226	348.781	375.953	468.493	433.976	501.096	466.189	683.428
Itpa	970.326	-1.85e-05	0.00144273	5.12e-05	0.00128672	785.01	1385.68	1639.64	1709.79	628.872	1565.32	1116.57	655.091	625.9	627.035	695.067	818.896	888.286	443.395
Ddx5	6771.67	0.529053	0.166739	5.15e-05	0.00129042	5848.91	4675.51	5847.55	4034.32	7298.77	4972.84	4752.37	6145.5	7319.72	7035.32	9970.85	9617.08	9583.62	7701.07
2021-03-01	14413.1	-0.459499	0.145069	5.16e-05	0.00129042	14752.8	16911.4	17384.5	21029.5	14600.5	18396.5	16339.6	10348.3	10009.2	10280.7	16505.2	12911.1	11812.3	10501.5
Rtfdc1	2465.68	-0.608742	0.193319	5.18e-05	0.00129444	2822.94	3094.51	2386.34	2983.07	2011.2	3715.69	4424.13	1875.18	1734.13	1719.39	2640.9	2007.02	1430.31	1674.68
Grap	111.666	-2.46e-05	0.00144275	5.24e-05	0.00130725	116.978	136.011	147.437	179.739	112.722	152.619	118.383	93.3087	80.5614	72.9295	111.14	65.9336	111.109	64.4534
Pxdn	276.884	-0.609049	0.192289	5.27e-05	0.00131367	300.663	398.83	304.387	324.739	234.344	450.031	395.508	270.273	229.29	239.399	201.111	127.911	219.867	180.025
Gng11	170.352	-0.612121	0.19378	5.3e-05	0.00131794	164.349	216.8	238.991	306.614	136.453	228.929	185.647	119.049	99.1524	116.529	155.243	155.603	139.327	122.239
Gm15417	194.77	-2.89e-05	0.00144277	5.33e-05	0.00132231	221.388	230.094	263.96	272.63	142.386	280.78	219.727	159.59	146.663	169.64	181.705	155.603	138.152	144.465
2010003K11Rik	2482.68	-1.01717	0.323844	5.34e-05	0.00132424	3737.5	4475.08	1720.5	3020.07	2101.68	4642.17	4468.97	1687.92	701.297	1158.15	2628.55	2396.03	1070.53	949.021
Prodh	3431.28	0.730669	0.233661	5.38e-05	0.00133161	2396.6	2351.05	2848.87	3410.52	3236.32	1576.09	1257.37	3031.57	3944.41	3779.65	5107.15	5716.45	4456.72	4925.13
Ldlrad3	226.537	0.499591	0.158135	5.41e-05	0.00133546	165.316	207.596	174.784	129.896	183.915	198.601	212.552	299.231	260.275	359.891	234.629	243.954	227.509	273.371
Upk3b	63.5511	-1.50949	0.481228	5.43e-05	0.00133908	71.5404	112.49	91.5538	90.6249	32.6302	60.6563	226.901	14.8007	42.3464	4.75627	12.3489	51.4282	27.6303	50.007
Ewsr1	696.006	0.399056	0.126481	5.45e-05	0.00134168	651.597	664.716	505.329	464.452	603.658	584.062	619.719	676.971	861.387	726.124	753.283	779.335	898.868	954.577
Cdkn2d	94.8261	-2.53e-05	0.00144274	5.46e-05	0.00134271	88.9421	113.513	139.114	148.021	96.4073	104.681	107.621	78.508	81.5942	72.9295	77.6217	84.395	66.4304	67.7872
Wdr41	323.154	0.30483	0.0967206	5.52e-05	0.00135534	273.594	267.932	278.228	266.588	293.671	291.542	313.895	339.772	383.183	393.978	373.995	311.207	360.958	375.608
Trim10	9.51393	-8.76e-06	0.00144271	5.54e-05	0.00135775	5.80057	14.317	9.51208	23.4114	2.96638	6.84829	51.1201	1.93052	2.06568	4.75627	0	1.31867	4.70304	4.44506
Slc1a5	76.3	-0.75605	0.239866	5.55e-05	0.00135775	126.646	128.853	61.8285	58.1509	86.025	127.183	104.931	68.8554	59.9046	55.4898	56.4521	35.6042	49.3819	48.8957
Sdhd	6667.13	-0.437837	0.139594	5.57e-05	0.00136039	7129.87	8004.21	8785.59	8912.2	5556.03	9241.28	7240.22	4857.84	5060.91	5130.43	6396.73	6259.74	5985.2	4779.55
Krr1	425.584	0.377744	0.120067	5.58e-05	0.00136118	384.771	295.543	386.428	330.781	433.091	347.306	349.769	411.845	490.598	511.299	569.814	509.008	506.752	431.171
Adcy9	545.973	0.595174	0.189123	5.66e-05	0.00137643	448.577	434.622	449.446	422.161	489.452	330.675	347.975	617.768	778.76	732.466	414.57	527.469	648.431	1001.25
Gpr137	575.749	-0.515104	0.16365	5.65e-05	0.00137643	595.525	744.482	648.01	979.504	480.553	760.161	647.521	483.918	434.825	440.748	531.003	357.36	517.922	438.95
Hist1h1c	4387.58	-0.875361	0.277217	5.68e-05	0.00137726	4601.78	7835.47	3342.31	5670.85	2966.38	8029.14	8667.99	3993.61	3470.34	3560.07	2101.08	3112.07	2045.82	2029.17
Aldh16a1	2010.82	-0.582056	0.185646	5.69e-05	0.00137968	2073.7	2749.88	2366.13	3245.12	1579.6	3001.51	2313.86	1173.12	1439.78	1307.18	1972.3	1905.48	1661.35	1362.41
Ndufb2	1599.13	-0.924035	0.294471	5.73e-05	0.00138644	1389.24	2668.07	2630.09	3043.48	918.094	2777.47	1765.89	764.488	779.793	850.58	1464.23	1378.01	1372.7	585.637
Ogfr	1988.3	-0.446824	0.142698	5.77e-05	0.00138897	1917.09	2112.78	2375.64	2992.89	1862.89	2671.81	2475.29	1568.23	1643.25	1578.29	1952.89	1635.15	1784.22	1265.73
Snx21	332.917	-0.562096	0.179108	5.76e-05	0.00138897	379.937	391.671	495.817	590.572	289.222	405.028	300.443	290.866	298.49	281.413	211.695	251.866	230.449	243.367
Prdx4	2601.21	-0.790078	0.252696	5.77e-05	0.00138897	2621.86	3283.7	4288.76	3736.01	2055.7	4465.09	3399.04	1193.71	1286.92	1439.56	2669.13	2389.43	2427.94	1160.16
Eda	73.7259	0.948774	0.302285	5.85e-05	0.0014027	43.5043	37.8377	68.9626	64.9478	32.6302	35.2198	43.9453	115.831	145.63	129.212	51.1597	77.8017	48.794	136.686
Emr1	207.731	-2.12e-05	0.00144273	5.85e-05	0.0014027	186.585	299.634	252.07	352.682	376.73	187.839	186.543	180.182	167.32	160.92	121.725	112.087	151.673	172.246
Sec22a	741.201	-0.647493	0.206904	5.84e-05	0.0014027	687.367	886.629	1150.96	1126.77	461.272	1195.52	1011.64	546.338	609.374	588.985	490.428	580.216	619.037	422.281
B230120H23Rik	323.275	0.465001	0.148371	5.88e-05	0.00140733	292.929	243.388	277.039	204.661	265.491	229.907	331.832	370.017	379.052	431.235	310.487	315.163	406.813	467.843
Serpinb8	104.091	0.818724	0.261485	5.97e-05	0.00141884	65.7398	60.3358	65.3955	87.604	87.5081	48.9164	81.6128	224.584	166.287	175.982	91.7347	117.362	76.4244	107.793
Pggt1b	245.652	0.674203	0.215199	5.96e-05	0.00141884	286.161	197.37	185.486	113.281	179.466	150.662	151.567	262.551	288.162	353.549	218.752	282.196	340.97	428.949
Nlrp6	3090.13	0.477555	0.153184	5.95e-05	0.00141884	2477.81	2637.39	2687.16	2520.88	3403.92	1855.89	1911.17	3042.51	3479.63	3484.76	3842.27	3482.61	4390.87	4045.01
Tor1b	1940.74	-0.393276	0.12639	5.96e-05	0.00141884	2265.12	2291.74	1860.8	2338.12	1953.36	2145.47	2883.35	1817.27	1515.17	1796.28	1871.74	1525.7	1524.96	1381.3
Gm10319	1386.14	-0.65852	0.211669	6.11e-05	0.00144731	1608.69	1710.88	2164	1375.23	879.531	2508.43	1990.99	860.37	1003.92	921.924	1157.27	1048.34	1305.09	871.232
Tmem51	193.123	-0.706241	0.226134	6.11e-05	0.00144731	282.294	368.151	228.29	296.041	175.016	204.47	177.575	216.219	136.335	152.993	102.319	106.812	120.515	136.686
Ppp2r5a	3043.78	-0.448897	0.143875	6.14e-05	0.00145341	3383.67	4004.66	3247.19	4751.01	2611.9	3376.21	3766.74	2580.47	2237.13	2503.38	1991.7	2708.55	2838.87	2611.47
Osbpl11	586.101	0.462966	0.148753	6.17e-05	0.00145658	495.949	485.754	424.477	428.202	536.914	473.511	490.573	619.698	598.013	591.363	1005.55	775.379	564.365	715.655
4930565N06Rik	72.2861	0.951103	0.305218	6.23e-05	0.0014706	68.6401	51.132	41.6153	30.2083	43.0125	35.2198	51.1201	68.8554	146.663	103.845	45.8673	58.0216	101.115	166.69
Uqcr10	1725.57	-0.532382	0.171383	6.25e-05	0.00147206	1879.38	2263.1	2710.94	2107.78	1587.01	2447.78	1649.3	1377.11	1265.23	1128.82	1834.69	1612.74	1203.98	1090.15
Gabpa	1626.87	0.372711	0.119916	6.34e-05	0.00149026	1479.15	1216.94	1471.99	1280.83	1581.08	1255.19	1397.28	1449.82	1884.93	1994.46	1600.06	2062.4	2134	1968.05
Acmsd	662.036	-0.892192	0.286983	6.35e-05	0.00149156	887.487	792.546	864.41	909.269	1017.47	924.52	838.549	180.826	234.454	406.661	892.649	458.898	528.504	332.268
Cyp2a12	6966.29	0.374172	0.1206	6.44e-05	0.00150972	4787.4	4727.67	5987.85	6544.62	5843.76	6923.63	6591.8	7439.6	8957.8	7536.31	9101.14	7385.88	7921.68	7778.86
Ccdc51	447.621	-2.06e-05	0.00144273	6.52e-05	0.00152709	520.118	714.826	601.639	652.499	238.793	739.616	502.232	368.73	353.231	348	287.553	333.624	348.025	257.814
Zcchc14	1087.35	0.613797	0.198316	6.56e-05	0.00153052	1039.27	808.909	873.922	491.64	1188.03	627.108	727.34	1398.99	1149.55	1296.88	1090.23	1463.73	1311.56	1755.8
Chchd1	1437.55	-0.836159	0.273229	6.56e-05	0.00153052	1231.65	2037.1	2763.26	2638.69	989.287	2107.32	1614.32	633.856	842.796	921.131	1183.73	1214.5	1387.98	560.078
Gyltl1b	16.8964	-1.33e-05	0.00144271	6.57e-05	0.00153172	23.2023	42.9509	15.4571	23.4114	17.7983	18.5882	25.1116	10.2961	18.5911	9.51254	8.82064	7.91204	8.23032	6.66759
E330033B04Rik	56.7997	0.746028	0.241837	6.78e-05	0.00157743	36.7369	44.9962	51.1274	28.6979	59.3276	39.1331	25.1116	63.0638	73.3315	91.9545	61.7445	55.3842	103.467	61.1196
Mtfp1	777.199	-0.51877	0.168284	6.81e-05	0.00158275	762.775	798.682	1043.95	1438.67	796.472	949.956	781.151	557.278	562.897	690.452	552.172	705.49	680.765	560.078
Pdzrn3	215.107	1.10139	0.357478	6.86e-05	0.00158952	158.549	206.573	126.035	71.7447	75.6426	127.183	108.518	555.348	391.446	448.675	121.725	237.361	129.334	253.369
Psmd9	1228.24	-0.542784	0.176476	6.86e-05	0.00158952	1215.22	1587.14	1378.06	1903.88	1720.5	1356.94	1298.63	846.213	911.996	836.311	1518.91	978.455	881.82	761.217
Zc3h7b	976.932	0.450852	0.146253	6.88e-05	0.00158968	896.188	746.528	687.248	557.343	1045.65	733.746	935.408	1120.35	1175.37	1180.35	1107.87	1119.55	1043.49	1327.96
Zfp768	775.234	-0.304353	0.100469	7.01e-05	0.00161578	848.817	1007.3	779.99	960.623	762.359	919.628	827.787	722.016	616.604	740.393	622.737	667.248	705.456	672.316
Adam33	31.598	-0.822765	0.267511	7.01e-05	0.00161578	48.3381	42.9509	33.2923	24.1666	37.0797	52.8297	53.8106	18.0182	23.7553	21.4032	17.6413	15.8241	18.8122	34.4492
Exoc4	256.446	0.671432	0.218354	7.07e-05	0.00162718	221.388	217.822	160.516	202.396	210.613	111.529	193.718	342.346	414.168	345.622	208.167	249.229	250.437	462.287
Ctsd	9094.7	-0.471203	0.153018	7.17e-05	0.00164771	9036.32	11422.9	11509.6	13684.4	7540.53	12764.2	9732.55	8592.12	6993.35	6400.35	8356.68	8043.9	6804.71	6444.23
Timm9	615.449	-0.40523	0.131808	7.18e-05	0.00164836	610.027	688.237	738.375	661.561	579.927	915.715	815.231	463.969	511.255	519.226	552.172	551.205	573.771	435.616
Slc16a4	36.6092	0.862748	0.279732	7.2e-05	0.00165006	34.8034	32.7245	20.2132	25.677	13.3487	22.5015	19.7306	27.0273	70.233	59.4534	33.5184	51.4282	54.0849	47.7844
Pomt1	157.11	0.450155	0.147169	7.26e-05	0.00166058	113.111	137.034	141.492	117.812	154.252	105.659	131.836	198.201	161.123	195.8	201.111	174.065	145.794	222.253
Slc25a4	161.206	-2.28e-05	0.00144274	7.28e-05	0.00166279	167.25	205.551	160.516	197.864	145.353	211.319	312.998	162.164	96.0539	124.456	132.31	104.175	114.637	122.239
Fam98b	134.314	0.632485	0.206848	7.31e-05	0.0016666	140.18	94.0829	83.2307	53.6197	134.97	90.0062	109.415	157.016	202.436	187.08	146.423	170.109	144.031	167.801
Pcnxl2	5.60686	-1.77116	0.566623	7.33e-05	0.00166872	5.80057	8.18112	10.7011	10.5729	11.8655	4.89164	10.7621	3.21754	4.13135	0.792712	5.29239	0	1.17576	1.11127
Gtpbp4	458.975	0.482972	0.157789	7.34e-05	0.00166995	328.699	301.679	458.958	262.812	407.877	415.789	414.342	449.169	470.974	542.215	562.757	581.535	553.195	675.65
Adprhl2	573.229	-2.02e-05	0.00144273	7.44e-05	0.00168898	590.691	907.082	663.468	848.098	321.852	963.653	789.222	398.332	469.941	399.527	372.231	520.876	447.964	332.268
Fmo5	31599.4	0.735085	0.230415	7.61e-05	0.00171914	17828	16708.9	26851.4	33355.2	32867.5	15293.2	16023	32057	36810.3	33985.9	45805.6	58932.8	39146.3	36726.2
Amz2	272.354	-0.321982	0.105692	7.62e-05	0.00171914	297.763	280.204	347.191	315.677	283.289	325.783	306.721	265.125	250.98	240.192	232.865	242.636	223.394	201.139
Psen2	4011.96	-0.560549	0.184234	7.61e-05	0.00171914	3892.18	5416.93	5342.22	5968.4	2972.31	5870.94	4936.23	2683.43	2713.27	2980.6	3777	3665.91	3595.47	2352.55
Med21	738.111	-0.885971	0.291588	7.61e-05	0.00171914	553.954	898.901	1561.17	1507.39	468.688	1015.5	952.448	386.748	404.872	454.224	492.192	737.138	611.395	288.929
Slc35b2	1979.87	-0.633905	0.207389	7.64e-05	0.00171927	1907.42	2702.84	2492.16	3561.56	1156.89	3047.49	2485.15	1455.62	1460.43	1393.59	1661.81	1424.17	1606.68	1362.41
Rpl39	561.808	-0.758003	0.249309	7.64e-05	0.00171927	723.138	958.214	1115.29	600.39	473.137	699.504	541.694	310.171	354.263	351.171	467.494	535.381	523.213	212.252
Atp6v0d2	39.6303	1.09298	0.357552	7.69e-05	0.00172899	20.302	13.2943	30.9143	49.0885	26.6974	7.82662	13.4527	85.5866	46.4777	70.5513	45.8673	54.0656	42.9152	47.7844
Pvrl2	1796.5	-0.452484	0.148586	7.78e-05	0.00174585	2093.04	2112.78	1608.73	2471.04	2057.18	2270.7	2252.87	1607.48	1347.85	1596.52	1735.9	1149.88	1103.45	1743.58
Polr2k	79.5406	-1.75e-05	0.00144272	7.83e-05	0.00175112	78.3077	105.332	122.468	154.062	47.462	112.508	105.828	39.8975	43.3792	50.7335	51.1597	65.9336	77.6001	58.8971
Mff	885.366	-0.438191	0.144277	7.82e-05	0.00175112	932.925	996.052	1078.43	1104.87	732.695	1308.02	1137.2	679.545	689.936	727.709	799.15	878.236	742.492	587.86
Pfdn4	325.867	-1.48e-05	0.00144271	8.01e-05	0.00178932	318.065	515.411	556.457	526.379	149.802	589.932	417.929	157.659	211.732	215.618	216.988	304.613	270.425	111.127
Crim1	375.645	0.528496	0.174622	8.06e-05	0.00179881	296.796	275.09	290.118	203.151	483.52	249.474	278.022	429.863	426.562	493.859	451.617	419.338	462.661	498.958
Cramp1l	468.43	0.475941	0.157273	8.21e-05	0.00182817	445.677	399.852	318.655	256.77	453.856	348.285	426.898	472.978	485.434	508.128	640.379	555.161	591.407	654.536
Amacr	4758.06	-0.451921	0.149591	8.45e-05	0.00187914	5103.53	5044.69	5248.29	5386.14	4565.26	6579.25	7452.77	2996.82	4123.09	3422.14	4452.66	4082.61	4609.57	3546.05
1700123O20Rik	1397.82	-0.663089	0.220499	8.52e-05	0.00189251	1280.96	1917.45	2216.31	1990.73	1021.92	2361.68	1587.41	1001.94	1053.49	953.632	1035.54	1418.89	1111.68	617.864
Rrp7a	575.112	-0.477211	0.158653	8.54e-05	0.00189359	509.483	642.218	718.162	950.051	508.734	779.727	689.673	452.386	454.449	468.493	548.644	469.447	465.601	394.499
Pqbp1	423.442	-0.406834	0.135583	8.63e-05	0.00190895	492.082	527.683	367.404	469.739	501.318	538.08	548.868	321.754	347.034	342.451	460.438	356.042	287.473	367.829
Isg20	98.1726	-0.621074	0.206455	8.63e-05	0.00190895	82.1747	118.626	112.956	199.375	114.206	116.421	112.105	78.508	75.3972	74.5149	89.9706	75.1643	70.5456	54.452
Pdlim5	1354.41	0.383925	0.127788	8.73e-05	0.00192785	1268.39	1088.09	1184.25	937.212	1380.85	1112.36	1034.96	1310.83	1296.21	1635.36	1506.57	1840.87	1647.83	1718.02
0610009B22Rik	989.519	-0.564614	0.188434	8.78e-05	0.00193539	980.296	1150.47	1639.64	1065.6	802.405	1651.42	1209.84	702.711	805.614	749.112	943.809	762.193	840.08	550.077
Cyp2c50	9866.13	0.695377	0.233846	8.89e-05	0.00195663	4378.46	5371.93	11456.1	7749.18	9800.91	5757.46	5295.86	9593.42	10367.6	11866.1	16302.3	15520.8	12368.4	12297.3
Txnl4b	377.728	-0.544114	0.182225	8.91e-05	0.00195836	353.835	528.705	500.573	529.4	268.457	544.929	501.336	328.833	339.804	321.841	271.676	241.317	317.455	240.033
Hps5	335.295	0.428427	0.142932	8.92e-05	0.0019585	289.062	248.502	237.802	237.89	369.314	288.607	272.64	347.494	348.066	385.258	359.882	369.228	450.316	490.068
3010026O09Rik	108.111	-1.64e-05	0.00144272	8.97e-05	0.0019664	149.848	196.347	96.3098	93.6457	83.0586	189.796	190.131	101.674	92.9554	64.2096	54.688	52.7469	57.0243	91.1238
Rps24	670.141	-0.613609	0.205294	9.01e-05	0.00197277	749.24	857.995	1324.56	570.937	619.973	898.105	823.303	436.942	468.908	425.686	665.076	596.04	558.486	386.72
Gnptab	279.995	0.439237	0.146526	9.05e-05	0.00197794	234.923	233.162	259.204	192.578	225.445	230.885	239.457	361.652	393.511	393.185	243.45	269.009	284.534	358.939
Zfp52	55.8308	-2.12e-05	0.00144273	9.07e-05	0.00197794	49.3048	87.9471	85.6087	86.0936	69.7099	51.8514	61.8822	41.828	41.3135	50.7335	42.3391	34.2855	47.6183	31.1154
2010107E04Rik	791.717	-0.554581	0.185662	9.08e-05	0.00197794	785.977	992.984	1335.26	910.025	636.288	1275.74	842.136	586.879	632.097	575.509	755.047	668.567	630.795	456.73
Plac8	152.234	-0.592231	0.197795	9.17e-05	0.00199522	173.05	217.822	244.936	192.578	137.937	193.709	162.329	165.382	110.514	99.0889	118.197	96.2631	141.679	77.7886
Itpr1	1388.36	0.689903	0.231276	9.29e-05	0.00201812	1047	815.045	995.201	667.603	1693.8	874.625	950.654	1308.9	1169.17	1646.46	1670.63	2494.93	1828.31	2274.76
Dynlt1b	46.8145	-1.43e-05	0.00144271	9.31e-05	0.00202109	49.3048	56.2452	72.5296	67.2134	35.5965	91.9628	63.6759	50.1936	38.215	30.9158	24.6978	26.3735	32.9213	15.5577
Stk4	502.594	0.471695	0.158357	9.42e-05	0.00204184	427.309	356.902	370.971	302.083	621.456	381.548	391.921	597.176	608.342	680.147	516.89	592.084	554.958	634.533
Cxcl12	9989.88	-0.389009	0.131548	9.48e-05	0.00205118	13082.2	11949.6	11418.1	8878.97	12178.5	11317.3	12238.3	8492.38	7956.98	9056.73	6943.61	10123.4	9482.5	6739.83
Tbxa2r	29.0798	-0.950185	0.31691	9.5e-05	0.00205161	50.2716	65.449	24.9692	34.7395	43.0125	31.3065	31.3895	27.0273	12.3941	14.2688	14.113	9.23071	21.1637	27.7816
Fbxo21	2268.45	-0.925608	0.311169	9.52e-05	0.0020549	3238.65	3436.07	2582.53	1887.26	1625.57	3841.89	5021.43	1962.06	2533.55	1596.52	1067.3	779.335	854.777	1331.3
Gripap1	273.365	0.459265	0.154613	9.59e-05	0.00206004	243.624	237.253	199.754	148.776	298.121	190.774	242.148	298.588	302.622	309.95	308.722	353.404	333.328	360.05
Mrpl53	1322.31	-1.94e-05	0.00144273	9.57e-05	0.00206004	1109.84	1649.52	1954.73	2396.27	926.993	2119.06	1583.83	812.107	859.321	927.473	1227.83	1127.47	1121.09	696.764
Qars	421.575	-4.83e-05	0.00144289	9.58e-05	0.00206004	454.378	446.894	485.116	487.864	436.058	513.622	453.803	357.147	374.92	380.502	437.504	373.184	372.128	328.935
Creb3l3	9549.96	-0.345069	0.116337	9.61e-05	0.00206165	9472.33	11443.3	9684.49	12321.2	9881	11255.7	12206	7456.33	7167.9	7451.49	10228.4	8240.38	8450.77	8440.06
Emc1	625.607	0.502965	0.169267	9.67e-05	0.00206185	566.522	619.72	424.477	299.062	588.826	474.489	517.479	763.844	819.041	780.028	693.303	676.479	638.437	896.791
Ufsp2	278.812	0.375411	0.126411	9.65e-05	0.00206185	242.657	221.913	259.204	213.724	283.289	191.752	243.045	292.153	341.869	322.634	301.666	312.525	286.885	390.054
Dpys	4066.28	3.19e-05	0.00144278	9.66e-05	0.00206185	3135.21	3318.47	3619.35	3496.61	3902.27	2747.14	3441.19	4621.03	4523.83	4845.05	3932.24	6152.93	3681.89	5510.77
Marveld3	42.7607	-0.85819	0.292172	9.67e-05	0.00206185	44.471	44.9962	38.0483	49.0885	94.9241	73.3746	52.9138	19.9488	19.6239	22.9886	54.688	30.3295	28.8061	24.4478
Flii	546.622	0.422853	0.142405	9.74e-05	0.00207452	486.281	420.305	425.666	440.286	585.86	359.046	455.597	706.572	694.067	642.889	502.777	643.512	530.855	758.995
Il11ra1	584.856	-0.6844	0.23289	9.76e-05	0.00207679	521.084	720.962	907.215	1026.33	479.07	894.192	670.839	339.129	312.95	372.574	575.106	540.656	536.734	291.152
Habp2	2802.09	-0.255322	0.0862616	9.8e-05	0.00208233	2922.52	2893.05	3097.37	3183.2	3446.93	3324.36	2797.26	2357.81	2304.26	2409.05	2651.49	2810.09	2594.9	2437.01
Xpr1	1198.06	2.72e-05	0.00144276	9.82e-05	0.00208276	1131.11	919.354	871.544	680.442	1437.21	830.6	877.113	1477.49	1463.53	1544.2	1263.12	1408.34	1297.45	1571.33
Oaz2	868.002	-3.15e-05	0.00144278	9.86e-05	0.00208795	976.429	1195.47	995.201	1298.2	711.931	1057.57	874.423	696.276	766.366	724.538	728.585	767.467	748.371	611.196
Tff3	113.202	-1.41e-06	0.00144269	9.88e-05	0.00208923	359.635	122.717	98.6878	145.755	105.306	178.056	304.03	10.2961	27.8866	8.71983	130.546	17.1427	59.3759	16.669
Spcs1	2105.61	-0.632155	0.215273	9.96e-05	0.00210391	2143.31	2969.75	4054.52	1934.09	1840.64	3329.25	2230.45	1291.52	1454.24	1392	2016.4	1864.6	1795.38	1162.38
Aebp2	981.068	0.44156	0.14925	0.000100867	0.00212775	862.351	766.98	791.881	691.015	1030.82	730.811	759.627	884.18	1051.43	1051.14	1536.56	1356.91	1091.1	1130.16
B9d2	127.233	-0.613096	0.207067	0.000101116	0.00213003	107.311	128.853	203.321	241.666	155.735	156.532	116.59	102.318	86.7584	93.54	104.084	101.538	105.23	77.7886
Lsm3	203.599	-1.79e-05	0.00144272	0.000101448	0.00213111	165.316	277.136	422.099	255.26	130.521	322.848	265.466	168.599	140.466	143.481	132.31	147.691	176.952	102.236
Sumo3	2009.74	-2.92e-05	0.00144276	0.000101388	0.00213111	2119.14	2410.36	2080.77	2909.81	1658.21	2878.24	2575.74	1796.03	1861.17	1715.43	1829.4	1517.79	1378.58	1405.75
Ift172	144.004	0.58269	0.197621	0.000102308	0.00214619	122.779	85.9018	124.846	74.7655	173.533	90.9845	104.034	166.669	171.451	198.178	135.838	162.197	199.291	205.584
Gm7102	124.002	-0.666902	0.225546	0.000102722	0.00215191	125.679	171.804	174.784	196.354	72.6763	183.926	174.885	102.961	106.382	95.1254	84.6782	93.6257	97.588	55.5633
Gda	1619.98	0.785257	0.266916	0.000102884	0.00215234	670.932	839.588	1681.26	1332.19	1710.12	781.684	781.151	1658.32	1771.32	1682.13	1942.31	3249.21	2724.82	1854.7
Rnd3	633.542	0.541097	0.183706	0.000103888	0.00217034	520.118	514.388	602.828	353.437	649.637	381.548	445.731	714.294	570.127	731.673	656.256	846.588	839.492	1043.48
Rab11fip2	501.558	0.478624	0.162264	0.000104937	0.00218128	490.148	422.351	382.861	431.978	436.058	297.412	371.293	483.918	625.9	609.595	423.391	593.403	748.959	704.543
Med22	1226.68	-0.476676	0.161928	0.000104987	0.00218128	1248.09	1421.47	1470.81	1965.8	1229.56	1596.63	1319.26	1209.8	1147.48	1171.63	873.244	928.345	863.595	727.879
Fkbp11	72.733	-0.684346	0.232591	0.000104685	0.00218128	116.978	107.377	84.4197	82.3176	60.8107	81.2012	113.899	54.0547	83.6599	46.77	61.7445	31.6481	41.1516	52.2295
H2-Ob	25.5058	-0.959638	0.323973	0.000104722	0.00218128	26.1026	47.0415	21.4022	24.1666	28.1806	51.8514	47.5327	25.7403	19.6239	15.0615	14.113	14.5054	11.7576	10.0014
Rpl8	5314.46	-3.56e-05	0.0014428	0.000105166	0.00218202	5437.07	5549.87	5493.23	7580.77	6488.95	6207.49	6013.34	4633.26	4304.87	4069.78	5786.34	4776.23	4113.98	3947.22
Polr3a	247.982	0.469854	0.159865	0.000106041	0.00219717	189.485	211.687	172.406	163.125	255.108	189.796	225.108	263.838	273.702	289.34	239.921	304.613	276.891	416.725
Zfp13	32.7032	-1.13e-05	0.00144271	0.000107426	0.00222263	58.0057	100.219	19.0242	36.2499	19.2815	41.0898	53.8106	17.3747	20.6568	17.4397	21.1695	7.91204	21.1637	24.4478
Serpinc1	45636.7	-3.4e-05	0.00144279	0.000108087	0.00222263	46218.9	49564.3	58373.3	61772.9	47475.4	55737.3	50286	33441.8	32313.4	34937.2	48342.4	45532.4	39359.7	35558.3
Ccni	5787.97	-0.301848	0.0993212	0.000108149	0.00222263	6706.42	7182	5863.01	5817.36	5373.59	7185.82	7250.08	4855.91	5290.2	5035.3	5567.59	5063.7	4998.74	4841.79
Pigyl	540.721	-0.563376	0.191939	0.000107828	0.00222263	457.278	589.041	851.331	1017.26	483.52	693.634	554.249	472.978	425.529	428.064	425.155	427.25	369.188	375.608
Malsu1	469.679	-0.573459	0.195637	0.000107636	0.00222263	430.209	607.449	671.791	689.504	354.482	726.898	567.702	313.388	307.786	330.561	430.447	410.107	457.37	277.816
Hacl1	5253.44	-0.799751	0.27643	0.000107967	0.00222263	7128.9	7465.28	5280.39	4880.15	4241.92	11508.1	8087.74	3019.98	1815.73	4382.11	2729.11	5773.15	3965.25	3270.46
Dedd2	754.282	-0.468357	0.160007	0.000108435	0.00222548	706.703	946.965	953.586	1274.79	839.485	768.966	791.016	645.439	591.816	512.884	726.821	650.106	487.94	663.426
Folr2	122.367	-0.663817	0.22689	0.000108873	0.00223146	105.377	172.826	122.468	249.974	192.815	126.204	114.796	91.3782	106.382	100.674	91.7347	87.0324	67.0183	84.4562
Ppp4r4	631.335	0.95924	0.327415	0.000109935	0.00225019	523.018	359.969	329.356	180.495	781.64	309.152	279.815	568.861	433.792	635.755	998.497	1207.9	1228.08	1002.36
Amfr	10961.7	-0.388655	0.134045	0.000110607	0.0022609	11362.3	11822.7	12715.3	16088.9	11552.6	13369.8	12086.8	8169.34	7550.05	8729.34	11348.6	11067.6	9266.75	8333.38
Fam98c	98.2268	-2.63e-05	0.00144275	0.000110846	0.00226272	114.078	124.762	116.523	145.755	91.9577	118.378	109.415	83.6561	77.4628	62.6242	114.668	65.9336	79.9516	70.0097
Maged1	1563.6	-0.387349	0.132579	0.000111061	0.00226407	1943.19	1874.5	1350.72	1781.53	2158.04	1669.03	1902.21	1453.68	1458.37	1130.41	1249	1301.53	1095.81	1522.43
Esrrg	229.669	0.954119	0.326229	0.000111537	0.00227072	98.6097	157.487	148.626	146.51	57.8444	166.316	229.592	144.146	330.508	177.567	315.779	279.559	524.977	437.839
Rad54l2	1537.46	0.575112	0.196428	0.000112092	0.00227895	1263.56	1231.26	1219.92	873.775	1928.15	804.185	945.273	1584.32	2195.81	1738.42	1772.95	1943.72	1799.5	2223.64
Gsta4	281.696	0.618054	0.211754	0.000112475	0.00228367	133.413	169.758	274.661	265.078	266.974	180.991	189.234	347.494	293.326	385.258	347.533	494.502	241.031	354.494
Orm2	291.209	0.97057	0.332586	0.000112792	0.00228399	173.05	122.717	168.839	132.916	176.499	316.978	173.988	881.606	473.04	260.009	331.656	420.657	261.606	183.359
Gyk	5483.17	-0.598195	0.207874	0.000112658	0.00228399	8012.52	7118.6	5647.8	4454.97	4281.97	8688.53	9547.8	3225.91	4144.78	4111.8	4188.04	5262.82	4424.97	3653.84
Atg10	96.7662	0.466258	0.159821	0.000113475	0.00229476	67.6733	64.4264	95.1208	83.0728	72.6763	87.0712	76.2317	90.7346	122.908	101.467	137.602	118.681	128.158	108.904
Gjb1	21821.3	-0.473874	0.160198	0.000113701	0.00229627	21810.1	25731.7	29259.2	32424.8	18900.3	30335	23429.1	15081.3	15691.9	15405.6	23007.8	18563	19989.1	15870
Igj	48.4783	-0.95172	0.327893	0.000114196	0.00230321	45.4378	38.8603	90.3647	59.6614	109.756	39.1331	83.4065	19.3052	39.2478	30.9158	44.1032	18.4614	41.1516	18.8915
D130043K22Rik	140.728	-0.659528	0.226237	0.000115396	0.00232431	201.086	214.755	217.589	160.104	132.004	160.446	163.226	103.605	87.7912	99.8817	42.3391	154.285	116.4	116.683
Exosc7	155.442	0.365905	0.125452	0.000115678	0.00232686	125.679	119.649	131.98	141.224	127.554	147.727	130.939	182.756	206.568	187.08	165.828	155.603	155.788	197.805
Brpf1	420.507	0.281977	0.0968198	0.000115829	0.00232686	387.671	332.358	407.83	380.624	376.73	326.761	390.127	449.169	445.153	437.577	495.72	445.711	503.813	507.848
Acbd4	1889.74	-0.679944	0.234101	0.000116112	0.00232946	1656.06	3035.2	2728.78	3301.01	1066.41	2931.07	2130.9	1442.75	1648.41	1471.27	1263.12	1290.98	1440.31	1050.15
Tmem256	1548.18	-0.902512	0.31152	0.000116527	0.00233469	1308.03	2090.28	3061.7	3159.03	970.005	2427.23	1685.17	669.248	797.351	756.247	1384.84	1429.44	1390.34	545.632
Naprt1	1717.34	-0.462862	0.16089	0.000116758	0.00233625	1623.19	2029.94	2278.14	2821.45	1708.63	2081.88	1763.19	1291.52	1127.86	1250.9	1455.41	1777.57	1568.46	1264.62
Pin1	374.465	-0.516122	0.177064	0.000117015	0.00233831	335.466	425.418	449.446	599.634	348.549	559.603	447.525	290.222	276.801	256.839	400.457	288.789	330.388	233.366
Gstt2	1160.7	-2.71e-05	0.00144275	0.000117798	0.00235084	1228.75	1750.76	1135.5	1599.53	956.657	1419.55	1592.79	887.398	822.139	967.108	926.167	1211.86	804.807	946.798
Golgb1	2407.73	0.58107	0.200419	0.000119381	0.00237618	2096.91	1728.26	1579.01	1253.64	2929.3	1592.72	1710.28	2858.46	3693.43	3186.7	2095.78	2523.94	2917.06	3542.72
Ndufaf1	452.443	0.346227	0.11916	0.000119247	0.00237618	409.907	367.128	366.215	443.307	437.541	318.935	376.674	492.284	555.667	548.556	467.494	441.755	500.874	607.862
Arih2	1235.45	-0.334167	0.115376	0.000120372	0.00239278	1252.92	1330.46	1337.64	1632	1205.83	1695.44	1373.07	1048.92	930.587	1033.7	1197.84	1188.12	1002.92	1066.82
Cgref1	445.347	-6.19e-06	0.0014427	0.000121992	0.0024218	489.181	998.097	211.644	577.733	118.655	922.563	1751.54	368.73	245.815	189.458	93.4988	90.9884	75.8365	101.125
Tmem8b	56.855	0.662652	0.227572	0.000122534	0.00242937	53.1719	52.1547	29.7252	52.1093	31.147	38.1548	34.9769	64.3508	86.7584	91.1618	54.688	47.4722	72.3092	87.79
Mme	816.904	0.769293	0.266871	0.000123126	0.00243158	411.84	586.996	825.173	799.764	676.334	352.198	306.721	1117.77	934.718	1137.54	585.691	1300.21	987.05	1414.64
Wdr35	46.9904	0.631586	0.218383	0.000123105	0.00243158	40.604	40.9056	23.7802	27.9427	37.0797	36.1981	37.6674	46.3326	56.8061	77.6857	59.9804	55.3842	45.2667	72.2323
Tmem30a	13521.2	-0.519852	0.179876	0.000122828	0.00243158	15917.7	17115.9	17675.8	15277.1	13385.8	18906.2	16402.4	6886.82	9744.83	9713.89	13922.5	11733.5	14477.1	8137.8
E430025E21Rik	366.362	0.438278	0.151605	0.000124024	0.00244614	354.801	268.954	261.582	244.687	357.449	275.888	345.285	457.534	493.697	481.176	372.231	337.58	380.358	497.847
Il2rb	40.6023	-1.76e-05	0.00144272	0.000124882	0.00245985	48.3381	43.9735	63.0175	58.9062	77.1258	44.0247	34.9769	34.1059	21.6896	29.3303	29.9902	26.3735	38.8001	17.7803
Snap29	1056.05	-0.343833	0.118732	0.000125362	0.0024661	1195.88	1175.01	1325.75	1446.22	1183.58	1098.66	1009.85	836.561	778.76	987.719	837.961	1037.8	1014.09	856.786
Pdcd2l	223.894	-2.17e-05	0.00144273	0.00012707	0.00249647	230.089	267.932	311.521	360.989	142.386	372.743	249.323	158.947	159.057	163.299	201.111	160.878	194	162.245
Lyrm4	376.387	-0.599992	0.209355	0.000129407	0.00253908	331.599	531.773	593.316	453.879	264.008	592.867	506.717	237.455	298.49	258.424	338.713	336.261	319.219	206.695
Calu	3928.58	-0.430721	0.150179	0.000130187	0.0025511	4261.48	4255.21	4328	4275.23	4080.25	6192.81	4962.24	3083.69	2892.98	2912.42	4152.76	3023.72	3951.14	2628.14
Rabep1	1940.19	-0.389312	0.135517	0.00013084	0.00256059	2303.79	2221.18	2696.67	2026.98	1659.69	2650.29	2190.09	1502.59	1668.03	1552.92	1712.97	1850.1	1808.32	1319.07
Slc25a37	1156.3	0.476065	0.165491	0.000131351	0.00256396	922.29	999.12	1071.3	928.905	989.287	730.811	885.185	1608.77	1496.58	1632.99	857.366	1136.7	1298.63	1630.23
Ssna1	325.263	-2.27e-05	0.00144274	0.000131311	0.00256396	329.666	326.222	388.806	547.525	280.323	526.34	391.024	322.398	237.553	264.766	280.496	232.086	248.673	177.803
Kcnab1	41.8933	0.804654	0.279077	0.00013175	0.00256667	29.9696	33.7471	29.7252	37.0051	20.7646	20.5449	26.9053	35.3929	36.1493	55.4898	35.2826	68.571	75.8365	81.1224
Dhx29	180.021	0.422929	0.147209	0.000131828	0.00256667	177.884	118.626	143.87	150.286	158.701	134.031	160.535	220.08	218.962	234.643	160.536	195.164	186.946	260.036
LOC100504703	136.322	-0.776228	0.270636	0.00013217	0.00257002	115.045	249.524	240.18	235.625	72.6763	147.727	191.028	97.8132	102.251	95.1254	89.9706	79.1204	124.631	67.7872
Bambi	138.875	-0.47589	0.166095	0.000132656	0.00257617	173.05	131.921	199.754	154.062	117.172	188.817	194.615	133.85	100.185	101.467	132.31	109.45	107.582	100.014
Gphn	1106.55	0.382832	0.133804	0.000134088	0.00260066	903.922	981.735	1179.5	848.853	932.926	845.275	833.168	1034.76	1146.45	1123.27	1400.72	1587.68	1343.31	1330.19
Eif3i	398.953	-0.330129	0.115644	0.000134635	0.00260794	433.109	448.939	463.714	523.359	433.091	453.944	408.961	344.277	313.983	331.353	435.74	374.503	329.213	291.152
2410015M20Rik	1285.61	-0.671222	0.235666	0.000134978	0.00261123	1216.19	1858.14	2173.51	2068.51	891.396	1927.31	1310.29	782.506	852.091	830.762	1160.8	1076.04	1248.66	602.306
Tm7sf2	1002.31	-0.699559	0.245849	0.000137035	0.00264428	1460.78	1652.59	1382.82	1376.74	1010.05	1097.68	1014.33	435.655	454.449	469.285	1039.07	981.092	937.668	720.1
Clec4n	81.3727	-0.741179	0.258971	0.000136917	0.00264428	66.7065	118.626	86.7977	191.067	84.5418	98.8111	93.2717	79.795	72.2987	55.4898	49.3956	47.4722	49.3819	45.5619
Cbs	4889.08	-0.508604	0.178789	0.000137697	0.00265369	7065.09	6207.43	4255.47	4029.03	5926.82	7613.35	6250.1	3483.95	3188.37	3856.54	4831.95	4381.95	3138.69	4218.36
Gstm7	606.523	-0.396051	0.139018	0.000138623	0.00266814	809.179	754.709	564.78	681.952	609.591	711.244	799.088	445.951	411.07	450.26	620.973	576.26	557.31	498.958
Nedd4	4966.36	3.24e-05	0.00144278	0.000138946	0.00267096	4455.8	3611.97	3865.47	3350.85	5619.8	4018.97	4322.79	5317.95	5602.11	5480.81	5493.5	5873.37	5377.92	7137.66
Rrs1	778.098	0.351308	0.123196	0.000139455	0.00267736	701.869	628.924	703.894	651.744	760.876	556.668	653.799	852.648	714.724	921.131	996.733	919.115	767.771	1063.48
Ciz1	299.665	0.44288	0.155556	0.000140568	0.00269532	296.796	256.683	219.967	169.166	277.356	233.82	266.363	393.183	407.971	381.294	275.204	367.91	305.11	344.492
Pcyt2	6542.95	-0.420036	0.148865	0.00014116	0.00270324	7812.4	8389.74	7312.41	9603.97	5972.8	7533.12	7121.84	4707.26	4684.95	4206.92	6855.4	6009.19	6010.48	5380.75
Gfm2	692.251	0.284736	0.100624	0.000142517	0.0027258	554.921	581.883	607.584	696.301	725.279	541.015	567.702	749.043	835.566	723.746	772.688	785.929	753.074	796.778
Col27a1	995.727	1.07898	0.38096	0.000143813	0.00274711	434.076	424.396	808.527	588.306	1159.85	322.848	305.824	698.85	844.861	657.951	1533.03	1537.57	2757.16	1866.93
Stat5a	331.025	0.580338	0.204991	0.000144805	0.0027626	319.998	254.638	241.369	209.948	277.356	181.969	280.712	440.803	320.18	352.757	589.219	519.557	266.897	378.942
Srek1	719.724	0.49658	0.175039	0.000145163	0.00276593	737.639	629.947	482.738	373.828	605.141	563.517	622.41	633.212	866.551	799.053	813.263	866.368	1113.44	969.024
Rev1	203.912	0.454266	0.160818	0.000149068	0.00282936	160.482	137.034	153.382	167.656	212.096	164.359	167.71	202.062	200.371	240.984	241.686	203.076	271.6	332.268
Gcnt7	56.1341	-1.67e-05	0.00144272	0.000149207	0.00282936	52.2051	60.3358	40.4263	80.052	78.609	80.2229	116.59	28.9579	42.3464	35.672	33.5184	56.7029	44.6789	35.5605
Siah2	602.452	-0.346644	0.122647	0.000149424	0.00282936	683.5	690.282	544.567	666.848	710.447	767.987	754.246	593.315	552.568	493.067	568.049	539.337	445.613	424.504
Tmem219	890.257	-0.453034	0.160534	0.000149275	0.00282936	798.545	1040.03	1112.91	1413.75	881.014	1244.43	897.741	728.451	620.736	636.547	830.905	879.555	737.789	641.2
Atp6v0e	2303.43	-0.81209	0.288395	0.000148783	0.00282936	1995.4	3422.78	3634.8	4397.57	1444.63	3759.71	2721.92	1218.8	1180.53	1342.06	2242.21	2022.84	2054.64	810.113
1700028B04Rik	126.014	-0.836116	0.296978	0.000150667	0.00284933	98.6097	167.713	167.65	311.901	84.5418	199.579	145.289	70.1424	75.3972	56.2825	111.14	90.9884	120.515	64.4534
Wwtr1	931.309	0.417326	0.147701	0.000151441	0.00286026	921.324	798.682	856.087	710.65	630.355	830.6	653.799	1246.48	1330.3	1261.2	894.413	1006.15	885.935	1012.36
Npc2	1637.38	-0.429567	0.152791	0.000151622	0.00286026	1682.16	1876.55	1809.67	2908.3	1781.31	1786.43	1645.71	1515.46	1311.7	1246.14	1578.9	1347.68	1259.83	1173.5
Mrpl41	1550.63	-0.763214	0.269514	0.000152061	0.00286498	1375.7	2418.55	2570.64	2756.51	789.056	2430.17	1833.15	849.431	969.835	892.593	1301.93	1259.33	1477.34	784.554
Pacsin3	1088.49	-0.427923	0.152001	0.000153044	0.00287993	1383.44	1479.76	1223.49	1508.9	799.439	1454.77	1108.5	888.041	1013.21	900.52	942.045	855.818	791.874	889.013
Tomm5	732.657	-0.773306	0.275464	0.000153378	0.00288264	667.065	1099.34	1277	1115.44	375.247	1285.52	905.812	453.673	441.022	494.652	596.275	626.369	641.965	277.816
Spryd3	419.131	-3.04e-05	0.00144277	0.000154032	0.00289133	420.541	516.434	466.092	632.864	398.978	541.015	446.628	400.906	341.869	347.208	342.241	414.063	314.516	284.484
Xylb	2987.79	0.399256	0.141977	0.000154523	0.00289697	2711.77	2660.91	2116.44	1949.19	3341.62	2096.56	2596.36	3648.69	3550.9	3372.2	3297.16	3468.11	2976.44	4042.78
Lrrfip2	388.599	0.591975	0.211124	0.000155725	0.0029159	270.693	220.89	303.198	265.833	485.003	205.449	312.102	401.549	394.544	423.308	686.246	543.293	462.661	465.62
Gm15441	199.151	-3.3e-06	0.0014427	0.000156493	0.00292357	78.3077	199.415	24.9692	42.2916	50.4284	473.511	1653.78	84.9431	74.3643	36.4647	22.9337	13.1867	13.5212	20.0028
Rps27a	639.421	-0.743462	0.265622	0.00015652	0.00292357	695.102	1031.84	1272.24	795.233	514.667	821.795	687.879	292.796	372.855	359.098	580.398	668.567	594.934	264.481
P4ha2	64.3724	0.543137	0.193388	0.000157628	0.00293208	40.604	43.9735	42.8044	64.1926	71.1931	39.1331	49.3264	91.3782	78.4957	84.0274	84.6782	67.2523	65.2547	78.8999
Sbf2	554.213	0.416739	0.148605	0.000157774	0.00293208	523.018	525.637	363.837	326.249	560.645	480.359	434.969	601.037	619.703	635.755	619.209	660.655	616.686	791.221
Ssr4	1261.61	-0.622593	0.22212	0.000157942	0.00293208	1104.04	1425.56	2215.13	1749.06	1026.37	2067.21	1480.69	778.645	877.912	810.151	1337.21	1086.59	1050.54	653.424
Fam174a	887.145	-0.658319	0.235042	0.000157529	0.00293208	824.648	1339.66	1248.46	1621.43	511.7	1266.93	1059.17	560.496	573.225	643.682	698.595	705.49	865.359	501.181
Nek2	93.8642	-0.937381	0.334412	0.000157625	0.00293208	164.349	156.464	92.7428	55.1301	56.3612	177.077	199.996	74.0034	79.5285	64.2096	35.2826	54.0656	38.2122	66.6759
Mtif3	1010.88	-0.559792	0.199892	0.000158372	0.00293646	1118.54	1550.32	1240.14	1445.47	599.208	1440.1	1304.91	820.473	945.047	842.652	610.388	821.533	700.165	713.433
Ar	116.93	0.906782	0.322629	0.000159165	0.00294254	76.3742	99.1961	86.7977	83.828	78.609	56.743	43.9453	177.608	135.302	231.472	38.8108	159.559	128.746	240.033
Smug1	572.794	-2.9e-05	0.00144276	0.000159281	0.00294254	565.555	667.784	734.808	806.561	529.498	765.052	639.45	510.302	486.467	504.165	437.504	541.974	504.401	325.601
Leprel4	31.7696	-0.81479	0.288934	0.000159137	0.00294254	39.6372	52.1547	28.5362	41.5364	25.2142	45.9814	61.8822	34.1059	20.6568	19.8178	24.6978	11.8681	16.4606	22.2253
Pdk2	2049.88	0.370216	0.132045	0.000160741	0.00296589	1541.02	1722.13	1856.04	2165.18	1883.65	1383.36	1599.97	2535.42	2325.95	2225.14	2789.09	2232.51	1911.78	2527.02
Per2	1033.86	0.944519	0.336481	0.000162973	0.00300071	397.339	509.275	1030.87	774.087	1244.4	281.758	302.236	1098.47	977.065	1281.81	1342.5	1897.57	1623.14	1713.57
Polr3b	219.797	0.457667	0.163892	0.000163024	0.00300071	166.283	145.215	153.382	159.349	277.356	145.771	205.377	270.273	281.965	250.497	239.921	269.009	251.613	261.147
Ushbp1	339.361	-0.431564	0.154625	0.000163283	0.00300184	350.934	458.143	373.349	441.041	256.592	476.446	437.66	241.316	253.045	275.864	314.015	298.02	305.697	268.926
Pgp	1004.26	-0.596591	0.214064	0.000163499	0.00300216	951.293	1243.53	1426.81	1673.54	621.456	1513.47	1312.08	884.18	771.53	654.78	957.922	779.335	649.607	620.086
Pid1	2706.96	0.412767	0.147789	0.000164901	0.00302425	3017.26	2046.3	1621.81	1971.09	2648.98	2400.82	2014.31	3135.17	3058.23	3208.1	3069.58	3718.66	3122.23	2864.84
Med6	331.408	-0.676276	0.243169	0.000165601	0.00303343	309.364	430.532	624.23	400.26	218.029	549.82	424.207	188.548	193.141	209.276	289.317	309.888	308.637	184.47
Ppp1r14b	558.98	-0.522708	0.18794	0.000166328	0.00304305	522.051	743.46	697.949	967.42	470.171	720.049	630.481	542.477	445.153	429.65	511.597	453.623	382.71	308.932
Frs3	99.8436	-1.91e-05	0.00144272	0.000166697	0.00304613	148.881	141.124	115.334	147.265	59.3276	118.378	150.67	75.2905	93.9883	92.7473	59.9804	47.4722	72.8971	74.4548
Dak	6446.56	0.617196	0.221573	0.000167185	0.00305137	4616.29	5155.13	5024.76	6250.85	4676.49	3857.55	4172.12	5628.12	5464.75	6652.44	8342.56	9522.13	6891.13	13997.5
Anp32e	388.666	0.584974	0.210482	0.000168012	0.0030628	316.131	288.385	260.393	146.51	477.587	290.563	292.371	432.437	447.219	492.274	569.814	465.491	452.08	510.071
Ly86	96.8336	-2.09e-05	0.00144273	0.000168495	0.00306791	106.344	137.034	135.547	166.146	108.273	97.8328	87.8907	90.0911	95.0211	57.8679	81.1499	63.2963	75.8365	53.3408
Pklr	7775.56	0.968575	0.34	0.00016989	0.00308959	4059.43	4400.42	6085.35	8847.25	5969.83	2180.69	2355.11	7258.13	7582.06	8638.97	7949.16	11522.6	10291.4	21717.5
Gltscr2	1118.33	-0.334524	0.120734	0.0001718	0.00312058	1189.12	1300.8	1255.59	1595	1164.3	1222.91	1179.35	824.334	901.668	922.716	1210.19	1023.29	960.595	906.793
Rilpl1	83.8658	-0.450655	0.162071	0.000173972	0.00315626	97.6429	93.0603	101.066	114.036	86.025	95.8761	109.415	79.795	72.2987	73.7222	56.4521	81.7577	64.0789	48.8957
Ndufc2	3761.76	-0.784986	0.28448	0.000174662	0.00316499	3472.61	6224.81	6035.41	6780.25	2239.62	5793.66	4142.52	1871.32	1906.62	2033.31	3383.6	3694.92	3440.27	1645.78
Fads2	8168.61	-0.605825	0.219455	0.000175563	0.00317752	9700.48	9962.56	9854.51	14429.7	13092.1	6149.77	8193.56	5529.02	4547.59	4343.27	7051.22	8651.81	6083.97	6770.94
Gart	386.089	0.333132	0.120387	0.000176168	0.00318089	375.103	326.222	306.765	297.552	398.978	301.325	327.348	453.673	466.843	481.176	361.646	453.623	382.71	472.288
Prph	10.4918	-1.39476	0.509853	0.000175962	0.00318089	15.4682	21.4755	8.32307	10.5729	23.731	7.82662	23.3179	2.57403	8.2627	0.792712	7.05651	3.95602	3.52728	10.0014
Gramd4	152.408	-0.670342	0.242565	0.000176555	0.00318409	317.098	241.343	118.901	130.651	142.386	227.95	179.369	122.267	135.302	122.87	112.904	100.219	84.6547	97.7914
Ank	788.454	0.500614	0.181244	0.000177861	0.00320382	616.794	558.362	630.175	609.452	892.88	500.904	573.98	690.484	757.07	871.983	855.602	1140.65	1118.74	1221.28
Rps6kl1	25.5856	-0.766497	0.277204	0.000178737	0.00321579	29.9696	40.9056	32.1033	23.4114	23.731	51.8514	32.2864	14.8007	19.6239	14.2688	14.113	18.4614	18.2243	24.4478
Tpgs2	99.6543	0.400988	0.14501	0.000179328	0.00322259	84.1082	77.7207	87.9867	89.8696	94.9241	71.4179	78.0254	126.771	112.579	128.419	93.4988	129.23	101.703	118.905
Acss3	350.807	0.932106	0.338269	0.000181326	0.00324695	154.682	364.06	218.778	407.812	132.004	153.597	112.105	456.891	468.908	565.996	197.582	648.787	414.455	615.641
Abca6	3496.35	0.483513	0.175217	0.00018126	0.00324695	3286.02	3309.27	2474.33	2159.89	3547.79	2500.61	2318.34	3743.29	4223.27	4707.91	2836.72	4198.65	4270.95	5371.86
Cp	16246.9	0.432519	0.15321	0.000181258	0.00324695	16471.7	12545.8	10986.5	9585.84	17866.5	12498.1	13749.5	22647	19186	18440.8	18137	19789.3	16838.6	18713.7
Slc6a9	1005.43	0.685113	0.24887	0.000182247	0.0032596	690.268	569.611	926.239	1065.6	855.8	402.093	562.321	1254.2	996.689	857.714	1437.76	1810.54	1015.86	1631.34
Cep85	1205.44	2.58e-05	0.00144275	0.000184149	0.00328974	1201.68	1049.23	1109.35	874.53	1081.24	717.114	795.5	1016.1	1410.86	1372.18	1307.22	1523.07	1606.68	1811.36
F5	12624.5	0.661043	0.236183	0.000184791	0.00329733	10057.2	7424.37	9167.27	5300.04	17528.3	7487.14	7854.56	15903	16793.9	16031	13559.1	17725.6	12761.7	19149.3
Ldha	18452.5	-0.662067	0.241628	0.000185252	0.00330166	23573.5	23925.7	19512.8	16741.4	16171.2	32433.5	31802.1	12471.2	9374.04	9798.71	19548.3	19640.3	10996.3	12346.2
Krt23	49.938	1.04807	0.3811	0.000186637	0.00332245	8.70085	28.6339	34.4813	37.7604	29.6638	20.5449	45.739	74.6469	87.7912	105.431	42.3391	38.2415	32.9213	112.238
Fcgr2b	879.637	-0.559577	0.204073	0.000187357	0.00333135	914.556	1137.18	1259.16	1160	590.309	1400.97	1112.09	597.176	468.908	666.67	807.971	675.16	883.583	641.2
P2ry12	52.8868	-1.98e-05	0.00144272	0.000188742	0.00335206	84.1082	66.4716	66.5846	70.9895	44.4957	66.5263	61.8822	25.0968	52.6747	51.5263	37.0467	32.9668	41.1516	38.8943
Arhgap32	449.699	0.84065	0.306538	0.000190253	0.00337492	403.14	263.841	238.991	119.323	572.511	240.669	249.323	584.305	483.368	651.609	377.524	581.535	577.298	952.355
Cep250	262.412	0.782128	0.285907	0.000190628	0.00337764	238.79	219.868	173.595	79.2967	237.31	129.139	180.266	391.253	393.511	395.563	151.715	298.02	299.819	485.623
Lnp	291.518	0.377774	0.13782	0.000191129	0.00338256	278.427	237.253	243.747	194.088	235.827	263.17	269.95	277.996	341.869	339.281	305.194	300.657	411.516	382.275
Stk16	1532.31	-0.363338	0.132811	0.000191653	0.00338789	1587.42	1708.83	1378.06	2240.7	1492.09	1987.96	1948.84	1310.83	1343.72	1400.72	1443.06	1227.68	1202.21	1180.16
Zfand2b	387.969	-0.518553	0.190117	0.000192613	0.0034009	354.801	500.071	477.982	684.218	372.28	524.384	378.468	254.829	293.326	279.034	425.155	328.349	308.637	250.035
Gm5124	88.3655	0.601597	0.220351	0.000193486	0.00340837	88.9421	67.4943	46.3714	59.6614	94.9241	46.9597	62.7791	94.5957	101.218	133.968	82.914	127.911	89.3577	140.019
Zmynd11	1216.56	0.369264	0.135026	0.000193456	0.00340837	1234.55	1022.64	892.946	823.931	1274.06	890.278	1072.63	1251.62	1462.5	1386.45	1280.76	1331.86	1437.37	1670.23
Ly75	35.483	0.786191	0.287029	0.000194251	0.00341788	30.9364	28.6339	20.2132	16.6146	40.0461	23.4799	13.4527	62.4203	52.6747	48.3554	26.4619	34.2855	55.8486	43.3394
Nfic	4106.09	0.656823	0.244237	0.000194561	0.00341935	3601.19	2971.79	2581.34	1622.18	5023.56	2136.67	3007.12	5441.5	4347.22	5175.61	4315.06	5730.95	4061.07	7469.93
Tpcn1	1254.9	0.509206	0.186578	0.000195148	0.00342135	1192.98	1030.82	845.386	737.082	1406.06	867.777	857.383	1513.53	1113.4	1568.78	1432.47	1814.49	1250.42	1938.05
Anxa4	608.463	0.358961	0.131541	0.000195351	0.00342135	545.253	430.532	631.364	400.26	566.578	498.947	552.456	773.497	748.808	717.404	684.482	675.16	581.413	712.321
Gm5148	6282.11	-0.435891	0.159864	0.000195342	0.00342135	5884.68	6815.9	8713.06	7950.82	6632.82	8873.43	7060.85	5048.96	4783.07	4240.21	7211.76	5637.33	5031.66	4065.01
Mlx	1056.45	-0.383342	0.14069	0.000197158	0.00344902	1104.04	1252.73	1273.43	1509.66	995.22	1356.94	1075.32	809.533	791.154	836.311	1166.09	967.906	873.001	778.997
Med28	529.975	-0.473283	0.174094	0.000199491	0.0034858	506.583	516.434	640.876	809.582	572.511	794.402	594.607	449.169	383.183	353.549	532.767	482.634	474.419	308.932
Nfia	2409.37	0.477612	0.17344	0.000201315	0.00351362	2422.7	1924.61	1765.68	1103.36	2244.06	2029.05	2068.12	2782.53	2528.39	3024.19	2695.59	3692.28	2702.48	2748.16
Tmem140	104.969	-1.84e-05	0.00144272	0.000201658	0.00351557	80.2412	117.604	128.413	208.437	127.554	142.836	122.868	111.327	64.036	58.6607	67.0369	90.9884	82.891	66.6759
Pomgnt1	480.388	-0.549169	0.202897	0.000203515	0.00354387	423.442	570.633	568.347	986.3	434.574	627.108	512.098	364.226	356.329	339.281	478.079	387.69	375.067	302.264
Ncf1	126.137	-0.553604	0.204314	0.000205354	0.0035718	118.912	171.804	160.516	198.619	212.096	117.399	107.621	113.901	108.448	80.8566	104.084	76.483	104.055	91.1238
Ywhah	925.334	-6.46e-06	0.00144264	0.00020627	0.00357952	657.398	594.154	870.355	717.447	1127.22	586.018	710.3	1270.93	1051.43	1038.45	1100.82	1205.27	924.735	1100.15
BC035044	16.4282	-1.23e-05	0.00144271	0.000206163	0.00357952	11.6011	37.8377	23.7802	22.6562	14.8319	29.3498	19.7306	9.00911	8.2627	13.4761	8.82064	6.59336	12.9334	11.1127
Cspg5	13.5901	-1.01e-05	0.0014427	0.000207207	0.00358678	27.0693	25.566	19.0242	6.04166	14.8319	24.4582	25.1116	5.14807	4.13135	3.96356	7.05651	2.63735	14.1091	11.1127
Plin5	5716.55	-1.22e-05	0.00144271	0.000207122	0.00358678	4837.67	8836.64	6320.78	10237.6	4161.83	11331	9041.98	2348.16	1963.43	2447.1	7991.5	4676.01	3119.88	2718.16
Cd9	195.539	-1.46e-05	0.00144271	0.000207634	0.00358678	435.043	331.336	131.98	157.838	142.386	311.108	295.062	169.243	166.287	141.895	105.848	114.725	106.994	127.796
Ppp1r8	342.25	-0.428511	0.158181	0.000207519	0.00358678	338.367	314.973	436.367	559.608	317.402	455.901	399.992	276.065	294.359	276.656	250.506	301.976	310.401	258.925
Llgl2	401.383	-0.361293	0.133629	0.000207929	0.00358779	516.251	536.886	372.16	365.52	431.608	527.319	481.605	340.416	388.347	305.194	363.41	323.075	318.631	348.937
Polg	1191.26	-4.6e-05	0.00144287	0.00020866	0.00359631	1341.86	1385.68	1109.35	1440.18	1134.64	1350.09	1523.74	1066.29	1093.78	1063.82	1007.32	1024.61	1001.75	1134.6
Heatr6	358.569	0.434304	0.160566	0.000211946	0.00364879	319.998	303.724	328.167	267.343	339.65	249.474	252.91	377.739	369.756	359.891	352.826	469.447	597.874	431.171
Ern1	648.444	0.668112	0.247642	0.000212834	0.00365388	562.655	387.581	410.208	343.619	749.01	446.117	400.889	816.612	702.33	1095.53	375.759	865.049	908.274	1014.59
Ctr9	385.866	0.360099	0.133439	0.000213205	0.00365388	373.17	279.181	297.252	313.411	434.574	273.932	326.451	411.845	469.941	443.918	393.401	503.733	426.801	454.508
Ablim1	620.2	-0.502419	0.186328	0.000212922	0.00365388	1006.4	886.629	598.072	482.577	701.548	757.226	817.025	516.737	472.007	627.828	391.637	553.842	466.777	404.501
Cyc1	6295.78	-0.588053	0.218794	0.000213179	0.00365388	6152.47	8751.76	8551.36	11429.3	4387.27	8727.66	6786.42	3865.55	4207.78	4057.1	5950.41	6057.98	5443.18	3772.75
Igfbp6	34.6141	-7.79e-06	0.0014427	0.000213861	0.00365685	32.8699	68.5169	47.5604	43.802	20.7646	26.4148	129.145	7.7221	16.5254	2.37813	14.113	17.1427	17.6364	40.0056
Ncaph2	356.538	-0.365914	0.135832	0.000213646	0.00365685	336.433	395.762	430.422	524.869	397.495	428.508	360.531	296.657	260.275	274.278	344.005	341.536	326.273	274.483
Rbm47	2505.81	0.74202	0.273869	0.000215086	0.00367344	1687	1531.92	1772.81	1378.25	3252.63	1199.43	1432.26	2334	2214.4	3327.8	2503.3	3593.38	3041.1	5813.03
Zfyve19	286.96	-0.430901	0.159847	0.000215315	0.00367344	277.461	362.015	375.727	462.187	229.894	340.458	320.173	233.593	266.472	220.374	213.46	230.768	239.267	245.59
Zfp85-rs1	253.248	-1.65e-05	0.00144272	0.000216164	0.00368377	297.763	414.169	472.037	317.942	133.487	340.458	302.236	138.354	224.126	211.654	169.356	181.977	226.334	115.572
Chd9	706.437	0.522314	0.19394	0.000218108	0.00369713	633.229	557.339	624.23	358.723	762.359	465.684	478.915	767.705	916.127	929.058	578.634	832.082	874.765	1111.27
Kifap3	142.802	0.366727	0.136067	0.000218076	0.00369713	109.244	110.445	143.87	102.708	105.306	144.793	131.836	173.747	169.385	175.982	151.715	166.153	164.018	150.021
Akt1s1	1500.31	-0.296508	0.114581	0.000217871	0.00369713	1516.85	1632.13	1619.43	2200.67	1708.63	1525.21	1639.43	1439.53	1288.98	1331.76	1402.48	1313.4	1154.6	1231.28
Naa20	588.928	-0.60749	0.226392	0.000218117	0.00369713	568.456	839.588	850.142	746.9	391.562	1003.76	754.246	350.068	376.986	405.868	529.239	523.513	589.055	315.599
Rnd2	138.565	-0.63167	0.235064	0.000218167	0.00369713	157.582	241.343	186.675	277.161	105.306	144.793	108.518	97.8132	96.0539	99.0889	98.7912	109.45	112.873	104.459
Slc19a2	3259.61	-0.477942	0.177579	0.000218998	0.00370708	3199.01	3115.99	4993.84	3834.94	4326.46	3744.06	4129.07	1981.36	2662.66	1963.55	3378.31	3247.89	2887.08	2170.3
Gatm	154.743	-0.570496	0.212047	0.000219728	0.00371528	271.66	232.139	146.248	129.14	167.6	201.536	192.821	106.822	130.138	99.0889	102.319	110.768	171.661	104.459
Wsb2	1550.76	-0.424195	0.158327	0.000221692	0.00374432	1629.96	1735.42	1419.68	1984.68	1610.74	2162.1	2230.45	1412.5	1158.84	1291.33	1697.09	1271.2	1098.75	1007.92
Efcab4a	69.1786	-2.24e-05	0.00144273	0.000224678	0.00379053	76.3742	91.015	70.1516	114.791	59.3276	97.8328	78.9222	64.3508	49.5762	45.9773	54.688	48.7909	61.1395	55.5633
Aatk	609.436	0.923005	0.341725	0.000225445	0.00379926	194.319	310.883	714.595	806.561	226.928	212.297	227.798	795.376	875.847	749.112	922.639	901.972	925.911	667.871
Csad	1748.77	-0.907094	0.340717	0.00022606	0.00380539	3187.41	3607.88	3392.25	1099.58	1462.42	1467.49	2501.3	1178.91	962.605	544.593	1217.25	2104.6	730.735	1025.7
Hras1	876.786	-0.445459	0.166899	0.000227612	0.00382302	861.384	859.018	1222.3	1423.57	891.396	1095.73	921.955	725.877	706.461	673.012	915.583	727.907	720.741	530.074
Bok	452.574	-0.665381	0.249512	0.000227499	0.00382302	451.478	495.981	492.25	691.015	289.222	890.278	722.856	341.703	394.544	273.486	453.381	279.559	328.037	232.255
Zc3h8	72.335	0.636256	0.237905	0.000228998	0.00383805	48.3381	50.1094	74.9076	67.2134	60.8107	35.2198	38.5643	75.934	72.2987	97.5035	86.4423	64.615	114.049	126.684
Mia2	1800.94	0.631273	0.236421	0.000229537	0.00383805	1590.32	1382.61	1120.05	1307.26	2132.83	902.018	893.256	2166.69	2395.15	2504.18	1270.17	2517.35	2086.39	2944.85
Pcid2	288.275	0.375007	0.140418	0.000229626	0.00383805	237.823	241.343	267.527	225.052	315.919	232.842	185.647	299.875	293.326	340.866	308.722	330.987	359.195	396.722
Cyp4a32	1912.26	-0.777945	0.291226	0.000229336	0.00383805	1978.96	2706.93	1085.57	1758.12	3243.73	3250	3602.62	991.646	1165.04	856.921	2078.14	1061.53	1788.92	1203.5
Kcnt2	73.9814	-0.958275	0.359814	0.000229772	0.00383805	174.984	69.5396	52.3164	44.5572	54.878	194.687	125.558	46.9761	46.4777	54.6971	44.1032	51.4282	39.9758	35.5605
Serpina11	2374.08	-0.50668	0.190047	0.00023082	0.00385132	2849.05	2026.87	2241.28	3268.54	3013.84	3481.87	3235.81	1788.31	1608.13	1635.36	2752.04	2170.53	1803.03	1362.41
Fzd4	702.963	0.81807	0.306908	0.000232629	0.00386989	537.519	592.109	369.782	265.833	603.658	389.374	530.931	1370.67	1033.87	1262	344.005	568.348	745.432	1227.95
Snapc1	85.7887	0.491549	0.184177	0.000232699	0.00386989	84.1082	61.3584	83.2307	40.026	63.7771	67.5046	79.8191	106.822	103.284	111.772	97.0271	90.9884	104.643	106.682
Mrps33	511.556	-0.660811	0.248643	0.000232519	0.00386989	506.583	751.641	876.3	724.244	308.503	815.925	570.393	315.319	331.541	320.255	472.786	511.645	413.279	243.367
Trim11	682.399	0.285366	0.106938	0.000233254	0.0038746	673.833	643.241	586.182	659.296	548.78	561.56	530.035	762.557	692.001	768.138	760.339	676.479	796.577	894.569
Fance	339.362	-1.99e-05	0.00144272	0.000233493	0.0038746	339.333	452.007	445.879	576.223	212.096	506.774	405.373	232.306	229.29	292.511	285.789	283.515	302.17	187.804
Prss8	102.573	-0.782785	0.29383	0.000234691	0.00389023	166.283	211.687	165.272	150.286	69.7099	69.4613	115.693	81.082	96.0539	61.8315	54.688	39.5602	69.9577	84.4562
Cog7	385.715	0.31016	0.116669	0.000236052	0.00390852	364.469	350.766	331.734	249.218	370.797	327.74	356.047	438.873	452.383	430.442	416.334	428.569	400.346	482.289
Tlr5	357.662	0.899032	0.338511	0.000236532	0.00391219	225.255	283.271	128.413	152.552	341.133	153.597	312.998	631.281	537.076	554.105	291.081	298.02	222.806	875.677
Tmem125	279.341	-0.481354	0.181237	0.000237142	0.00391801	272.627	311.905	310.332	345.885	332.234	370.786	399.095	262.551	149.762	217.996	301.666	262.416	164.606	208.918
Gemin7	672.66	-0.40965	0.152871	0.000238218	0.0039315	652.564	700.509	797.826	1064.09	609.591	932.346	750.658	637.073	531.912	546.178	624.502	576.26	521.449	472.288
Chrm3	34.7871	1.30873	0.493393	0.000239015	0.0039356	22.2355	7.15848	14.2681	6.04166	23.731	26.4148	22.4211	68.2119	98.1196	91.1618	21.1695	10.5494	39.9758	35.5605
0610008F07Rik	102.407	0.835213	0.315048	0.000238813	0.0039356	48.3381	127.83	84.4197	71.7447	62.2939	45.0031	34.0801	98.4567	93.9883	158.542	107.612	171.427	109.934	220.031
Cnksr3	218.283	-0.487109	0.183997	0.000239245	0.0039356	297.763	285.317	197.376	163.88	232.861	356.111	304.927	170.53	164.221	164.884	171.12	195.164	174.012	177.803
Endod1	153.836	0.758534	0.286297	0.000241594	0.00396994	57.0389	65.449	121.279	124.609	145.353	80.2229	149.773	304.379	250.98	214.032	215.224	156.922	122.867	145.576
Zfp219	734.529	-3.58e-05	0.00144276	0.00024237	0.00397838	844.95	737.324	860.843	967.42	731.212	907.888	736.309	761.914	633.13	590.57	605.096	644.831	649.607	612.307
C8b	8337.04	-0.801253	0.303469	0.000242809	0.00397886	11358.5	8119.77	8777.27	10622	9710.44	15811.7	13049.1	2164.76	4557.91	4283.02	9849.13	5985.45	8528.96	3900.54
Ten1	174.569	-0.877756	0.333151	0.000242924	0.00397886	112.144	187.143	172.406	220.52	149.802	274.91	537.209	105.535	104.317	81.6493	169.356	137.142	114.049	77.7886
Cyp4a14	34287.8	-2.00786	0.775824	0.000243897	0.00399049	46441.3	97620.2	5859.44	12431.5	10222.1	114443	119594	15500.8	11657.6	18921.2	6636.65	12516.8	2125.19	6059.73
Btla	27.6895	-0.716424	0.268039	0.000244555	0.00399695	28.0361	40.9056	26.1582	30.9635	31.147	46.9597	48.4296	27.0273	22.7224	16.6469	10.5848	19.7801	19.4	18.8915
Tfam	1876.74	-0.406133	0.153774	0.000245746	0.00401209	2076.6	2413.43	2319.76	2171.98	1320.04	2735.4	2338.07	1450.47	1579.21	1629.02	1450.11	1745.92	1600.8	1443.53
Fkbp14	261.355	-0.44825	0.17007	0.000246738	0.00402036	252.325	317.019	268.716	308.125	321.852	371.765	328.245	194.983	221.027	174.397	305.194	218.9	227.509	148.91
Pald1	374.93	-0.486685	0.183838	0.000246783	0.00402036	383.804	470.415	442.312	478.046	253.625	561.56	562.321	267.699	310.884	240.984	349.297	328.349	307.461	292.263
Cdc26	252.555	-0.353991	0.133841	0.000247595	0.00402926	230.089	284.294	342.435	308.88	246.209	339.48	280.712	230.376	204.502	214.032	218.752	216.262	237.503	182.248
Mgam	1327.89	0.528549	0.200126	0.000248832	0.00404072	1050.87	845.724	1368.55	684.973	1462.42	978.328	861.867	1223.95	1438.74	1507.74	1451.88	2062.4	1808.32	1844.7
Dhx33	574.252	0.453828	0.171844	0.000248781	0.00404072	529.785	446.894	420.909	457.656	572.511	394.266	436.763	622.272	662.049	772.894	585.691	512.964	611.395	1013.47
Fam195b	345.63	-0.424381	0.161007	0.000252337	0.00409326	378.004	393.717	361.459	499.947	286.255	446.117	483.399	362.295	297.457	281.413	299.902	242.636	263.958	242.256
Znhit3	213.839	-0.622661	0.236937	0.000254915	0.00413066	175.951	284.294	381.672	291.51	124.588	354.155	270.847	140.928	164.221	168.848	158.772	166.153	184.006	127.796
Sdpr	495.797	-0.515685	0.196618	0.000258165	0.00417886	663.198	729.143	650.388	733.306	320.369	684.829	437.66	388.679	321.213	437.577	361.646	377.14	431.504	404.501
Rab23	154.06	0.529389	0.200699	0.000258873	0.00418437	147.915	125.785	112.956	109.505	90.4745	132.074	123.764	216.219	240.651	235.435	123.489	122.637	178.128	197.805
Rbm28	388.985	0.279939	0.106552	0.000259057	0.00418437	405.073	310.883	307.954	314.921	357.449	364.916	340.801	438.873	488.532	453.431	414.57	436.481	407.401	404.501
Psmd13	1468.7	-0.486443	0.185722	0.000260652	0.00420565	1460.78	1866.32	1892.9	2110.05	1014.5	2241.35	1787.41	1037.34	1194.99	1051.93	1259.59	1318.67	1399.15	926.796
Zfp958	520.401	-1.93e-05	0.00144272	0.000260933	0.00420571	592.625	852.882	802.582	638.15	301.087	689.721	641.243	363.582	405.905	474.834	285.789	462.854	442.086	332.268
Zfp672	669.952	-0.422098	0.161521	0.000262707	0.0042298	617.761	830.384	588.56	850.363	660.019	984.198	991.012	510.945	482.335	636.547	575.106	509.008	620.801	522.295
Ifit3	441.624	0.672763	0.256942	0.00026388	0.00424418	191.419	288.385	419.72	373.828	390.079	295.455	276.228	680.832	772.563	631.791	321.071	304.613	555.546	681.206
Suv420h1	822.362	0.362847	0.138379	0.000264382	0.00424776	806.279	654.49	611.151	523.359	864.699	688.743	731.824	799.237	910.963	907.655	883.828	1052.3	1041.72	1036.81
Ptar1	83.5328	0.552032	0.209808	0.000264889	0.0042514	76.3742	72.6075	54.6945	77.7863	57.8444	46.9597	64.5727	94.5957	74.3643	123.663	68.801	104.175	115.224	137.797
Pkhd1	140.29	0.492597	0.187901	0.000267639	0.004291	146.948	96.1282	91.5538	83.0728	121.621	118.378	125.558	178.895	181.779	220.374	116.432	142.417	167.546	173.357
Aldh7a1	2690.31	0.416164	0.159277	0.000268138	0.00429446	2351.16	2187.43	2361.37	2307.16	2958.96	1710.12	1661.85	2614.57	3201.8	3228.71	3059	3631.62	2657.8	3732.74
Zfp51	440.039	-0.499771	0.191508	0.000268459	0.00429506	407.973	602.335	655.144	521.093	320.369	665.263	553.353	315.962	343.935	360.684	336.949	382.415	435.031	260.036
Phactr4	822.03	0.526171	0.201578	0.000268888	0.00429739	736.672	573.701	589.749	404.036	1023.4	500.904	664.561	996.151	891.339	931.436	864.423	1099.77	967.65	1264.62
Ccdc93	365.708	0.349663	0.133814	0.000270263	0.00431482	314.197	269.977	340.057	265.833	355.965	312.087	330.935	457.534	459.613	483.554	335.184	350.767	388.589	455.619
Ilvbl	446.26	-0.36688	0.140883	0.000270791	0.0043187	488.215	518.479	462.525	665.337	385.629	573.3	506.717	337.198	332.574	364.647	430.447	403.514	365.661	413.391
Suv420h2	214.711	-0.393323	0.15056	0.000272945	0.00434848	274.56	278.158	214.022	261.302	197.264	243.604	284.299	186.617	213.797	167.262	176.413	135.823	212.812	160.022
Rab32	911.432	-3.26e-05	0.00144277	0.000280983	0.00447184	1033.47	1057.41	992.823	925.129	784.607	1309.98	1196.39	875.815	815.942	818.078	758.575	701.534	761.304	728.99
Sar1a	2675.22	-0.32216	0.124344	0.000281536	0.00447595	2791.04	2815.33	2796.55	3859.11	3392.05	2824.43	2799.05	2239.41	2147.27	2249.72	2702.64	2548.99	2355.05	1932.49
Gpc1	1327.79	0.914899	0.353205	0.000282822	0.00449168	428.275	821.18	977.366	1874.42	477.587	572.322	696.848	2797.33	2297.03	2310.75	1222.54	1399.11	912.977	1801.36
Ppp1cc	1869.84	-2.47e-05	0.00144274	0.000283861	0.00450347	1791.41	2648.64	2303.11	2821.45	1465.39	2425.27	2086.06	1360.38	1374.71	1552.13	1644.17	1852.73	1644.3	1207.95
Rnf114	2606.31	-0.42748	0.165477	0.000284858	0.00451456	2508.75	2737.61	3458.83	4383.98	2293.01	3396.75	2754.21	2168.62	1937.6	1946.11	2252.79	2475.15	2349.17	1825.81
Greb1	4.40075	1.99164	0.725499	0.000287067	0.00454483	0	3.06792	2.37802	3.02083	0	0.978328	0	3.21754	8.2627	7.92712	8.82064	2.63735	13.5212	7.77886
Icam4	12.3811	-1.07e-05	0.0014427	0.000287588	0.00454833	7.73409	25.566	17.8351	14.3489	13.3487	28.3715	17.04	10.2961	5.16419	8.71983	5.29239	9.23071	7.05456	3.3338
Aldh6a1	13673.9	0.395517	0.150381	0.000288482	0.00455371	10006.9	9851.1	15117.1	11534.3	12894.8	10806.6	9717.3	11930	15165.2	15103.5	17096.2	19794.6	16605.3	15811.1
Agpat2	5513.47	-0.395433	0.153384	0.000288529	0.00455371	5757.06	6928.39	5363.62	8351.08	4703.19	6709.37	7231.25	4570.84	4142.71	4420.95	4667.88	5448.75	3789.47	5104.04
Cep70	66.1506	0.576099	0.222429	0.00029003	0.00457265	49.3048	67.4943	41.6153	40.7812	35.5965	70.4396	45.739	63.0638	80.5614	81.6493	61.7445	88.3511	86.4183	113.349
4930412C18Rik	121.563	0.573022	0.221171	0.000291719	0.00459449	72.5071	86.9245	109.389	86.8488	69.7099	109.573	113.899	138.998	191.075	168.055	81.1499	116.043	159.903	197.805
Nfatc1	310.375	0.484521	0.188211	0.000292339	0.00459949	266.826	244.411	218.778	172.187	366.348	212.297	252.91	415.706	301.589	409.832	324.6	369.228	311.576	478.956
Hhipl1	35.8508	0.688567	0.265146	0.000293592	0.00461324	29.0028	16.3622	38.0483	27.9427	26.6974	16.6316	26.9053	50.8371	50.6091	40.4283	26.4619	35.6042	55.2607	61.1196
Atp5g1	582.561	-0.493292	0.191961	0.000293821	0.00461324	634.196	824.248	768.1	774.087	565.095	793.424	558.734	413.132	356.329	429.65	705.651	551.205	439.734	342.27
Tbc1d5	283.667	0.453854	0.176146	0.000295877	0.00463382	232.023	240.321	209.266	158.593	324.818	188.817	256.497	356.504	355.296	335.317	284.025	327.031	282.77	420.058
R3hdm2	1424.08	0.438508	0.170306	0.000295766	0.00463382	1253.89	1236.37	1003.52	736.327	1646.34	975.393	1277.11	1693.71	1759.96	1688.48	1580.66	1718.23	1500.27	1866.93
Gclm	2900.9	0.324383	0.125831	0.000296049	0.00463382	2639.26	2237.54	2490.98	2760.28	2732.03	2231.57	2426.86	3585.63	3158.42	3780.44	2554.46	3469.43	2773.03	3772.75
Sardh	13182.4	0.479816	0.186345	0.00029659	0.00463751	8701.82	8558.48	11708.2	11824.3	15305	8411.66	9137.04	12617.9	12467.4	14561.3	17475.5	19375.3	15183.2	19227.1
Lig4	195.685	0.452584	0.175705	0.00029939	0.00467382	186.585	173.849	143.87	119.323	152.768	178.056	157.844	254.186	274.735	287.754	149.951	200.438	215.752	244.478
Nr1h2	689.007	-0.302102	0.113582	0.000299529	0.00467382	732.805	862.086	633.742	905.493	701.548	833.535	749.761	643.508	554.634	575.509	675.661	618.457	552.607	606.751
Tln2	202.569	0.525469	0.204433	0.000300029	0.00467681	141.147	178.962	123.657	122.344	212.096	146.749	183.853	263.838	331.541	294.096	186.998	171.427	208.109	271.149
Med1	912.543	0.440983	0.171892	0.000300479	0.00467902	700.902	736.301	719.351	614.739	1100.53	647.653	683.395	855.866	877.912	1090.77	991.44	1136.7	1300.98	1319.07
Lrit1	518.536	0.458967	0.17869	0.000302129	0.00469026	354.801	447.917	558.835	388.176	341.133	322.848	513.891	514.163	709.56	579.472	460.438	725.27	618.449	724.545
Spg20	900.302	0.399133	0.155434	0.000301894	0.00469026	880.72	637.105	763.344	541.484	925.51	747.442	745.277	1156.38	1025.61	983.755	961.45	1334.5	855.953	1045.7
Pisd	1082.72	-3.26e-05	0.00144277	0.000301799	0.00469026	1082.77	1352.95	1118.86	1376.74	894.363	1427.38	1402.66	959.471	991.524	860.092	1007.32	891.423	881.232	911.238
Zfp704	413.186	0.5571	0.217055	0.000304184	0.00471615	367.369	328.268	340.057	199.375	390.079	297.412	299.546	622.272	643.458	588.192	305.194	371.866	430.328	601.195
Ppp1ca	2926.7	-0.524269	0.205958	0.000304418	0.00471615	2713.7	3763.32	4138.94	6016.74	2303.39	3372.3	2713.85	2254.21	2469.52	2320.27	2229.86	2279.98	2125.19	2272.54
Kbtbd12	29.1713	-1.51564	0.594864	0.000304952	0.0047196	57.0389	78.7433	14.2681	15.1041	1.48319	71.4179	82.5096	11.5831	18.5911	11.098	14.113	3.95602	12.9334	15.5577
Nubp2	424.061	-0.312632	0.12202	0.000305312	0.00472035	396.372	483.709	438.745	561.119	412.326	546.885	519.272	393.827	362.526	377.331	375.759	379.778	318.043	371.163
Slc13a4	9.73955	1.38549	0.542683	0.000305672	0.00472111	2.90028	1.02264	4.75604	4.53124	11.8655	5.86997	1.79369	17.3747	14.4597	7.92712	19.4054	7.91204	7.64244	28.8929
Sash1	981.546	0.483943	0.188898	0.000306859	0.004725	874.919	675.965	656.333	563.385	1217.7	760.161	727.34	1175.69	1070.02	1238.22	982.62	1029.88	1208.09	1561.33
Thrb	1662.08	0.383603	0.1489	0.00030651	0.004725	1273.22	1121.84	1694.34	1532.32	1674.52	1137.8	1321.05	1852.02	1856.01	1816.89	1755.31	2372.29	2235.71	1625.78
2310047M10Rik	497.965	-0.463155	0.181188	0.000306639	0.004725	502.716	635.06	630.175	886.613	483.52	606.563	419.723	427.933	393.511	429.65	488.664	371.866	352.14	343.381
Ppp4c	686.062	-0.444555	0.174037	0.000308216	0.00474109	604.226	784.365	718.162	1166.04	680.784	932.346	813.437	539.903	490.598	513.677	719.764	615.82	557.898	467.843
2010003O02Rik	175.649	-0.740348	0.290759	0.000308899	0.00474678	135.347	208.619	317.466	310.39	109.756	290.563	231.386	103.605	95.0211	99.8817	183.469	156.922	141.091	75.5661
Gtpbp5	441.907	-0.344119	0.135051	0.000310996	0.00477417	439.876	486.777	554.079	632.108	393.045	543.95	494.161	353.929	370.789	396.356	409.278	375.822	420.922	315.599
Tmem259	3476.06	-0.379138	0.148683	0.000312019	0.00478502	3534.48	3848.2	3885.68	5015.33	3381.67	4155.94	4418.75	3023.84	2529.42	2494.66	3946.36	3212.29	2680.14	2538.13
P2rx3	28.6883	0.870359	0.339211	0.000312691	0.00479048	19.3352	16.3622	26.1582	19.6354	17.7983	18.5882	12.5558	18.0182	40.2807	38.0502	35.2826	22.4174	69.3698	47.7844
Frk	266.664	0.383205	0.149973	0.0003146	0.00481487	220.422	237.253	282.984	182.76	216.546	214.254	214.346	319.824	319.147	369.404	222.28	350.767	312.164	271.149
R3hdml	61.7761	1.28008	0.505115	0.000316543	0.00483973	32.8699	97.1509	20.2132	15.8593	28.1806	11.7399	10.7621	53.4112	101.218	101.467	79.3858	59.3403	48.794	204.473
C230024C17Rik	10.2437	1.57933	0.610537	0.000317381	0.00484765	4.83381	3.06792	9.51208	9.06249	2.96638	0	0	12.2267	8.2627	13.4761	10.5848	23.7361	12.3455	33.338
Smoc1	2935.07	0.299041	0.115509	0.000317914	0.00484905	2545.48	2684.43	2014.18	2304.14	2812.13	2993.68	2604.43	3247.14	3052.04	3177.19	3376.54	3809.64	2960.56	3509.38
Thoc3	617.808	-0.257362	0.101081	0.000318432	0.00484905	701.869	732.211	565.969	730.285	648.154	765.052	651.109	530.894	529.846	573.13	590.983	509.008	528.504	592.305
Mrpl15	1251.97	-0.309436	0.121858	0.000318397	0.00484905	1198.78	1293.64	1499.34	1587.45	1437.21	1580	1321.05	996.151	939.883	1103.45	1160.8	1319.99	1147.54	942.353
Morc2a	415.689	0.316578	0.124453	0.000320478	0.00487043	422.475	341.562	351.947	294.531	397.495	362.96	348.872	423.428	403.84	519.226	456.909	473.403	467.364	555.633
Prcp	222.097	-2.75e-05	0.00144275	0.000320211	0.00487043	216.555	265.887	282.984	281.692	215.062	306.217	243.941	231.019	177.648	179.153	227.573	172.746	161.079	147.798
C630043F03Rik	223.88	-0.563308	0.221839	0.000321116	0.00487524	247.491	250.547	442.312	309.635	170.567	277.845	239.457	140.285	176.615	148.237	199.347	159.559	235.74	136.686
Trabd	2834.94	-0.446701	0.174489	0.000323258	0.00490285	2601.56	2864.42	3269.78	5213.95	3670.89	3379.14	2571.25	2484.58	2414.78	2333.74	2570.34	2274.71	2057.58	1982.5
Mast3	699.787	0.604551	0.238241	0.000323786	0.00490596	622.594	646.309	725.296	425.937	569.545	350.241	317.483	565	835.566	695.208	1144.92	861.093	927.674	1110.15
Ndn	27.8926	-0.827748	0.326601	0.000326173	0.00493719	25.1358	32.7245	61.8285	52.8645	16.3151	36.1981	34.9769	16.0877	13.4269	14.2688	22.9337	17.1427	18.8122	27.7816
Fbxo36	87.1589	0.486334	0.191811	0.000326948	0.00494398	44.471	70.5622	86.7977	85.3384	78.609	51.8514	67.2633	97.8132	122.908	96.7108	93.4988	112.087	92.2971	120.017
Bivm	597.856	-0.464904	0.183614	0.000328149	0.0049572	571.356	635.06	972.61	765.025	440.507	869.733	755.142	477.483	530.879	512.884	442.796	485.271	526.74	384.498
Taf1d	390.009	-1.96e-05	0.00144272	0.000328965	0.00496459	412.807	539.954	631.364	522.603	295.155	513.622	440.35	189.835	291.26	308.365	324.6	320.437	429.74	240.033
Narfl	548.947	-2.75e-05	0.00144275	0.000329302	0.00496474	568.456	628.924	663.468	721.978	415.293	820.817	657.386	403.48	426.562	442.333	490.428	506.37	499.698	440.061
Chd7	758.682	0.53338	0.210983	0.000330018	0.00497059	656.431	560.407	573.103	355.703	943.308	463.727	566.805	787.654	752.939	797.468	936.752	1135.38	1031.73	1060.15
Aplp2	4568.96	0.432669	0.170675	0.000330999	0.00498042	3531.58	3541.4	3800.08	3755.64	5438.85	2817.58	3241.19	6391.32	5687.84	5135.98	4798.43	5683.48	3962.31	6179.75
Gnpnat1	3991.15	-0.59766	0.237019	0.000333106	0.00500715	4122.27	5563.16	7616.8	5359.7	2905.57	5519.73	3869.88	1933.1	3137.76	3054.32	3422.41	3305.91	3934.09	2131.41
A930013F10Rik	78.9785	0.588268	0.232166	0.000333965	0.00501014	62.8395	93.0603	47.5604	37.7604	50.4284	62.613	62.7791	84.2996	101.218	77.6857	82.914	88.3511	126.394	127.796
BC004004	1338.95	-0.548305	0.218386	0.00033387	0.00501014	1667.66	1792.69	1192.58	1383.54	950.724	2214.93	2345.25	1252.91	1175.37	1072.54	1028.49	780.654	901.22	986.804
Epb4.2	4.26251	-2.23641	0.837681	0.000334451	0.00501246	1.93352	6.13584	5.94505	8.30728	1.48319	4.89164	23.3179	0.643508	0	2.37813	1.76413	0	1.76364	1.11127
Gclc	3499.76	0.576185	0.227125	0.000335042	0.00501359	2037.93	1941.99	2592.04	2988.35	3314.93	2753.01	2956	5893.25	5644.46	4485.95	2321.59	4508.54	2983.49	4575.08
Gfod2	347.527	-0.606945	0.24084	0.000335187	0.00501359	388.638	383.49	313.899	391.197	265.491	677.003	634.068	314.032	224.126	272.693	178.177	305.932	231.037	285.595
Lepre1	305.513	-0.403466	0.159869	0.000335875	0.00501893	384.771	400.875	286.551	388.932	338.167	359.046	347.975	323.685	286.096	290.925	254.035	201.757	189.885	224.476
Fktn	226.801	0.46834	0.185308	0.000338241	0.00504932	204.953	173.849	127.224	170.677	226.928	170.229	202.687	231.019	298.49	332.939	167.592	271.647	308.049	288.929
Sprr1a	11.1905	3.81193	1.51975	0.00033919	0.00505317	1.93352	2.04528	0	0.755207	0	0	0.896844	99.1003	35.1165	7.1344	0	1.31867	0.58788	7.77886
Pcca	471.447	0.27745	0.110011	0.000339149	0.00505317	417.641	369.173	436.367	477.291	418.259	363.938	421.517	463.326	545.338	498.616	527.474	573.623	492.055	595.638
Fabp12	3.80285	-4.98e-06	0.0014427	0.000339499	0.00505317	12.5679	3.06792	2.37802	3.77604	1.48319	20.5449	3.58737	0.643508	0	1.58542	0	1.31867	1.17576	1.11127
Ube2m	1213.9	-2.86e-05	0.00144275	0.000341139	0.00507261	1304.16	1513.51	1149.77	1800.41	1323	1389.23	1358.72	1070.15	915.094	932.229	1374.26	1086.59	870.65	906.793
Mrpl54	720.372	-2.24e-05	0.00144273	0.000342477	0.0050875	650.63	805.841	865.599	1096.56	602.175	1093.77	933.614	571.435	533.977	489.103	760.339	684.391	544.377	453.396
Tmub1	339.023	-0.563292	0.224493	0.000346461	0.00514167	281.328	356.902	532.676	735.572	305.537	383.504	341.697	274.134	275.768	279.827	239.921	237.361	259.843	242.256
Mdm2	871.058	0.261615	0.103924	0.000347011	0.00514479	908.756	804.818	659.9	733.306	671.885	755.269	878.01	978.132	1041.1	962.352	961.45	933.62	959.42	946.798
Pold4	494.38	-0.448363	0.178527	0.000347641	0.00514909	489.181	682.101	653.955	745.389	391.562	598.737	555.146	373.235	416.234	349.586	497.484	390.327	475.007	303.376
Lax1	10.5503	-1.05e-05	0.0014427	0.00034911	0.00516581	18.3685	5.1132	20.2132	15.8593	11.8655	21.5232	13.4527	7.7221	4.13135	6.34169	3.52826	5.27469	7.64244	6.66759
Mdn1	312.899	0.530984	0.211931	0.000350924	0.00517864	253.292	207.596	208.077	137.448	387.112	240.669	269.053	368.087	406.938	462.944	317.543	338.899	345.085	437.839
Decr1	3428.23	-3.72e-05	0.00144279	0.000350972	0.00517864	3618.59	4152.94	3525.41	3254.19	3510.71	4182.35	4690.49	2742.63	3164.62	2693.63	3103.1	3291.41	2884.73	3180.44
Dph3	696.358	-0.354927	0.14335	0.000351002	0.00517864	598.425	742.437	986.878	853.384	680.784	976.371	780.254	620.342	554.634	590.57	665.076	588.128	606.104	505.626
Tmem70	3095.01	-0.54298	0.216269	0.000353287	0.00520729	3178.71	4526.21	4312.54	4314.5	2120.96	4746.85	3422.36	1828.21	2195.81	2260.02	2591.5	2944.6	3169.85	1718.02
Zfp960	572.934	-0.681655	0.273066	0.000354229	0.00521611	552.988	978.667	1183.06	832.238	330.751	693.634	585.639	297.944	513.32	489.103	319.307	410.107	512.043	322.267
Mlxipl	5122.77	0.464684	0.183863	0.000354717	0.0052166	4846.38	4072.15	4343.45	3681.63	5122.93	3374.25	3395.45	4702.11	5227.19	4910.85	5299.44	6499.74	7775.3	8467.85
Scp2	60363.2	0.327501	0.130686	0.00035495	0.0052166	58588.6	41081.5	55107	45149.3	56266.3	51975.6	55257.2	51519.9	75360	64861.2	68906.9	76216.6	73967	70827.6
Aff1	915.124	0.584606	0.234064	0.00035651	0.00521728	775.343	638.128	633.742	449.348	1214.73	515.579	603.576	982.637	951.244	1140.71	1053.18	1138.01	1025.26	1690.24
Jhdm1d	1046.14	2.48e-05	0.00144273	0.000356716	0.00521728	957.094	772.094	885.812	859.426	1136.12	645.696	738.102	893.189	997.721	1206.51	1346.03	1384.61	1363.29	1460.2
Iba57	582.151	-0.363356	0.145144	0.00035548	0.00521728	603.259	620.743	582.615	894.165	665.952	598.737	740.793	530.894	385.249	543.007	471.022	569.667	486.177	457.842
3110001I22Rik	121.679	-0.460702	0.183899	0.000356341	0.00521728	125.679	139.079	116.523	147.265	114.206	196.644	177.575	79.795	84.6927	114.943	107.612	90.9884	114.049	94.4576
Psma7	1911.17	-0.47916	0.190877	0.000356531	0.00521728	1907.42	2466.61	2645.55	2829.76	1373.43	2755.95	2106.69	1355.87	1321	1340.48	1996.99	1753.83	1613.73	1289.07
Fam171a2	55.1977	-0.730425	0.289913	0.000359004	0.00524568	93.7759	87.9471	38.0483	93.6457	45.9789	84.1362	61.8822	50.1936	24.7881	34.0866	33.5184	25.0548	55.2607	44.4506
Atr	309.128	0.48787	0.194903	0.000360294	0.00525946	313.231	307.815	200.943	203.151	179.466	250.452	261.878	315.962	362.526	400.319	259.327	334.943	443.261	494.513
Ctdsp1	4563.31	-0.204593	0.0822767	0.000361866	0.00527225	4735.2	4648.92	5279.2	5704.83	4893.04	4714.56	4787.35	4591.43	3975.39	4294.12	3948.12	4163.05	4101.64	4049.45
Thap3	287.124	-0.583754	0.23411	0.000361811	0.00527225	334.499	396.785	355.514	412.343	161.668	475.467	369.5	250.325	293.326	233.057	172.885	205.713	207.522	151.132
Ovca2	423.851	-0.47433	0.190371	0.000363829	0.00529577	387.671	542	491.061	583.02	308.503	688.743	562.321	337.198	340.837	338.488	365.175	361.316	379.77	247.812
Rab40c	327.362	-0.36895	0.148456	0.000364791	0.00530468	320.965	365.083	386.428	516.562	338.167	413.833	307.617	264.482	241.684	276.656	328.128	276.921	269.837	276.705
Rhoq	436.897	0.385425	0.154393	0.000366052	0.00531793	403.14	434.622	321.033	426.692	344.1	326.761	300.443	615.837	613.506	547.764	437.504	420.657	444.437	480.067
Eppk1	1973.45	0.894198	0.359484	0.000367038	0.00532205	1863.92	1231.26	986.878	649.478	1815.42	1109.42	1087.87	1466.56	1809.53	1624.27	6671.93	2837.78	2380.33	2093.62
Nrbp1	758.272	-0.416891	0.167708	0.000367016	0.00532205	729.905	837.543	1040.38	1186.43	639.254	981.263	831.374	537.973	613.506	570.752	795.622	656.699	647.256	547.854
Cd63	9.11307	1.31509	0.51568	0.000367456	0.00532302	7.73409	2.04528	4.75604	6.79686	4.44957	3.91331	1.79369	28.9579	17.5582	9.51254	7.05651	15.8241	9.40608	7.77886
Tbc1d10a	460.596	-0.526636	0.21184	0.0003691	0.00534174	457.278	693.35	617.096	885.858	366.348	504.817	419.723	407.341	390.413	388.429	342.241	316.481	374.479	284.484
Rwdd3	94.3869	0.444149	0.178023	0.000373311	0.00539753	86.0418	91.015	63.0175	76.2759	65.2603	91.9628	62.7791	100.387	117.744	107.809	84.6782	104.175	125.806	144.465
Rpa3	104.011	-0.675122	0.271637	0.000373744	0.00539865	117.945	147.26	206.888	137.448	83.0586	121.313	121.971	57.9157	110.514	78.4784	56.4521	79.1204	101.115	36.6718
Gm6484	608.336	0.911051	0.363822	0.000374339	0.00540209	499.816	449.962	665.846	374.583	333.717	213.275	139.908	474.266	514.353	920.338	1360.14	689.666	547.316	1333.52
Chid1	608.502	-2.58e-05	0.00144274	0.000375847	0.00541869	552.988	642.218	744.32	996.118	636.288	741.572	682.498	467.83	517.452	444.711	622.737	465.491	591.407	413.391
Kat6b	278.966	0.673482	0.272371	0.000376461	0.00542239	249.424	183.053	177.162	97.4217	375.247	135.009	186.543	306.953	364.592	373.367	349.297	292.745	316.867	497.847
Gm10560	36.7859	0.580199	0.234801	0.000379136	0.00545378	36.7369	26.5887	30.9143	17.3698	25.2142	23.4799	32.2864	37.967	44.412	44.3918	58.2162	51.4282	38.2122	47.7844
Mir682	2633.07	-0.458432	0.184252	0.000379359	0.00545378	2612.19	2799.99	2728.78	4171.01	3129.53	3233.37	3337.16	2294.11	1840.52	1727.32	3205.42	2282.62	1862.99	1638.01
Smg1	2126.79	0.453153	0.182232	0.00038156	0.00546546	1807.84	1694.52	1812.05	1317.84	2650.46	1311.94	1431.36	2216.89	2123.51	2268.74	2787.32	2819.32	2639.58	2893.74
Kcnn2	461.196	0.352303	0.142425	0.000380621	0.00546546	408.94	385.536	376.916	445.572	493.902	326.761	303.133	466.543	487.5	480.383	555.7	626.369	534.971	564.523
Lum	440.996	-0.477622	0.193175	0.000381497	0.00546546	654.498	699.486	550.512	379.869	397.495	613.411	423.31	399.619	386.281	315.499	294.609	341.536	434.443	283.373
1110008J03Rik	149.437	-0.571663	0.230388	0.000381613	0.00546546	169.183	207.596	225.912	246.198	90.4745	180.991	180.266	151.868	122.908	126.834	74.0934	114.725	99.9396	101.125
Tet2	528.273	0.498004	0.201397	0.000383598	0.00548353	533.652	542	373.349	259.036	397.495	398.179	410.754	462.682	510.222	711.855	663.312	654.062	620.213	859.008
Hoga1	2470.27	0.368832	0.147942	0.000383312	0.00548353	2145.24	2488.08	2129.52	2214.27	1788.73	1998.72	1806.24	2601.7	2661.62	2507.35	3309.51	3137.12	2156.34	3639.4
Pigu	208.315	-0.35408	0.143289	0.000385551	0.00550626	201.086	231.117	258.015	269.609	192.815	270.997	252.91	184.687	192.108	158.542	202.875	178.021	186.946	136.686
Dync1li2	587.608	0.433145	0.175438	0.000387407	0.00552757	581.99	465.301	470.848	327.005	617.007	383.504	512.098	736.173	728.151	701.55	509.833	654.062	686.644	852.341
Polr2a	934.444	0.699016	0.280071	0.000388776	0.00554188	731.838	626.879	602.828	340.598	1337.84	419.703	584.742	1302.46	1096.87	1231.87	919.111	1209.22	1004.69	1673.57
Zfp60	240.753	0.365243	0.148287	0.0003894	0.00554556	200.12	185.098	219.967	156.328	286.255	194.687	185.647	260.621	301.589	277.449	238.157	283.515	292.176	288.929
Txndc15	2775.02	-0.278384	0.113254	0.000394427	0.00560812	2903.18	3196.77	3500.45	2896.22	2850.69	3550.35	2851.96	2159.61	2514.96	2303.62	2744.98	2775.81	2520.24	2081.4
Tmem5	606.338	-0.484868	0.19731	0.000394532	0.00560812	578.123	742.437	822.795	1026.33	404.911	839.405	704.919	435.655	519.518	445.504	515.126	541.974	510.867	401.167
Cpn1	5134.59	-0.313007	0.12737	0.00039541	0.00561009	6032.59	5426.13	5556.24	6883.71	6263.51	5254.6	5356.85	4317.94	3897.93	3950.08	5516.43	5162.6	3819.45	4446.17
Pck2	116.621	-0.384864	0.156369	0.000395162	0.00561009	148.881	152.373	110.578	142.734	115.689	144.793	132.733	103.605	100.185	92.7473	97.0271	90.9884	77.0122	123.351
Gm13315	42.7261	-1.68e-05	0.00144271	0.000399647	0.0056649	57.0389	66.4716	46.3714	42.2916	32.6302	60.6563	67.2633	24.4533	26.8538	22.9886	42.3391	44.8349	31.7455	32.2267
Rnf166	375.994	-0.290997	0.118546	0.000401229	0.00568202	430.209	425.418	419.72	493.905	336.684	445.139	405.373	364.226	322.245	321.841	340.477	366.591	289.825	302.264
Ckap5	286.639	0.485184	0.197792	0.000402039	0.00568818	290.995	327.245	160.516	160.104	237.31	216.21	199.099	357.147	361.493	346.415	373.995	269.009	303.346	410.057
Cops6	754.945	-0.49598	0.202787	0.000404254	0.00571419	977.396	888.675	768.1	720.468	556.196	1335.42	1152.44	530.894	602.145	515.263	737.406	667.248	570.831	546.743
Gm2382	749.814	-0.501817	0.20514	0.000405341	0.00572421	634.196	823.226	1116.48	1147.16	608.107	1151.49	886.978	519.955	565.995	498.616	742.698	734.501	609.043	458.953
Lrrc28	754.296	0.614497	0.251113	0.000406199	0.005731	382.838	482.686	624.23	675.91	864.699	391.331	486.986	751.618	605.243	687.281	973.799	1296.26	1119.32	1217.95
Pik3r4	349.488	0.469907	0.192611	0.000408117	0.00574203	338.367	258.728	224.723	184.271	366.348	262.192	322.864	466.543	420.365	473.249	322.836	419.338	326.273	506.737
Ipo13	202.67	0.395023	0.16095	0.000407588	0.00574203	185.618	171.804	164.083	155.573	191.331	139.901	174.885	268.986	217.929	263.973	162.3	214.944	220.455	305.598
Hadhb	2867.16	-1.86e-05	0.00144272	0.000408071	0.00574203	3056.9	4113.06	3524.23	2484.63	2140.24	4748.8	4688.7	1853.3	2006.8	1995.26	2445.08	2806.14	2701.31	1575.77
Rpl13	489.041	-0.367184	0.15054	0.000408743	0.00574551	558.788	544.045	640.876	630.598	588.826	505.795	488.78	406.697	388.347	357.513	575.106	452.305	393.292	315.599
Slc22a27	76.0243	2.35068	0.988191	0.000410548	0.00576554	6.76733	21.4755	51.1274	29.4531	11.8655	0	1.79369	323.041	128.072	196.592	17.6413	131.867	23.5152	121.128
Lrig3	182.007	0.504068	0.206174	0.000410972	0.00576616	179.818	164.645	133.169	91.3801	157.218	109.573	166.813	226.515	195.206	246.533	164.064	199.12	203.994	310.043
Kbtbd11	76.4234	1.1298	0.464171	0.000412527	0.00578263	40.604	27.6113	55.8835	43.0468	75.6426	27.3932	24.2148	248.394	192.108	128.419	38.8108	56.7029	39.9758	71.121
BC005561	681.601	0.399231	0.162812	0.000415801	0.00582314	623.561	568.588	556.457	407.812	587.343	628.086	585.639	570.792	661.016	775.272	783.273	871.643	990.577	932.352
Tacc1	1699.86	0.465407	0.190689	0.000416422	0.00582556	1403.74	1223.08	1278.19	1348.04	2119.48	1178.88	984.734	1871.97	1441.84	2255.26	1875.27	2078.23	2316.83	2422.56
4930503E24Rik	1232.92	-0.386938	0.159086	0.000416742	0.00582556	1194.92	1272.16	1454.16	2016.4	1164.3	1533.04	1425.98	991.003	929.554	901.313	1307.22	1112.96	1041.14	916.794
Mll5	1040.1	0.542399	0.222368	0.000423168	0.00590954	919.39	846.746	695.571	385.911	1158.37	722.984	876.216	1105.55	1248.7	1232.67	1033.78	1430.76	1233.37	1671.34
Clec1b	184.34	-0.417845	0.171811	0.000423529	0.00590954	201.086	235.207	196.187	219.01	154.252	287.628	226.005	146.72	138.4	135.554	165.828	180.658	177.54	116.683
Actb	10663.2	0.469692	0.193211	0.000426453	0.00592852	9079.82	8721.08	7519.3	7059.68	10490.6	6325.87	10441.1	14036.2	10593.8	11351.6	18338.1	12125.2	8912.26	14290.9
Gmeb1	169.124	0.396401	0.162333	0.000425419	0.00592852	166.283	145.215	105.822	101.198	140.903	156.532	166.813	199.488	168.353	206.898	185.233	232.086	194	198.917
Impa2	90.6382	-1.41e-05	0.0014427	0.000426439	0.00592852	105.377	128.853	67.7736	110.26	77.1258	145.771	173.988	86.8736	76.43	57.0752	37.0467	63.2963	53.4971	85.5675
Alg14	281.211	-0.382086	0.157221	0.000425699	0.00592852	300.663	279.181	265.149	401.77	278.839	381.548	380.262	229.089	247.881	262.388	285.789	209.669	216.928	197.805
Ubn2	1301.5	0.446597	0.183533	0.000426986	0.0059305	1377.64	1175.01	964.287	652.499	1198.42	1035.07	969.488	1364.24	1682.49	1487.92	1180.2	1441.31	1897.68	1794.69
Zfp146	473.256	0.385812	0.158604	0.000429311	0.00595732	458.245	371.219	375.727	354.192	471.654	341.436	396.405	475.553	522.616	686.488	382.816	543.293	601.401	644.534
Mettl7b	14307.1	-0.358014	0.147881	0.000431231	0.0059785	13542.4	13313.8	15844.7	18920.2	20459.1	14656.3	18878.6	12395.3	10955.3	11010.8	14016	13449.1	9926.35	12931.8
Armc6	144.654	-2.33e-05	0.00144273	0.000432707	0.00599349	134.38	175.894	179.54	234.869	115.689	184.904	176.678	119.049	98.1196	115.736	105.848	142.417	127.57	114.46
Trim44	1821.75	0.354196	0.145967	0.00043503	0.00602016	1734.37	1610.66	1304.34	1257.42	1999.34	1378.46	1529.12	2014.18	2116.29	2275.08	1702.38	1893.61	2151.05	2538.13
Sytl4	59.8073	0.706141	0.289225	0.000435616	0.00602277	39.6372	32.7245	45.1824	56.6405	22.2478	42.0681	55.6043	104.892	119.809	89.5764	40.575	60.6589	58.788	68.8985
Gm15713	28.3698	0.82569	0.341324	0.000436955	0.00602482	15.4682	15.3396	23.7802	15.1041	25.2142	22.5015	14.3495	26.3838	18.5911	55.4898	21.1695	46.1535	37.6243	60.0084
Fzd5	385.574	-0.348164	0.143898	0.00043675	0.00602482	536.553	516.434	432.8	378.359	458.305	407.963	378.468	329.476	320.18	423.308	278.732	309.888	298.643	328.935
Zscan21	630.107	-0.362938	0.149601	0.000436757	0.00602482	626.461	606.426	658.711	843.566	688.2	907.888	765.008	484.562	540.174	443.126	571.578	626.369	614.922	444.506
Parp1	459.327	0.31478	0.129897	0.000440194	0.00606396	412.807	359.969	392.373	353.437	467.204	344.371	452.009	504.51	559.798	528.739	439.268	505.052	472.067	638.978
Taf15	484.609	0.544482	0.225568	0.000441153	0.00607165	523.985	458.143	250.881	205.416	473.137	302.303	391.024	481.988	683.739	611.181	594.511	572.304	540.261	695.652
Ypel5	1168.22	0.250147	0.103522	0.000443416	0.00609727	1111.78	1062.52	1191.39	878.306	1082.73	976.371	991.909	1236.82	1494.52	1263.58	1203.14	1341.09	1205.15	1315.74
Sae1	332.685	0.288691	0.119528	0.000444879	0.00611184	248.458	295.543	328.167	333.046	290.705	244.582	296.855	376.452	414.168	402.697	366.939	367.91	329.801	362.273
Sdha	6522.91	0.308797	0.12744	0.000445878	0.00611818	5618.82	4925.04	6619.22	4569.76	7102.99	5675.28	5075.24	6738.17	7462.25	6871.22	7435.8	8187.64	7101.59	7937.77
D2hgdh	688.427	0.261485	0.108425	0.000446147	0.00611818	630.328	580.86	631.364	656.275	701.548	505.795	569.496	748.4	716.79	782.406	691.538	837.357	730.147	855.675
Emp2	234.496	-0.347848	0.144464	0.000448878	0.00615007	258.125	223.958	306.765	212.968	290.705	300.347	295.958	214.932	168.353	173.604	229.337	189.889	215.752	202.25
Zranb3	76.3362	0.450463	0.186536	0.00045512	0.00622997	72.5071	57.2679	70.1516	60.4166	47.462	56.743	66.3664	88.1606	73.3315	72.9295	82.914	96.2631	116.4	107.793
Rer1	2140.43	-0.281834	0.117339	0.000456592	0.00624449	2231.29	2431.84	2584.91	2961.17	2011.2	2328.42	2258.25	1801.18	1795.07	1805.8	2118.72	2054.49	1962.34	1621.34
Eid3	26.2423	0.723656	0.301893	0.000457154	0.00624654	25.1358	13.2943	16.6461	13.5937	28.1806	14.6749	17.04	27.0273	21.6896	31.7085	31.7543	36.9228	35.2728	54.452
Polr2b	525.318	0.473572	0.197569	0.000457781	0.00624947	416.674	351.788	389.995	280.937	695.616	387.418	410.754	559.852	581.488	619.9	568.049	729.226	603.752	758.995
Mfn2	2476.44	0.309223	0.128339	0.000459267	0.00625994	2200.35	2318.33	1744.28	2115.34	2365.69	1897.96	2380.22	2911.23	2844.44	3005.17	2243.97	2910.31	2419.13	3313.79
Chmp1a	2565	-0.445261	0.185737	0.000459786	0.00625994	2411.1	2974.86	3205.57	4618.09	1935.56	3374.25	2872.59	2012.25	2127.65	2070.56	2422.15	2130.97	1964.11	1790.25
Nudcd1	731.363	-0.456798	0.195303	0.000459689	0.00625994	927.124	892.765	966.665	691.77	568.061	1264.98	831.374	449.812	626.933	588.985	629.794	594.721	726.031	480.067
Mug2	5811.83	0.603737	0.251784	0.000460202	0.00625999	4337.86	3137.46	5094.91	3650.67	7991.42	2916.39	3100.39	7424.15	6674.2	7334.17	8065.6	7039.07	4994.63	9604.67
Rps10	308.783	-0.352174	0.147508	0.000461903	0.00627604	338.367	298.611	403.074	450.859	345.583	340.458	309.411	262.551	240.651	233.057	317.543	305.932	255.728	221.142
Ccm2	534.31	-0.482659	0.202282	0.00046221	0.00627604	457.278	598.245	621.852	903.983	496.868	764.074	669.942	456.891	403.84	363.855	580.398	477.359	386.825	298.93
Cd207	48.2465	-1.08e-05	0.0014427	0.000463736	0.00629113	76.3742	74.6528	35.6703	64.9478	38.5629	71.4179	104.931	37.3235	48.5434	38.0502	29.9902	3.95602	28.8061	22.2253
Kri1	67.019	0.448256	0.187336	0.000464964	0.00629915	58.0057	63.4037	55.8835	42.2916	69.7099	46.9597	44.8422	72.7164	75.3972	74.5149	72.3293	77.8017	79.9516	104.459
Gbp1	51.6484	-1.28e-05	0.00144271	0.000465158	0.00629915	77.3409	38.8603	115.334	64.1926	66.7435	66.5263	62.7791	29.6014	41.3135	35.672	17.6413	21.0988	68.194	17.7803
Gucd1	6905.27	-2.89e-05	0.00144275	0.000466464	0.0063112	7010.95	7790.48	7797.53	10459.6	5689.51	8792.23	8061.73	5549.61	5537.04	5394.4	6031.56	7000.83	6047.52	5510.77
Nudt7	13748.8	-0.656527	0.275407	0.000468432	0.00633219	14044.1	11661.2	24896.7	11328.9	16411.5	29327.3	15432.9	6113.33	11205.3	7974.68	14130.7	7765.66	12483.6	9706.91
Dnajb3	31.2098	0.78395	0.326743	0.000471917	0.00636794	23.2023	38.8603	26.1582	12.0833	16.3151	12.7183	18.8337	41.1845	46.4777	45.9773	15.8772	43.5162	43.5031	52.2295
Frg1	77.6021	0.433406	0.181537	0.000471765	0.00636794	55.1054	61.3584	78.4747	44.5572	83.0586	60.6563	63.6759	103.605	87.7912	84.8201	75.8575	97.5818	98.7638	91.1238
Dhrs7	433.18	0.524464	0.220112	0.000475484	0.00640468	346.101	347.698	378.105	371.562	487.969	190.774	230.489	613.907	504.025	512.092	437.504	586.809	407.401	650.09
Csrp1	315.618	-0.565359	0.237664	0.000475379	0.00640468	310.33	417.237	395.94	668.358	290.705	379.591	279.815	274.134	227.224	199.763	335.184	168.79	260.431	211.141
Lonp1	2014.92	0.312564	0.130904	0.000477999	0.00643283	1719.87	1491.01	1715.74	1769.45	2368.65	1495.86	1635.84	2339.15	2365.2	2110.99	2333.94	2534.49	1969.4	2359.22
Rbm34	255.574	0.288349	0.120868	0.000479317	0.00644486	243.624	239.298	244.936	197.109	226.928	203.492	214.346	262.551	304.687	312.328	229.337	291.427	295.704	312.266
Tbc1d17	383.683	-0.286189	0.120339	0.000480583	0.00645616	424.408	464.279	369.782	433.489	369.314	469.597	483.399	352.642	334.64	296.474	354.59	329.668	299.231	390.054
Lgmn	985.381	-2.24e-05	0.00144273	0.000482007	0.00646956	875.886	1103.43	1395.9	1303.49	891.396	1301.18	1343.47	1048.27	936.784	723.746	904.998	718.677	671.359	576.747
Ino80d	1003.19	0.461831	0.193684	0.000483412	0.00647695	991.897	809.931	690.815	557.343	1107.94	632	839.446	925.365	976.032	1110.59	1220.78	1366.14	1315.09	1501.32
Ccl6	380.587	-1.71e-05	0.00144271	0.000483043	0.00647695	452.444	454.052	416.153	728.02	311.47	559.603	365.912	355.86	289.195	277.449	418.098	250.548	251.613	197.805
Zbtb20	937.573	0.706843	0.296369	0.000486333	0.00650226	583.924	430.532	545.756	380.624	1536.58	529.275	601.782	1101.04	1067.95	986.133	1337.21	1504.61	1331.55	1189.05
9030617O03Rik	882.893	0.496026	0.208811	0.000486147	0.00650226	673.833	823.226	683.681	832.993	532.465	589.932	725.547	1265.78	1477.99	1279.44	656.256	858.456	811.862	1149.05
Sumf1	808.399	0.232241	0.0975765	0.000486587	0.00650226	770.509	687.214	747.887	661.561	655.569	825.709	738.999	887.398	1005.98	934.607	811.499	883.511	834.789	872.344
Dusp28	562.832	-0.546385	0.231269	0.000488818	0.00652632	483.381	700.509	896.513	1058.05	439.024	732.767	552.456	413.776	379.052	369.404	508.069	544.612	480.886	321.156
Hpcal1	238.555	0.408344	0.172006	0.000489497	0.00652964	207.854	202.483	170.028	259.036	216.546	143.814	173.988	312.745	263.374	252.082	268.148	272.965	232.212	364.495
Eif4g3	841.226	0.488449	0.20606	0.00049212	0.00655886	781.143	679.033	521.975	376.093	873.598	683.851	737.206	1205.29	1218.75	969.486	903.234	838.676	804.219	1184.61
Supt16	369.16	0.356726	0.150635	0.000493556	0.00657223	367.369	291.453	282.984	260.546	381.18	299.368	304.03	385.461	378.019	452.638	336.949	523.513	407.989	496.736
Pds5a	504.129	0.377377	0.159356	0.000494071	0.00657331	455.345	404.966	380.483	385.911	581.41	329.696	417.929	529.607	507.123	664.292	490.428	623.732	567.892	718.989
Ffar4	6.69453	-4.6e-07	0.00144269	0.000498031	0.00661439	7.73409	9.20377	3.56703	12.0833	7.41594	7.82662	23.3179	2.57403	4.13135	0.792712	61.7445	5.27469	1.17576	3.3338
Ssu72	1050.19	-0.36338	0.15409	0.000497757	0.00661439	947.426	1161.72	1305.53	1372.21	912.161	1513.47	1295.04	815.968	870.682	822.042	1099.05	886.148	938.844	762.328
Ocrl	186.053	0.366937	0.154628	0.000499684	0.00663054	160.482	183.053	111.767	142.734	130.521	184.904	181.162	220.723	208.633	237.021	197.582	185.933	215.752	244.478
Gm15800	732.497	0.563057	0.23845	0.000500147	0.00663057	622.594	497.003	470.848	319.453	958.14	503.839	521.963	988.429	945.047	1000.4	608.624	875.599	779.529	1163.5
Tspyl4	149.067	-0.91381	0.389203	0.000500561	0.00663057	270.693	299.634	79.6637	209.192	140.903	294.477	145.289	50.8371	48.5434	50.7335	121.725	118.681	179.891	76.6773
Pxdc1	1963.02	-0.321073	0.134798	0.000502519	0.00664774	2051.47	2237.54	2312.62	2545.8	1985.99	2324.51	2182.92	1895.77	1757.89	1483.96	1891.15	2061.09	1328.02	1423.53
Csrp2	471.301	-0.638222	0.271828	0.000502734	0.00664774	355.768	383.49	670.602	774.087	910.678	617.325	484.296	263.195	269.571	292.511	553.936	432.525	326.861	263.37
Wrn	229.442	0.481888	0.20408	0.000504064	0.00665953	229.122	176.917	191.431	123.854	232.861	122.291	199.099	250.968	302.622	274.278	192.29	304.613	265.134	346.715
Utp6	600.757	0.326711	0.138597	0.000505471	0.00666071	461.145	433.6	598.072	394.218	599.208	522.427	599.092	615.194	716.79	646.06	760.339	723.951	633.734	706.765
Aim1	874.1	4.96e-05	0.00144306	0.000505216	0.00666071	817.88	716.871	576.67	564.895	1073.83	623.195	639.45	1014.81	939.883	987.719	970.271	1192.08	873.001	1246.84
Sertad3	156.682	-1.16e-05	0.0014427	0.00050469	0.00666071	188.518	188.166	382.861	303.593	84.5418	197.622	134.527	122.267	162.156	128.419	75.8575	100.219	77.0122	47.7844
Synj2	132.598	0.65669	0.279427	0.000507609	0.00668308	117.945	99.1961	112.956	80.052	124.588	40.1114	94.1686	211.714	116.711	120.492	204.639	134.505	148.146	251.146
Rbm6	319.171	0.433084	0.183636	0.000508666	0.00668841	309.364	284.294	204.51	188.047	330.751	235.777	267.259	328.189	400.741	408.246	255.799	421.975	445.613	387.832
Smcr7l	1245.01	-0.23847	0.101319	0.000508896	0.00668841	1175.58	1229.21	1483.88	1606.33	1434.24	1383.36	1310.29	1079.81	1057.63	1208.09	1146.68	1064.17	1092.87	1157.94
Usp49	132.459	0.409407	0.173891	0.000509522	0.00669084	125.679	141.124	114.145	101.198	97.8905	82.1795	98.6528	139.641	145.63	175.982	165.828	149.01	125.218	192.249
Polr1a	380.069	0.42373	0.180334	0.0005121	0.00671307	370.27	333.381	258.015	194.088	406.394	317.957	294.165	402.193	385.249	478.798	437.504	449.667	432.092	561.189
Prpf19	684.067	0.28326	0.120483	0.000511886	0.00671307	619.694	545.067	539.81	597.369	746.044	508.73	642.14	797.307	736.413	764.967	700.359	878.236	689.583	811.224
Smim7	1701.45	-0.33954	0.146117	0.000513704	0.00672827	1607.72	1955.29	2023.69	2414.4	1487.64	2181.67	2007.14	1427.3	1354.05	1334.13	1855.86	1392.52	1480.87	1297.96
Nfyb	493.993	0.292871	0.124338	0.000516312	0.00675606	473.713	410.079	498.195	360.234	480.553	384.483	417.032	536.042	552.568	589.777	441.032	585.491	605.516	581.192
Zfp213	482.177	-0.460992	0.194336	0.000516716	0.00675606	463.079	630.969	702.705	846.587	412.326	522.427	463.668	348.781	300.556	384.465	402.221	447.03	445.613	380.053
Mast4	137.753	0.658274	0.28059	0.000518197	0.0067696	151.782	132.943	67.7736	48.3333	103.823	101.746	87.8907	194.339	133.236	221.959	153.479	146.373	128.158	256.702
Stx1a	12.2786	-0.898554	0.381785	0.000520532	0.00679425	14.5014	17.3849	19.0242	9.06249	28.1806	13.6966	17.04	9.65262	7.22987	7.1344	10.5848	5.27469	6.46668	6.66759
Sptlc2	255.49	0.450992	0.192084	0.000521299	0.0067984	256.192	213.732	180.729	172.942	235.827	187.839	194.615	455.604	357.362	289.34	289.317	254.504	231.037	257.814
Mst1	2608.59	-0.334238	0.142596	0.000522142	0.00680354	2961.19	3316.42	2320.95	3856.09	2503.62	3025.97	2929.99	2023.19	2086.33	1973.85	2600.33	2224.6	2540.82	2156.97
2021-09-15	7966.79	-0.520907	0.225748	0.000523107	0.00681027	7589.08	10036.2	12076.8	13753.8	5790.37	11120.7	8059.04	5072.77	5786.99	5533.92	7462.26	7443.91	7473.13	4336.16
Fam195a	1281.81	-1.63e-05	0.00144271	0.000524954	0.00682845	1000.6	1723.15	1713.36	2606.22	1188.03	1608.37	1405.35	804.385	700.264	756.247	1398.95	1298.89	985.874	755.661
Rgr	46.7956	0.788493	0.336844	0.000527934	0.00686133	28.0361	41.9283	45.1824	12.0833	28.1806	24.4582	40.358	62.4203	96.0539	46.77	29.9902	48.7909	66.4304	84.4562
Apoa4	104658	-0.891701	0.384511	0.000528769	0.00686629	114794	207128	75277.4	232291	47944.1	120785	208383	112590	100865	58706.6	52227	52674.4	32669.1	48879
Katnal1	190.251	0.463943	0.198179	0.000530106	0.00687778	150.815	153.396	172.406	145.755	191.331	129.139	126.455	250.325	250.98	273.486	148.187	159.559	211.637	300.042
Smarcc2	1683.12	0.360098	0.153709	0.000532686	0.00689944	1554.55	1337.61	1304.34	1020.28	1800.59	1310.96	1613.42	2078.53	2136.94	2084.83	1585.95	1921.31	1649.59	2164.75
Zfp951	166.867	-1.45e-05	0.00144271	0.000532579	0.00689944	88.9421	300.656	234.235	227.317	155.735	285.672	208.965	96.5262	130.138	175.982	125.253	73.8457	132.861	100.014
Xdh	1844	0.574644	0.247862	0.000537252	0.00695264	1270.32	1156.61	1573.06	1314.82	2576.3	940.173	878.01	2318.56	2132.81	2059.46	1778.24	2411.85	2359.75	3045.98
Chad	120.848	0.503968	0.21592	0.000542079	0.0070054	87.9753	125.785	89.1757	77.0311	127.554	70.4396	88.7875	133.206	173.517	175.982	97.0271	112.087	181.067	152.243
Dmrt2	13.9091	-1.03e-05	0.0014427	0.000542953	0.0070054	22.2355	25.566	26.1582	15.1041	14.8319	15.6532	12.5558	5.79157	7.22987	7.1344	21.1695	6.59336	4.70304	10.0014
Arl4a	2250.78	-0.377812	0.162719	0.000543166	0.0070054	2017.63	2326.51	2770.39	2600.18	2709.79	3032.82	2890.53	1587.53	1795.07	1370.6	2455.67	2186.36	2017.6	1750.24
S100a1	2908.24	-0.624196	0.271889	0.000543176	0.0070054	2233.22	3800.13	4970.06	5548.51	1836.19	4372.15	3092.32	1892.56	1833.29	1998.43	2716.76	2624.16	2387.38	1410.2
Tssc4	429.784	-0.418141	0.179813	0.000544381	0.00701498	460.178	520.524	414.964	545.26	394.528	600.693	618.822	442.734	385.249	396.356	358.118	354.723	279.243	245.59
Pafah2	3068.91	0.296493	0.127195	0.000545186	0.00701939	2668.26	2686.48	2366.13	3407.49	3034.6	2205.15	2330.9	3198.24	3565.36	3342.07	3191.31	3801.73	3432.04	3734.96
Cd38	599.183	-0.43761	0.188738	0.000547169	0.00703895	704.769	713.803	743.131	819.4	571.028	823.752	613.441	375.165	367.69	420.137	656.256	510.326	659.601	410.057
Vwc2	3.64408	-1.75902	0.712597	0.000548455	0.00704951	6.76733	3.06792	9.51208	8.30728	2.96638	4.89164	6.27791	1.28702	0	0.792712	0	2.63735	1.17576	3.3338
Lrit2	164.007	0.606091	0.261552	0.000551701	0.00707923	81.208	91.015	197.376	120.078	145.353	63.5913	151.567	160.234	203.469	186.287	172.885	271.647	236.916	214.474
Pltp	222.246	-0.821847	0.355885	0.000551353	0.00707923	425.375	499.049	334.112	280.937	315.919	112.508	129.145	170.53	128.072	118.907	82.914	168.79	114.049	231.143
Zc3h12c	352.295	0.365156	0.158039	0.000557057	0.00713742	353.835	291.453	335.301	259.791	326.302	266.105	242.148	356.504	347.034	393.185	333.42	464.173	445.025	517.85
Snapc2	223.379	-0.302536	0.130644	0.000557415	0.00713742	254.258	249.524	242.558	305.104	241.76	228.929	245.735	225.871	182.812	183.909	197.582	200.438	159.903	208.918
Tmem160	594.939	-0.471056	0.20293	0.000557648	0.00713742	505.616	678.011	865.599	1016.51	493.902	747.442	702.229	467.187	456.514	404.283	645.671	516.92	450.316	378.942
Fam108a	2057.55	-0.446334	0.192784	0.000559325	0.00715285	1865.85	2353.1	2727.59	3939.16	1888.1	2374.4	2045.7	1808.26	1459.4	1450.66	1977.59	1792.08	1499.09	1624.67
Sec23ip	409.526	0.326157	0.141029	0.000560366	0.00716013	370.27	307.815	370.971	257.526	450.889	341.436	360.531	430.507	460.646	448.675	518.654	466.81	428.564	520.072
Capn11	7.61723	2.14563	0.910974	0.00056209	0.00717611	1.93352	1.02264	1.18901	6.04166	1.48319	0	1.79369	0.643508	18.5911	31.7085	29.9902	2.63735	2.9394	6.66759
Daam1	1158.71	0.492078	0.212716	0.000563606	0.00718337	928.091	833.452	1111.72	586.796	1018.95	908.866	996.393	1344.29	1378.84	1625.06	836.197	1221.09	1357.41	2074.73
Rdh14	1433.68	-0.462066	0.2003	0.000563188	0.00718337	1319.63	1644.41	2004.67	2042.08	964.073	2271.68	1806.24	1012.88	1202.22	1151.02	1157.27	1271.2	1316.26	907.904
Vps37d	17.9867	-1.26289	0.547083	0.000566006	0.00720791	31.9031	44.9962	8.32307	9.81769	5.93276	47.9381	40.358	14.1572	9.29554	10.3053	12.3489	3.95602	4.70304	7.77886
Dsp	1170.44	0.789478	0.342791	0.000569648	0.00723606	961.928	694.373	590.938	308.125	1318.55	667.22	913.884	2186.64	2059.48	1919.95	765.632	1264.61	820.092	1914.71
Nfat5	1306.26	0.483434	0.208827	0.000569518	0.00723606	1385.37	1157.63	906.026	544.504	1087.18	1134.86	1015.23	1348.15	1630.85	1730.49	1192.55	1461.09	1667.81	2025.84
Pdcd4	1249.61	0.418261	0.181015	0.000569477	0.00723606	1209.42	904.014	1118.86	666.848	1107.94	1053.66	1096.84	1422.15	1772.35	1661.52	963.214	1536.25	1356.83	1624.67
Zbp1	251.533	-0.425866	0.184048	0.000570766	0.0072442	291.962	227.026	297.252	318.697	222.478	363.938	369.5	270.273	180.747	212.447	158.772	201.757	231.037	175.58
Bpgm	490.158	-0.420721	0.182565	0.000572154	0.00725573	549.121	576.769	450.635	748.41	406.394	633.956	695.054	435.655	464.777	450.26	354.59	307.251	340.382	448.951
Arnt	904.98	1.26e-05	0.00144269	0.000572688	0.00725644	751.174	635.06	596.883	512.03	1198.42	497.969	580.258	877.102	796.318	894.971	1169.62	1503.29	1147.54	1509.1
Noc3l	168.216	0.391708	0.169681	0.000577349	0.00730939	146.948	132.943	140.303	109.505	115.689	144.793	186.543	180.826	158.024	215.618	165.828	203.076	220.455	234.477
Tnfrsf23	19.2212	1.16711	0.50257	0.000579669	0.00732654	11.6011	10.2264	1.18901	9.81769	10.3823	12.7183	15.2463	71.4294	35.1165	26.9522	19.4054	13.1867	12.9334	18.8915
Exosc4	688.766	-0.331304	0.144127	0.000579327	0.00732654	733.772	820.158	750.265	1008.96	590.309	884.408	730.031	626.777	666.18	606.424	615.681	593.403	518.51	497.847
Mau2	928.605	-0.295426	0.12868	0.000585321	0.00739181	973.529	1206.72	1098.65	1274.03	820.203	987.133	982.941	759.983	737.446	852.958	772.688	752.962	878.88	902.348
Zfp524	506.372	-0.442392	0.192807	0.000586565	0.00740136	445.677	600.29	669.413	857.16	421.226	634.935	600.885	460.752	476.138	441.54	359.882	407.47	422.686	291.152
Rbbp5	365.652	0.29485	0.128445	0.000588377	0.00741245	340.3	304.747	303.198	245.442	361.898	295.455	382.055	429.22	404.872	437.577	358.118	432.525	420.334	403.389
Reep5	332.291	-0.395496	0.172616	0.000588422	0.00741245	342.234	367.128	442.312	420.65	355.965	396.223	404.477	343.633	292.293	246.533	347.533	200.438	300.407	192.249
Gtpbp1	407.085	0.319969	0.139783	0.000593148	0.00746579	410.874	390.649	305.576	274.895	413.81	327.74	328.245	483.275	468.908	452.638	426.919	466.81	402.11	546.743
2900008C10Rik	14.7954	-8.94e-06	0.0014427	0.000599398	0.00753821	31.9031	31.7019	8.32307	37.7604	11.8655	9.78328	17.04	10.2961	7.22987	10.3053	5.29239	9.23071	5.29092	11.1127
Smim11	114.204	-2.5e-05	0.00144273	0.000607346	0.00763183	121.812	104.309	139.114	136.692	154.252	145.771	128.249	80.4385	104.317	97.5035	97.0271	126.593	80.5395	82.2337
Znfx1	1235.4	1.74e-05	0.00144271	0.000609708	0.00765196	1148.51	1006.28	683.681	674.4	1198.42	854.08	1054.69	1931.81	1662.87	1797.87	880.3	1148.56	1202.8	2051.4
Ndufs4	1944.36	-0.591312	0.259166	0.000609957	0.00765196	1863.92	2571.94	3800.08	2205.96	1318.55	3295.01	2028.66	1135.15	1425.32	1208.09	1720.03	1890.98	1769.52	987.915
Tulp4	1115.37	0.424491	0.187405	0.000610688	0.0076548	976.429	830.384	947.641	617.004	1394.2	781.684	810.747	1333.35	1329.26	1468.1	1062.01	1247.46	1242.19	1574.66
Irf7	994.32	-0.589842	0.260277	0.000611906	0.00766373	768.575	927.535	1536.2	2397.78	1211.77	952.891	947.964	842.996	894.438	648.438	680.954	647.468	788.935	674.538
Nckap1	891.234	0.369336	0.162287	0.00062127	0.00777088	876.853	789.479	615.907	700.077	995.22	546.885	708.507	1033.47	1009.08	1164.49	832.669	1008.78	992.341	1203.5
Rrp36	477.823	-0.392589	0.17225	0.000621486	0.00777088	509.483	599.267	512.463	512.786	398.978	677.981	708.507	467.83	431.726	417.759	329.892	457.579	337.443	327.823
Gpnmb	24.826	2.61039	1.19906	0.000623857	0.00778769	6.76733	5.1132	1.18901	3.02083	7.41594	5.86997	1.79369	214.288	66.1016	16.6469	1.76413	1.31867	2.9394	13.3352
1500011K16Rik	881.67	-0.688545	0.307739	0.00062345	0.00778769	894.254	1460.33	1464.86	1755.1	479.07	1113.34	845.724	464.613	553.601	543.8	661.548	839.994	907.098	360.05
Pink1	9044.18	-0.422735	0.186982	0.000624503	0.00778934	8391.49	12205.2	11854.4	14991.6	7272.07	11551.1	8790.86	7002.01	6397.4	7070.19	7726.88	9266.31	7693.58	6405.34
Ttll1	23.0091	0.841821	0.368427	0.000625584	0.00779064	14.5014	15.3396	21.4022	12.8385	11.8655	8.80495	19.7306	43.115	55.7733	32.5012	21.1695	14.5054	20.5758	30.0042
Atic	308.095	0.379987	0.167965	0.000625634	0.00779064	249.424	249.524	223.534	241.666	385.629	188.817	260.982	374.522	348.066	366.233	349.297	369.228	297.467	408.946
Tyms-ps	224.335	-0.479771	0.212093	0.000627065	0.00780204	214.621	294.52	312.71	337.578	149.802	332.631	255.6	164.095	165.254	141.895	192.29	210.988	218.691	150.021
Pcnx	998.043	0.419947	0.184357	0.000632673	0.00786537	975.462	812.999	776.423	582.265	1122.77	680.916	760.523	1182.77	1083.45	1355.54	862.659	1168.34	1110.5	1497.99
Rhbdd3	415.309	-0.437408	0.193578	0.000633745	0.00787225	379.937	424.396	544.567	762.004	327.785	523.405	502.232	343.633	358.395	332.939	294.609	346.811	368.013	305.598
Entpd5	5831.54	0.433072	0.191054	0.000637637	0.00791411	4339.79	5235.92	4741.77	4102.29	4341.29	5030.56	5299.45	9119.8	7572.77	7242.21	4711.99	7635.11	4279.76	7988.89
Slc16a2	4628.87	0.411731	0.181109	0.000639066	0.00792536	3819.67	3375.74	4284	4196.69	5222.31	2773.56	2903.08	5974.33	5541.18	4829.99	4805.49	5680.84	4439.67	6957.64
Nr3c1	3534.93	0.326152	0.143022	0.000639768	0.00792759	3115.87	2680.34	3402.95	3014.79	3374.25	2910.53	2713.85	3123.59	3337.1	4137.95	3687.03	5121.72	4255.07	4613.98
Klhl28	144.324	0.41135	0.182219	0.000642281	0.00794574	134.38	125.785	121.279	124.609	123.105	100.768	99.5496	129.345	138.4	170.433	137.602	191.208	225.158	198.917
Pmf1	246.862	-0.401732	0.178252	0.00064209	0.00794574	255.225	294.52	261.582	424.426	200.23	308.173	285.196	207.21	183.845	183.909	195.818	247.91	195.764	212.252
Zfand3	2670.07	-0.246681	0.109311	0.000644818	0.00796612	2622.82	2748.86	3130.66	3580.44	2865.52	2787.26	2986.49	2507.75	2457.12	2260.81	2746.75	2361.74	2153.4	2171.41
Serpinb6a	278.828	-0.293905	0.130557	0.000644979	0.00796612	248.458	328.268	351.947	315.677	345.583	351.22	268.156	272.847	232.389	230.679	241.686	217.581	245.734	253.369
Sh3bp2	418.009	0.420837	0.186809	0.000646095	0.00797085	514.317	388.603	281.795	345.13	320.369	298.39	235.87	477.483	494.729	524.775	441.032	524.832	419.158	585.637
Commd2	557.358	-1.64e-05	0.00144271	0.000646413	0.00797085	605.193	817.09	745.509	758.983	258.075	960.718	713.888	417.637	427.595	419.344	372.231	510.326	469.716	326.712
Btd	2055.63	-0.320218	0.142562	0.000648006	0.007984	2342.46	2309.12	1915.49	2172.73	2410.18	2781.39	2489.64	1818.55	1367.48	1776.47	2042.86	2181.08	1526.72	1644.67
Vrk3	255.667	-0.317761	0.14111	0.000649914	0.00800101	320.965	259.751	209.266	339.088	307.02	324.805	280.712	241.959	213.797	225.923	204.639	203.076	211.637	236.7
Abcc2	7409.32	0.476524	0.2121	0.000654026	0.00803221	5989.09	5906.77	5738.16	4507.08	9924.02	4287.03	4694.08	8459.56	8341.2	7593.38	7873.31	9155.54	9388.44	11872.8
Vwa8	3681.51	0.436327	0.190091	0.000654963	0.00803221	3305.36	3358.35	2443.42	1832.13	3400.95	2774.54	3793.65	4684.1	5045.41	4051.55	3688.79	4513.82	3365.02	5284.07
Sox5	440.456	0.415807	0.185158	0.000655097	0.00803221	466.946	365.083	365.026	218.255	400.461	338.501	368.603	521.242	516.419	703.928	449.853	516.92	456.195	478.956
C2cd2	3773.22	0.316702	0.139124	0.000654967	0.00803221	3061.73	3190.64	3740.63	3758.67	3838.49	2764.75	2397.26	4192.46	4136.52	4159.36	4256.84	4931.84	3832.98	4562.86
Rdh13	349.349	-0.309045	0.137729	0.000653932	0.00803221	309.364	419.283	447.068	475.025	387.112	378.613	361.428	279.926	304.687	346.415	344.005	269.009	293.352	275.594
Pdp1	58.3975	-0.49907	0.222629	0.00065623	0.00803313	61.8727	60.3358	92.7428	55.1301	78.609	63.5913	86.9938	44.4021	56.8061	45.1846	56.4521	27.6921	49.9698	37.783
Wisp1	36.1303	-0.784679	0.347745	0.000655873	0.00803313	79.2744	53.1773	35.6703	27.1875	23.731	63.5913	55.6043	36.68	15.4926	30.9158	26.4619	15.8241	19.9879	22.2253
Pclo	45.6572	0.819345	0.366455	0.000658649	0.00805381	28.0361	21.4755	30.9143	17.3698	63.7771	25.4365	25.1116	63.7073	68.1673	87.1983	17.6413	46.1535	76.4244	67.7872
1810037I17Rik	268.977	-0.357378	0.159855	0.000658982	0.00805381	263.926	279.181	438.745	307.369	272.907	333.61	281.609	230.376	210.699	206.898	255.799	272.965	210.461	201.139
Slc7a11	16.427	1.32982	0.591528	0.000660527	0.00805971	4.83381	9.20377	14.2681	6.79686	8.89913	4.89164	6.27791	70.7859	21.6896	38.0502	17.6413	5.27469	14.697	6.66759
Rnf41	288.498	-0.320376	0.14311	0.000660009	0.00805971	315.164	326.222	284.173	429.713	307.02	338.501	299.546	261.264	264.407	255.253	292.845	239.998	209.285	215.586
Kat2a	295.522	0.214798	0.0956055	0.000661826	0.00806906	254.258	248.502	255.637	283.203	283.289	263.17	281.609	319.18	329.475	332.146	324.6	332.305	300.994	328.935
Rnu11	6.00937	-3.66e-06	0.0014427	0.000663497	0.00808294	1.93352	1.02264	4.75604	10.5729	28.1806	1.95666	25.1116	0	0	0	5.29239	1.31867	1.76364	2.22253
Fam198a	190.635	-0.588103	0.262602	0.000664765	0.00809188	276.494	243.388	275.85	225.807	132.004	226.972	297.752	111.327	134.269	134.761	123.489	77.8017	233.388	175.58
Psmg3	408.924	-0.465882	0.208707	0.000666723	0.00810921	340.3	499.049	576.67	687.238	305.537	561.56	477.121	342.346	339.804	358.306	314.015	375.822	311.576	235.588
Ciapin1	513.809	-1.55e-05	0.0014427	0.000668971	0.00813003	686.401	904.014	479.171	530.155	299.604	848.21	677.117	458.821	344.968	424.101	391.637	416.701	386.825	345.604
Paxip1	362.072	0.311825	0.139937	0.000671443	0.00813401	344.167	308.837	294.874	266.588	378.213	321.87	268.156	378.383	342.902	385.258	506.305	462.854	393.879	416.725
Nap1l4	999.441	-0.250338	0.112089	0.000671187	0.00813401	1076.97	1080.93	1090.32	1277.06	858.766	1212.15	1170.38	797.307	887.208	892.593	959.686	890.104	934.141	864.565
Pxmp4	3282.25	-0.405146	0.181187	0.000669996	0.00813401	3566.38	3471.86	2936.85	3819.84	3549.27	4992.41	4733.54	2352.67	2207.17	2297.28	3378.31	3515.58	2820.06	2310.32
Clec2d	5186.73	-0.69665	0.309558	0.000670513	0.00813401	3283.12	6380.25	9748.69	10234.6	4557.84	6604.69	6356.83	2218.82	2823.78	3415.79	3403	4865.9	6173.91	2547.02
Zfp142	167.114	0.450243	0.202401	0.000678508	0.00820873	116.978	122.717	135.547	98.9321	219.512	117.399	131.836	220.723	192.108	215.618	158.772	245.273	166.37	197.805
Stbd1	3340.23	-0.409629	0.180882	0.000678694	0.00820873	3868.98	3715.25	5994.99	4322.05	2927.81	2905.63	3822.35	2477.51	2971.47	2325.02	2852.6	2988.11	3021.11	2570.36
Rgs12	155.905	0.535757	0.239272	0.000680184	0.0082202	129.546	160.555	123.657	108.75	86.025	115.443	114.796	225.871	170.418	281.413	116.432	119.999	227.509	202.25
P2ry2	657.084	0.344681	0.154012	0.000681902	0.00823441	565.555	534.841	537.432	705.363	542.847	510.687	500.439	775.427	634.163	842.652	804.443	696.259	576.71	972.358
Flywch2	18.6168	-0.824566	0.369027	0.00068289	0.00823977	26.1026	18.4075	22.5912	23.4114	16.3151	40.1114	28.699	7.7221	22.7224	6.34169	7.05651	13.1867	13.5212	14.4465
Ap2m1	1183.84	-0.219849	0.0988907	0.000684899	0.00825744	1308.03	1393.86	1101.02	1352.58	1229.56	1432.27	1272.62	1126.14	1070.02	982.962	1169.62	1069.44	957.656	1107.93
Thy1	27.1038	-1.47e-05	0.00144271	0.0006892	0.0083027	40.604	27.6113	28.5362	34.7395	45.9789	27.3932	35.8737	19.9488	17.5582	20.6105	21.1695	32.9668	16.4606	10.0014
Ankhd1	923.263	0.415241	0.186705	0.000690507	0.00831184	859.451	748.573	657.522	563.385	1107.94	627.108	721.062	955.61	1016.31	1191.45	820.32	1163.07	1138.14	1355.74
Ric8	672.752	-0.277151	0.1247	0.000691822	0.00832106	690.268	848.792	664.657	917.577	637.771	765.052	763.214	570.148	675.476	626.242	553.936	522.194	572.007	611.196
Ms4a4d	163.855	-0.414521	0.187461	0.000692654	0.00832447	157.582	172.826	287.74	191.823	164.634	205.449	176.678	128.702	154.926	119.699	158.772	125.274	148.734	101.125
Kif1b	4983.94	0.417391	0.18808	0.000695026	0.00834223	4121.3	3258.13	4127.05	2404.58	5513.01	4193.11	4848.34	5489.77	5887.18	5621.91	5470.56	6909.84	5202.74	6727.6
As3mt	1112.6	-2.4e-05	0.00144273	0.000695232	0.00834223	1279.99	1246.6	1259.16	1151.69	1121.29	1422.49	1621.49	764.488	866.551	898.142	1083.17	1310.76	868.298	682.317
Fam178a	510.112	0.381201	0.171981	0.000697527	0.00834503	485.314	350.766	422.099	303.593	611.074	371.765	428.691	560.496	564.962	546.178	539.823	655.38	610.219	691.207
Pphln1	527.228	0.304629	0.137127	0.000696616	0.00834503	523.985	459.166	369.782	345.885	517.633	463.727	512.995	532.825	563.93	578.679	615.681	594.721	644.316	657.869
Pak2	741.103	0.255466	0.115112	0.000696492	0.00834503	710.57	559.384	575.481	592.082	772.741	660.371	729.134	829.482	793.22	899.728	836.197	855.818	737.789	823.448
Tnfaip8	89.3645	-0.391462	0.176576	0.000697666	0.00834503	98.6097	106.355	127.224	98.1769	115.689	76.3096	113.899	82.369	90.8897	69.7586	70.5651	58.0216	68.7819	74.4548
2900011O08Rik	3.70637	1.97187	0.820898	0.000698833	0.00834582	0.966761	3.06792	0	0.755207	0	0	2.69053	5.79157	4.13135	4.75627	1.76413	6.59336	4.70304	16.669
D16Ertd472e	543.896	0.407025	0.18394	0.000698354	0.00834582	475.647	384.513	418.531	397.239	502.801	500.904	440.35	447.238	467.876	554.105	852.074	687.028	768.359	717.878
Ptprcap	18.0258	-1.38e-05	0.00144271	0.000700963	0.00836459	29.0028	16.3622	21.4022	22.6562	31.147	26.4148	17.9369	14.8007	15.4926	12.6834	8.82064	10.5494	11.7576	13.3352
Gm6578	428.579	-0.417351	0.188739	0.000701507	0.00836459	405.073	524.615	530.298	653.254	348.549	572.322	514.788	267.056	356.329	361.476	448.089	341.536	404.461	272.26
Fmo1	4781.4	0.627237	0.277514	0.000703888	0.00838639	2388.87	4022.05	4262.6	5382.36	4194.46	2569.09	1634.05	5817.31	4581.67	6485.97	4364.45	8628.07	5585.45	7023.2
Cast	300.297	0.368513	0.16648	0.000705059	0.00839375	302.596	254.638	230.668	206.927	321.852	182.947	261.878	299.875	405.905	341.659	328.128	320.437	332.152	414.502
Aspg	4494.35	-0.37238	0.168621	0.00070659	0.00840537	5634.29	6003.92	5393.35	6532.54	3636.78	5678.21	3770.33	3511.62	3207.99	3361.1	4053.97	3896.68	4103.99	4136.13
Rufy3	235.705	0.497637	0.225055	0.000710218	0.0084287	244.591	211.687	162.894	130.651	204.68	156.532	181.162	238.098	313.983	318.67	160.536	254.504	326.273	395.611
Wwox	90.6442	0.492149	0.223605	0.000709731	0.0084287	61.8727	73.6301	61.8285	72.4999	83.0586	70.4396	71.7475	89.4476	73.3315	103.053	116.432	135.823	85.8304	170.024
Tom1	165.478	0.323875	0.146979	0.000709847	0.0084287	144.047	133.966	118.901	118.568	163.151	148.706	162.329	193.052	178.681	194.214	218.752	191.208	151.085	200.028
Maob	3008.03	0.37647	0.169973	0.000712538	0.008435	1993.46	2230.38	3360.14	2752.73	2895.18	2261.89	2060.05	3010.97	2789.7	3861.3	3468.28	4319.97	3275.67	3832.76
Atg4a	202.192	0.345528	0.155843	0.000712577	0.008435	160.482	166.69	172.406	188.047	176.499	193.709	144.392	224.584	301.589	261.595	165.828	210.988	231.625	232.255
Ltn1	1060.15	0.273784	0.124011	0.000711896	0.008435	988.997	874.358	1029.68	766.535	990.77	965.609	903.122	956.253	1086.55	1181.14	1132.57	1304.17	1332.14	1330.19
Cyp2e1	141265	2.24e-05	0.00144272	0.000712974	0.008435	108668	99335.2	120306	110755	180973	93215.1	97106.6	160055	172814	162474	168765	194432	121773	187030
Tmem29	210.29	-0.493705	0.224322	0.000716573	0.00847098	220.422	250.547	384.05	215.234	215.062	300.347	208.965	145.433	176.615	133.968	158.772	172.746	246.322	115.572
Tmem11	877.763	-2.56e-05	0.00144273	0.000717397	0.00847412	792.744	885.607	1171.17	1319.35	803.888	1038.01	1099.53	706.572	708.527	657.951	929.696	803.072	671.359	701.209
Cox8a	4730.7	-0.349879	0.158287	0.000718032	0.00847502	4673.33	5520.21	5892.73	7285.48	4953.85	5198.83	4714.71	4192.46	3858.68	3499.82	5265.92	4314.7	3551.97	3307.13
Crip2	936.632	-1.4e-05	0.00144271	0.000719458	0.00848524	1534.25	1351.93	609.962	752.941	760.876	1568.26	1811.62	738.747	535.01	693.623	904.998	847.906	482.649	520.072
Mdm1	63.6065	1.4369	0.663862	0.000720405	0.00848981	23.2023	22.4981	22.5912	37.7604	47.462	20.5449	17.9369	20.5923	40.2807	44.3918	322.836	47.4722	154.024	68.8985
Tbcd	142.952	0.392803	0.178018	0.000721679	0.0084953	141.147	124.762	96.3098	98.9321	129.037	104.681	132.733	191.765	155.959	144.274	139.366	172.746	144.031	225.587
Dse	328.562	-0.421896	0.191057	0.000721991	0.0084953	410.874	437.69	412.586	384.4	329.268	439.269	321.07	342.99	248.914	289.34	206.403	162.197	330.388	284.484
Timm50	322.854	-5.54e-06	0.00144263	0.000723136	0.00850218	327.732	385.536	347.191	523.359	269.94	377.635	393.714	268.986	253.045	236.228	338.713	253.185	286.885	257.814
Lrfn4	195.662	0.50283	0.228325	0.000724159	0.00850761	162.416	198.392	123.657	106.484	115.689	142.836	216.139	189.191	207.6	179.946	225.808	265.053	321.57	284.484
Chkb	40.5324	-1.66e-05	0.00144271	0.000724877	0.00850945	52.2051	49.0867	41.6153	45.3124	28.1806	58.6997	76.2317	32.1754	35.1165	30.9158	37.0467	26.3735	31.1576	23.3366
Frmd6	145.559	0.506941	0.231071	0.000726078	0.00851695	124.712	102.264	105.822	90.6249	164.634	96.8544	108.518	213.001	126.006	206.105	179.941	160.878	112.873	245.59
Slc25a21	239.163	0.369662	0.167908	0.000726904	0.00852006	197.219	206.573	235.424	215.234	146.836	222.08	173.091	199.488	289.195	246.533	271.676	334.943	312.164	297.819
Tppp	537.516	0.637609	0.289275	0.000728938	0.0085373	277.461	379.4	620.663	527.135	439.024	243.604	234.973	778.001	677.542	967.108	368.703	540.656	661.953	809.002
Hnrnpul2	1790.48	0.420632	0.191318	0.000729583	0.00853826	1512.98	1367.27	1489.83	864.712	2245.55	1274.76	1451.99	2035.42	2090.46	2179.96	1908.79	2402.62	2008.79	2233.64
Stxbp6	481.872	0.374348	0.169875	0.00073035	0.00854065	436.976	440.758	355.514	384.4	326.302	425.573	446.628	495.501	645.524	673.805	423.391	432.525	713.686	545.632
Mapk14	2423.91	0.300093	0.136593	0.000731885	0.00854542	2203.25	2049.37	2056.99	2067.76	2605.96	1856.87	1865.43	2778.02	2160.7	2874.37	2356.88	3367.89	2875.32	2815.95
Galc	183.019	-0.306289	0.139251	0.000731833	0.00854542	243.624	226.004	172.406	215.989	209.13	187.839	202.687	179.539	139.433	149.03	167.592	142.417	179.891	146.687
Pnpla7	1806.6	-0.473208	0.216185	0.000734048	0.00856409	2555.15	2516.72	1309.1	1684.11	1643.37	2411.58	3167.65	1314.69	1502.78	1194.62	1672.39	1193.4	1555.53	1571.33
Ppt2	617.246	-0.29182	0.135007	0.000735215	0.00857111	635.162	635.06	689.626	867.733	765.325	670.155	618.822	551.486	516.419	528.739	682.718	528.788	469.128	482.289
Pkia	53.8249	-1.74e-05	0.00144271	0.00074466	0.00867455	72.5071	64.4264	80.8527	60.4166	35.5965	57.7213	92.3749	35.3929	35.1165	52.319	38.8108	44.8349	47.6183	35.5605
Bptf	912.34	0.436045	0.198723	0.000746899	0.00869395	858.484	671.875	709.839	367.031	955.174	778.749	817.921	1037.98	996.689	1125.65	1062.01	1197.35	989.402	1204.61
Ifi205	42.6862	-1.44e-05	0.00144271	0.000748213	0.00870256	52.2051	57.2679	72.5296	80.052	34.1133	49.8947	36.7706	37.3235	40.2807	20.6105	28.2261	21.0988	40.5637	26.6704
Ppp1r3b	10504.3	0.948453	0.436438	0.000754423	0.00876807	4215.08	3905.46	9188.67	9574.52	12045	2652.25	2437.62	7182.84	7064.61	9927.92	16655.1	23378.7	20585.2	18247
Lyz2	1648.61	-0.555867	0.256078	0.000756599	0.00878663	1412.44	2743.74	1606.35	2785.2	2328.61	1993.83	1500.42	2034.77	1547.19	1204.92	1074.35	942.851	983.523	922.351
Slc39a4	179.918	0.8026	0.369458	0.000759248	0.00881065	137.28	82.8339	95.1208	149.531	172.05	67.5046	121.074	447.238	322.245	278.242	194.054	134.505	79.3638	237.811
Ensa	1650.77	-2.52e-05	0.00144273	0.000760217	0.00881515	1564.22	1846.89	2140.22	2769.34	1582.56	1915.57	1578.44	1286.37	1380.9	1417.37	1543.61	1478.23	1457.94	1149.05
Flad1	831.383	-0.238229	0.109502	0.00076139	0.008822	943.559	949.01	700.327	1057.29	909.195	905.931	971.282	718.799	782.891	763.381	751.519	731.863	713.098	741.214
Fam96a	719.302	-0.255667	0.116835	0.000764635	0.00885284	820.781	805.841	618.285	900.962	784.607	823.752	847.517	595.889	640.36	620.693	719.764	689.666	643.14	558.967
Dctpp1	504.606	-0.531439	0.245874	0.000766399	0.00886649	487.248	576.769	795.448	882.082	458.305	674.068	481.605	301.162	356.329	328.975	631.558	470.766	335.679	284.484
Sec31a	1549.56	0.46799	0.215489	0.000771251	0.00891582	1494.61	1118.77	927.428	873.775	1978.57	965.609	1244.82	1940.18	1963.43	1877.93	1474.81	2009.66	1556.12	2268.09
Mplkip	521.402	-0.436832	0.201828	0.000773732	0.0089377	577.157	729.143	688.437	599.634	363.381	731.789	670.839	416.993	461.679	505.75	375.759	410.107	495.583	273.371
Ncoa5	449.503	-0.319486	0.147522	0.000774928	0.0089447	531.719	513.366	370.971	499.192	492.419	558.625	628.687	381.6	354.263	420.137	382.816	447.03	403.286	308.932
Gm10872	22.0367	0.860874	0.391137	0.00077559	0.00894553	11.6011	24.5434	7.13406	13.5937	2.96638	23.4799	13.4527	41.1845	41.3135	32.5012	17.6413	32.9668	20.5758	25.5591
Maea	834.332	-0.241792	0.11052	0.000777212	0.00895742	779.21	944.92	920.294	1112.42	796.472	929.411	980.25	772.853	748.808	695.208	799.15	745.05	714.274	742.326
Ctcf	840.872	0.306703	0.141253	0.000779935	0.00898198	800.479	695.396	758.588	635.129	845.418	591.888	758.73	879.032	951.244	995.646	739.17	934.939	995.28	1191.28
Tm6sf2	372.084	-0.417324	0.193332	0.000780754	0.0089846	460.178	478.596	330.545	490.885	441.99	499.925	384.746	268.343	190.042	354.342	315.779	418.019	316.867	258.925
Mea1	1033.23	-0.389486	0.179969	0.000786938	0.00904889	841.082	1126.95	1429.19	1659.95	949.241	1344.22	1130.92	868.092	827.303	762.589	1030.25	954.719	759.541	781.22
Beta-s	8440.21	-6.34e-06	0.0014427	0.000789376	0.00906555	5299.79	9873.6	11389.5	41111.2	7309.15	7228.86	7629.45	2833.37	1102.04	2726.93	5311.79	6552.48	4499.63	5295.18
Ppie	120.772	-0.336818	0.155916	0.000789582	0.00906555	119.878	134.989	140.303	140.469	103.823	165.337	164.122	101.031	108.448	96.7108	114.668	108.131	102.879	90.0125
Stxbp3b	117.997	0.499848	0.231878	0.000793795	0.00910703	142.114	89.9924	73.7186	74.7655	124.588	57.7213	82.5096	144.789	177.648	136.346	109.376	137.142	133.449	167.801
Gm5077	55.0001	0.525451	0.245207	0.00079686	0.00913527	40.604	39.883	59.4505	34.7395	62.2939	36.1981	25.1116	58.5592	63.0031	69.7586	58.2162	65.9336	62.9031	93.3463
Prkdc	160.038	0.554844	0.256809	0.000798343	0.00913847	149.848	138.056	92.7428	77.0311	111.239	130.118	149.773	202.705	238.586	262.388	93.4988	151.647	223.982	218.919
Nt5c3l	37.2657	-1.42e-05	0.00144271	0.000798246	0.00913847	42.5375	43.9735	48.7494	39.2708	22.2478	54.7864	80.7159	25.7403	35.1165	27.7449	29.9902	23.7361	28.2182	18.8915
Enpp4	563.879	-3.12e-05	0.00144274	0.000800122	0.00915192	696.068	599.267	487.494	592.082	667.435	661.35	753.349	483.275	555.667	540.629	495.72	419.338	501.461	441.173
Tmem120b	92.627	-0.555931	0.260613	0.000803669	0.00918556	91.8423	97.1509	109.389	177.474	136.453	120.334	71.7475	69.4989	60.9374	60.2461	114.668	52.7469	57.6122	76.6773
Cldn12	3839.75	-0.29795	0.14047	0.000811276	0.00926552	3993.69	4269.52	5413.56	4528.22	3660.51	4499.33	4133.55	2792.83	2972.51	3211.27	3658.8	4161.73	3537.27	2923.74
Eml4	430.997	0.516625	0.241685	0.000818822	0.00932944	434.076	319.064	262.771	172.942	412.326	300.347	422.413	464.613	461.679	478.005	772.688	585.491	408.576	538.964
Smc1a	545.45	0.452695	0.21144	0.000819332	0.00932944	482.414	404.966	411.397	273.385	683.75	345.35	452.009	604.254	680.64	632.584	502.777	694.94	635.498	832.338
Brd1	610.328	0.439246	0.205341	0.000819209	0.00932944	593.592	421.328	466.092	381.38	769.775	373.721	433.175	649.3	578.389	692.83	688.01	839.994	741.316	915.683
Rab11fip1	283.822	0.394979	0.184547	0.000818741	0.00932944	260.059	205.551	259.204	189.557	326.302	174.142	226.005	353.929	327.41	382.88	255.799	373.184	272.776	366.718
Zfp759	385.125	-0.401935	0.187876	0.000825784	0.00939463	402.173	557.339	502.951	497.681	301.087	511.665	408.961	258.047	337.738	405.868	257.563	316.481	368.601	265.593
Mettl21d	54.2748	-0.570986	0.265295	0.000826296	0.00939463	51.2384	73.6301	78.4747	94.4009	38.5629	73.3746	66.3664	49.5501	56.8061	33.2939	38.8108	22.4174	42.9152	40.0056
Abca8b	842.296	0.358637	0.167701	0.000827183	0.00939766	720.237	549.158	891.757	569.426	898.812	619.281	704.022	815.968	992.557	906.862	885.593	1057.58	962.947	1217.95
Dnph1	201.675	0.437	0.204264	0.000829043	0.00940471	128.579	167.713	172.406	249.974	142.386	113.486	158.741	196.913	208.633	232.264	296.374	243.954	278.655	233.366
Fbxl20	1124.06	5.65e-05	0.00144318	0.000828897	0.00940471	1074.07	889.697	980.933	944.764	876.565	967.566	862.764	1214.3	1283.82	1211.26	957.922	1064.17	1513.2	1895.82
Ercc3	264.367	0.36592	0.170811	0.000831264	0.00942285	248.458	220.89	164.083	221.276	274.39	201.536	219.727	326.259	359.428	351.171	241.686	275.603	241.031	355.605
Ipo9	515.604	0.307654	0.144065	0.000835204	0.00946045	513.35	435.645	355.514	427.447	545.813	381.548	452.009	566.931	581.488	607.217	573.342	560.436	492.055	725.657
Htatsf1	689.112	0.286463	0.134075	0.000837111	0.00947497	593.592	581.883	613.529	428.958	605.141	722.984	657.386	685.98	848.993	734.844	776.217	816.258	778.353	803.445
Ssr2	1111.15	-0.389073	0.187397	0.000838783	0.00948682	981.263	1034.91	1260.35	1615.39	1558.83	1444.99	1253.79	929.226	824.205	780.821	1316.04	985.048	768.947	802.334
Taf4a	385.273	0.308308	0.144825	0.000840728	0.00949558	368.336	305.77	363.837	233.359	385.629	319.913	348.872	407.341	386.281	413.795	442.796	464.173	450.316	503.403
Atp6v0b	1298.79	-0.509802	0.240434	0.00084081	0.00949558	1121.44	1362.16	1875.07	2401.56	1029.33	1841.21	1520.15	963.975	851.058	860.092	1444.82	1213.18	970.002	728.99
Osbpl3	251.565	1.4379	0.686173	0.000843358	0.00950313	63.8063	69.5396	194.998	106.484	99.3736	26.4148	192.821	898.981	797.351	363.062	68.801	226.812	153.437	260.036
Phc2	996.745	-2.68e-05	0.00144273	0.000843119	0.00950313	1048.94	1120.81	1083.19	1557.24	858.766	1243.45	1091.46	969.123	756.037	811.737	917.347	956.038	781.292	758.995
Dtnb	239.383	-0.327809	0.153991	0.000842464	0.00950313	281.328	277.136	186.675	300.572	259.558	312.087	303.133	224.584	240.651	198.971	211.695	183.295	181.655	190.026
Lims1	678.551	0.230654	0.108287	0.000848615	0.00955527	601.326	556.316	734.808	625.311	519.116	645.696	573.083	716.225	796.318	734.844	723.293	698.896	766.595	807.89
Dync2h1	86.4082	0.739407	0.351328	0.000852528	0.00958553	54.1386	43.9735	87.9867	44.5572	111.239	42.0681	27.8022	78.508	66.1016	91.9545	104.084	163.515	149.321	144.465
Rps9	2313.26	-0.332472	0.157055	0.000852567	0.00958553	2312.49	2400.14	3156.82	2986.09	2773.56	2636.59	2343.45	1856.52	1807.47	1652.8	2625.02	2380.2	1723.08	1731.35
Mut	4124.49	0.290104	0.136488	0.000856826	0.00962628	3344.03	3102.69	4557.47	3314.6	3977.91	3534.7	3275.27	3666.71	4597.16	4481.2	4620.25	5199.53	5366.17	4705.1
Gon4l	377.359	0.390681	0.184239	0.000857777	0.00962983	402.173	308.837	227.101	210.703	358.932	304.26	368.603	427.933	476.138	470.078	373.995	427.25	399.17	527.851
Trpm7	1444.54	0.287338	0.135331	0.000858909	0.00963541	1570.99	1398.97	1227.06	1071.64	1162.82	1162.25	1210.74	1285.09	1690.76	1700.37	1529.5	1570.54	1834.77	1808.03
Fbxo44	88.501	-2.03e-05	0.00144272	0.000861656	0.00965908	119.878	126.807	85.6087	110.26	96.4073	107.616	86.9938	59.8463	71.2658	68.1732	114.668	69.8896	69.3698	52.2295
R3hdm1	541.997	0.296519	0.140124	0.000862683	0.00966345	500.782	446.894	488.683	342.109	556.196	467.641	486.986	518.668	570.127	564.411	658.02	630.325	693.698	663.426
Mll1	856.553	0.444758	0.210394	0.000870355	0.00974219	838.182	721.984	575.481	356.458	952.207	696.569	666.355	967.193	1012.18	1029.73	850.31	1048.34	1028.79	1247.95
Fhod3	29.6055	0.641978	0.300314	0.000871442	0.00974717	17.4017	16.3622	15.4571	21.901	28.1806	25.4365	26.0085	52.7677	48.5434	49.1481	22.9337	32.9668	32.9213	24.4478
Fam189b	20.4984	-1.28e-05	0.0014427	0.000876098	0.00979202	22.2355	21.4755	30.9143	29.4531	23.731	40.1114	21.5242	19.9488	11.3612	20.6105	14.113	7.91204	14.697	8.89013
Smarca2	2006.62	0.472782	0.222888	0.000877971	0.00980573	1342.83	1273.19	1875.07	1193.23	2739.45	1249.32	1422.39	2012.25	2307.36	2037.27	2353.35	2911.63	2544.93	2830.39
Haus8	58.4807	0.898532	0.425194	0.000880149	0.00982282	35.7702	34.7698	41.6153	30.9635	34.1133	24.4582	51.1201	199.488	114.645	72.9295	33.5184	36.9228	41.7395	66.6759
Cdh2	2192.89	0.337094	0.158239	0.000881343	0.00982892	2315.39	1837.69	1715.74	1342.76	2334.54	1595.65	1896.82	2119.72	2434.4	2336.91	2499.77	2899.76	2591.96	2779.28
Wdr62	35.0333	0.594792	0.283853	0.000884533	0.00985725	24.169	27.6113	28.5362	24.1666	43.0125	17.6099	17.04	41.1845	41.3135	33.2939	51.1597	31.6481	45.2667	64.4534
Taf9	1496.16	-0.419518	0.199358	0.000886482	0.00987171	1349.6	1735.42	2033.21	1790.6	1161.34	2376.36	1993.68	1121.63	1144.38	1101.87	1533.03	1331.86	1379.75	893.458
Gm4956	270.836	0.931902	0.445464	0.000887478	0.00987555	82.1747	62.3811	370.971	220.52	169.084	163.381	70.8507	256.76	353.231	371.782	421.627	325.712	755.425	167.801
Ykt6	1905.91	-0.25812	0.122936	0.000889772	0.00989382	1789.48	2076.98	1890.53	2617.55	1942.98	2478.1	2100.41	1624.21	1630.85	1690.85	1852.33	1673.4	1784.8	1530.21
Tomm40l	5454.3	0.395917	0.1881	0.000892082	0.00990499	3886.38	4754.26	4920.12	4630.17	3930.45	4731.19	4542.51	6849.5	9207.75	5862.89	5812.8	6167.43	7250.91	3813.86
Cdk16	672.889	-3.98e-05	0.00144277	0.000891878	0.00990499	726.038	736.301	669.413	869.999	723.796	737.659	712.991	671.823	569.094	553.313	670.369	570.985	620.801	587.86
Arid4a	440.966	0.29162	0.138867	0.00089412	0.00990728	403.14	345.653	389.995	282.447	430.125	393.288	436.763	416.993	500.926	474.834	485.135	565.711	527.328	521.184
Eid2	25.4433	-1.33e-05	0.0014427	0.000894248	0.00990728	32.8699	41.9283	21.4022	43.0468	25.2142	42.0681	21.5242	19.9488	23.7553	10.3053	21.1695	19.7801	17.6364	15.5577
H2-Q5	193.703	-2.35e-05	0.00144272	0.000893977	0.00990728	265.859	313.951	217.589	218.255	179.466	201.536	185.647	140.285	163.188	154.579	171.12	151.647	198.703	150.021
Rpl7l1	1349.55	-3.61e-05	0.00144276	0.000896524	0.00992524	1427.91	1375.45	1536.2	1657.68	1450.56	1649.46	1380.24	1166.04	1074.15	1297.67	1270.17	1374.06	1253.95	980.136
Tysnd1	2558.17	-0.35108	0.167719	0.000897718	0.0099312	2423.67	3300.06	2728.78	4152.13	2076.46	3090.54	2970.35	2417.02	2095.63	2133.98	2101.08	2372.29	1877.69	2074.73
Zbtb48	504.356	-0.390258	0.186726	0.000900863	0.00995873	589.725	726.075	560.024	805.806	407.877	549.82	510.304	353.929	425.529	364.647	433.976	437.799	533.207	362.273
Surf4	7568.46	-0.306956	0.146822	0.000902183	0.00996607	7156.94	7211.66	7834.39	10849.3	9321.84	9011.38	8946.91	6735.6	6518.24	6114.18	8298.46	6569.63	5550.17	5839.7
Ap3s2	1150.9	-0.302897	0.145223	0.000904335	0.00997531	1147.55	1298.75	1231.81	1663.72	970.005	1475.32	1375.76	1068.22	1061.76	1037.66	910.29	956.038	1062.3	853.452
Tarbp2	158.004	-0.402081	0.191797	0.000903945	0.00997531	166.283	161.577	164.083	281.692	137.937	184.904	206.274	144.789	121.875	112.565	141.13	141.098	132.273	115.572
Eef2k	163.08	0.632735	0.302642	0.000905628	0.00997857	107.311	129.875	145.059	133.672	167.6	64.5696	77.1286	238.098	264.407	270.315	98.7912	131.867	191.061	263.37
E330011O21Rik	122.293	0.599669	0.285595	0.000906239	0.00997857	53.1719	106.355	124.846	107.239	44.4957	88.0495	104.034	197.557	180.747	149.03	81.1499	185.933	121.691	167.801
Swap70	190.485	0.307309	0.146828	0.000906749	0.00997857	166.283	142.147	168.839	154.062	198.747	158.489	163.226	235.524	208.633	247.326	190.526	200.438	176.952	255.591
Snrpd3	265.038	0.289724	0.138707	0.000907263	0.00997857	205.92	213.732	222.345	243.177	321.852	198.601	209.861	281.857	281.965	309.158	308.722	303.295	303.346	306.709
Cdc42ep1	780.598	0.248935	0.118828	0.000911252	0.0100122	684.467	705.622	703.894	789.191	714.897	627.108	620.616	927.939	801.482	956.01	934.988	851.862	690.171	920.128
Tmem159	37.5589	-0.521245	0.248488	0.000911641	0.0100122	50.2716	62.3811	34.4813	52.1093	31.147	45.0031	46.6359	28.9579	41.3135	25.3668	33.5184	23.7361	26.4546	24.4478
Efr3a	1154.61	0.232947	0.109541	0.000913368	0.0100139	1185.25	933.671	914.349	908.514	1130.19	1012.57	1156.03	1159.6	1312.74	1389.62	1210.19	1268.56	1288.63	1294.62
Adprh	148.764	-0.33225	0.159439	0.000913777	0.0100139	213.654	178.962	140.303	146.51	188.365	167.294	162.329	142.859	128.072	98.2962	141.13	121.318	125.806	127.796
Mbl1	5799.59	-0.456551	0.218564	0.000912691	0.0100139	5602.38	6027.44	7807.04	6599	4749.17	10120.8	8004.33	4021.93	4708.71	4378.94	4632.6	5674.25	5880.56	2987.08
Lemd3	485.372	0.394973	0.189251	0.00091759	0.0100484	507.55	422.351	444.69	238.645	413.81	372.743	392.818	476.84	508.156	475.627	665.076	697.578	592.583	586.748
Gpr12	24.2846	1.25185	0.599181	0.000919988	0.0100602	9.66761	18.4075	10.7011	15.1041	8.89913	0.978328	18.8337	61.1333	87.7912	42.8064	10.5848	13.1867	14.1091	27.7816
Klf15	9384.13	-1.29e-05	0.0014427	0.000919419	0.0100602	7081.53	9705.88	18220.4	22589.8	11284.1	8524.17	7339.77	4652.56	8218.29	5272.32	8954.72	7375.34	7255.02	4904.02
Tnfrsf22	8.89539	1.11773	0.519318	0.000920786	0.0100616	3.86705	5.1132	2.37802	6.79686	7.41594	5.86997	2.69053	25.7403	17.5582	14.2688	8.82064	3.95602	11.1697	8.89013
Zbtb21	351.903	0.604351	0.291311	0.00092266	0.0100617	227.189	233.162	247.314	214.479	511.7	151.641	217.036	351.999	302.622	382.087	613.917	584.172	370.364	518.961
Dnajc13	478.141	0.387285	0.185461	0.000922777	0.0100617	467.913	355.879	337.679	274.14	590.309	370.786	371.293	536.686	613.506	588.192	492.192	547.249	500.286	647.868
Nudt9	541.655	0.313629	0.149714	0.000921532	0.0100617	412.807	468.369	455.391	589.817	510.217	363.938	453.803	699.493	659.983	644.475	638.615	547.249	485.589	653.424
Nenf	159.089	-0.517105	0.248594	0.000925901	0.0100885	178.851	241.343	248.503	212.213	109.756	187.839	192.821	185.33	152.86	92.7473	132.31	101.538	101.115	90.0125
Fam73b	2873.08	-0.498013	0.239899	0.00092675	0.0100905	3477.44	4568.14	2744.23	3504.92	1710.12	4087.45	4514.71	2743.28	2465.38	2641.32	1557.73	1951.64	2047.59	2209.2
Fundc2	373.33	-1.72e-05	0.0014427	0.000933926	0.0101613	429.242	604.381	407.83	419.14	250.659	570.365	467.256	229.089	316.048	296.474	373.995	228.13	355.079	278.928
Zfp398	107.27	0.459785	0.221282	0.000936783	0.0101778	114.078	86.9245	76.0966	54.3749	102.34	84.1362	80.7159	118.405	120.842	160.92	97.0271	108.131	121.103	176.691
Ltk	4.76201	-1.35073	0.609562	0.00093666	0.0101778	6.76733	7.15848	7.13406	6.79686	5.93276	9.78328	8.96844	5.79157	1.03284	2.37813	0	2.63735	1.17576	1.11127
Gga2	263.395	0.449825	0.21686	0.000940459	0.0102031	148.881	160.555	260.393	232.604	317.402	179.034	175.781	384.174	353.231	328.975	262.855	309.888	239.267	334.491
Gm14057	34.782	-0.51148	0.247814	0.00093993	0.0102031	32.8699	32.7245	54.6945	43.0468	41.5293	51.8514	41.2548	20.5923	20.6568	30.9158	29.9902	34.2855	25.8667	26.6704
Slc16a6	250.412	0.439288	0.211966	0.000943869	0.0102328	285.195	265.887	131.98	166.146	176.499	214.254	164.122	300.518	275.768	296.474	393.401	237.361	299.231	298.93
Arsb	938.991	0.234957	0.114469	0.000948685	0.0102746	785.01	798.682	815.661	853.384	840.968	806.142	969.488	1200.79	1126.83	1009.12	880.3	952.082	960.595	1146.83
Cpne5	19.0345	-1.36e-06	0.00144269	0.00094908	0.0102746	15.4682	5.1132	0	1.51041	0	25.4365	210.758	0	0	1.58542	3.52826	1.31867	1.76364	0
Imp3	1282.23	-0.274235	0.132199	0.000950456	0.0102821	1328.33	1233.3	1381.63	1687.89	1394.2	1650.44	1411.63	1290.23	1057.63	1060.65	1245.47	1272.52	969.414	967.913
Wdr34	184.036	-0.448974	0.21719	0.000951238	0.0102833	161.449	268.954	205.699	318.697	146.836	236.755	208.068	118.405	139.433	130.797	165.828	149.01	189.885	136.686
Slc8a1	260.794	0.737575	0.356166	0.000953223	0.0102901	228.156	156.464	120.09	225.807	189.848	159.467	154.257	144.146	392.478	187.08	347.533	440.437	703.104	202.25
Apoc4	13778.2	-0.476743	0.228671	0.000952926	0.0102901	12020.7	15989	19402.3	20646.6	10604.8	21882.3	16449.9	10397.8	9130.29	8604.88	15148.6	13898.8	10417.2	8301.16
Safb2	729.57	0.456244	0.220173	0.000955442	0.0102994	774.376	669.83	425.666	304.348	777.191	498.947	612.544	839.778	882.044	852.165	827.376	821.533	964.711	963.467
Paqr9	11985.7	-0.642458	0.313144	0.000955414	0.0102994	20529.2	17129.2	7306.47	8086.76	10710.1	19698.6	24456	9335.37	7342.45	9870.84	5114.21	10710.3	8052.78	9456.87
Tnfrsf11b	131.236	-1.71e-05	0.00144271	0.000956716	0.0103058	135.347	152.373	178.351	135.937	109.756	188.817	228.695	144.789	113.612	99.0889	61.7445	77.8017	118.752	92.2351
Il6ra	2086.26	0.86689	0.410777	0.000958522	0.0103179	1309.96	895.833	1299.59	1247.6	3343.11	543.95	550.662	1817.91	2293.93	1705.12	3734.66	4413.6	3316.82	2734.83
Sele	3.72249	1.76472	0.786319	0.000960029	0.010325	1.93352	1.02264	2.37802	1.51041	0	0.978328	0.896844	10.9396	9.29554	1.58542	8.82064	1.31867	5.8788	5.55633
Lin7a	1302.32	0.639879	0.306917	0.000961605	0.010325	830.448	674.943	1197.33	929.66	1842.12	573.3	499.542	1128.71	1503.81	1825.61	1390.13	1865.92	2296.26	1674.68
Nup214	241.899	0.394165	0.190554	0.000961901	0.010325	220.422	181.007	177.162	131.406	243.243	220.124	222.417	350.712	248.914	303.609	222.28	280.877	241.031	343.381
Tspan7	275.38	-2.35e-05	0.00144272	0.000961399	0.010325	313.231	340.539	360.27	307.369	275.873	361.003	282.506	228.445	153.893	206.898	322.836	243.954	255.14	203.362
Itsn2	478.334	0.267066	0.128571	0.000964624	0.0103469	489.181	426.441	367.404	397.239	447.923	394.266	425.104	484.562	587.685	543.8	418.098	520.876	598.462	595.638
Atxn7l1	232.135	0.489895	0.237748	0.000965693	0.010351	171.117	161.577	172.406	149.531	250.659	213.275	151.567	276.065	258.209	298.852	234.629	172.746	268.073	471.177
Naip2	285.399	-0.371007	0.179596	0.000967935	0.0103604	311.297	391.671	329.356	421.406	327.785	280.78	277.125	313.388	227.224	271.9	174.649	199.12	249.849	220.031
Tmed1	384.303	-0.377084	0.180098	0.000967454	0.0103604	327.732	388.603	493.439	647.968	373.764	490.142	419.723	326.902	297.457	332.146	373.995	325.712	320.394	262.259
Creg1	16379.3	-0.424168	0.206832	0.000971172	0.0103877	14065.4	20330.1	19019.4	23246.8	11899.6	26444.2	21666.8	15482.8	13848.3	14023.9	12804	14895.7	10106.2	11477.2
Mmp12	41.7592	1.99888	1.00556	0.000981294	0.0104738	10.6344	6.13584	13.0791	25.677	5.93276	9.78328	8.96844	287.648	126.006	37.2574	12.3489	5.27469	5.8788	30.0042
Clptm1	1962.41	-3.21e-05	0.00144274	0.000980287	0.0104738	1991.53	2119.93	2124.76	2597.91	2227.75	2120.04	2207.13	1763.21	1497.62	1523.59	2231.62	1793.39	1516.14	1759.13
2310061J03Rik	199.868	-0.53896	0.262542	0.000980759	0.0104738	229.122	345.653	172.406	223.541	115.689	362.96	288.784	161.521	171.451	177.567	112.904	145.054	148.146	143.353
Brca2	161.142	0.461394	0.224656	0.000985413	0.0105104	123.745	116.581	181.919	123.854	143.869	125.226	82.5096	206.566	270.604	184.702	135.838	146.373	227.509	186.693
Gm10336	159.662	0.286501	0.139499	0.000986475	0.0105143	151.782	120.672	140.303	132.161	175.016	131.096	125.558	163.451	190.042	191.836	174.649	162.197	198.703	177.803
Arid1b	875.346	0.422506	0.206468	0.000993327	0.0105799	866.218	652.445	675.358	407.057	974.455	648.631	735.412	983.28	1025.61	1149.43	797.386	1209.22	912.389	1217.95
2410018M08Rik	1560.01	-0.394523	0.193386	0.000994061	0.0105803	1508.15	1876.55	2123.57	1956.74	1398.65	2308.85	1699.52	1227.17	1041.1	1076.5	1635.35	1669.44	1366.23	952.355
Pus7	224.347	0.449284	0.219993	0.000994976	0.0105826	129.546	117.604	234.235	231.849	212.096	140.879	183.853	211.071	234.454	286.169	303.43	325.712	231.037	298.93
Slc25a47	52787.3	-0.596973	0.294154	0.000999305	0.0106212	44753.3	78440.6	63851	96132.6	40844.1	73528.2	70967.2	28829.8	22827.8	28654.9	64738.2	53944.3	32002.4	39507.7
Per3	772.682	0.75821	0.372058	0.00100447	0.010664	491.115	687.214	983.311	479.557	530.982	186.861	245.735	1057.28	981.196	1094.73	455.145	923.071	1415.61	1285.73
Trim41	810.098	0.296351	0.145042	0.00100544	0.010664	698.002	690.282	678.925	650.233	965.556	579.17	649.315	859.727	858.288	957.596	843.253	829.445	995.868	1085.71
Serpina7	8955.11	-1.07e-05	0.0014427	0.00100533	0.010664	8246.48	22322.2	13717.6	6166.27	7278.01	11729.2	14273.3	10169.4	8599.41	7339.72	2917.87	4723.49	3491.42	4397.28
Cyp2c55	29.1369	-7.33e-06	0.00144269	0.00101061	0.0107113	24.169	37.8377	67.7736	75.5207	23.731	28.3715	24.2148	18.6617	5.16419	16.6469	14.113	25.0548	19.9879	26.6704
Gad2	5.21435	2.32561	1.10275	0.00101382	0.0107379	0	1.02264	0	0.755207	0	0.978328	4.48422	0	3.09851	2.37813	31.7543	11.8681	9.99396	6.66759
Trappc11	604.752	0.230175	0.111968	0.00101518	0.0107447	608.093	535.864	483.927	453.124	581.41	572.322	556.043	622.916	690.969	696.001	643.907	667.248	609.043	745.659
Rpl15	2027.5	-0.349272	0.172097	0.00101743	0.0107544	2030.2	2452.29	2588.47	2517.11	1791.69	2643.44	2424.17	1417.65	1634.98	1511.7	2178.7	1980.65	1957.05	1256.84
Zbtb7c	64.1203	-1.35402	0.68108	0.00101751	0.0107544	143.081	83.8565	40.4263	16.6146	26.6974	195.666	191.028	32.8189	54.7404	25.3668	33.5184	17.1427	11.1697	25.5591
Pkdcc	881.898	-0.369641	0.182146	0.00101931	0.0107659	899.088	873.335	1125.99	1427.34	851.35	1148.56	884.288	745.826	621.768	599.29	841.489	839.994	875.941	612.307
Tprkb	5796.72	-0.472486	0.234587	0.00102018	0.0107676	4887.95	5677.7	10533.4	9455.95	4431.77	7816.84	6491.35	4134.54	4159.24	4838.71	4036.33	5307.66	5656.58	3726.07
Rcc1	183.538	-0.37483	0.184558	0.00103068	0.0108704	139.214	226.004	222.345	293.02	194.298	235.777	193.718	139.641	148.729	155.371	146.423	147.691	182.831	144.465
Mxd4	1102.13	-0.459535	0.227286	0.00103135	0.0108704	1044.1	1132.06	1596.84	2348.69	989.287	1199.43	1013.43	923.434	847.96	882.288	758.575	908.565	1000.57	784.554
Lrrc40	225.624	0.281374	0.138451	0.00103293	0.0108795	231.056	215.777	167.65	203.906	194.298	187.839	173.988	220.08	232.389	233.85	269.912	258.46	293.94	275.594
Adck1	382.617	-0.326286	0.160584	0.00103481	0.0108917	372.203	511.32	376.916	529.4	304.054	470.576	509.407	337.198	297.457	345.622	310.487	350.767	314.516	326.712
H1f0	6149.25	-0.289688	0.146195	0.00103732	0.0109105	7482.73	8407.13	4863.05	6590.69	6204.18	7743.46	7533.49	5092.72	5386.25	5508.55	6096.83	5414.47	4895.27	4870.68
Slc16a1	2720.87	-0.742952	0.370496	0.0010382	0.0109123	4016.89	3491.3	1998.73	1479.45	1622.61	6292.6	6430.37	1920.23	1757.89	1648.84	2268.67	2351.19	1340.95	1472.43
Gpbp1l1	1119.93	0.292343	0.144275	0.00104003	0.0109164	1019.93	811.977	1068.92	910.025	1202.87	845.275	936.305	975.558	1217.72	1277.06	1196.08	1434.72	1426.78	1355.74
Stard8	276.748	-1.95e-05	0.00144271	0.00103936	0.0109164	330.632	403.943	281.795	298.307	321.852	394.266	289.681	260.621	163.188	222.752	174.649	149.01	300.407	283.373
Ide	1979.2	0.497674	0.24501	0.00104292	0.0109392	1309.96	1019.57	1645.59	1033.88	2273.73	1665.11	1805.35	2710.46	3124.33	2226.73	1427.18	2124.38	2807.71	2534.8
Lrtm1	345.105	0.842512	0.418317	0.00104542	0.0109577	232.023	306.792	194.998	302.838	188.365	156.532	142.598	140.928	310.884	302.023	393.401	328.349	1080.52	751.216
Vav3	38.6058	-1.32e-05	0.0014427	0.0010495	0.0109929	45.4378	67.4943	53.5054	52.8645	32.6302	62.613	31.3895	36.68	26.8538	23.7813	45.8673	15.8241	29.9819	15.5577
Prkag1	749.96	-0.306544	0.152187	0.00105099	0.0110009	746.34	817.09	810.905	1142.63	707.481	993.981	761.42	639.647	612.473	589.777	737.406	739.775	593.759	606.751
Tmtc3	271.289	0.40222	0.198547	0.00105617	0.0110475	280.361	188.166	238.991	216.744	307.02	144.793	180.266	292.153	295.392	362.269	259.327	327.031	332.152	373.385
C030006K11Rik	794.729	0.2265	0.112128	0.00105719	0.0110506	679.633	815.045	675.358	771.822	599.208	737.659	704.022	1004.52	877.912	929.851	873.244	824.17	783.644	850.118
Adap2	1164.68	0.348742	0.171962	0.00106279	0.0111015	1003.5	1146.38	750.265	1027.08	1168.75	830.6	934.511	1090.75	1124.76	1410.23	1256.06	1264.61	1455.59	1842.48
Pdia5	379.937	-0.417466	0.210361	0.00106538	0.0111209	410.874	299.634	419.72	470.494	705.998	414.811	447.525	270.273	306.753	287.754	388.108	319.119	348.025	230.032
Fuom	147.471	-0.471738	0.236362	0.00106819	0.0111377	129.546	163.622	218.778	225.052	148.319	190.774	173.091	99.1003	79.5285	88.7837	165.828	159.559	128.158	94.4576
2410006H16Rik	124.802	-0.551643	0.276539	0.0010692	0.0111377	132.446	193.279	225.912	182.76	71.1931	132.074	149.773	64.3508	93.9883	84.0274	139.366	105.494	97.0002	75.5661
Scarna2	13.2215	-0.937123	0.456966	0.00106905	0.0111377	8.70085	9.20377	16.6461	32.4739	25.2142	18.5882	20.6274	10.2961	11.3612	8.71983	0	7.91204	6.46668	8.89013
Nop58	262.18	0.394643	0.196754	0.00107035	0.0111421	260.059	203.505	190.242	128.385	252.142	238.712	233.179	248.394	262.341	336.902	276.968	370.547	316.867	352.271
Rnf145	665.219	-2.4e-05	0.00144272	0.00107224	0.0111541	911.656	931.626	920.294	693.28	717.863	596.78	621.513	657.022	470.974	587.399	568.049	630.325	446.201	560.078
Lsr	3877.41	-2.56e-05	0.00144272	0.00108032	0.0112304	4298.22	3965.8	4168.67	5256.24	4645.35	3896.68	4927.26	2817.92	2705	2860.9	4362.69	3804.37	3734.21	2840.4
Degs1	1919.01	-0.178712	0.0893114	0.00108238	0.0112373	2137.51	2220.15	1933.33	2233.15	1879.2	2100.47	2038.53	1888.7	1758.92	1915.98	1623	1662.85	1660.76	1813.59
Pmvk	449.181	-0.630397	0.316438	0.00108246	0.0112373	638.063	490.867	579.048	653.254	996.703	351.22	326.451	234.237	207.6	204.52	414.57	370.547	490.292	331.157
Srrm1	870.468	0.485313	0.24206	0.00108539	0.01126	825.614	746.528	482.738	360.234	1038.23	541.015	760.523	968.48	944.014	1012.29	1049.66	1131.42	971.177	1354.63
Taf3	198.252	0.31916	0.159348	0.00108676	0.0112665	201.086	191.234	154.571	120.833	175.016	174.142	170.4	231.663	234.454	225.923	179.941	241.317	210.461	264.481
Wibg	401.103	-0.303305	0.152024	0.00109433	0.0113372	469.846	489.845	393.562	469.739	338.167	567.43	464.565	339.772	324.311	341.659	433.976	329.668	355.079	297.819
Olfr856-ps1	5.85868	1.16852	0.558091	0.00110288	0.0114059	1.93352	4.09056	1.18901	3.77604	4.44957	2.93498	2.69053	5.14807	6.19703	7.1344	8.82064	7.91204	13.5212	12.2239
Adamts16	2.55086	-4.95e-06	0.0014427	0.00110322	0.0114059	6.76733	6.13584	2.37802	5.28645	2.96638	3.91331	2.69053	0	1.03284	0.792712	0	2.63735	0	1.11127
AB124611	77.3504	-1.71e-05	0.00144271	0.00110258	0.0114059	87.9753	80.7886	112.956	151.041	75.6426	69.4613	80.7159	70.7859	60.9374	49.9408	74.0934	56.7029	64.0789	47.7844
Bmyc	325.642	0.680193	0.342658	0.00110404	0.0114066	165.316	237.253	247.314	384.4	220.995	189.796	137.217	230.376	317.081	302.816	876.772	319.119	503.813	426.726
Cmtm7	37.873	-0.511251	0.254061	0.0011097	0.0114573	62.8395	46.0188	43.9934	52.8645	35.5965	46.9597	39.4611	39.8975	34.0837	26.9522	26.4619	15.8241	27.0425	32.2267
Bcl2l14	49.6427	-7.34e-06	0.0014427	0.00111416	0.0114956	91.8423	100.219	19.0242	23.4114	23.731	114.464	134.527	28.3144	45.4449	44.3918	15.8772	11.8681	24.1031	17.7803
Dio1	5984.22	0.406678	0.202907	0.00111508	0.0114972	3818.71	3760.25	5526.52	7311.92	3601.18	4847.61	5269.85	6864.94	7711.17	5343.67	8631.88	7619.29	6496.66	6975.42
Coro1a	113.478	-1.45e-05	0.00144271	0.00111793	0.0115152	145.981	154.419	134.358	160.859	123.105	166.316	115.693	167.956	93.9883	56.2825	74.0934	51.4282	66.4304	77.7886
Rps27	44.9003	-0.531281	0.269535	0.00111834	0.0115152	44.471	43.9735	60.6395	60.4166	43.0125	80.2229	53.8106	23.8098	33.0508	34.0866	56.4521	34.2855	37.0364	23.3366
Chpt1	8269.49	1.96e-05	0.00144271	0.00112103	0.011535	5654.59	6431.39	9880.67	8909.18	5785.92	5153.83	4999.01	8152.6	12804.1	10421	8741.26	10658.8	9353.75	8826.78
Eva1b	142.629	-0.312434	0.158039	0.00112621	0.0115805	164.349	149.306	156.949	174.453	151.285	151.641	190.131	145.433	130.138	103.053	149.951	109.45	102.879	117.794
4833439L19Rik	2094.84	0.417025	0.204408	0.00112774	0.0115883	1499.45	1413.29	1655.1	1996.77	2315.26	1576.09	1460.06	1922.16	1763.05	2238.62	3586.47	2812.73	2719.53	2369.22
Zbtb22	696.004	-0.319917	0.161854	0.00113078	0.0116117	827.548	921.399	623.041	848.853	630.355	892.235	848.414	640.291	688.903	672.219	474.551	489.228	540.261	646.757
Desi1	1272.38	-3.1e-05	0.00144274	0.00113683	0.011666	1291.59	1192.4	1449.4	1789.84	1727.91	1228.78	1313.88	1103.62	1093.78	1112.97	1164.32	1190.76	1070.53	1083.48
Atf1	647.508	0.300092	0.151703	0.001139	0.0116803	596.492	481.664	675.358	419.14	679.3	473.511	583.845	692.415	703.363	707.099	747.991	861.093	734.85	708.988
Klf12	734.145	0.493503	0.249515	0.00114532	0.0117372	628.395	603.358	596.883	377.604	938.859	402.093	443.041	716.225	899.602	996.438	583.927	1039.11	982.347	1070.15
Ahr	2180.71	0.584957	0.293537	0.00114942	0.0117633	1778.84	1224.1	2212.75	1490.78	1759.06	1457.71	1325.53	1465.91	2367.26	1437.19	3946.36	4244.81	3423.81	2395.89
Vps9d1	455.847	0.335469	0.16991	0.00114922	0.0117633	384.771	420.305	442.312	491.64	332.234	320.891	304.03	430.507	510.222	442.333	559.229	528.788	637.85	576.747
Ehd3	1356.5	-2.39e-05	0.00144272	0.00115544	0.011817	1467.54	1886.77	1215.17	1674.29	1901.45	1580.98	1251.99	1059.21	848.993	1082.84	1437.76	1116.92	1205.74	1261.29
Use1	494.814	-2.46e-05	0.00144272	0.00116363	0.0118927	482.414	552.226	678.925	741.613	474.62	548.842	506.717	366.8	393.511	364.647	504.541	516.92	414.455	381.164
Fpr2	31.7865	-1.1e-05	0.0014427	0.00116462	0.0118948	31.9031	83.8565	34.4813	31.7187	50.4284	22.5015	41.2548	30.2449	21.6896	15.8542	26.4619	21.0988	23.5152	10.0014
Nfix	1025.52	0.521522	0.266609	0.00116803	0.0119198	1007.37	756.754	680.114	427.447	1370.47	575.257	656.49	1243.26	1141.29	1232.67	1100.82	1341.09	1072.88	1751.35
Snai3	9.03151	-5.72e-06	0.0014427	0.00116863	0.0119198	28.0361	28.6339	2.37802	4.53124	10.3823	20.5449	5.38106	6.43508	1.03284	5.54898	5.29239	1.31867	4.70304	2.22253
Slc20a1	1016.63	1.44e-05	0.0014427	0.0011723	0.0119491	798.545	1064.57	675.358	573.957	1128.71	511.665	712.991	1095.89	1050.4	1157.36	1910.55	1021.97	909.45	1621.34
Inf2	960.596	0.398457	0.202091	0.00117685	0.0119714	1076.01	847.769	750.265	578.489	1011.53	661.35	573.98	1211.73	968.802	955.217	1178.44	1246.15	981.759	1406.86
Wdr1	733.208	0.301709	0.153803	0.00117638	0.0119714	697.035	600.29	535.054	611.718	717.863	505.795	748.864	991.646	854.157	804.602	913.819	775.379	640.789	867.899
Aif1	29.5133	-1.41e-05	0.0014427	0.00117645	0.0119714	29.9696	41.9283	39.2373	29.4531	44.4957	44.0247	36.7706	32.1754	27.8866	21.4032	8.82064	11.8681	22.9273	22.2253
5830417I10Rik	391.397	0.368525	0.188072	0.00117796	0.0119746	372.203	306.792	273.472	225.807	425.675	295.455	380.262	486.492	480.27	497.03	336.949	419.338	429.74	550.077
Mtss1	7803.66	0.624002	0.306058	0.00118104	0.0119979	5280.45	5397.5	7520.49	4995.7	10093.1	3573.83	2735.37	6715.01	6946.87	8026.2	12280.1	11997.3	11891	11798.3
Nol10	101.786	0.332987	0.170465	0.00118707	0.0120511	99.5764	80.7886	80.8527	67.2134	94.9241	80.2229	99.5496	126.771	104.317	129.212	121.725	130.549	98.1759	111.127
Thoc2	1054.95	0.352493	0.180529	0.00119337	0.0121069	1014.13	790.501	974.988	712.916	947.758	897.127	847.517	792.802	1174.34	1134.37	1226.07	1421.53	1638.42	1196.83
Ppt1	577.07	0.268535	0.137498	0.00119444	0.0121096	470.813	486.777	544.567	519.582	572.511	442.204	504.026	740.034	781.858	667.463	582.162	586.809	516.746	663.426
Tmem167b	934.161	0.243286	0.124674	0.00119563	0.0121136	809.179	754.709	789.503	808.072	1066.41	753.312	825.096	1023.82	1201.19	1142.3	994.969	990.323	935.905	983.47
Bmpr2	389.399	0.579083	0.297528	0.00119766	0.0121261	365.436	329.29	235.424	240.911	449.406	187.839	203.584	509.015	410.037	588.192	216.988	466.81	539.674	708.988
Bod1l	757.843	0.430663	0.221124	0.00120151	0.0121569	713.47	538.932	584.993	299.817	855.8	647.653	617.925	746.469	863.453	930.643	813.263	983.73	993.517	1020.14
Ppp1r3c	1704.36	1.04773	0.538547	0.00120551	0.0121619	1262.59	742.437	1166.42	935.702	342.617	1304.11	794.604	824.977	1656.67	903.691	5800.45	3544.59	2509.66	2072.51
Tmem48	66.9217	0.415019	0.212863	0.00120601	0.0121619	56.0722	48.0641	65.3955	48.3333	62.2939	36.1981	64.5727	72.7164	59.9046	95.1254	67.0369	88.3511	81.7153	91.1238
Nufip2	2438.99	0.341008	0.175148	0.00120572	0.0121619	2385.97	2051.42	2441.04	1632.76	2171.39	1882.3	1820.59	1959.48	2599.65	2783.21	2617.97	3216.24	3710.11	2873.73
Cd19	13.4152	-8.85e-06	0.0014427	0.0012054	0.0121619	8.70085	19.4302	9.51208	34.7395	7.41594	29.3498	30.4927	12.2267	9.29554	8.71983	0	2.63735	5.29092	10.0014
Trim59	19.2323	-0.799754	0.409091	0.00120566	0.0121619	25.1358	34.7698	29.7252	10.5729	11.8655	26.4148	43.9453	9.65262	17.5582	13.4761	14.113	7.91204	14.1091	10.0014
Ankrd28	912.321	0.305395	0.156405	0.00120939	0.0121879	908.756	830.384	799.015	737.837	875.081	705.374	630.481	788.297	903.733	1032.11	957.922	1193.4	1191.04	1219.06
Lemd2	1034.61	-0.295542	0.152187	0.00121115	0.0121976	1021.87	1101.38	1080.81	1602.55	928.476	1344.22	1149.75	849.431	867.584	829.969	1003.79	930.983	944.723	829.004
Il17rb	354.286	-1.42e-05	0.0014427	0.00121502	0.0122122	377.037	472.46	284.173	413.853	336.684	504.817	724.65	177.608	195.206	185.495	451.617	316.481	281.007	238.922
Slc35e1	2521.7	-2.55e-05	0.00144272	0.00121349	0.0122122	2651.83	2677.27	2347.11	3689.19	3783.61	2674.75	2402.64	2139.66	1899.39	2419.36	2390.39	2148.12	2196.91	1883.6
Slc37a3	720.608	-0.262928	0.135709	0.0012144	0.0122122	864.285	666.762	789.503	726.509	737.145	1021.37	852.898	674.397	668.246	631.791	663.312	677.798	575.534	538.964
Gan	89.9336	0.591794	0.306318	0.00121949	0.012249	79.2744	48.0641	66.5846	58.9062	106.79	59.678	43.0485	105.535	67.1345	102.26	67.0369	178.021	132.273	144.465
4933411K16Rik	157.266	0.538572	0.277025	0.00122137	0.0122583	157.582	161.577	93.9318	58.9062	69.7099	138.923	149.773	182.113	248.914	215.618	142.894	171.427	208.109	202.25
Nubp1	379.459	-0.279599	0.14574	0.00122204	0.0122583	415.707	424.396	395.94	506.744	314.436	493.077	448.422	345.564	372.855	334.524	361.646	304.613	303.346	291.152
Rrp12	89.1011	0.535023	0.277288	0.00122583	0.0122726	85.075	56.2452	32.1033	40.026	93.4409	74.3529	89.6844	93.9522	98.1196	112.565	109.376	138.461	92.885	131.129
Cth	9204.1	-1.26e-05	0.0014427	0.00122575	0.0122726	8728.89	11944.4	11645.2	11529	13660.2	18261.5	6909.28	3377.13	3845.26	6883.11	10635.9	8188.96	8692.39	4556.19
Leprot	617.264	-0.288772	0.147936	0.00122588	0.0122726	650.63	574.724	756.21	818.645	640.738	745.486	703.125	500.649	479.237	454.224	698.595	574.941	565.54	478.956
Tmem9	529.834	-2.02e-05	0.00144271	0.0012284	0.0122896	554.921	713.803	608.773	934.946	390.079	706.353	476.224	422.785	469.941	393.185	403.985	460.217	457.958	424.504
Whsc1l1	1738.27	0.366632	0.189404	0.00122943	0.0122919	1555.52	1374.43	1469.62	1255.15	1971.16	1221.93	1261.86	1671.19	2011.97	2256.85	1672.39	1735.37	1942.35	2935.96
Prrx1	43.906	0.862853	0.448772	0.00123296	0.0123128	17.4017	19.4302	57.0725	20.3906	19.2815	33.2631	23.3179	31.5319	79.5285	37.2574	59.9804	21.0988	82.891	112.238
Cxcr6	39.9672	-1.47e-05	0.0014427	0.00123315	0.0123128	68.6401	47.0415	52.3164	50.5989	53.3948	51.8514	29.5958	27.0273	30.9851	32.5012	14.113	36.9228	42.3273	22.2253
Pls3	1262.84	0.470491	0.244349	0.00123954	0.0123604	908.756	759.822	1666.99	565.65	1091.63	1129.97	804.469	1666.04	1479.02	1383.28	1296.63	1950.32	1399.15	1578
Vamp5	117.186	-2.48e-05	0.00144272	0.00123892	0.0123604	127.613	142.147	147.437	151.797	91.9577	139.901	143.495	106.822	106.382	101.467	104.084	79.1204	111.697	86.6787
Pus1	329.592	0.249362	0.12854	0.00124102	0.012367	299.696	309.86	274.661	311.901	261.041	261.214	318.38	384.174	391.446	399.527	368.703	332.305	296.879	404.501
Nhlrc3	151.037	0.469863	0.243648	0.00124507	0.0123748	135.347	131.921	84.4197	80.052	151.285	128.161	120.177	184.687	173.517	195.007	107.612	184.614	159.903	277.816
Batf	15.4264	-9.68e-06	0.0014427	0.00124472	0.0123748	12.5679	20.4528	15.4571	30.9635	34.1133	20.5449	16.1432	16.7312	5.16419	9.51254	8.82064	9.23071	12.9334	3.3338
Grb7	1302.46	-0.297323	0.153299	0.00124434	0.0123748	1385.37	1218.99	1709.8	1766.43	1713.08	1221.93	1356.92	1075.95	1062.79	1035.28	1054.95	1381.97	1258.65	992.36
Leng9	210.918	-0.452569	0.236392	0.00124291	0.0123748	221.388	219.868	175.973	271.875	410.843	252.409	231.386	189.835	189.009	157.75	213.46	167.471	109.346	142.242
Abl2	414.14	0.331323	0.171697	0.0012465	0.0123809	420.541	344.63	313.899	233.359	404.911	379.591	356.944	419.567	401.774	484.347	506.305	531.425	435.031	565.634
Alms1	77.9099	0.42272	0.21748	0.00124903	0.0123979	61.8727	54.2	51.1274	61.1718	65.2603	69.4613	78.0254	70.7859	99.1524	107.809	67.0369	73.8457	118.752	112.238
Swi5	1792.1	-0.536667	0.282392	0.00125247	0.012424	1649.3	2711.02	2848.87	2956.64	1131.67	2523.11	1826.87	965.262	1170.21	1225.53	1633.58	1730.1	1835.95	881.234
Ccpg1	1363.99	0.32169	0.165752	0.00125655	0.0124556	1223.92	967.418	1042.76	882.837	1699.73	1104.53	1213.43	1531.55	1777.51	1631.4	1515.39	1570.54	1469.11	1465.76
9430023L20Rik	1153.15	-0.433561	0.226143	0.00125731	0.0124556	1225.85	1647.47	1517.18	1561.01	625.906	1625	1485.17	897.694	980.163	998.024	890.885	1110.32	835.965	743.437
Qdpr	7736.99	-0.434209	0.227024	0.00126071	0.0124812	7804.67	9246.72	10742.7	12807.6	6755.92	9475.1	8205.22	4464.66	4388.53	5236.65	8102.64	8104.56	7354.38	5628.56
Lrfn3	436.423	-0.849822	0.447888	0.00126204	0.0124862	592.625	721.984	172.406	283.958	304.054	1109.42	1028.68	414.419	274.735	319.463	314.015	280.877	129.921	163.356
Ptprj	1428.18	0.435991	0.226945	0.00126783	0.0125329	1245.19	943.897	1045.14	845.832	1959.29	1011.59	938.995	1562.44	1291.05	1615.55	1875.27	2132.29	1585.51	1942.49
Fxn	190.797	-1.98e-05	0.00144271	0.00126841	0.0125329	191.419	198.392	186.675	305.104	167.6	279.802	248.426	166.025	143.564	126.041	192.29	195.164	142.855	127.796
Zfp930	476.336	-1.54e-05	0.00144271	0.00127317	0.0125717	571.356	735.279	718.162	447.083	315.919	788.532	539.003	247.751	398.675	417.759	356.354	407.47	490.88	234.477
Ttc1	467.035	-0.344129	0.18012	0.00127434	0.0125751	431.176	526.66	546.945	687.238	419.742	656.458	519.272	333.337	347.034	401.905	449.853	493.184	405.637	320.045
Arhgef9	103.479	0.683157	0.354799	0.00127757	0.0125906	42.5375	127.83	99.8768	92.8905	44.4957	36.1981	57.398	156.372	171.451	137.932	68.801	122.637	105.818	184.47
Slc4a1	30.6944	-3.29e-06	0.0014427	0.0012768	0.0125906	19.3352	10.2264	11.8901	60.4166	22.2478	3.91331	243.045	9.00911	2.06568	7.1344	1.76413	13.1867	8.8182	16.669
Chi3l1	11.5154	1.51029	0.771668	0.00128126	0.0126187	2.90028	4.09056	3.56703	12.8385	1.48319	2.93498	3.58737	54.0547	34.0837	18.2324	3.52826	5.27469	3.52728	11.1127
Agmo	1470.62	0.397072	0.207487	0.00128447	0.0126421	1003.5	1036.96	1946.41	1151.69	1285.92	1101.6	877.113	1498.09	1546.16	1566.4	1780.01	2214.05	1930.6	1650.23
Rab8a	1808.3	-0.279711	0.147645	0.00128767	0.0126654	1818.48	2079.03	2067.69	2458.2	1671.55	2180.69	2036.73	1534.12	1344.76	1556.09	1854.1	1829	1647.83	1237.95
Raver1	249.316	0.396052	0.207868	0.00129412	0.0127042	255.225	210.664	126.035	133.672	265.491	218.167	216.139	305.666	281.965	284.583	296.374	340.218	253.964	302.264
Xab2	222.934	0.298968	0.15673	0.00129381	0.0127042	222.355	201.46	181.919	153.307	231.377	146.749	208.965	240.672	253.045	248.911	222.28	265.053	251.613	293.374
Rsl1	171.34	-0.388677	0.203143	0.00129374	0.0127042	180.784	201.46	249.692	208.437	158.701	238.712	181.162	163.451	132.203	160.92	119.961	152.966	166.958	83.3449
D17Wsu104e	1101.85	-0.372975	0.194747	0.00129657	0.0127199	996.731	1113.66	1424.43	1540.62	1185.07	1511.52	1266.34	874.528	840.73	763.381	1384.84	934.939	901.22	687.874
Ift20	976.981	-0.399086	0.210212	0.00130174	0.012756	814.013	1148.43	1386.39	1474.16	863.216	1417.6	1000.88	651.874	836.599	715.026	938.516	861.093	977.644	592.305
Elof1	812.341	-0.401587	0.21169	0.00130192	0.012756	665.132	814.022	1080.81	1545.91	817.237	988.111	833.168	662.17	648.622	623.864	823.848	668.567	659.013	542.298
2210018M11Rik	250.53	0.267903	0.141034	0.00132169	0.0129413	242.657	204.528	193.809	183.515	244.726	229.907	234.973	247.107	254.078	255.253	306.958	276.921	316.279	316.711
Cep192	46.1632	0.53785	0.280434	0.00132681	0.012976	35.7702	33.7471	26.1582	27.1875	28.1806	46.9597	46.6359	64.3508	61.9703	63.4169	33.5184	35.6042	60.5516	82.2337
Gzmm	14.7149	-7.96e-06	0.00144269	0.00132695	0.012976	7.73409	27.6113	19.0242	33.2291	17.7983	24.4582	10.7621	7.07859	6.19703	11.8907	10.5848	11.8681	9.99396	7.77886
Ccdc57	55.9946	0.549304	0.290417	0.00133093	0.0130066	37.7037	37.8377	60.6395	39.2708	60.8107	22.5015	37.6674	79.795	75.3972	66.5878	31.7543	75.1643	68.7819	90.0125
Cldn25	958.18	-0.397042	0.210764	0.00133482	0.0130362	896.188	1075.82	1212.79	1670.52	1047.13	1038.98	1002.67	593.315	649.655	744.356	1037.31	863.731	965.299	616.753
Fcamr	11.1823	0.985435	0.513923	0.00133682	0.0130413	5.80057	8.18112	5.94505	4.53124	8.89913	0	11.659	12.8702	10.3284	9.51254	14.113	17.1427	26.4546	21.1141
Phf3	1462.36	0.365032	0.192785	0.00133706	0.0130413	1283.86	1014.46	1158.1	828.462	1837.67	1079.1	1300.42	1593.33	1753.76	1676.59	1448.35	1960.87	1596.68	1941.38
Slc16a7	2134.54	0.507289	0.268307	0.0013451	0.0131113	1131.11	1568.73	2526.65	1943.9	1911.83	1323.68	1043.03	3353.32	2668.85	2711.07	1889.38	3626.35	1734.25	2451.45
Zfp438	57.8172	0.444232	0.2341	0.00135051	0.0131387	37.7037	42.9509	40.4263	63.4374	41.5293	50.873	43.0485	74.0034	80.5614	78.4784	59.9804	59.3403	48.2061	88.9013
Kdelr1	2856.22	-0.238137	0.12665	0.00134976	0.0131387	2792.97	3128.26	3262.64	3983.72	3145.84	2884.11	3025.95	2474.93	2331.12	2313.13	3046.65	2711.19	2528.47	2358.11
Rnf139	2554.91	-0.354282	0.188595	0.00134898	0.0131387	2428.5	3115.99	3691.88	3308.56	1977.09	3528.83	2796.36	1901.57	2098.73	2241.79	1995.23	2538.44	2505.54	1640.23
Purb	1989.51	0.29303	0.154939	0.00135152	0.0131401	1952.86	1573.84	1834.64	1332.94	2261.86	1531.08	1538.09	2015.47	1912.82	2310.75	2332.18	2378.89	2528.47	2349.22
Phf12	627.222	0.340117	0.180426	0.00135347	0.0131422	667.065	606.426	448.257	346.64	499.835	502.86	623.306	682.119	690.969	713.44	647.435	679.116	781.292	892.346
Atxn3	768.56	0.220463	0.117094	0.0013527	0.0131422	729.905	659.603	765.722	620.78	697.099	640.805	713.888	739.391	804.581	910.033	760.339	872.961	1003.51	841.228
Myo1d	364.272	0.392305	0.208617	0.00135645	0.0131627	317.098	271	262.771	259.036	373.764	261.214	340.801	507.084	409.004	470.871	305.194	507.689	278.655	535.63
Ash1l	1223.02	0.50024	0.266771	0.00136476	0.0132264	1228.75	904.014	775.234	510.52	1533.62	735.702	894.153	1358.45	1294.15	1631.4	1037.31	1723.5	1509.68	1985.83
1110008F13Rik	1120.81	-2.36e-05	0.00144271	0.00136421	0.0132264	1155.28	1241.49	1011.85	1873.67	1173.2	1310.96	1217.02	1128.71	893.405	978.999	1016.14	907.247	867.71	915.683
Clpp	947.163	-1.83e-05	0.00144271	0.00136631	0.013233	876.853	1081.95	1253.22	1604.06	792.023	1267.91	1053.79	662.17	632.097	659.536	1072.59	956.038	771.298	576.747
Mir568	131.226	0.579985	0.31213	0.00136724	0.0132336	86.0418	64.4264	93.9318	64.9478	203.197	79.2445	83.4065	120.98	163.188	120.492	215.224	199.12	205.17	137.797
F13a1	7.9437	1.57674	0.835999	0.00137215	0.0132472	5.80057	0	1.18901	0.755207	5.93276	3.91331	3.58737	43.7586	9.29554	8.71983	7.05651	10.5494	1.76364	8.89013
Spata2	308.377	0.300571	0.159426	0.00136984	0.0132472	289.062	235.207	247.314	268.854	315.919	220.124	283.403	420.854	294.359	409.832	285.789	334.943	321.57	390.054
Oxsr1	1019.89	-3.95e-05	0.00144275	0.00137153	0.0132472	913.59	1027.75	1179.5	1169.06	1219.18	1196.49	1097.74	888.685	878.945	903.691	931.46	1020.65	917.092	934.575
A130010J15Rik	285.956	-0.242891	0.129764	0.00137115	0.0132472	290.995	308.837	340.057	343.619	272.907	365.895	301.339	250.325	240.651	257.631	312.251	251.866	238.091	228.921
Gpatch1	123.701	0.329657	0.175889	0.00137396	0.0132563	119.878	92.0377	91.5538	88.3592	129.037	97.8328	115.693	140.928	138.4	158.542	119.961	138.461	121.103	180.025
AI118078	32.3143	-8.03e-06	0.0014427	0.00138192	0.0133246	18.3685	38.8603	65.3955	71.7447	72.6763	34.2415	18.8337	5.79157	10.3284	9.51254	40.575	22.4174	15.8728	27.7816
Hmha1	289.908	-0.245124	0.131038	0.00138689	0.013364	299.696	319.064	331.734	308.88	363.381	330.675	319.276	310.171	257.177	243.362	222.28	210.988	278.655	263.37
Prmt10	267.14	0.324122	0.173016	0.00138801	0.0133663	261.026	221.913	231.857	159.349	204.68	259.257	249.323	324.972	389.38	275.864	246.978	330.987	281.007	303.376
4922501C03Rik	59.7077	0.51377	0.272419	0.00139025	0.0133709	57.0389	46.0188	35.6703	36.2499	38.5629	51.8514	54.7075	90.7346	87.7912	80.8566	38.8108	51.4282	61.7274	104.459
Egfl7	441.889	-0.455328	0.244773	0.00138992	0.0133709	476.613	521.547	482.738	836.769	311.47	614.39	503.129	335.268	249.947	361.476	474.551	300.657	415.631	302.264
Nampt	2641.98	0.573707	0.305661	0.00139747	0.0134318	1221.99	1329.43	3458.83	2443.1	2591.13	1406.84	1170.38	2523.84	2608.95	3085.23	4186.28	4371.4	3249.8	3340.46
Aprt	404.098	-0.390483	0.210386	0.00140737	0.0135185	533.652	526.66	356.703	606.431	290.705	567.43	460.978	355.216	375.953	347.208	395.165	282.196	295.704	263.37
Fn3k	237.768	0.421369	0.226184	0.00141312	0.013565	169.183	197.37	215.211	283.958	200.23	142.836	130.042	280.57	323.278	327.39	188.762	253.185	283.358	333.38
Rassf4	238.23	0.591816	0.31722	0.00141985	0.013621	129.546	184.075	151.004	199.375	256.592	129.139	166.813	552.773	445.153	274.278	236.393	191.208	191.061	227.809
Ddx21	985.465	0.247922	0.133615	0.00142312	0.0136438	959.994	706.645	821.606	714.426	955.174	926.476	1006.26	1034.12	1041.1	1139.13	1199.61	1102.41	989.402	1200.17
Usp22	731.765	0.303042	0.161055	0.00142722	0.0136658	638.063	633.015	598.072	648.723	806.855	490.142	584.742	824.977	853.124	799.053	815.027	834.72	641.377	1076.82
Mrps18c	164.701	-0.528351	0.281886	0.00142658	0.0136658	160.482	216.8	303.198	200.885	99.3736	256.322	193.718	85.5866	111.547	107.016	144.659	176.702	152.849	96.6801
Vldlr	98.8004	1.18205	0.649189	0.00142907	0.0136662	30.9364	87.9471	83.2307	27.9427	34.1133	33.2631	43.0485	341.703	168.353	217.996	28.2261	133.186	38.8001	114.46
Secisbp2	308.945	0.272815	0.147262	0.00142868	0.0136662	305.497	295.543	231.857	195.599	262.524	280.78	312.102	328.833	353.231	328.183	335.184	379.778	342.734	373.385
Rbbp6	1289.18	0.343463	0.185584	0.00143152	0.0136811	1247.12	1095.25	1101.02	635.129	1409.03	1043.88	1041.24	1393.2	1351.98	1443.53	1377.78	1516.47	1623.72	1769.14
Arhgef26	2526.9	0.677163	0.365883	0.0014333	0.0136895	1262.59	1376.47	2841.73	2177.26	2732.03	961.696	861.867	2064.37	2001.64	2598.51	3314.8	5316.89	4366.18	3500.49
Usp8	1033.6	0.296737	0.160385	0.00143546	0.0136929	942.592	837.543	898.891	622.291	1213.25	802.229	912.09	1063.08	1220.81	1115.35	1111.4	1280.43	1175.76	1274.62
Tceanc2	414.542	-0.23709	0.128017	0.00143542	0.0136929	458.245	435.645	442.312	496.171	375.247	551.777	469.946	409.915	370.789	397.149	324.6	354.723	380.358	336.714
Akr1c18	6.07559	-4.5e-06	0.0014427	0.00144458	0.0137712	6.76733	35.7924	7.13406	8.30728	1.48319	4.89164	5.38106	0.643508	2.06568	0.792712	0	3.95602	1.17576	6.66759
Ndufs7	777.991	-0.353502	0.192717	0.00144837	0.0137987	785.977	978.667	872.733	1213.62	667.435	975.393	852.898	596.532	541.207	597.705	841.489	814.94	634.322	518.961
Ear2	19.7461	-0.753344	0.401376	0.00145584	0.0138611	27.0693	29.6566	26.1582	21.901	7.41594	37.1765	36.7706	21.8793	17.5582	12.6834	10.5848	9.23071	10.5818	7.77886
Nkain4	5.06784	-6.87e-06	0.0014427	0.00145721	0.0138654	8.70085	5.1132	3.56703	9.06249	7.41594	5.86997	14.3495	3.86105	2.06568	0.792712	1.76413	2.63735	3.52728	2.22253
Kdm3b	781.119	0.342125	0.185922	0.00145908	0.0138745	812.08	665.739	549.323	410.077	719.347	712.223	720.165	868.092	803.548	890.215	772.688	1006.15	884.759	1121.27
Hsf4	113.086	0.371527	0.200712	0.0014613	0.0138858	92.8091	93.0603	91.5538	135.182	91.9577	86.0928	62.7791	124.841	118.776	146.652	128.781	112.087	146.382	152.243
Galnt4	686.873	0.283431	0.153748	0.0014621	0.0138858	714.437	572.679	555.268	418.385	648.154	586.018	675.323	763.201	863.453	847.409	650.963	737.138	824.795	758.995
Sri	552.875	0.253279	0.136739	0.00146418	0.0138917	556.855	504.162	468.47	420.65	468.688	484.272	505.82	526.39	570.127	585.814	672.133	586.809	787.759	602.306
Tsc22d4	414.08	-0.34553	0.188635	0.00146455	0.0138917	566.522	550.181	366.215	414.609	477.587	475.467	519.272	445.308	370.789	322.634	433.976	254.504	293.352	306.709
Slc50a1	126.399	0.409388	0.222753	0.00147429	0.0139754	72.5071	99.1961	87.9867	132.161	106.79	107.616	107.621	167.312	196.239	146.652	181.705	90.9884	141.679	131.129
Plcb3	236.08	0.289733	0.157347	0.00147581	0.013981	234.923	193.279	191.431	183.515	232.861	185.882	210.758	306.953	305.72	305.194	201.111	226.812	252.2	274.483
Fubp1	836.135	0.380391	0.207346	0.00148675	0.0140759	912.623	664.716	617.096	515.806	628.872	690.699	779.357	736.173	1073.12	1062.23	689.774	1008.78	1360.94	965.69
Crbn	1912.19	-0.397705	0.218682	0.00149249	0.0141214	1930.62	2423.66	2898.81	2787.47	1342.29	2508.43	2003.55	1256.77	1412.92	1551.34	1607.12	1723.5	2084.03	1240.17
Usp24	1680.3	0.387253	0.20838	0.00150084	0.0141915	1502.35	1141.27	1334.07	879.061	2131.34	1265.96	1392.8	1815.98	1854.98	2033.31	1635.35	2194.27	1925.31	2418.11
Snora65	35.0663	-1.29e-05	0.0014427	0.00150223	0.0141958	58.9725	50.1094	54.6945	39.2708	17.7983	47.9381	43.9453	15.4442	27.8866	28.5376	15.8772	23.7361	31.1576	35.5605
Cox4i1	4597.08	-0.37146	0.203193	0.0015059	0.0142128	4076.83	4791.07	5907	8440.95	4144.03	5809.31	4629.51	3664.78	3828.73	3414.21	4507.35	4310.74	3541.98	3292.68
Cxcl16	192.641	-0.387211	0.212237	0.00150503	0.0142128	174.017	229.071	230.668	323.984	266.974	181.969	191.028	205.923	172.484	168.848	144.659	123.955	152.261	131.129
Cfi	11960.8	-0.169599	0.0932659	0.00150746	0.0142187	12462.5	11584.5	12420.4	14130.7	12675.3	14226.8	12983.6	10951.9	11515.1	11660	11735	10860.6	10467.2	9778.03
Eif4e3	285.133	0.560089	0.308961	0.00150843	0.0142189	193.352	124.762	247.314	305.859	271.424	152.619	179.369	270.917	347.034	230.679	531.003	253.185	563.189	321.156
Clk4	589.876	0.375243	0.204153	0.00151002	0.0142205	606.159	574.724	417.342	367.031	439.024	541.015	457.39	476.84	684.772	570.752	682.718	726.589	958.244	755.661
Kif3a	83.6594	0.359303	0.195697	0.00151046	0.0142205	66.7065	54.2	79.6637	62.6822	66.7435	75.3312	84.3033	113.257	119.809	98.2962	81.1499	73.8457	105.23	90.0125
Ecd	497.019	0.2171	0.11895	0.00151241	0.01423	449.544	419.283	373.349	433.489	536.914	413.833	496.851	573.366	540.174	561.24	527.474	543.293	503.813	585.637
Thap7	343.152	-0.286068	0.157672	0.00151402	0.0142363	368.336	347.698	331.734	521.093	370.797	414.811	368.603	308.24	295.392	306.779	368.703	259.778	271.013	271.149
Fam101b	29.7645	0.550043	0.299083	0.00151688	0.0142543	18.3685	15.3396	15.4571	23.4114	34.1133	27.3932	23.3179	43.115	38.215	54.6971	29.9902	26.3735	34.6849	32.2267
Cd151	1466.78	-0.442927	0.242983	0.00152235	0.0142968	1255.82	1920.52	2149.73	2708.93	1057.51	1893.06	1409.84	1208.51	981.196	1015.46	1414.83	1358.23	1203.39	957.911
Grik5	184.272	0.431915	0.237953	0.00152433	0.0142978	153.715	208.619	149.815	104.974	121.621	113.486	175.781	163.451	203.469	186.287	227.573	193.845	311.576	265.593
Snx18	919.824	0.24608	0.135456	0.00152425	0.0142978	875.886	732.211	910.782	807.316	829.103	737.659	794.604	933.087	835.566	911.618	1021.43	1109	1246.89	1132.38
Cdh15	4.76261	1.54803	0.801244	0.00153054	0.014329	0	2.04528	1.18901	5.28645	4.44957	0	0	5.14807	10.3284	10.3053	3.52826	2.63735	11.7576	10.0014
Ces2g	753.633	0.261098	0.145226	0.00153143	0.014329	653.531	699.486	642.065	767.29	784.607	523.405	548.868	911.851	854.157	829.176	899.706	719.995	776.589	940.131
Ppp2r2d	1440.92	-1.87e-05	0.00144271	0.00153043	0.014329	1403.74	1717.01	1306.72	1759.63	1469.84	2039.81	2283.36	1164.75	991.524	1013.09	1744.72	1339.77	816.565	1122.38
Aph1b	67.7269	-0.422843	0.232913	0.00153082	0.014329	93.7759	79.766	102.255	70.9895	77.1258	56.743	89.6844	47.6196	51.6419	53.1117	56.4521	32.9668	69.3698	66.6759
Runx1	33.421	0.487675	0.26799	0.0015371	0.0143328	34.8034	27.6113	21.4022	27.1875	34.1133	15.6532	20.6274	52.7677	38.215	38.0502	40.575	42.1975	34.6849	40.0056
Vangl1	127.599	0.429583	0.237673	0.00153625	0.0143328	151.782	104.309	67.7736	70.2343	114.206	81.2012	122.868	151.868	143.564	142.688	149.951	141.098	138.152	206.695
Top1mt	184.583	0.34508	0.189668	0.00153711	0.0143328	194.319	190.211	112.956	160.859	123.105	164.359	135.423	222.01	226.192	238.606	155.243	214.944	198.115	247.812
Rbm48	160.839	0.331106	0.184036	0.00153688	0.0143328	134.38	131.921	167.65	106.484	164.634	121.313	123.764	142.215	184.878	154.579	197.582	197.801	203.406	221.142
Sf3b5	1147.29	-0.404874	0.223699	0.00153752	0.0143328	1004.47	1201.6	1592.08	2051.9	924.027	1441.08	1343.47	845.57	866.551	814.115	1226.07	1073.4	927.674	750.104
Slc9a9	102.202	-0.40874	0.226127	0.00153344	0.0143328	107.311	96.1282	130.791	157.838	109.756	136.966	113.002	76.5775	51.6419	66.5878	100.555	90.9884	109.346	83.3449
Rap1a	840.327	0.459808	0.25461	0.00154437	0.0143879	952.26	652.445	769.289	524.869	749.01	425.573	539.003	578.514	1107.2	1086.01	934.988	1210.54	1349.18	885.679
Ppp1r3f	19.9895	-1.3e-05	0.0014427	0.00155021	0.0144335	21.2688	27.6113	21.4022	18.125	29.6638	33.2631	26.0085	12.2267	18.5911	9.51254	19.4054	11.8681	16.4606	14.4465
Asb6	284.619	-0.36766	0.202837	0.00155159	0.0144374	277.461	330.313	380.483	474.27	226.928	378.613	267.259	275.421	219.994	231.472	245.214	255.822	196.94	224.476
Trappc1	360.605	-0.265214	0.147385	0.00155395	0.0144458	340.3	402.92	437.556	487.864	323.335	442.204	403.58	299.875	324.311	337.695	358.118	330.987	297.467	262.259
Mrps31	838.826	-0.334326	0.185821	0.00155439	0.0144458	823.681	1020.6	1015.41	1270.26	826.136	1000.83	841.239	503.867	643.458	676.183	926.167	727.907	827.735	640.089
Ngf	123.084	-0.355876	0.197351	0.00156017	0.0144905	105.377	153.396	155.76	154.817	152.768	145.771	141.701	144.146	73.3315	99.0889	93.4988	109.45	94.0608	100.014
Ppib	2013.53	-0.395812	0.220124	0.00156378	0.0145152	1912.25	2107.66	2844.11	3380.31	2049.77	2564.2	1869.92	1344.29	1542.03	1402.31	2383.34	1603.51	1890.03	1295.74
Chrna4	65.5576	-4.41e-06	0.0014427	0.00156574	0.0145245	167.25	171.804	123.657	108.75	45.9789	63.5913	59.1917	4.50456	3.09851	4.75627	31.7543	21.0988	83.4789	28.8929
Slc52a2	340.733	-0.600758	0.336389	0.00156711	0.0145283	436.009	523.592	253.259	323.984	204.68	619.281	694.157	366.8	288.162	280.62	190.526	200.438	158.728	230.032
Man2b1	900.956	0.300588	0.166375	0.00156839	0.0145289	760.841	761.867	668.224	795.233	1044.16	662.328	719.269	1218.16	1140.25	1059.86	945.573	903.291	793.05	1141.27
Rinl	44.9083	-0.455722	0.251861	0.00156909	0.0145289	59.9392	59.3132	45.1824	60.4166	59.3276	55.7647	43.0485	50.8371	30.9851	33.2939	45.8673	21.0988	35.8607	27.7816
Usp35	50.2802	-1.33e-05	0.00144269	0.00157635	0.0145873	66.7065	75.6754	54.6945	62.6822	54.878	63.5913	59.1917	58.5592	52.6747	42.8064	21.1695	22.4174	29.9819	38.8943
Ubr5	1721.04	0.465395	0.260009	0.0015803	0.0146149	1540.05	1180.13	1252.03	636.64	2192.15	1263.02	1344.37	1888.05	1899.39	2100.69	1682.98	2485.7	1992.32	2637.03
Cdk11b	292.574	0.426812	0.238598	0.00158343	0.0146349	308.397	219.868	164.083	129.896	332.234	213.275	269.95	359.078	411.07	346.415	305.194	313.844	331.564	391.166
C1qtnf2	19.8548	-0.545919	0.299722	0.00159251	0.0147099	23.2023	32.7245	27.3472	24.1666	16.3151	26.4148	25.1116	16.0877	15.4926	16.6469	14.113	10.5494	16.4606	13.3352
Mrpl55	294.214	-0.243186	0.136201	0.00159691	0.0147416	282.294	339.517	290.118	388.932	292.188	343.393	358.737	258.047	264.407	262.388	298.138	230.768	273.364	236.7
Tpi1	5633.89	-0.317015	0.178218	0.00159875	0.0147495	5984.25	6731.02	5784.53	6290.88	4596.4	8302.09	7707.47	4726.57	4659.13	4346.44	6093.3	5266.78	4467.3	3918.32
Car3	34775.7	1.15006	0.615015	0.00161475	0.0148881	6778.93	8664.83	45419	23392.5	31295.3	3973.97	5025.02	47209.7	41476.7	38730.3	50320	65685.7	51495.3	67392.7
Zcchc7	326.965	0.302922	0.169735	0.0016178	0.0149071	301.63	274.068	231.857	229.583	363.381	266.105	296.855	320.467	384.216	359.891	301.666	362.635	446.201	438.95
Ctu2	128.822	-0.347082	0.194935	0.00161944	0.0149132	138.247	176.917	112.956	182.76	99.3736	177.077	159.638	107.466	98.1196	96.7108	118.197	114.725	114.637	106.682
Syt15	26.8074	0.515365	0.290031	0.00162237	0.0149221	17.4017	23.5207	21.4022	16.6146	26.6974	21.5232	15.2463	27.0273	27.8866	30.9158	49.3956	27.6921	39.9758	30.0042
Atp5g3	4445.46	-0.315259	0.178146	0.00162206	0.0149221	4507.04	5247.17	5273.26	5878.53	4290.87	5668.43	4934.43	3440.19	3217.29	3147.07	5292.39	4553.38	3715.99	3070.43
Herc2	854.918	0.356321	0.200356	0.00162398	0.0149278	751.174	588.018	777.612	483.333	1084.21	702.439	589.226	994.22	940.915	1069.37	873.244	1134.06	915.329	1065.7
Polr2c	317.025	-0.383076	0.219578	0.00162772	0.0149531	295.829	311.905	393.562	553.567	332.234	366.873	366.809	221.367	245.815	210.861	375.759	290.108	268.073	205.584
Wiz	380.371	0.398279	0.224498	0.00163003	0.0149639	337.4	290.43	240.18	214.479	473.137	274.91	332.729	483.918	434.825	500.201	328.128	483.953	368.601	562.3
Tor1aip2	6371.99	-0.149802	0.0848811	0.00163086	0.0149639	6698.69	6511.15	7273.17	6963.76	6567.56	6967.65	6842.92	5538.67	5880.98	6129.25	5213	6437.76	5864.69	6318.66
Ctnna1	2046.99	0.210063	0.117017	0.00163584	0.0150005	1902.59	1680.2	1822.75	1557.99	2137.28	1843.17	1950.64	2119.07	2175.16	2134.77	2566.81	2309	2007.02	2451.45
Pcolce2	42.6895	-1.51e-05	0.0014427	0.001638	0.0150052	38.6705	55.2226	49.9384	62.6822	71.1931	46.9597	42.1517	21.8793	29.9523	39.6356	49.3956	29.0108	37.6243	23.3366
Lysmd4	488.978	-0.411732	0.23338	0.00163833	0.0150052	486.281	540.977	709.839	836.769	501.318	590.91	426.001	299.231	320.18	343.244	453.381	436.481	564.365	336.714
Kctd6	227.798	0.309453	0.174969	0.00163962	0.0150079	228.156	184.075	177.162	132.916	200.23	180.991	254.704	229.089	250.98	259.217	273.44	266.372	265.134	286.707
Ccdc67	7.23344	-5.94e-06	0.0014427	0.00164102	0.0150117	13.5347	20.4528	10.7011	2.26562	2.96638	15.6532	11.659	3.86105	4.13135	1.58542	1.76413	9.23071	2.35152	1.11127
Zfp780b	212.367	0.420575	0.238348	0.00164456	0.0150169	166.283	171.804	189.053	98.1769	266.974	166.316	137.217	238.742	263.374	290.132	178.177	253.185	299.231	254.48
Ankib1	842.03	0.187136	0.105566	0.001644	0.0150169	776.309	679.033	803.771	729.53	799.439	775.814	803.572	815.325	973.966	941.741	830.905	894.06	915.917	1049.03
Tmem47	383.028	-0.33544	0.188942	0.00164346	0.0150169	417.641	498.026	495.817	429.713	372.28	495.034	404.477	265.125	272.669	348	319.307	282.196	482.061	280.039
Slc6a13	2910.16	-0.220284	0.125011	0.00165133	0.0150696	3302.46	3847.17	3155.63	3390.12	2770.6	3235.33	2820.57	2563.09	2225.77	2415.39	2752.04	2899.76	2504.96	2859.29
Msl2	860.967	0.274639	0.154028	0.00165554	0.0150989	841.082	662.671	794.259	555.077	814.271	787.554	787.429	790.872	910.963	1062.23	843.253	1082.63	1091.1	1030.14
Spen	1071.23	0.633927	0.346491	0.0016575	0.0151078	990.931	775.162	468.47	305.104	1530.65	554.712	704.022	1350.08	1068.99	1432.43	1247.24	1458.45	1082.87	2028.06
Vps13a	481.343	0.438082	0.248192	0.00166728	0.0151766	401.206	333.381	483.927	320.963	553.229	301.325	280.712	490.353	491.631	548.556	370.467	694.94	792.462	675.65
Arfgef2	1498.17	0.340591	0.193501	0.00166673	0.0151766	1461.74	1294.66	1166.42	808.827	1557.35	1141.71	1354.23	1965.92	1767.19	1990.5	1351.32	1698.45	1399.15	2016.95
Fggy	843.048	0.252059	0.140938	0.00166841	0.0151766	749.24	647.332	822.795	788.436	897.329	598.737	693.26	812.751	1009.08	845.823	899.706	1019.33	1057.6	961.245
Sh3bp5l	435.082	-0.330193	0.187511	0.00166905	0.0151766	618.727	537.909	444.69	521.848	430.125	534.167	443.938	444.021	348.066	450.26	239.921	406.151	366.837	304.487
Ube3c	1042.65	0.195144	0.110668	0.00167131	0.0151781	993.831	906.06	894.135	896.431	1113.87	879.517	933.614	1027.68	1087.58	1201.75	1095.52	1131.42	1109.92	1325.74
Zbtb7b	3315.19	-0.240138	0.12891	0.00167266	0.0151781	3717.2	3982.16	3552.76	4473.85	3182.92	3724.49	3147.92	2936.33	3002.46	3147.86	3334.2	2947.23	2417.36	2845.95
Tuba1b	898.269	-0.350022	0.208618	0.00167067	0.0151781	940.659	962.305	1369.74	1485.49	777.191	1005.72	825.993	879.676	628.998	595.326	797.386	754.281	749.547	803.445
Gpr182	478.149	-0.467588	0.266769	0.00167345	0.0151781	525.918	583.928	532.676	831.483	458.305	636.891	521.963	406.054	163.188	343.244	379.288	374.503	554.371	382.275
Rab3il1	73.7789	-0.547313	0.309624	0.00167422	0.0151781	95.7094	112.49	57.0725	79.2967	56.3612	137.944	112.105	83.0126	50.6091	65.0024	47.6315	30.3295	46.4425	58.8971
Snrnp27	345.998	-1.8e-05	0.00144271	0.00167772	0.0152007	376.07	388.603	476.793	461.432	218.029	514.6	452.906	223.941	290.227	273.486	292.845	294.064	370.952	210.029
Chchd7	193.909	-0.253354	0.144562	0.00168438	0.0152457	232.99	251.57	202.132	232.604	203.197	186.861	210.758	156.372	182.812	156.957	195.818	142.417	185.77	174.469
Dohh	972.911	-0.378842	0.216894	0.00168469	0.0152457	813.046	1047.18	1237.76	1588.96	889.913	1335.42	1127.33	738.104	671.345	740.393	1099.05	843.95	887.111	601.195
Gm3776	12.9777	2.07216	1.23606	0.00168896	0.0152752	1.93352	2.04528	8.32307	6.79686	1.48319	0	0.896844	73.3599	37.1822	23.7813	0	7.91204	3.52728	14.4465
Acot5	20.8076	-1.26e-05	0.0014427	0.00169396	0.0153021	29.0028	28.6339	22.5912	26.4322	25.2142	27.3932	26.9053	21.2358	9.29554	22.1959	14.113	14.5054	8.23032	15.5577
Tmem64	2655.44	-2.48e-05	0.00144272	0.00169356	0.0153021	2942.82	3028.04	2699.05	2596.4	2266.31	3732.32	3954.18	2514.19	2443.69	2541.43	2012.87	2207.46	2199.26	2038.06
Vrk1	65.111	0.405846	0.232572	0.00169593	0.0153108	51.2384	64.4264	51.1274	29.4531	54.878	62.613	54.7075	64.9943	89.8569	78.4784	63.5086	85.7137	70.5456	90.0125
Tmem2	411.711	0.414322	0.237929	0.00170672	0.0153899	312.264	318.041	362.648	298.307	440.507	314.043	266.363	422.141	285.063	397.941	624.502	684.391	584.352	453.396
Eif2b4	440.199	-0.252847	0.146128	0.00170622	0.0153899	526.885	474.505	432.8	531.666	446.44	515.579	522.86	380.313	323.278	378.916	458.673	479.997	368.601	322.267
D19Bwg1357e	254.552	0.256219	0.147182	0.00170828	0.0153948	238.79	211.687	193.809	191.823	252.142	220.124	251.116	247.751	255.111	282.998	312.251	303.295	262.782	340.047
Iffo2	602.86	0.404019	0.230044	0.00171183	0.0153971	683.5	504.162	551.701	370.051	271.424	557.647	469.946	781.219	536.043	773.687	620.973	735.819	714.862	869.01
Dock4	581.585	0.321829	0.183202	0.00171341	0.0153971	531.719	476.551	549.323	388.932	541.364	546.885	415.239	588.81	858.288	738.807	444.56	675.16	673.122	713.433
Bola2	211.223	-0.300967	0.173128	0.00171045	0.0153971	209.787	211.687	250.881	304.348	218.029	281.758	212.552	185.33	204.502	164.884	216.988	179.339	178.128	138.908
Zdhhc16	178.693	-0.337018	0.193979	0.00171361	0.0153971	194.319	227.026	202.132	280.937	136.453	202.514	203.584	133.85	133.236	132.383	190.526	162.197	156.964	145.576
Rps14	479.201	-0.547947	0.315411	0.00171238	0.0153971	508.517	633.015	1158.1	537.707	357.449	580.148	446.628	281.213	302.622	321.841	442.796	522.194	402.11	214.474
Pygo2	477.108	-0.250975	0.144139	0.0017151	0.0154014	478.547	448.939	575.481	695.546	566.578	512.644	466.359	425.359	413.135	409.832	418.098	443.074	450.316	375.608
Myh9	2457.08	0.510436	0.293729	0.00171979	0.0154344	2181.01	1379.54	1825.13	1033.12	3607.12	1428.36	1585.62	3685.37	2696.74	2535.88	3265.4	3584.15	2355.63	3236.01
Gprasp1	161.886	0.368467	0.211686	0.00172135	0.0154392	143.081	194.302	108.2	95.9113	145.353	104.681	143.495	182.756	178.681	169.64	155.243	209.669	208.697	226.698
Ext1	1182.33	0.218533	0.124828	0.00172368	0.0154419	959.994	1090.13	1059.41	908.514	1285.92	1052.68	1052.89	1337.21	1294.15	1357.12	1386.61	1469	1171.06	1127.93
Fam96b	164.265	-1.99e-05	0.00144271	0.00172294	0.0154419	153.715	160.555	211.644	270.364	188.365	191.752	170.4	146.72	118.776	99.8817	178.177	151.647	139.915	117.794
Cdpf1	164.932	-0.338529	0.195688	0.00172717	0.015464	156.615	196.347	234.235	233.359	155.735	210.34	152.463	110.683	149.762	149.822	172.885	112.087	135.8	138.908
Cldn15	23.2176	-9.33e-06	0.0014427	0.00172974	0.0154779	24.169	33.7471	26.1582	27.1875	14.8319	25.4365	68.1601	12.2267	24.7881	6.34169	12.3489	13.1867	16.4606	20.0028
Hjurp	163.581	0.394721	0.227077	0.00174512	0.0155929	115.045	172.826	165.272	110.26	118.655	125.226	125.558	240.672	263.374	201.349	128.781	143.735	200.467	178.914
Hypk	314.955	0.237962	0.137879	0.00174568	0.0155929	302.596	259.751	319.844	240.156	330.751	238.712	260.982	344.277	369.756	307.572	379.288	370.547	345.085	340.047
Josd2	539.117	-0.407602	0.236276	0.00174382	0.0155929	666.099	731.188	508.896	732.551	428.642	686.786	757.833	372.591	410.037	401.905	455.145	390.327	697.813	307.821
Prpf8	2293.09	0.455451	0.263585	0.00174796	0.0155949	2049.53	1616.79	1512.42	1095.81	3126.56	1349.11	1817.01	2603.63	2481.91	2838.7	2118.72	3265.03	2522	3706.07
Ubxn1	842.866	-0.324422	0.189581	0.00174703	0.0155949	1006.4	937.761	766.911	948.54	720.83	1201.39	1241.23	743.895	859.321	727.709	822.084	586.809	594.934	642.312
Clybl	408.282	0.281064	0.162259	0.00174992	0.0156031	301.63	359.969	356.703	468.228	326.302	298.39	355.15	458.821	499.894	457.395	467.494	477.359	357.431	531.185
Rnf20	627.511	0.230235	0.132841	0.00176497	0.0157282	536.553	512.343	595.694	455.39	602.175	634.935	572.186	609.402	672.378	733.258	598.04	743.731	748.959	770.107
Fam65b	61.718	0.648708	0.37793	0.00177353	0.0157952	28.0361	52.1547	40.4263	23.4114	48.9452	51.8514	56.5012	43.7586	54.7404	55.4898	56.4521	105.494	143.443	103.348
Mcfd2	8389.91	-0.314815	0.183823	0.0017766	0.0158132	8010.59	9288.64	9804.58	11761.6	7679.95	11444.5	9671.56	6137.14	6177.4	6480.42	8857.69	8642.58	7945.78	5556.33
Egr2	11.0991	1.40997	0.852918	0.00178403	0.0158607	1.93352	5.1132	4.75604	2.26562	14.8319	0	3.58737	43.115	20.6568	7.1344	10.5848	3.95602	4.11516	33.338
Adipor1	3766.5	-0.310542	0.181518	0.00178318	0.0158607	3524.81	4407.58	4318.48	6431.34	3808.83	4127.56	3702.17	2868.76	2857.86	3014.68	3845.8	3421.96	3530.81	2870.4
Cd34	51.8454	-0.430618	0.255245	0.00178889	0.0158947	68.6401	72.6075	64.2065	75.5207	45.9789	49.8947	58.2948	45.6891	28.9195	30.123	58.2162	35.6042	38.8001	53.3408
Hsd17b6	3469.07	0.386538	0.218432	0.00179206	0.0159083	2227.42	3942.28	2999.87	2520.88	2579.27	3493.61	2093.23	5280.63	3548.83	5122.5	3567.07	3834.7	3010.53	4346.16
Slc2a8	332.753	-0.246984	0.14479	0.00179252	0.0159083	376.07	358.947	347.191	474.27	361.898	341.436	341.697	308.24	282.998	265.558	351.062	316.481	260.431	272.26
Siglecg	8.98553	-6.92e-06	0.0014427	0.0017937	0.0159094	5.80057	8.18112	16.6461	7.55207	10.3823	18.5882	26.9053	9.65262	2.06568	5.54898	3.52826	3.95602	5.8788	1.11127
Thtpa	1053.54	-0.194397	0.11358	0.00180641	0.0160127	1123.38	1190.35	1053.46	1258.93	1017.47	1220.95	1207.15	983.924	1038	1090.77	908.526	892.741	928.262	835.672
Mob2	821.088	-2e-05	0.00144271	0.00181015	0.0160366	710.57	921.399	1300.78	1264.97	637.771	1032.14	869.042	636.43	640.36	658.743	732.113	771.423	747.195	572.302
Cln8	2780.68	-0.497999	0.294212	0.00182145	0.0161272	1892.92	2540.24	3929.68	5273.61	4815.91	2599.42	3055.55	1745.84	2118.35	1713.84	3200.13	2459.32	1969.99	1614.67
Fbxl21	110.067	0.498937	0.291969	0.0018262	0.0161599	105.377	99.1961	104.633	74.7655	69.7099	77.2879	58.2948	164.095	204.502	156.164	74.0934	81.7577	119.927	151.132
Ndrg2	18233.1	0.287194	0.168789	0.00183345	0.0161606	14339	13191	17625.9	17254.2	20150.6	13579.2	13729.8	15880.5	18447.5	20473.4	23551.1	24258.3	20808.6	21974.2
Nvl	201.158	0.286193	0.167265	0.00182908	0.0161606	218.488	163.622	143.87	152.552	195.781	146.749	193.718	214.288	223.093	225.923	195.818	230.768	229.273	282.262
Rsl24d1	382.034	0.207091	0.12171	0.0018309	0.0161606	349.001	323.154	353.136	331.536	347.066	304.26	394.611	398.975	353.231	447.089	463.966	440.437	429.74	412.28
Myo19	156.079	2.15e-05	0.00144271	0.00183303	0.0161606	143.081	152.373	131.98	110.26	88.9913	135.988	154.257	202.062	186.944	212.447	146.423	141.098	166.958	212.252
Rpl14	1184.4	-0.309851	0.182986	0.00182885	0.0161606	1284.83	1143.31	1340.01	1728.67	1334.87	1417.6	1281.59	1113.91	885.142	858.507	1437.76	1040.43	917.092	797.889
Fcgrt	4449.97	-0.311052	0.183267	0.00183375	0.0161606	4249.88	5286.03	5017.62	7512.05	4273.07	4737.06	4763.14	3983.96	3475.5	3299.27	4383.86	4471.62	3140.45	3706.07
Aig1	119.718	-0.420236	0.246968	0.001832	0.0161606	148.881	171.804	90.3647	131.406	103.823	187.839	173.091	115.831	106.382	103.845	105.848	81.7577	94.0608	61.1196
Rdh1	122.875	0.367589	0.215531	0.00183592	0.0161678	109.244	134.989	107.011	72.4999	94.9241	104.681	86.9938	186.617	141.499	167.262	112.904	147.691	111.697	142.242
Rnf123	531.893	0.293121	0.169872	0.0018367	0.0161678	501.749	497.003	370.971	402.525	603.658	367.851	460.081	632.569	599.046	625.449	504.541	548.568	589.055	743.437
Agap1	321.037	0.48855	0.289053	0.00184778	0.0162465	238.79	201.46	210.455	158.593	489.452	191.752	234.973	510.302	334.64	405.868	368.703	342.855	312.164	494.513
Atp6v0a4	4.28343	-1.29904	0.713641	0.00184761	0.0162465	4.83381	6.13584	5.94505	5.28645	4.44957	3.91331	16.1432	1.28702	2.06568	1.58542	0	2.63735	2.35152	3.3338
Apbb2	300.093	0.290178	0.171604	0.00185132	0.0162494	298.729	242.366	268.716	183.515	302.571	254.365	257.394	297.944	341.869	289.34	329.892	330.987	397.995	405.612
Zfyve27	553.719	-0.219461	0.12822	0.00185102	0.0162494	556.855	618.698	728.863	694.035	615.523	578.192	497.748	498.719	492.664	497.03	448.089	540.656	493.819	491.179
2810008D09Rik	199.099	-0.511935	0.300849	0.0018513	0.0162494	204.953	253.615	350.758	290.755	158.701	271.975	206.274	180.182	173.517	201.349	134.074	108.131	187.534	65.5647
Nip7	760.673	-0.442454	0.262514	0.00185861	0.0163039	669.966	939.807	1054.65	1283.1	504.284	1079.1	925.543	475.553	565.995	634.962	781.509	648.787	697.225	388.943
Scaf4	521.954	0.269952	0.158695	0.00185997	0.0163065	512.384	526.66	407.83	330.781	443.473	489.164	467.256	608.115	548.437	592.156	509.833	592.084	549.08	730.102
Hes6	1594.18	-0.424258	0.246641	0.00187009	0.0163857	1398.9	1948.13	2534.97	2517.11	2152.11	1497.82	1366.79	926.008	1200.16	1027.35	1607.12	1139.33	1793.62	1209.06
Prex1	148.989	0.38051	0.226673	0.0018782	0.0164283	101.51	141.124	102.255	91.3801	194.298	106.638	118.383	228.445	175.582	160.92	160.536	150.329	161.079	193.36
Arl2bp	235.049	-0.478347	0.285868	0.00187797	0.0164283	361.569	338.494	172.406	238.645	164.634	359.046	387.436	169.243	171.451	168.055	255.799	122.637	214.576	166.69
Tfec	54.6656	-0.551139	0.32306	0.00187674	0.0164283	68.6401	98.1735	79.6637	79.2967	29.6638	73.3746	56.5012	35.3929	41.3135	43.5991	17.6413	44.8349	60.5516	36.6718
D17Wsu92e	12229.8	-0.203156	0.120966	0.00188018	0.0164361	11589.5	12733.9	13013.7	16168.2	13765.5	13691.7	13144.1	10567	9816.09	11494.3	11376.9	12932.2	10793.5	10130.3
Nrep	589.252	1.03633	0.628188	0.00188754	0.0164815	172.084	146.238	455.391	726.509	348.549	198.601	144.392	767.705	804.581	1220.78	358.118	443.074	493.231	1970.27
Hdgfrp2	308.611	0.268904	0.159888	0.00188707	0.0164815	283.261	345.653	253.259	262.057	250.659	238.712	238.56	306.31	373.887	305.194	418.098	352.086	302.758	390.054
Fam107b	3919.26	0.557288	0.332787	0.00189038	0.0164847	1772.07	2453.31	3486.18	3751.11	3607.12	2199.28	2855.55	3018.05	3264.8	3192.25	9404.57	6508.97	4499.04	4857.34
Neb	441.73	0.491718	0.293458	0.00189117	0.0164847	418.608	262.819	334.112	189.557	410.843	329.696	417.929	303.736	564.962	531.909	388.108	501.096	811.862	718.989
Apc	1289.68	0.481959	0.287637	0.00189041	0.0164847	1136.91	915.263	808.527	473.515	1815.42	843.319	946.17	1512.89	1461.47	1705.12	1196.08	1829	1543.77	1868.04
Fbxo42	369.053	0.26771	0.159392	0.00189425	0.0165021	335.466	315.996	285.362	271.875	434.574	265.127	339.904	411.202	375.953	409.039	442.796	489.228	386.825	403.389
Trnau1ap	447.567	-1.47e-05	0.0014427	0.00189597	0.0165075	357.702	631.992	598.072	786.926	255.108	632	582.052	281.857	374.92	290.925	407.514	414.063	393.879	258.925
Ccp110	229.92	0.418008	0.249407	0.00189834	0.0165187	137.28	153.396	242.558	191.067	258.075	161.424	144.392	222.01	215.863	292.511	206.403	270.328	336.855	386.72
Sbno1	1653.64	0.223818	0.133117	0.00190594	0.0165753	1432.74	1210.81	1644.4	1345.78	1828.77	1465.53	1389.21	1633.87	1651.51	1889.03	1825.87	1908.12	1970.57	1954.72
Gm14295	61.4212	-1.16e-05	0.0014427	0.00190923	0.0165944	68.6401	130.898	72.5296	73.2551	29.6638	103.703	69.9538	31.5319	39.2478	49.9408	28.2261	58.0216	57.6122	46.6732
Rgl2	372.007	-1.67e-05	0.00144268	0.00191354	0.0166224	341.267	495.981	450.635	605.676	286.255	416.768	419.723	294.083	312.95	280.62	340.477	320.437	350.964	292.263
Nipbl	1272.37	0.315148	0.18707	0.00192016	0.0166703	1262.59	1026.73	1018.98	724.244	1403.1	968.544	1146.17	1193.06	1391.23	1435.6	1293.11	1569.22	1632.54	1748.02
Tbccd1	525.668	0.237709	0.142246	0.00192734	0.0167231	380.904	417.237	535.054	548.28	525.049	449.052	400.889	571.435	633.13	621.486	515.126	565.711	602.577	593.416
Pex14	1722.57	-0.284566	0.168779	0.00194146	0.0168264	1927.72	1940.97	1563.55	2070.02	1468.36	2180.69	2562.28	1584.32	1449.07	1411.03	1744.72	1470.32	1242.78	1500.21
Reck	105.869	-0.43689	0.262376	0.00194088	0.0168264	136.313	144.192	143.87	107.239	112.722	147.727	108.518	56.6287	61.9703	88.7837	67.0369	64.615	126.982	115.572
Il16	99.1763	-2.17e-05	0.00144271	0.00194961	0.0168873	98.6097	127.83	112.956	132.161	123.105	109.573	104.931	92.0217	104.317	81.6493	68.801	61.9776	100.527	70.0097
Cenpb	6425.86	-2.11e-05	0.00144271	0.00195666	0.0169291	6159.24	8541.09	6308.89	10424.9	4731.37	8412.64	7638.42	5681.53	5351.13	5641.73	5908.07	5204.8	5230.95	4727.32
Sdsl	364.765	-0.553741	0.339195	0.0019556	0.0169291	477.58	476.551	275.85	479.557	369.314	711.244	439.453	190.478	212.765	215.618	578.634	267.691	227.509	184.47
Pecr	1941.03	0.2963	0.176461	0.00195926	0.0169323	1464.64	1628.04	1858.42	2170.47	1813.94	1477.27	1219.71	1689.21	2120.42	2278.25	2318.06	2494.93	2155.17	2485.9
Map3k10	722.469	-0.326694	0.198692	0.00195909	0.0169323	676.733	747.55	961.909	1163.02	667.435	959.74	689.673	749.043	641.392	614.351	643.907	564.392	542.025	493.402
Trappc5	782.075	-0.2597	0.157477	0.00196402	0.0169637	759.875	774.139	1068.92	1103.36	778.674	854.08	829.58	679.545	645.524	703.928	763.868	763.511	668.419	555.633
1700009P17Rik	31.4662	0.466468	0.275307	0.00196683	0.0169783	23.2023	23.5207	19.0242	34.7395	19.2815	19.5666	30.4927	37.967	28.9195	47.5627	33.5184	38.2415	41.1516	43.3394
Crls1	4058.98	-0.455022	0.277824	0.00197	0.016996	4435.5	6068.35	5585.97	4626.4	3009.39	6392.39	4581.97	2432.46	2500.5	3273.11	3175.43	4914.69	3968.19	1861.37
Egln1	1234.09	0.223365	0.135317	0.00198194	0.0170893	950.327	987.871	1095.08	1145.65	1265.16	1002.79	1242.13	1463.98	1305.51	1384.87	1589.48	1445.27	1153.42	1245.73
Samd10	33.0384	-1.17e-05	0.0014427	0.0019889	0.0171298	59.9392	38.8603	45.1824	46.0676	13.3487	40.1114	54.7075	25.0968	24.7881	20.6105	21.1695	14.5054	37.0364	21.1141
Grcc10	1341.56	-0.324894	0.198352	0.00198832	0.0171298	1155.28	1476.69	1707.42	2344.92	1363.05	1436.19	1399.08	1096.54	1101.01	1054.31	1326.62	1305.49	1094.04	921.239
Kidins220	1318.71	0.346441	0.209974	0.00199237	0.01715	1056.67	881.516	1231.81	647.968	1354.15	1243.45	1260.07	1595.9	1787.84	1560.06	1178.44	1540.21	1399.15	1724.68
Nubpl	64.4098	0.378121	0.229135	0.00199929	0.0171998	47.3713	59.3132	39.2373	58.9062	68.2267	53.808	42.1517	68.8554	73.3315	66.5878	84.6782	56.7029	97.0002	85.5675
Dram1	29.8152	-1.38e-05	0.0014427	0.00200358	0.0172269	28.0361	50.1094	32.1033	34.7395	38.5629	37.1765	39.4611	34.1059	24.7881	20.6105	22.9337	25.0548	15.2849	14.4465
U2af1	174.886	0.445767	0.272748	0.00201069	0.0172699	178.851	183.053	146.248	84.5832	143.869	93.9195	128.249	155.085	166.287	202.141	245.214	188.57	213.4	318.933
Trim37	245.906	0.365475	0.222588	0.00201199	0.0172699	167.25	155.441	244.936	274.14	262.524	130.118	182.059	260.621	272.669	315.499	254.035	294.064	320.394	308.932
Whamm	1132.51	-0.191635	0.113971	0.00201088	0.0172699	1344.77	1358.07	1030.87	1246.85	1198.42	1190.62	1293.25	979.419	1112.37	941.741	1009.08	956.038	1034.67	1159.05
Thrsp	17625.9	1.42926	0.87584	0.00202083	0.017318	2572.55	3566.97	16079	17603.9	7129.69	1351.07	861.867	8236.9	7494.27	11047.2	37454.2	42388.7	47711.7	43264.9
Sgpl1	1442.66	-0.202474	0.126883	0.00202059	0.017318	1384.4	1442.95	1601.6	1746.04	1472.81	1759.03	1713.87	1438.88	1321	1283.4	1125.51	1472.96	1165.77	1269.07
Sft2d1	457.187	-0.408249	0.251297	0.00202102	0.017318	448.577	614.607	743.131	740.103	278.839	531.232	479.811	349.425	368.723	305.987	451.617	375.822	402.698	310.043
Saa1	12630.3	1.1843	0.720766	0.00202383	0.0173323	5601.42	481.664	6646.57	3722.42	7484.17	12559.8	5896.75	24847.8	10952.2	6541.46	21615.9	33750.1	28135.9	8587.86
Nbl1	26.8398	-6.78e-06	0.0014427	0.0020279	0.0173573	25.1358	19.4302	45.1824	27.1875	17.7983	16.6316	119.28	16.7312	17.5582	4.75627	19.4054	14.5054	8.8182	23.3366
Ptpn23	368.176	0.485538	0.299169	0.00203344	0.0173949	319.031	262.819	209.266	159.349	502.801	186.861	331.832	589.453	466.843	403.49	441.032	456.261	319.807	505.626
Itga10	61.345	-0.448379	0.273233	0.00203587	0.0174059	50.2716	81.8112	82.0417	64.9478	47.462	108.594	88.7875	43.7586	50.6091	51.5263	49.3956	35.6042	62.9031	41.1168
Ube4a	2233.65	0.265372	0.159673	0.00203715	0.017407	2083.37	1934.84	1699.1	1533.07	2737.97	1840.23	1793.69	2286.38	2554.21	2701.56	2321.59	2500.2	2688.96	2595.92
Hexb	178.119	0.409314	0.250247	0.00204219	0.017432	126.646	143.17	161.705	182.005	143.869	110.551	132.733	303.736	260.275	268.729	148.187	147.691	169.897	194.472
Bcl9l	1345.91	0.392327	0.238776	0.00204237	0.017432	1161.08	1165.81	1001.15	607.187	1693.8	877.56	1120.16	1435.67	1630.85	1551.34	1744.72	1668.12	1262.77	1922.49
Setx	797.042	0.339731	0.208353	0.00204733	0.0174642	789.844	689.26	620.663	375.338	869.149	632	678.911	908.634	950.211	972.657	774.452	879.555	888.874	1129.05
Gpr110	155.274	-4.2e-06	0.0014427	0.00204845	0.0174642	226.222	93.0603	291.307	120.078	514.667	303.282	174.885	10.2961	13.4269	14.2688	165.828	51.4282	142.855	52.2295
Inpp5b	591.067	0.247078	0.150993	0.00205393	0.0175011	662.232	590.064	502.951	459.921	470.171	460.792	489.677	713.007	655.852	670.634	552.172	759.555	596.698	691.207
Erap1	2021.15	0.277235	0.169895	0.00206223	0.0175619	1772.07	1494.08	2109.3	1788.33	2161.01	1496.84	1402.66	1860.38	2192.72	2193.43	2293.37	2754.71	2601.37	2175.86
Ube2u	69.1943	-1.15e-05	0.0014427	0.00206387	0.0175661	102.477	122.717	73.7186	45.3124	34.1133	116.421	126.455	37.3235	45.4449	63.4169	52.9239	59.3403	53.4971	35.5605
2310007B03Rik	2.36436	-3.78e-06	0.0014427	0.00207323	0.0176358	0.966761	7.15848	3.56703	1.51041	1.48319	6.84829	7.17475	0.643508	0	0	0	2.63735	0	1.11127
Zfp74	143.505	0.305842	0.189113	0.00209406	0.0177963	147.915	108.4	134.358	92.1353	140.903	112.508	121.971	166.025	170.418	165.677	114.668	163.515	171.661	198.917
Mtf1	596.373	0.238505	0.146322	0.00209444	0.0177963	487.248	490.867	563.591	539.218	646.67	449.052	517.479	766.418	624.867	722.16	520.418	654.062	714.862	652.313
Pacs2	360.525	0.364043	0.225913	0.00210266	0.0178561	350.934	356.902	252.07	194.088	352.999	254.365	314.792	494.858	458.58	476.42	303.43	361.316	350.964	525.629
9930012K11Rik	13.8473	-8.61e-06	0.0014427	0.00210691	0.0178822	22.2355	18.4075	15.4571	26.4322	13.3487	28.3715	12.5558	10.2961	11.3612	14.2688	0	2.63735	12.9334	5.55633
Gpld1	2981.54	0.328324	0.204669	0.00210866	0.017887	2317.33	2056.53	2548.05	2394.01	3915.62	2073.08	2187.4	2831.44	3304.05	3295.3	4209.21	4057.56	3129.28	3422.7
Atp7b	471.913	0.488406	0.305035	0.00211117	0.0178883	441.81	415.192	255.637	255.26	410.843	349.263	390.127	685.336	689.936	658.743	280.496	436.481	419.746	917.906
Dock8	489.936	0.361813	0.222136	0.00211041	0.0178883	459.212	413.147	343.624	227.317	458.305	381.548	542.59	487.779	656.885	589.777	506.305	503.733	604.34	684.54
Ppl	399.499	0.783617	0.497832	0.002123	0.0179685	169.183	166.69	263.96	147.265	716.38	158.489	134.527	501.936	470.974	573.13	1150.21	412.745	256.316	471.177
Zfp523	492.855	-0.193938	0.121514	0.00212248	0.0179685	484.348	556.316	523.164	601.145	520.599	583.083	508.51	426.646	511.255	416.966	504.541	414.063	431.504	417.836
Mycbp2	790.462	0.352251	0.217232	0.00212533	0.0179782	727.971	599.267	575.481	431.223	975.938	679.938	595.504	852.005	940.915	997.231	686.246	887.467	978.232	1139.05
Cyp4b1	175.688	-0.381614	0.234777	0.00212824	0.0179928	167.25	227.026	235.424	191.067	136.453	264.148	240.354	179.539	121.875	187.08	135.838	104.175	150.497	118.905
Sytl1	150.045	-0.441988	0.276691	0.00213102	0.0179962	209.787	201.46	139.114	245.442	97.8905	209.362	173.988	132.563	136.335	103.053	141.13	89.6697	146.382	74.4548
Mmp14	908.736	-0.457665	0.289025	0.00213059	0.0179962	1361.2	1286.48	688.437	739.348	879.531	1509.56	1328.23	967.836	755.005	750.698	601.568	886.148	492.643	475.622
E2f1	78.02	0.553276	0.343769	0.00213263	0.0179998	39.6372	37.8377	84.4197	104.974	43.0125	34.2415	55.6043	110.683	127.039	100.674	65.2728	72.527	105.23	111.127
Tdp2	858.512	-0.31662	0.198909	0.00213702	0.0180268	1029.6	1124.9	1185.44	868.488	611.074	1103.55	1031.37	708.502	782.891	818.078	612.153	708.127	857.129	577.858
Cox7a2l	2501.36	-0.235286	0.147973	0.00213862	0.0180302	2330.86	2609.78	2867.89	3677.1	2438.36	2810.74	2816.99	2113.28	2224.73	2051.54	2572.1	2328.78	2211.02	1965.83
Gtf3c4	1395.26	-0.227195	0.142903	0.0021487	0.0181052	1725.67	1616.79	1523.12	1292.91	1340.8	1726.75	1649.3	1133.86	1222.88	1393.59	998.497	1305.49	1402.68	1201.28
Clec12a	128.8	-1.29e-05	0.0014427	0.0021528	0.0181069	161.449	223.958	148.626	165.39	102.34	176.099	145.289	133.206	159.057	115.736	58.2162	61.9776	74.0728	77.7886
Sdhaf1	792.741	-1.42e-05	0.0014427	0.00215368	0.0181069	844.95	1228.19	929.806	1171.33	403.427	1304.11	951.551	702.711	775.661	759.418	552.172	536.7	544.965	393.388
Atp5j	5052.44	-0.435134	0.267003	0.00215061	0.0181069	4492.54	6644.1	8236.27	7041.55	3653.09	7516.49	5237.57	2998.1	3519.91	3385.67	5117.74	5178.43	4841.19	2871.51
Apol11b	13.4809	-1.33389	0.853721	0.00215316	0.0181069	10.6344	9.20377	14.2681	30.9635	10.3823	4.89164	69.057	3.21754	0	2.37813	1.76413	9.23071	9.40608	13.3352
Aldh2	25426	1.96e-05	0.00144271	0.00216341	0.0181485	23400.5	22159.6	21527	20482.7	30129.5	14818.7	15237.4	29348.5	30076.2	27363.6	28929.9	35362.8	22101.3	35026
Dok2	84.3425	-1.18e-05	0.0014427	0.00216291	0.0181485	87.0085	129.875	97.4988	199.375	74.1594	87.0712	81.6128	102.318	63.0031	70.5513	37.0467	52.7469	64.0789	34.4492
Eif3f	1464.4	-2.73e-05	0.00144272	0.002163	0.0181485	1472.38	1434.76	1603.97	2161.4	1601.84	1524.23	1705.8	1378.39	1172.27	1168.46	1593.01	1342.41	1176.94	1165.72
Ifi204	293.457	-0.394011	0.247404	0.00216323	0.0181485	265.859	379.4	379.294	489.374	238.793	388.396	313.895	276.065	269.571	211.654	215.224	147.691	309.813	223.364
Polr1c	224.944	-1.53e-05	0.00144267	0.00216482	0.0181503	213.654	191.234	248.503	370.807	235.827	283.715	269.95	175.034	214.83	195.8	194.054	189.889	198.115	167.801
Gm4477	23.9369	-3.27e-06	0.0014427	0.00216613	0.0181512	10.6344	15.3396	91.5538	137.448	25.2142	1.95666	3.58737	3.86105	5.16419	4.75627	3.52826	6.59336	18.8122	6.66759
Acin1	909.617	0.336067	0.210127	0.00216798	0.0181529	901.022	781.297	602.828	459.166	1023.4	671.133	877.113	1027.04	1109.27	1029.73	1030.25	1041.75	948.25	1232.39
Cox6b2	3.003	-4.5e-06	0.0014427	0.00216873	0.0181529	4.83381	5.1132	3.56703	6.04166	0	2.93498	13.4527	2.57403	1.03284	0.792712	0	0	0.58788	1.11127
Cenpa	74.966	-0.529768	0.336567	0.00217681	0.0182105	78.3077	113.513	82.0417	114.791	26.6974	125.226	117.487	48.9066	61.9703	44.3918	70.5651	56.7029	61.1395	47.7844
Samd1	566.946	-0.430559	0.274352	0.00218351	0.0182565	468.879	717.894	1014.23	990.832	397.495	695.591	526.447	437.586	426.562	437.577	458.673	552.524	477.358	335.602
Nceh1	2893.2	-0.384	0.242576	0.00219154	0.0183135	3065.6	3507.66	2866.7	2739.89	2404.25	4606.95	4900.35	2767.73	2625.47	2902.12	1682.98	1952.95	2052.88	2429.23
5033411D12Rik	381.112	0.453362	0.287932	0.00219429	0.0183265	210.754	176.917	376.916	503.723	369.314	204.47	230.489	503.223	509.189	454.224	458.673	510.326	385.061	442.284
Tcf21	174.177	-0.372632	0.24041	0.00221475	0.0184871	209.787	174.872	275.85	222.031	185.399	212.297	159.638	134.493	138.4	96.7108	229.337	125.274	129.921	144.465
Scaf11	1866.72	0.281923	0.180274	0.00222853	0.0185511	2010.86	1621.91	1369.74	1252.89	1870.3	1421.51	1686.07	1930.52	2157.6	2353.56	1623	2161.3	2062.28	2612.59
Abcg2	764.905	0.277619	0.16999	0.00222481	0.0185511	682.534	642.218	630.175	563.385	568.061	654.501	886.978	819.186	1055.56	746.734	767.396	846.588	801.868	1043.48
Fam49a	152.024	-0.353402	0.225966	0.00222811	0.0185511	161.449	159.532	258.015	154.062	180.949	191.752	148.876	155.085	142.532	118.114	135.838	88.3511	139.327	94.4576
2810025M15Rik	61.5015	-0.359598	0.227505	0.00222514	0.0185511	67.6733	66.4716	61.8285	78.5415	78.609	76.3096	79.8191	64.9943	51.6419	65.0024	44.1032	48.7909	40.5637	36.6718
Ptger2	49.512	-0.368056	0.235896	0.00222623	0.0185511	50.2716	49.0867	51.1274	54.3749	69.7099	71.4179	63.6759	43.115	27.8866	43.5991	42.3391	50.1096	36.4485	40.0056
Itm2c	1061.22	-0.308645	0.210071	0.00223779	0.0186078	1056.67	1197.51	1311.48	1875.18	922.543	1200.41	1042.13	1023.82	930.587	853.75	1005.55	747.687	912.977	776.775
2410004B18Rik	270.992	-0.337723	0.21674	0.00223778	0.0186078	244.591	284.294	373.349	434.999	269.94	323.826	283.403	187.261	198.305	216.41	246.978	266.372	287.473	176.691
Ndufaf6	286.331	-1.38e-05	0.0014427	0.00224886	0.0186896	200.12	242.366	479.171	601.145	320.369	378.613	250.219	176.321	190.042	200.556	278.732	253.185	242.206	195.583
Zfp518b	36.4084	0.788978	0.503197	0.00225327	0.0187095	27.0693	31.7019	14.2681	11.3281	10.3823	32.2848	32.2864	61.7768	64.036	84.0274	14.113	27.6921	27.6303	71.121
Fyco1	1602.87	0.339591	0.217225	0.00225619	0.0187095	1530.38	1424.54	1221.11	879.816	1523.23	1269.87	1482.48	1742.62	2444.73	2030.93	1213.72	1664.16	1838.89	2173.64
Sf1	1468.39	0.314432	0.202094	0.0022552	0.0187095	1335.1	1199.56	1148.58	860.181	1819.87	1088.88	1217.02	1565.01	1485.22	1587.8	1915.84	1759.11	1504.97	2070.29
Rab8b	177.968	-2.25e-05	0.00144271	0.00225473	0.0187095	186.585	161.577	229.479	203.906	215.062	260.235	177.575	195.626	145.63	141.895	149.951	118.681	157.552	147.798
B3galnt1	43.9441	-1.13e-05	0.0014427	0.00226015	0.0187321	33.8367	41.9283	53.5054	102.708	62.2939	53.808	47.5327	25.0968	22.7224	24.5741	44.1032	22.4174	52.9092	27.7816
Asrgl1	214.571	0.346043	0.222157	0.00226596	0.0187603	147.915	185.098	173.595	240.911	209.13	127.183	160.535	282.5	316.048	256.839	206.403	218.9	192.237	286.707
Cd300e	29.4021	-1.11e-05	0.0014427	0.00226625	0.0187603	35.7702	38.8603	21.4022	52.8645	59.3276	29.3498	27.8022	19.9488	35.1165	21.4032	12.3489	14.5054	22.9273	20.0028
Pop1	154.785	-0.446508	0.287251	0.00226727	0.0187603	191.419	155.441	120.09	154.062	134.97	314.043	254.704	138.998	109.481	126.834	84.6782	126.593	143.443	112.238
Zfp81	132.229	-1.76e-05	0.0014427	0.00226919	0.018766	174.984	183.053	196.187	129.14	87.5081	182.947	146.186	87.5171	114.645	137.139	81.1499	106.812	111.697	112.238
Mthfr	445.673	-1.65e-05	0.00144273	0.00227322	0.0187891	593.592	492.913	233.046	351.171	302.571	804.185	1338.09	453.673	336.705	295.681	259.327	308.569	219.867	250.035
Rbm26	404.985	0.334864	0.215786	0.00228868	0.0189066	487.248	352.811	291.307	312.656	289.222	321.87	305.824	321.754	467.876	445.504	402.221	556.48	584.94	530.074
Rorc	1554.76	0.760656	0.48654	0.00229041	0.0189105	481.447	739.369	1481.51	1798.15	1650.79	447.096	347.975	1516.11	1220.81	1613.17	1575.37	3851.84	2311.54	2731.49
Trip6	303.896	-2.37e-05	0.00144272	0.00230928	0.0190559	371.236	410.079	267.527	369.296	256.592	405.028	357.841	285.718	294.359	222.752	285.789	238.68	205.17	284.484
Sec62	3386.13	2.12e-05	0.00144271	0.00231485	0.0190916	2854.85	2327.53	3116.39	1820.05	3829.59	2869.44	3208.01	3362.33	3875.21	3545.8	4618.49	4396.45	3697.76	3883.87
Atxn2l	793.532	0.356018	0.229651	0.00231751	0.0191031	798.545	683.124	642.065	397.994	967.039	515.579	570.393	876.458	956.408	772.101	1003.79	953.4	882.407	1090.15
Ccnt1	227.587	0.38931	0.25338	0.0023257	0.0191602	237.823	161.577	161.705	151.041	261.041	135.009	179.369	252.899	186.944	279.827	209.931	274.284	318.043	376.719
Zfp709	225.378	-0.310061	0.202188	0.00232998	0.019185	237.823	266.909	325.789	300.572	197.264	303.282	192.821	164.095	183.845	205.312	176.413	184.614	239.855	176.691
Mat1a	162462	-0.341822	0.225339	0.00233679	0.0192306	187695	200583	149379	178966	183422	257066	175602	107095	98044.2	131272	174532	189666	116782	124365
Eif2ak4	137.299	0.275727	0.181035	0.00234313	0.0192724	147.915	115.558	98.6878	93.6457	137.937	118.378	115.693	148.007	155.959	160.128	171.12	135.823	141.091	182.248
Zc3h7a	803.009	0.181827	0.118034	0.00234649	0.0192896	808.213	669.83	632.553	726.509	861.733	693.634	717.475	831.413	901.668	914.789	915.583	820.214	920.62	827.893
Cluh	6179.61	-2.5e-05	0.00144271	0.00235017	0.0192907	7529.14	7365.06	5050.91	5799.99	6303.55	8384.27	8528.98	5536.1	5218.93	5481.6	5221.82	5639.96	4536.67	5917.49
Dctn2	1763.94	-0.291115	0.19182	0.00234971	0.0192907	1783.67	1975.74	2154.49	2699.87	1349.7	2186.56	2001.76	1474.92	1462.5	1273.89	1841.75	1666.8	1384.46	1439.09
Ctf1	173.664	-0.313348	0.203967	0.00235045	0.0192907	177.884	245.434	199.754	253.75	149.802	184.904	197.306	178.252	164.221	151.408	102.319	133.186	136.388	156.688
Sult1b1	895.579	1.48e-05	0.0014427	0.00235859	0.0193366	564.589	798.682	953.586	825.441	479.07	655.48	620.616	565	1001.85	970.279	1374.26	1221.09	1611.38	896.791
Vstm4	46.3249	-0.400864	0.263304	0.00235767	0.0193366	41.5707	64.4264	78.4747	43.0468	50.4284	55.7647	56.5012	46.3326	38.215	30.123	42.3391	34.2855	37.0364	30.0042
Commd6	972.106	-1.55e-05	0.0014427	0.00236548	0.0193826	760.841	1195.47	1544.52	1721.87	646.67	1256.17	1098.63	629.994	779.793	728.502	843.253	884.829	928.85	590.082
Lrp4	766.507	0.304992	0.200523	0.0023687	0.0193985	657.398	679.033	793.07	461.432	846.901	540.037	567.702	846.213	760.169	760.21	917.347	1032.52	808.923	1060.15
Adck5	315.163	-0.321899	0.212956	0.00237572	0.0194455	349.001	370.196	285.362	302.083	351.516	401.114	503.129	294.727	248.914	299.645	266.383	241.317	181.067	317.822
Gm10033	418.404	-0.448309	0.297738	0.00238251	0.0194906	496.915	670.852	681.303	484.843	298.121	535.145	420.62	218.793	348.066	366.233	224.044	366.591	504.989	241.145
Rras2	806.838	-0.344603	0.228701	0.00238526	0.0194922	878.786	935.716	945.263	713.671	599.208	1357.92	1195.49	662.813	702.33	591.363	703.887	739.775	727.207	542.298
Zfp251	73.1511	-0.445294	0.293101	0.00238621	0.0194922	128.579	75.6754	55.8835	99.6873	99.3736	84.1362	84.3033	64.3508	59.9046	78.4784	61.7445	30.3295	60.5516	41.1168
Mthfd2l	70.9969	-0.518115	0.344165	0.00238657	0.0194922	53.1719	78.7433	120.09	132.916	34.1133	112.508	91.4781	41.828	57.8389	61.0388	59.9804	54.0656	51.7334	44.4506
Xrcc6	204.298	0.256135	0.170472	0.00239183	0.0195247	159.516	148.283	216.4	181.25	200.23	161.424	175.781	186.617	256.144	240.984	250.506	253.185	198.703	231.143
Zmiz1	1099.43	0.514563	0.342298	0.00239839	0.019564	1190.08	990.939	699.138	376.093	1119.81	681.894	671.736	1249.69	865.518	963.145	1333.68	1637.79	1343.31	2269.2
Bpnt1	1695.36	3.25e-05	0.00144272	0.00239923	0.019564	1476.24	1319.21	1675.31	1628.98	1821.36	1400.97	1340.78	1601.69	1766.15	1902.51	2000.52	1967.46	1954.7	1879.15
Slc26a2	78.5243	0.559826	0.372122	0.0024035	0.0195883	76.3742	64.4264	42.8044	50.5989	96.4073	30.3282	39.4611	138.354	119.809	136.346	68.801	56.7029	71.1334	107.793
Fnbp4	499.697	0.235735	0.15553	0.00240566	0.0195954	512.384	494.958	424.477	337.578	427.158	454.922	432.279	499.362	547.404	540.629	532.767	499.777	631.971	660.092
Ppp1r2-ps3	85.5345	-0.299026	0.198159	0.00240939	0.0196153	78.3077	99.1961	104.633	126.12	81.5754	104.681	92.3749	66.2813	72.2987	76.1003	70.5651	69.8896	68.7819	86.6787
Nploc4	2279.77	-0.18099	0.119196	0.00241161	0.0196228	2347.3	2194.59	2240.09	2608.49	2749.83	2723.66	2547.93	2146.1	1864.27	2041.23	2385.1	2074.27	1874.75	2119.18
Bik	107.718	-1.26e-05	0.0014427	0.00241402	0.0196319	88.9421	153.396	131.98	157.838	63.7771	145.771	203.584	117.762	100.185	84.0274	89.9706	59.3403	57.0243	54.452
Spic	42.5346	-0.39803	0.263185	0.00241991	0.0196692	42.5375	61.3584	65.3955	35.4947	47.462	51.8514	55.6043	41.828	30.9851	32.5012	29.9902	26.3735	34.097	40.0056
Mup20	213492	-8.84e-06	0.0014427	0.00242806	0.0197249	249953	215191	456548	269357	150468	319858	349849	38183.2	128041	67179.1	247911	168863	244545	82946
Dennd4c	859.848	0.204126	0.135979	0.00243033	0.0197253	788.877	670.852	823.984	624.556	900.296	754.291	837.652	897.05	920.259	952.839	850.31	1069.44	971.765	975.691
Dtx4	377.332	-0.595921	0.402614	0.00243071	0.0197253	599.392	511.32	287.74	212.213	234.344	776.792	799.985	314.675	336.705	333.732	246.978	253.185	202.231	173.357
Gimap1	73.6885	-0.459835	0.301046	0.00243424	0.0197433	114.078	86.9245	82.0417	95.1561	66.7435	114.464	78.9222	82.369	69.2001	62.6242	33.5184	31.6481	71.7213	42.2281
Syde2	335.202	0.357199	0.239317	0.00243629	0.0197495	266.826	253.615	426.855	290	304.054	188.817	195.512	315.962	400.741	359.891	349.297	431.206	454.431	455.619
Mars2	127.841	0.372995	0.246491	0.00244457	0.0197954	155.649	114.536	87.9867	96.6665	78.609	108.594	86.9938	160.234	144.597	207.69	98.7912	137.142	152.261	160.022
Rcsd1	187.594	-0.262536	0.176255	0.00244348	0.0197954	181.751	211.687	192.62	256.015	238.793	209.362	197.306	142.859	169.385	148.237	192.29	138.461	197.528	150.021
Acot4	3142.32	-0.37647	0.25411	0.00244765	0.0198097	3151.64	4635.63	3314.96	4146.09	3217.04	3701.99	4016.96	2875.84	1929.34	2957.61	1388.37	3679.1	2249.82	2728.16
Akap5	48.2585	0.508616	0.341801	0.00245114	0.0198274	46.4046	34.7698	55.8835	26.4322	44.4957	21.5232	25.1116	54.6982	49.5762	84.0274	52.9239	36.9228	61.7274	81.1224
Tnfrsf18	41.8989	0.469182	0.311689	0.00245629	0.0198585	54.1386	40.9056	19.0242	25.677	25.2142	28.3715	30.4927	55.3417	56.8061	42.8064	38.8108	59.3403	44.091	65.5647
Dynll2	3378.86	0.341099	0.223505	0.00246349	0.0199061	2820.04	2304.01	2614.63	2041.32	4540.04	2305.92	3007.12	4383.58	4250.13	4309.18	3833.45	4145.91	3150.45	3598.28
Rsu1	246.018	0.254576	0.171298	0.00246514	0.0199088	203.987	201.46	228.29	274.14	237.31	192.731	159.638	270.273	292.293	278.242	299.902	271.647	239.855	294.485
Dnalc4	268.687	-1.73e-05	0.00144269	0.00247093	0.0199449	237.823	318.041	313.899	425.937	194.298	394.266	327.348	250.968	233.421	260.802	181.705	189.889	229.861	203.362
Cacna1s	2.44337	-2.14e-06	0.00144269	0.00247842	0.0199948	0	1.02264	3.56703	0.755207	1.48319	0.978328	23.3179	0	0	0	1.76413	1.31867	0	0
Ptk2b	646.931	0.20884	0.14017	0.0024798	0.0199953	584.891	589.041	583.804	565.65	585.86	500.904	640.346	740.034	757.07	737.222	582.162	667.248	644.904	877.9
Fam228a	15.9284	0.864327	0.570155	0.00248314	0.0200059	7.73409	13.2943	13.0791	14.3489	7.41594	2.93498	7.17475	16.0877	24.7881	38.8429	3.52826	13.1867	20.5758	40.0056
Zfp423	24.1308	0.844346	0.569465	0.00248445	0.0200059	17.4017	11.249	19.0242	10.5729	16.3151	10.7616	16.1432	66.9248	53.7076	50.7335	17.6413	11.8681	8.8182	26.6704
Cryl1	171.432	0.392791	0.263429	0.00248508	0.0200059	116.011	139.079	133.169	209.192	88.9913	151.641	121.971	245.82	199.338	191.836	179.941	191.208	144.031	287.818
2610035D17Rik	18.0982	-0.652352	0.439716	0.00249235	0.0200538	25.1358	30.6792	22.5912	20.3906	10.3823	24.4582	32.2864	10.2961	11.3612	3.96356	19.4054	9.23071	17.6364	15.5577
Golga4	1833.87	0.528335	0.359966	0.00251025	0.0201872	1574.85	1178.08	896.513	508.254	2691.99	1098.66	1502.21	2316.63	2592.42	2541.43	1804.7	2200.86	2060.52	2707.04
Gm5088	1007.75	-0.255597	0.17426	0.00251431	0.0202091	1134.98	1090.13	840.63	1340.49	1146.5	995.938	1423.29	906.703	935.751	915.582	1009.08	718.677	820.68	830.116
Cyp2a4	115.419	1.16053	0.830777	0.0025219	0.0202593	9.66761	28.6339	108.2	106.484	97.8905	14.6749	8.96844	218.793	119.809	127.627	139.366	237.361	131.685	266.704
Sdf2	883.467	-0.272097	0.186339	0.00252748	0.0202934	740.539	814.022	1324.56	1107.89	883.981	1128.01	1042.13	788.297	774.628	688.074	906.762	734.501	738.377	696.764
Slain2	1829.77	0.324935	0.219473	0.00254093	0.0203906	1425.01	1227.17	1595.65	1794.37	1874.75	1414.66	1371.27	1510.96	1557.52	1808.97	2515.65	2653.17	2557.28	2310.32
C130083M11Rik	86.5194	0.401113	0.270373	0.00254617	0.0204072	82.1747	82.8339	66.5846	45.3124	62.2939	79.2445	68.1601	96.5262	104.317	149.822	59.9804	85.7137	120.515	107.793
Phf14	379.896	0.245356	0.166374	0.00254713	0.0204072	318.065	310.883	404.263	277.161	338.167	366.873	312.102	335.268	432.759	397.941	398.693	506.37	433.267	486.734
Rpl36	267.137	-0.331026	0.22851	0.00254838	0.0204072	240.724	256.683	342.435	466.718	301.087	308.173	264.569	212.358	197.272	186.287	301.666	241.317	202.819	217.808
Tmem26	67.8317	-0.66307	0.462745	0.00254596	0.0204072	33.8367	55.2226	133.169	136.692	169.084	48.9164	55.6043	40.541	42.3464	34.8793	47.6315	51.4282	65.8425	34.4492
Prkaa2	3183.74	0.324549	0.216164	0.00255628	0.0204489	2537.75	2294.81	2835.79	3123.54	3590.8	2049.6	2228.66	3139.03	3511.65	4084.05	2808.49	3526.13	3701.29	5140.72
Atpif1	297.621	-0.390909	0.269642	0.00255562	0.0204489	284.228	389.626	564.78	388.176	192.815	411.876	265.466	265.769	265.439	228.301	239.921	241.317	223.394	205.584
Rpgrip1	14.9423	0.641342	0.422642	0.00256811	0.0205219	12.5679	14.317	5.94505	7.55207	7.41594	14.6749	9.86528	20.5923	25.8209	17.4397	7.05651	15.8241	22.3394	27.7816
Phc3	1062.33	0.344308	0.233191	0.00256746	0.0205219	1170.75	951.056	755.021	573.957	1084.21	774.836	836.755	1032.83	1150.58	1279.44	894.413	1371.42	1493.8	1503.54
Nbr1	4140.67	0.203756	0.140679	0.00257174	0.02054	3786.8	3381.87	3898.76	3148.46	4772.9	3405.56	3560.47	4055.39	4791.34	4512.91	4285.07	4947.66	4604.86	4817.34
Akap9	1204.35	0.365864	0.251288	0.00257482	0.0205539	1185.25	1017.53	909.593	505.989	1053.06	1036.05	1159.62	1330.13	1592.64	1528.35	943.809	1337.13	1462.64	1799.14
Wdr11	541.088	0.212379	0.146208	0.00258133	0.0205949	469.846	482.686	519.597	388.176	536.914	484.272	495.058	568.861	545.338	579.472	585.691	623.732	544.377	751.216
Aplf	43.2851	0.449138	0.306329	0.00258479	0.0206117	31.9031	34.7698	33.2923	46.8228	38.5629	27.3932	22.4211	57.2722	72.2987	57.8679	29.9902	54.0656	38.2122	61.1196
Ugp2	8338.99	0.458803	0.299561	0.00259207	0.0206589	4675.26	4365.65	11120.8	8959.78	7607.28	4433.78	4037.59	8752.35	10773.5	9010.75	11507.4	10275.1	9648.28	11578.3
Rbm19	155.772	0.341624	0.234688	0.00260361	0.02074	161.449	136.011	105.822	112.526	158.701	90.0062	139.908	227.802	180.747	219.581	132.31	164.834	151.085	200.028
Sult1c2	76.3449	0.5685	0.39015	0.00260869	0.0207696	30.9364	43.9735	57.0725	98.9321	48.9452	44.0247	59.1917	131.276	126.006	138.725	40.575	80.439	67.6062	101.125
Slc26a1	4976.2	2.57e-05	0.00144271	0.00262171	0.0208513	4410.37	4838.11	3753.7	4236.71	5257.9	3867.33	4089.61	4823.74	4613.69	5955.64	4784.32	5665.02	6480.79	6889.85
1110001A16Rik	295.327	-0.375215	0.261993	0.00262146	0.0208513	275.527	356.902	455.391	506.744	232.861	360.025	276.228	186.617	271.636	255.253	216.988	253.185	302.758	184.47
Stk35	739.028	1.48e-05	0.0014427	0.00262644	0.020878	509.483	530.75	703.894	673.645	956.657	339.48	356.047	852.005	780.826	872.775	714.472	929.664	967.65	1159.05
Ppan	179.817	0.307983	0.214767	0.00262856	0.0208839	139.214	155.441	122.468	138.958	172.05	156.532	172.194	167.312	154.926	229.094	271.676	201.757	175.776	260.036
Fryl	377.503	0.394388	0.275772	0.00263249	0.0209042	334.499	331.336	260.393	154.062	473.137	237.734	323.761	464.613	460.646	505.75	372.231	432.525	380.946	553.41
Bbip1	580.162	-0.416993	0.291165	0.00263686	0.0209279	520.118	780.275	902.458	791.457	401.944	815.925	709.403	363.582	428.628	428.857	546.88	527.469	640.789	264.481
Trpv2	28.0231	-1.06e-05	0.0014427	0.00264116	0.0209511	30.9364	36.8151	14.2681	43.0468	31.147	38.1548	60.0885	31.5319	19.6239	21.4032	21.1695	10.5494	14.697	18.8915
Glo1	4370.02	0.252505	0.183796	0.00264736	0.0209892	4071.03	3505.61	4698.97	2748.2	4672.04	3307.73	3539.84	5029.02	5576.29	5141.53	4378.57	4698.43	4405.57	5407.42
Pax8	3.56728	1.62364	1.01742	0.00265887	0.0209966	1.93352	0	0	0	2.96638	0	3.58737	5.14807	14.4597	7.1344	5.29239	1.31867	5.8788	2.22253
Spata5	81.8534	0.289656	0.200889	0.00265708	0.0209966	79.2744	51.132	66.5846	70.2343	77.1258	72.3963	72.6443	79.795	90.8897	113.358	84.6782	94.9444	102.879	90.0125
Btaf1	772.501	0.277075	0.191335	0.00265354	0.0209966	635.162	531.773	693.193	446.327	836.518	754.291	747.968	777.358	890.306	791.919	924.403	944.17	977.056	864.565
Slc11a2	605.998	0.259668	0.18057	0.00265533	0.0209966	532.686	435.645	466.092	517.317	569.545	538.08	618.822	927.939	701.297	665.085	629.794	722.633	536.734	622.309
Nipsnap3b	1688.63	-3.04e-05	0.00144276	0.00266074	0.0209966	1745.97	1815.19	2127.14	2575.26	1466.87	1929.26	1686.07	1400.27	1398.46	1361.88	1716.5	1628.56	1471.46	1317.96
Rbm4	523.89	-0.200282	0.140509	0.00265661	0.0209966	558.788	527.683	615.907	697.056	631.838	546.885	469.049	438.873	468.908	474.042	476.315	481.315	504.401	443.395
Ppp2cb	838.426	-0.221389	0.155921	0.00265548	0.0209966	853.65	786.411	984.5	1127.52	986.321	951.913	845.724	725.234	688.903	734.844	894.413	810.984	741.904	605.64
Mocs3	521.294	-0.347615	0.243666	0.00266056	0.0209966	581.024	713.803	491.061	735.572	311.47	772.879	692.363	489.066	461.679	447.882	381.052	406.151	427.389	386.72
Uqcrq	9415	-0.443376	0.315475	0.00265851	0.0209966	8033.79	11718.4	15988.6	15686.4	7143.04	12940.3	9343.32	6536.11	5765.3	5577.52	10523	10230.3	7463.13	4860.68
Akr1d1	3981.75	0.593226	0.411666	0.00266947	0.0210451	2294.13	2870.55	4589.58	3887.05	3498.84	1535	966.797	3087.55	3359.82	4838.71	4646.71	7570.5	6649.51	5949.72
R3hcc1	198.583	0.264807	0.184227	0.00266966	0.0210451	179.818	174.872	134.358	160.104	148.319	189.796	213.449	232.95	255.111	264.766	192.29	199.12	195.176	240.033
Gen1	26.1708	0.472381	0.330197	0.00267438	0.0210713	21.2688	17.3849	26.1582	13.5937	26.6974	15.6532	20.6274	23.8098	35.1165	31.7085	28.2261	25.0548	39.9758	41.1168
Asns	17.2401	-7.4e-06	0.0014427	0.00267941	0.0210911	33.8367	18.4075	20.2132	19.6354	13.3487	20.5449	39.4611	7.7221	15.4926	3.96356	29.9902	6.59336	8.8182	3.3338
Pigq	1337.36	-2.69e-05	0.00144271	0.00267967	0.0210911	1490.75	1575.89	1142.64	1706.77	1191	1725.77	1646.61	1367.45	1131.99	1242.18	1180.2	1098.45	1109.92	1113.49
Itih5	597.215	-0.47394	0.339082	0.00268173	0.0210964	873.952	785.388	574.292	414.609	547.297	1016.48	979.353	273.491	438.956	321.048	628.03	425.931	695.462	386.72
F2	32116	-0.220164	0.156548	0.00269905	0.0212216	31045.6	34143.9	35551.4	47229.9	32427	35495.7	34582.3	26975.9	26081.2	26459.1	33179.7	32972.1	26529.2	26950.4
Mis12	424.005	0.309496	0.217871	0.00270489	0.0212565	331.599	244.411	406.641	308.88	517.633	348.285	344.388	452.386	495.762	570.752	381.052	477.359	477.946	578.969
Susd3	6.12135	-6.99e-06	0.0014427	0.00271123	0.0212879	6.76733	9.20377	7.13406	9.06249	8.89913	11.7399	10.7621	8.36561	1.03284	3.96356	1.76413	1.31867	2.35152	3.3338
Nid2	75.2757	-1.14e-05	0.0014427	0.00271169	0.0212879	126.646	87.9471	86.7977	32.4739	69.7099	115.443	153.36	72.7164	64.036	46.77	38.8108	47.4722	50.5577	61.1196
Bcorl1	182.377	0.388837	0.276928	0.0027144	0.0212981	188.518	165.668	155.76	89.1144	180.949	115.443	129.145	225.228	218.962	261.595	164.064	195.164	156.964	306.709
Ip6k1	2470.4	-0.274276	0.195994	0.00271619	0.0213011	2253.52	2480.93	3135.42	4164.97	3062.78	2447.78	2204.44	2115.21	2021.26	2134.77	2176.93	2154.71	2119.31	2113.63
Npat	257.273	0.252882	0.179455	0.00271792	0.0213037	281.328	201.46	210.455	169.166	231.377	244.582	228.695	258.69	301.589	296.474	255.799	275.603	291	355.605
Zfp956	198.386	-1.69e-05	0.0014427	0.00271958	0.0213057	259.092	342.585	196.187	277.161	149.802	198.601	226.901	187.261	212.765	173.604	141.13	122.637	135.212	154.466
Zfp820	227.206	-1.19e-05	0.0014427	0.00272152	0.0213099	354.801	410.079	268.716	162.37	130.521	398.179	286.093	165.382	208.633	223.545	93.4988	159.559	202.819	116.683
Ppip5k2	1239.89	0.429504	0.307782	0.00273441	0.0213998	1267.42	979.69	726.485	748.41	1343.77	816.904	884.288	911.851	1168.14	1045.59	2178.7	2076.91	1758.94	1451.31
Cdk9	872.844	-2.39e-05	0.00144271	0.00274179	0.0214354	906.822	936.739	972.61	1284.61	802.405	1143.67	871.732	713.651	784.957	657.951	954.394	832.082	652.547	705.654
Dda1	604.533	-0.328288	0.234049	0.00274122	0.0214354	550.087	673.92	689.626	1081.46	803.888	600.693	544.384	495.501	412.102	461.358	675.661	479.997	510.28	484.512
Chrm1	9.37688	0.806392	0.552673	0.00275124	0.0214982	10.6344	8.18112	4.75604	3.02083	0	4.89164	7.17475	10.9396	18.5911	14.2688	17.6413	7.91204	8.8182	14.4465
Park2	58.0506	0.544023	0.391209	0.00275551	0.0215205	31.9031	38.8603	58.2615	68.7238	43.0125	18.5882	34.0801	49.5501	59.9046	69.7586	52.9239	94.9444	69.9577	122.239
Coro7	181.731	0.332855	0.238407	0.00276925	0.0216167	196.253	183.053	127.224	110.26	146.836	135.009	156.051	249.681	256.144	232.264	181.705	174.065	153.437	242.256
BC018242	128.994	0.315743	0.225713	0.00277964	0.0216866	105.377	126.807	76.0966	108.75	111.239	95.8761	130.042	113.257	181.779	132.383	169.356	121.318	176.952	156.688
Cltb	1409.99	-0.256745	0.186401	0.00278123	0.0216879	1402.77	1522.71	1381.63	1871.4	1474.29	1744.36	1784.72	1261.28	1160.91	1074.92	1649.46	1374.06	1010.57	1026.81
Gprc5b	28.4074	0.828966	0.601905	0.00279156	0.0217572	19.3352	14.317	17.8351	21.901	20.7646	10.7616	13.4527	114.544	42.3464	18.2324	42.3391	13.1867	16.4606	32.2267
Morf4l2	3406.84	-2.07e-05	0.0014427	0.0027988	0.0218025	2891.58	3265.29	4389.82	4459.5	4562.29	4013.1	3908.44	2572.75	2531.49	2520.03	4023.98	3138.44	3168.67	2250.31
Ctnnd1	2179.58	0.309922	0.224748	0.00280363	0.0218289	2250.62	1934.84	1425.62	1248.36	2557.02	1572.17	1817.01	2531.56	2474.68	2581.86	2259.85	2771.85	2080.51	3008.2
Trub1	390.458	0.319617	0.230162	0.00280805	0.0218423	418.608	403.943	277.039	258.281	265.491	302.303	357.841	440.803	473.04	501.786	324.6	350.767	538.498	553.41
Aldh1l2	9.42157	-9.09e-06	0.0014427	0.00280823	0.0218423	11.6011	16.3622	7.13406	14.3489	16.3151	12.7183	11.659	8.36561	3.09851	4.75627	3.52826	6.59336	7.64244	7.77886
Ubr1	687.776	0.236781	0.171436	0.00281648	0.0218728	628.395	590.064	590.938	410.833	692.649	671.133	636.759	659.596	748.808	735.636	869.715	814.94	744.844	834.561
R3hdm4	933.053	0.194071	0.140322	0.00281425	0.0218728	877.819	872.312	763.344	855.65	886.947	686.786	927.336	1128.71	1126.83	1030.53	991.44	981.092	847.135	1086.82
Zdhhc20	554.814	-0.188751	0.136584	0.00281543	0.0218728	634.196	570.633	678.925	652.499	617.007	573.3	532.725	433.081	493.697	473.249	596.275	535.381	509.692	466.732
Mtrr	184.821	0.292436	0.212049	0.00282431	0.0218888	126.646	134.989	211.644	171.432	197.264	120.334	139.011	213.001	195.206	228.301	174.649	218.9	211.637	244.478
Brwd1	1110.85	2.87e-05	0.00144271	0.00282241	0.0218888	1023.8	1025.71	1002.34	822.421	1122.77	997.894	915.677	946.6	1168.14	1154.19	1441.29	1327.9	1286.28	1316.85
Srsf11	1276.28	2.18e-05	0.0014427	0.00282334	0.0218888	1273.22	1179.1	971.421	899.452	1096.08	980.284	1230.47	982.637	1357.15	1249.31	1630.05	1578.45	1830.07	1610.22
Gm14446	31.6877	-9.09e-06	0.0014427	0.0028236	0.0218888	26.1026	33.7471	52.3164	88.3592	29.6638	43.0464	22.4211	21.2358	21.6896	15.8542	31.7543	7.91204	31.7455	17.7803
Cry2	954.451	2.08e-05	0.0014427	0.00282804	0.0219065	904.889	812.999	863.221	777.863	1094.59	571.343	640.346	1036.69	1094.81	956.01	1395.43	1065.49	921.795	1226.84
Snord19	4.59572	1.22648	0.85198	0.00283513	0.0219166	2.90028	1.02264	1.18901	0.755207	5.93276	0	2.69053	5.79157	3.09851	3.17085	8.82064	9.23071	5.29092	14.4465
Hivep1	531.189	0.604388	0.444927	0.00283245	0.0219166	395.405	443.826	272.283	197.109	674.851	283.715	312.998	714.294	476.138	928.265	231.101	658.018	588.468	1260.18
Hipk1	2887.1	0.199776	0.142839	0.00283293	0.0219166	2581.25	2402.18	2961.82	2548.82	2966.38	2274.61	2385.6	2832.08	2828.94	3193.84	2933.75	3826.79	3243.92	3439.37
Pdcd5	507.09	-1.98e-05	0.0014427	0.00283443	0.0219166	535.586	599.267	633.742	701.587	372.28	732.767	536.313	386.748	381.117	381.294	550.408	461.535	483.237	343.381
Dlgap4	392.502	0.260953	0.201586	0.00285214	0.0220369	305.497	321.109	288.929	320.208	482.036	297.412	349.769	509.015	418.299	423.308	518.654	437.799	346.261	476.733
Vps13d	2103.24	7.66e-06	0.00144267	0.0028545	0.0220439	1903.55	1559.53	1489.83	826.952	2693.47	1493.91	1744.36	2602.99	2520.12	2672.23	1892.91	2738.88	2101.67	3204.89
9430083A17Rik	46.7079	-7.49e-06	0.0014427	0.00286197	0.0220903	113.111	77.7207	15.4571	20.3906	32.6302	120.334	75.3349	19.3052	33.0508	30.123	22.9337	31.6481	44.091	17.7803
Ddx46	761.582	0.333421	0.243418	0.00286393	0.0220942	779.21	698.464	445.879	359.479	737.145	606.563	783.841	821.76	1029.74	931.436	816.792	789.885	881.82	980.136
Pum1	871.136	0.365377	0.263963	0.00287063	0.0221346	915.523	689.26	563.591	397.994	1018.95	589.932	778.46	1034.76	1051.43	1146.26	867.951	1053.62	832.438	1255.73
Samd4	117.064	0.466058	0.346384	0.00287842	0.0221378	80.2412	68.5169	93.9318	80.052	155.735	66.5263	80.7159	224.584	155.959	180.738	102.319	127.911	80.5395	141.131
Ugt1a1	5088.98	0.377647	0.265801	0.00287542	0.0221378	3529.65	3277.56	3905.9	4350.75	6868.65	3125.76	3731.77	7778.08	6381.91	6925.92	4706.69	5773.15	4145.73	6744.27
Zfp790	290.758	0.282079	0.206998	0.00287977	0.0221378	239.757	190.211	268.716	206.172	363.381	240.669	233.179	321.111	348.066	364.647	257.563	379.778	335.091	322.267
Rps15	1843.97	-2.01e-05	0.0014427	0.00287614	0.0221378	1765.31	1915.41	2479.09	2527.68	1999.34	2230.59	2007.14	1534.12	1367.48	1200.96	2243.97	1912.08	1404.44	1227.95
Fastkd5	474.27	-0.318984	0.236323	0.00287979	0.0221378	436.009	389.626	678.925	635.884	462.755	717.114	555.146	376.452	357.362	443.126	331.656	460.217	483.237	312.266
Tmem254a	65.7415	-0.40446	0.304037	0.00287263	0.0221378	48.3381	59.3132	102.255	63.4374	97.8905	84.1362	101.343	41.1845	57.8389	49.9408	65.2728	58.0216	55.8486	35.5605
Cwc27	46.938	0.466704	0.343898	0.00288756	0.0221862	37.7037	48.0641	17.8351	17.3698	45.9789	42.0681	42.1517	60.4898	69.2001	67.3805	47.6315	42.1975	53.4971	65.5647
Lhx6	219.365	0.40377	0.295476	0.00289425	0.0222264	218.488	215.777	141.492	148.776	111.239	185.882	193.718	270.273	245.815	336.902	146.423	239.998	225.158	391.166
Hbp1	1880.72	0.186153	0.1373	0.00290446	0.0222935	1685.07	1519.64	1740.71	1711.3	2080.91	1498.8	1643.91	1857.16	2002.67	1886.65	2062.27	2219.33	2035.83	2385.89
Morc3	554.966	0.310639	0.229125	0.00291591	0.0223623	490.148	466.324	640.876	395.729	526.532	357.09	382.952	570.148	551.535	575.509	568.049	784.61	867.71	592.305
Rnf19a	1502.69	-2.64e-05	0.00144274	0.00291785	0.0223623	1544.88	1689.4	1537.39	1474.16	1493.57	2083.84	2231.35	1021.25	1011.15	1254.07	1381.31	1686.58	1307.44	1321.3
Myd88	595.731	-0.286885	0.214999	0.00291729	0.0223623	657.398	613.584	552.89	860.936	757.909	646.675	704.022	517.381	406.938	435.199	645.671	664.611	480.298	396.722
Cbx1	190.804	0.198445	0.145638	0.00292179	0.0223699	192.386	160.555	154.571	148.776	188.365	165.337	189.234	207.853	201.403	214.032	195.818	218.9	213.988	220.031
Derl1	3585.12	-0.17875	0.133716	0.00292038	0.0223699	3626.32	3495.39	3863.09	4361.32	3888.92	4117.78	4102.16	3314.71	3003.49	3004.38	4041.62	3353.38	3006.42	3012.64
2510039O18Rik	1524.2	-0.294375	0.212863	0.00293305	0.0224448	1345.73	1495.1	1916.68	2665.13	1641.89	1726.75	1498.63	1438.24	1108.24	1263.58	1402.48	1472.96	1232.2	1131.27
Gckr	1877.58	0.235857	0.168288	0.00293758	0.0224681	1659.93	1647.47	1774	2110.8	1529.17	1502.71	1321.95	1823.06	2161.73	2070.56	1901.73	1959.55	2197.49	2625.92
Coasy	3487.86	-0.296354	0.210492	0.00294591	0.0225204	3689.16	4769.6	4199.58	5730.51	2656.39	3790.04	3281.55	2843.02	2899.18	2715.83	2741.46	3366.57	3132.22	3014.86
Hsd17b13	4921.17	0.300419	0.215627	0.00294991	0.0225397	3373.03	3412.55	4721.56	3843.25	5011.69	4201.92	4571.21	7494.3	6909.69	5265.98	5735.18	4496.67	4065.19	5794.14
Usp42	256.7	0.251485	0.187548	0.00295556	0.0225715	288.095	231.117	227.101	185.026	197.264	200.557	231.386	258.69	270.604	302.816	232.865	305.932	304.522	357.828
Hrg	18241	1.91e-05	0.0014427	0.00296835	0.0226578	14443.4	12043.6	13162.3	14380.7	25758.5	12341.6	14610.5	21491.2	21782.6	21740.1	22169.8	23712.4	17300.7	20436.2
Cttn	765.347	0.193179	0.138396	0.00297414	0.0226905	673.833	597.222	642.065	636.64	799.439	783.641	687.879	848.144	792.187	764.967	959.686	886.148	749.547	893.458
Zfp954	299.91	-0.425868	0.326068	0.00297707	0.0227015	238.79	295.543	539.81	580.754	222.478	373.721	314.792	223.297	231.356	233.057	271.676	284.833	237.503	151.132
Ugt1a6a	1159.42	0.363289	0.271938	0.00298264	0.0227111	924.224	885.607	923.861	1204.56	1398.65	593.845	649.315	1456.26	1430.48	1382.49	1173.15	1562.63	989.989	1656.9
Srgap3	46.2116	-6.81e-06	0.0014427	0.00297988	0.0227111	111.178	110.445	29.7252	41.5364	47.462	82.1795	36.7706	10.2961	14.4597	15.0615	7.05651	56.7029	54.0849	30.0042
Tspan33	203.454	-1.77e-05	0.0014427	0.00298283	0.0227111	224.289	199.415	160.516	250.729	231.377	300.347	304.03	147.363	204.502	152.201	234.629	151.647	162.843	124.462
Ran	857.705	-0.14302	0.115088	0.00299426	0.0227867	946.459	945.943	867.977	896.431	915.127	968.544	924.646	809.533	712.658	776.065	933.224	733.182	761.304	816.78
Mpv17l2	277.805	-0.253106	0.193058	0.00299849	0.0228075	279.394	353.834	278.228	413.098	244.726	334.588	295.062	243.89	207.6	221.167	291.081	259.778	234.564	232.255
Tsen54	147.353	-0.374171	0.282781	0.00300075	0.0228132	158.549	153.396	205.699	280.937	93.4409	193.709	147.082	129.989	107.415	130.005	102.319	127.911	115.812	116.683
Ahdc1	542.114	0.422826	0.323922	0.00300689	0.0228485	442.777	370.196	476.793	328.515	703.031	316.978	316.586	570.148	469.941	505.75	917.347	965.268	506.164	700.097
Gatsl2	58.6288	0.52381	0.394646	0.00300955	0.0228572	57.0389	55.2226	28.5362	37.7604	44.4957	28.3715	49.3264	109.396	81.5942	101.467	40.575	42.1975	47.0304	97.7914
Acvr1	254.694	0.32241	0.246729	0.00303447	0.0230349	272.627	253.615	212.833	153.307	215.062	180.991	192.821	270.917	277.833	373.367	241.686	265.053	242.206	413.391
Nt5c3	529.163	-0.243051	0.188242	0.00304085	0.0230719	551.054	528.705	787.125	542.994	530.982	671.133	567.702	471.048	489.565	401.112	596.275	421.975	438.558	410.057
Tyw5	403.113	-0.483269	0.377064	0.00304387	0.0230832	370.27	601.313	676.547	610.207	177.983	646.675	454.7	207.21	359.428	315.499	241.686	309.888	443.261	228.921
Slc35e3	740.728	0.34217	0.261491	0.00304792	0.0231024	553.954	481.664	524.353	811.848	809.821	483.294	587.433	907.99	810.778	983.755	709.18	1280.43	788.935	636.755
Rab2b	79.9943	0.299553	0.22946	0.00305705	0.02316	68.6401	75.6754	74.9076	46.0676	86.025	66.5263	58.2948	101.674	84.6927	90.3691	72.3293	96.2631	92.885	105.57
Adam8	15.5655	1.01724	0.871055	0.00307894	0.0232677	4.83381	2.04528	11.8901	5.28645	22.2478	3.91331	4.48422	43.115	13.4269	3.96356	51.1597	13.1867	10.5818	27.7816
Fcrl1	10.2816	-9.32e-06	0.0014427	0.00307767	0.0232677	17.4017	10.2264	10.7011	12.0833	5.93276	29.3498	14.3495	7.7221	9.29554	7.1344	5.29239	1.31867	6.46668	6.66759
[truncated: 13,163 more rows]
