# Supplementary material for: Resolvin E1-ChemR23 Axis Regulates the Hepatic Metabolic and Inflammatory Transcriptional Landscape in Obesity at the Whole Genome and Exon Level
Source: Front Nutr. 2021 Dec 24;8:799492. doi: 10.3389/fnut.2021.799492 (PMC8740313; doi:10.3389/fnut.2021.799492)
Supplement: Supplementary file 3 [file Data_Sheet_3.XLSX]

## Sheet: DESeq2_results_ChemR23_WT_HF+Ve
GeneID	baseMean	log2FoldChange	lfcSE	pvalue	padj	19R WT con veh	21L WT con veh	21R WT con veh	26L WT con veh	26R WT con veh	8RL WT con veh	8R WT con veh	22L WT HF veh	27-2L WT HF veh	27-2R WT HF veh	27RL WT HF veh	6L WT HF veh	6RL WT HF veh	6R WT HF veh
Cfd	146.359	4.42399	0.384958	1.01e-31	1.53e-27	12.1693	10.3694	4.67562	10.9799	6.20472	20.0326	22.3395	155.059	294.403	402.84	131.93	121.202	300.969	555.85
Fabp5	347.112	-3.82336	0.34843	1.8e-29	1.36e-25	565.872	835.93	693.16	344.037	327.609	607.945	1174.42	100.038	45.7217	40.023	52.7718	32.7335	20.6271	18.6786
Aatk	505.494	2.47873	0.236665	6.03e-27	3.05e-23	107.09	140.385	161.309	108.884	112.926	231.681	186.163	480.184	720.396	1102.37	620.069	1073.13	1262.01	770.332
Scd1	509600	-2.23912	0.245804	3.9e-21	1.47e-17	799555	977009	843672	618356	691464	1.11168e+06	883330	153509	110843	190641	284206	250058	78121.5	141948
Scd3	687.033	-2.48003	0.276077	1.27e-20	3.85e-17	1231.53	1532.27	1081.24	735.655	917.057	1145.34	1565.89	235.09	92.5586	262.76	145.122	352.991	99.3853	221.567
Elovl3	4319.23	-1.80362	0.222805	2.75e-17	5.96e-14	8731.46	7063.93	8419.61	5794.65	3956.13	7650.7	5768.92	1580.6	2353	2563.21	2477.88	1360.65	1710.18	1038.27
Antxr2	469.731	0.811616	0.102875	1.99e-16	3.34e-13	337.089	342.189	369.374	309.268	306.513	356.231	343.603	523.951	654.601	662.989	526.519	582.125	539.118	722.669
Chrna4	190.968	-4.23314	0.55007	5.57e-16	8.44e-13	188.624	844.704	485.095	52.1546	125.335	295.263	558.488	18.7572	28.9943	9.57071	28.7846	16.8091	9.37597	11.5936
Cyp2b9	444.848	8.05636	1.04517	6.2e-16	8.54e-13	0	4.78586	2.33781	0.914993	2.48189	3.48392	5.31893	80.0306	331.204	48.7236	51.5724	410.496	450.046	4836.47
Pmm1	55.0067	1.36458	0.17988	2.03e-15	2.57e-12	29.2063	32.7034	38.5738	29.2798	22.337	31.3553	27.6585	76.2792	64.6795	81.7861	79.1577	85.8148	65.6318	105.631
Ces1b	820.374	1.27745	0.171859	5.61e-15	6.54e-12	652.274	600.625	518.993	434.622	368.56	366.683	341.476	1120.43	1047.14	1065.83	1468.02	1189.91	1396.08	914.608
Tpm2	53.6775	2.11328	0.288167	1.25e-14	1.36e-11	17.037	20.7387	16.3647	17.3849	18.6141	20.9035	24.4671	53.7706	88.098	105.278	29.984	98.2005	135.014	105.631
Vps9d1	405.258	0.752613	0.102759	1.55e-14	1.56e-11	249.47	308.688	320.28	278.158	325.127	267.391	340.412	586.474	466.139	571.633	527.718	468.885	486.613	476.627
Dopey2	705.507	1.77365	0.257837	2.79e-13	2.35e-10	189.841	429.93	316.773	213.193	369.801	287.424	342.539	2009.52	646.795	1454.75	943.896	805.067	739.764	1127.8
Acsm5	2067.57	0.648151	0.0966788	1.46e-12	1.11e-09	1364.18	1754.82	1596.72	1562.81	1983.03	1437.12	1458.45	2365.91	2591.64	2587.57	2367.54	2420.51	2850.29	2605.34
Wrnip1	1652.29	-0.771964	0.116467	2.12e-12	1.46e-09	2347.45	2283.65	2328.46	1869.33	1754.69	2378.65	1743.55	1320.51	1193.23	1037.12	1081.82	1460.62	1203.87	1129.09
Dio1	4119.39	1.08287	0.164202	2.31e-12	1.52e-09	2128.41	2446.37	3178.25	2481.46	2588.61	3054.53	2219.06	6498.74	8244.41	6343.64	4771.05	4541.99	5038.64	4136.35
Dcxr	723.513	0.824965	0.125693	3.23e-12	2.04e-09	416.189	546.386	552.892	571.871	456.667	555.686	495.725	864.081	985.805	778.708	1105.81	1052.78	1032.29	714.296
Gpr98	165.776	1.66991	0.255974	3.41e-12	2.07e-09	40.1586	60.6209	97.019	124.439	85.6251	75.7754	49.998	242.593	349.046	324.534	134.328	201.709	240.025	294.993
Fam65b	59.4213	1.72036	0.265241	4.77e-12	2.78e-09	14.6031	23.9293	26.8848	28.3648	16.1323	35.7102	39.3601	80.0306	46.8369	123.549	118.737	66.3517	111.574	99.8339
Pitx3	93.6716	-2.46914	0.392864	1.34e-11	7.54e-09	181.322	288.747	237.287	146.399	89.3479	100.163	79.784	27.5105	54.643	40.893	26.3859	11.501	19.6895	7.72908
Cyp4a12b	1079.34	-1.68501	0.270925	2.13e-11	1.15e-08	1293.59	1491.59	1416.71	2299.38	1995.44	1915.29	1272.29	669.006	686.941	652.549	543.31	303.448	403.167	168.107
Peg10	36.9042	-1.73778	0.282633	3.67e-11	1.92e-08	88.8358	57.4303	47.9251	45.7497	63.2881	50.5169	48.9342	31.262	6.69099	14.7911	15.5917	19.4632	7.50077	18.6786
Themis	159.85	4.73361	0.774578	4.43e-11	2.22e-08	3.65079	2.39293	5.84452	10.9799	4.96377	31.3553	9.57408	43.7668	127.129	319.314	75.5596	115.894	276.591	1210.89
Zfpm1	1775.16	-1.0867	0.177299	4.54e-11	2.22e-08	3201.74	2387.35	1511.39	1884.89	2256.03	3005.76	2850.95	1109.17	1192.11	955.331	861.14	1457.97	979.789	1198.65
Plscr2	665.103	0.800978	0.130562	5.24e-11	2.48e-08	374.814	446.68	466.393	403.512	570.834	581.815	495.725	671.507	917.78	836.132	816.764	795.335	1049.17	884.98
Cd9	169.461	-1.45908	0.239928	5.65e-11	2.59e-08	261.64	180.267	160.14	163.784	234.538	358.844	403.175	96.2869	73.6008	95.7071	121.135	76.9679	58.131	88.2403
G6pd2	125.482	-2.73441	0.452769	6.93e-11	3.09e-08	182.539	194.625	121.566	28.3648	101.757	514.75	403.175	27.5105	31.2246	14.7911	26.3859	34.5029	25.3151	50.239
Ehhadh	13986.8	-1.50368	0.249815	8.21e-11	3.55e-08	19795.8	21910.5	25805.9	12880.4	10108.7	39016.5	17266.3	5655.91	7763.77	5405.71	8809.29	8281.57	6097.19	7017.36
Myom3	23.4513	2.29936	0.380443	8.8e-11	3.6e-08	1.21693	7.97643	9.35123	8.23494	4.96377	6.96785	12.7654	36.2639	24.5336	80.046	19.1897	43.3498	41.2543	32.2045
Ido2	1761.43	0.887294	0.1468	8.66e-11	3.6e-08	882.273	1449.32	1177.09	994.598	1692.65	1242.02	1045.7	2199.59	2758.92	2609.32	2086.88	2218.8	2159.29	2143.53
Rhod	420.316	-0.681053	0.115052	2.18e-10	8.69e-08	520.845	566.327	533.02	426.387	419.439	647.139	543.595	348.884	311.131	315.834	274.653	319.373	311.282	346.52
Dnph1	158.036	1.01282	0.172807	2.43e-10	9.43e-08	86.4019	67.002	109.877	104.309	117.89	118.453	111.698	147.556	278.791	215.776	250.666	183.131	231.586	189.362
Usp6nl	679.272	-0.993417	0.169868	2.65e-10	1e-07	1274.12	931.648	709.525	744.805	714.783	1004.24	1028.68	447.671	591.037	483.756	374.2	421.112	315.97	468.253
1810058I24Rik	1023.43	0.695806	0.118394	2.8e-10	1.04e-07	674.178	809.608	720.045	996.428	789.24	749.915	646.782	1211.71	1455.29	1288.57	1047.04	1231.49	1216.06	1491.71
Sult1b1	701.104	1.24932	0.215759	3.52e-10	1.27e-07	287.195	341.391	474.575	452.007	366.078	493.846	393.601	801.557	982.46	907.478	1809.83	813.029	1077.3	615.106
Apom	1435.13	-0.856623	0.147562	3.63e-10	1.28e-07	2219.68	1769.17	1917	1790.64	2038.87	1675.77	1675.46	1414.29	915.55	801.33	1027.85	1144.79	992.915	708.499
Scd4	17.9088	-2.13047	0.367199	3.92e-10	1.35e-07	20.6878	42.2751	17.5336	20.1299	27.3008	34.8392	44.679	8.75335	4.46066	8.70065	1.19936	10.6163	3.75039	5.79681
Fhad1	75.4782	1.17575	0.20391	4.37e-10	1.47e-07	27.9894	37.4892	53.7696	53.0696	22.337	60.9687	56.3807	118.795	101.48	94.8371	115.138	109.701	119.075	85.664
0610031O16Rik	358.491	0.628966	0.108278	4.51e-10	1.48e-07	277.46	248.067	307.422	290.968	305.272	304.843	211.694	376.394	444.951	447.213	444.962	451.191	498.801	409.641
Agxt2	2321.86	0.565466	0.097445	5.16e-10	1.66e-07	1642.85	1595.29	2002.33	2013.9	1734.84	2113.87	1849.93	2638.51	3089.01	2867.73	3113.54	2370.08	2590.58	2883.59
Fkbp14	229.753	-0.680728	0.118788	6.63e-10	2.09e-07	328.571	293.533	294.564	244.303	222.129	280.456	336.157	171.316	187.348	160.962	185.901	179.592	148.14	183.566
Thrsp	13125.4	2.24791	0.395678	7.57e-10	2.34e-07	2562.85	5155.17	7905.3	3318.68	5386.93	2506.68	3021.15	30210.3	31829	43202.2	22690.7	5390.41	10489.8	10085.8
Per3	800.687	1.38702	0.248336	1.09e-09	3.3e-07	212.962	476.991	437.17	313.843	649.013	354.489	530.83	716.524	945.659	858.754	1083.02	1512.82	1667.05	1450.49
Srgap3	69.573	-2.2013	0.396497	1.26e-09	3.74e-07	58.4126	159.529	90.0056	46.6647	94.3117	148.067	215.949	17.5067	28.9943	9.57071	11.9936	50.4273	29.0655	13.5259
Slc22a29	25.729	2.1323	0.386719	1.87e-09	5.45e-07	7.30157	8.77408	7.01342	10.0649	11.1685	7.83883	10.6379	23.7591	35.6853	37.4128	20.3891	35.3876	36.5663	108.207
0610012H03Rik	507.563	0.817776	0.148139	2e-09	5.73e-07	255.555	338.998	418.468	397.107	418.198	396.296	293.605	676.509	796.227	699.532	568.496	549.392	529.742	767.755
Dusp6	2600.37	-1.04893	0.191425	2.11e-09	5.91e-07	4791.05	3972.26	3486.84	2191.41	3624.8	3647.67	3184.98	1039.15	2240.37	1852.37	1936.97	1697.72	1461.71	1277.87
Elovl2	29843.3	-0.980857	0.179879	2.59e-09	7.14e-07	41929.3	42807.1	43041.4	40467.4	46336.8	37355.5	29220.1	21101.8	23000.3	15861.3	29122.8	20137.3	14918.1	12506.9
Tuba8	28.3044	-2.01494	0.371824	3.44e-09	9.3e-07	75.4496	41.4775	50.2629	53.0696	17.3732	42.6781	44.679	10.0038	4.46066	17.4013	2.39872	7.07751	11.2512	18.6786
Cyp2b10	41.3272	3.72143	0.693537	3.56e-09	9.33e-07	4.86771	8.77408	8.18233	5.48996	2.48189	1.74196	3.19136	280.107	45.7217	50.4638	9.59487	25.656	44.067	88.2403
Gda	1251.24	0.903911	0.167207	3.57e-09	9.33e-07	704.602	952.386	1239.04	968.063	821.504	732.495	531.893	1431.8	1721.81	1904.57	1565.16	1447.35	1590.16	1906.51
E330011O21Rik	76.677	1.24085	0.232651	5.14e-09	1.32e-06	31.6401	37.4892	49.094	36.5997	32.2645	74.0334	45.7428	70.0268	89.2131	101.798	109.142	102.624	134.076	159.734
Vwa1	25.6026	1.47393	0.27804	5.83e-09	1.47e-06	13.3862	15.1552	10.5201	12.8099	11.1685	10.4518	15.9568	45.0172	34.5701	24.3618	59.968	23.0019	44.067	38.0013
Ugt1a5	889.129	-1.59067	0.30275	6.7e-09	1.66e-06	848.199	1990.92	1642.31	661.54	1175.17	1863.03	1333.99	450.172	369.119	297.562	237.473	849.301	256.901	472.118
9030617O03Rik	700.246	0.921353	0.174403	7.01e-09	1.71e-06	350.475	382.869	385.738	428.217	563.388	605.332	582.955	610.234	998.072	937.93	887.526	901.498	933.846	1235.36
Pdzk1ip1	57.9211	-2.40549	0.461921	7.94e-09	1.91e-06	54.7618	240.091	165.984	37.5147	69.4928	47.033	78.7202	18.7572	33.4549	6.09045	7.19616	28.31	11.2512	12.2377
Lgals1	119.135	1.95234	0.373883	8.24e-09	1.95e-06	29.2063	44.668	64.2897	59.4746	32.2645	50.5169	38.2963	78.7802	181.772	222.737	87.5532	109.701	156.579	512.052
1810053B23Rik	107.302	1.51967	0.292991	9.81e-09	2.29e-06	30.4232	63.8115	60.783	24.7048	84.3841	58.3557	45.7428	220.084	131.589	140.95	146.322	269.83	143.452	81.7994
Lrtm1	375.13	1.4722	0.284546	1.07e-08	2.46e-06	113.174	149.159	116.89	214.108	251.911	206.423	270.202	465.178	459.448	1136.3	317.83	469.77	666.631	414.794
Chrm1	8.35329	2.48184	0.47171	1.28e-08	2.9e-06	0	2.39293	4.67562	1.82999	0	3.48392	3.19136	16.2562	16.7275	12.1809	16.791	7.9622	14.064	17.3904
Slc47a1	1725.31	0.75323	0.145716	1.44e-08	3.2e-06	741.109	1404.65	1401.52	1141.91	1203.72	1398.8	1509.51	1883.22	2376.42	2212.57	1939.36	2329.39	2344.93	2267.2
Slc16a12	2913.85	0.764565	0.149271	1.62e-08	3.5e-06	1592.96	2818.87	2510.81	1930.64	2252.31	1852.58	1802.05	3822.71	4142.84	2747.66	3883.53	3933.33	4275.44	3228.18
Sh3bp5l	395.774	-0.483274	0.0924844	1.6e-08	3.5e-06	451.48	409.191	412.623	531.611	467.836	517.363	467.002	300.115	346.816	328.014	338.219	329.989	295.343	345.232
Dcaf4	36.7522	1.16986	0.228655	1.75e-08	3.73e-06	7.30157	23.1317	22.2092	24.7048	18.6141	23.5165	31.9136	37.5144	45.7217	63.5147	59.968	54.8507	48.755	52.8154
Pvrl2	1652.24	-0.661164	0.128469	1.78e-08	3.74e-06	2357.19	2232.6	2461.71	1967.24	1693.89	2057.26	1562.7	1249.23	1576.84	1276.39	1068.63	1127.09	1186.06	1314.59
Abcc3	2220.43	1.1588	0.227786	1.86e-08	3.86e-06	890.792	1858.51	1399.18	1305.7	1461.83	1275.99	1060.6	3730.18	3158.15	2662.4	1422.44	3022.1	2975.93	4862.24
Ttc23	940.719	0.986394	0.194326	2.02e-08	4.14e-06	526.93	842.311	822.908	538.931	645.291	490.362	412.749	1411.79	1235.6	1794.94	1184.97	856.379	1102.61	1304.28
Mgmt	244.596	0.917952	0.18086	2.09e-08	4.21e-06	183.756	126.825	188.194	196.724	168.768	175.067	112.761	202.578	364.659	349.766	401.785	270.715	390.978	291.773
Aox1	711.355	1.09039	0.215833	2.21e-08	4.41e-06	328.571	350.165	309.76	423.642	459.149	625.365	572.317	915.35	680.25	1051.04	713.619	826.3	1210.44	1493
Hsd17b10	2282.65	0.750881	0.147721	2.33e-08	4.57e-06	1271.69	1725.3	1888.95	1933.38	1502.78	2002.39	1328.67	2339.65	3683.39	2941.69	2239.2	3030.06	3181.27	2888.74
Capn8	70.8271	1.81125	0.361385	2.41e-08	4.68e-06	23.1216	11.9647	23.3781	38.4297	27.3008	34.8392	45.7428	72.5278	148.317	247.968	85.1545	55.7354	117.2	59.9004
2610305D13Rik	87.5186	2.10369	0.420379	2.49e-08	4.71e-06	18.2539	12.7623	39.7427	62.2195	19.8551	30.4843	28.7222	61.2735	119.323	199.245	65.9648	54.8507	279.404	233.161
Ubd	19.2157	1.86632	0.36976	2.48e-08	4.71e-06	2.43386	7.17879	9.35123	9.14993	6.20472	6.09687	13.8292	17.5067	23.4184	30.4523	21.5885	31.8488	28.1279	61.8326
Gpc1	954.389	1.52273	0.304081	2.73e-08	5.1e-06	508.676	179.47	319.111	388.872	318.922	973.757	574.445	1012.89	1358.27	1435.61	1019.46	1599.52	1380.14	2292.32
Gabbr2	543.758	-0.901125	0.179869	2.9e-08	5.36e-06	626.718	924.469	601.985	694.48	867.419	676.752	641.463	523.951	343.471	364.557	304.637	429.074	217.522	396.115
Sycp3	219.568	0.940121	0.188135	3.13e-08	5.7e-06	103.439	116.456	149.62	178.424	173.732	153.293	146.803	218.834	220.803	376.738	349.014	225.596	390.04	271.162
Map2k3	1358.91	0.637055	0.126814	3.23e-08	5.79e-06	1050.21	1053.69	1077.73	1101.65	1039.91	954.595	1027.62	1299.25	2001.72	1498.25	2284.78	1645.52	1534.85	1455
Elovl5	20474.9	-0.921398	0.185244	3.27e-08	5.79e-06	20709.7	30064	28504.9	19117	23477.4	35311.3	33466.7	13250.1	15371.4	11531.8	17743.3	15482.1	8448.68	14170.6
Elovl6	6518.6	-1.48258	0.30065	3.29e-08	5.79e-06	6207.55	18151.2	14404.4	8061.09	7770.79	7649.83	6385.91	3772.69	5537.91	4190.23	3051.17	1842.81	2063.65	2171.23
Impg2	180.86	0.955436	0.192126	3.47e-08	6.05e-06	160.635	102.098	86.4989	117.119	114.167	133.26	121.272	182.57	184.002	259.279	359.808	176.053	273.778	261.501
Chka	712.62	-1.57056	0.318578	3.61e-08	6.2e-06	644.972	1631.98	1996.49	531.611	568.352	999.886	1241.44	611.484	225.263	361.947	226.679	288.409	278.466	369.708
Dusp14	23.3162	1.99055	0.403429	3.66e-08	6.23e-06	15.8201	11.167	5.84452	8.23494	8.6866	3.48392	7.44651	52.5201	33.4549	67.8651	35.9808	10.6163	23.4399	41.8658
Ugt3a1	2306.39	0.758627	0.154179	4.74e-08	7.97e-06	2007.93	1329.67	1271.77	2167.62	1880.03	1842.13	1202.08	2374.66	3110.19	2786.82	2921.64	2938.05	3412.85	3043.97
Dmd	865.366	0.733709	0.148483	5.01e-08	8.3e-06	540.316	576.696	669.782	561.806	727.193	701.14	672.313	926.605	1157.54	1085.84	1615.54	843.109	1100.74	936.507
Fgf21	294.735	-1.74816	0.359659	5.04e-08	8.3e-06	225.132	212.971	264.172	350.442	337.537	1002.5	854.221	128.799	100.365	165.312	83.9551	197.286	92.8221	110.783
Slc8a1	216.076	1.60722	0.330768	5.24e-08	8.54e-06	63.2803	104.491	169.491	136.334	85.6251	74.9044	65.9548	380.145	328.973	661.249	392.19	160.129	262.527	139.768
Cyp4a12a	1911.56	-1.13702	0.234124	5.65e-08	9.11e-06	1552.8	2215.06	2142.6	3329.66	3361.72	3470.86	2666.91	1579.35	1440.79	685.611	1366.07	1051.01	687.258	1212.18
Adora1	802.366	1.2327	0.254002	5.92e-08	9.41e-06	481.904	317.462	248.977	564.551	476.522	529.557	585.083	1215.47	535.279	1291.18	862.339	1173.1	1063.23	1888.47
Rfxank	240.578	-0.641006	0.130347	5.97e-08	9.41e-06	261.64	379.678	286.381	266.263	225.852	317.037	338.284	180.069	204.075	210.556	173.907	167.206	180.019	177.125
Kdsr	895.428	-0.621191	0.126735	6.57e-08	1.03e-05	1087.93	1113.51	1189.94	972.638	965.454	1424.93	935.069	547.71	636.759	629.057	754.397	691.827	781.018	805.757
Rasa3	209.844	0.512913	0.103838	6.72e-08	1.04e-05	143.598	168.303	154.295	194.894	184.901	169.841	176.589	243.843	237.53	274.94	277.052	238.866	219.398	253.771
Fitm1	586.233	1.30305	0.271576	7.38e-08	1.13e-05	114.391	225.733	326.124	543.506	357.392	410.232	271.266	568.968	1115.16	1022.33	708.821	665.286	902.906	975.152
Atrn	2442.16	-0.663995	0.136546	7.47e-08	1.13e-05	3420.79	3063.75	2281.7	2898.7	2923.66	3523.99	3117.96	1960.75	2468.97	1720.99	1398.45	1982.59	1627.67	1800.23
Ugcg	862.715	-0.759793	0.157001	7.58e-08	1.14e-05	884.707	1123.08	943.305	1281.91	1470.52	931.95	1064.85	647.748	739.354	539.44	832.355	595.396	520.366	503.034
Lrit2	155.129	0.913003	0.189773	8.13e-08	1.21e-05	76.6665	118.051	113.384	116.204	129.058	84.4852	92.5495	130.05	177.311	227.087	205.09	215.864	305.657	180.345
Pdxp	17.4037	1.94474	0.407353	8.56e-08	1.26e-05	9.73543	4.78586	9.35123	6.40495	4.96377	6.96785	4.25515	13.7553	45.7217	11.3108	41.9776	20.3478	21.5647	42.5099
Shpk	1548.52	0.446055	0.0907058	8.68e-08	1.26e-05	1493.17	1136.64	1130.33	1261.78	1387.37	1399.67	1263.78	1591.86	1875.71	2007.24	1887.79	1666.75	1820.81	1756.43
Pnp	1322.98	-0.514106	0.105982	9.31e-08	1.34e-05	1636.77	1580.93	1617.76	1684.5	1356.35	1674.9	1453.13	1282.99	1246.75	1071.92	1074.63	1052.78	900.093	888.2
Fam25c	77.8122	1.16907	0.245513	9.45e-08	1.35e-05	38.9417	19.9411	46.7562	58.5596	40.9511	55.7428	60.6359	72.5278	108.171	136.6	123.534	76.0833	104.073	146.853
Ctso	1457.64	0.412688	0.0838546	9.64e-08	1.36e-05	1174.34	1157.38	1310.34	1286.48	1284.38	1272.5	1180.8	1414.29	1744.12	1544.37	1848.21	1614.56	1657.67	1917.46
Saa3	54.507	1.38332	0.292799	1.11e-07	1.56e-05	23.1216	31.9057	28.0537	43.0047	28.5417	15.6777	29.786	107.541	65.7947	87.8765	58.7686	46.8885	52.5054	143.632
Wnt5b	223.33	1.21422	0.258271	1.24e-07	1.72e-05	93.7035	108.48	208.065	75.9444	91.8298	187.261	132.973	170.065	303.325	346.286	289.046	267.176	433.17	419.303
Nmrk1	801.674	0.821097	0.173651	1.3e-07	1.79e-05	644.972	554.362	717.707	388.872	358.633	682.849	595.721	981.626	1346	922.269	963.085	892.651	1187.94	986.746
Ephx1	2470.86	0.637014	0.133925	1.32e-07	1.8e-05	2060.26	2164.8	1499.7	2038.61	2170.41	1875.22	1457.39	3353.78	2718.77	2745.05	2782.51	2730.15	3026.56	3968.88
Slc16a1	2179.08	-1.03446	0.220918	1.37e-07	1.86e-05	3670.26	2043.56	2577.43	2093.5	1847.76	5061.27	3594.54	1620.62	1449.71	1040.6	1392.46	1357.11	1218.88	1539.38
Socs2	1298.5	-1.68226	0.362754	1.48e-07	1.99e-05	2977.82	2714.38	2769.13	1975.47	445.499	891.014	2404.16	417.66	1077.25	444.603	332.222	585.664	638.503	505.611
Cpeb1	101.076	0.925951	0.199004	1.78e-07	2.36e-05	63.2803	63.0138	70.1342	71.3695	68.2519	62.7106	74.4651	103.79	89.2131	158.352	149.92	100.855	128.451	211.262
Acot11	162.215	1.292	0.280602	1.94e-07	2.56e-05	47.4602	80.562	90.0056	85.0944	75.6975	140.228	104.251	203.828	246.451	447.213	127.132	161.013	181.894	280.179
Ldhd	2772.03	0.584298	0.124583	1.98e-07	2.59e-05	2438.72	2067.49	2286.38	2316.76	2274.65	2081.65	1778.65	3477.58	3341.03	4326.83	2999.6	2712.46	2815.6	3890.95
Park2	43.0186	0.99127	0.216014	2.35e-07	3.04e-05	25.5555	22.334	24.547	39.3447	22.337	26.1294	32.9774	52.5201	71.3705	57.4243	71.9616	35.3876	55.3182	65.0531
Irs1	1077.44	-0.947908	0.207176	2.4e-07	3.05e-05	2427.77	1273.84	1048.51	967.148	1072.18	1739.35	1592.49	620.237	972.423	678.651	665.644	726.33	629.127	670.498
Cyp4a31	522.617	-2.23918	0.494901	2.38e-07	3.05e-05	971.109	692.354	693.16	633.175	646.531	1537.28	1004.21	167.564	156.123	37.4128	39.5789	420.227	167.83	150.073
Mpzl1	71.7374	-1.20332	0.264018	2.43e-07	3.07e-05	111.957	101.301	91.1745	53.0696	49.6377	152.422	155.313	48.7687	32.3398	36.5427	41.9776	45.1191	42.1919	42.5099
Chpt1	5839.09	0.793391	0.172732	2.52e-07	3.15e-05	3625.23	3578.23	4453.52	5507.34	4275.05	4564.81	3061.58	5752.2	6133.4	8118.57	9635.65	5433.76	9076.87	8530.97
Slc2a9	835.139	0.514934	0.110428	2.58e-07	3.2e-05	627.935	681.187	538.865	699.97	851.287	697.656	639.336	1135.43	1124.09	969.252	991.87	951.925	900.093	883.047
Cd36	1197.88	1.62889	0.36014	2.76e-07	3.4e-05	469.734	403.608	537.696	417.237	366.078	976.37	634.017	636.494	1197.69	1593.09	1487.21	1341.19	1824.56	4885.42
Grpel2	2903.42	-0.729341	0.159394	2.78e-07	3.4e-05	4388.24	3528.77	4947.97	3891.47	2882.71	3554.47	2557.34	2423.43	1564.58	2496.22	2138.46	2279.84	2007.39	1987.02
Rnf145	727.425	-0.718266	0.157284	2.92e-07	3.54e-05	1080.63	919.683	966.683	912.248	1003.92	779.528	766.99	822.815	462.793	404.58	584.088	491.002	465.986	523.001
Camk1d	2054.04	-0.843076	0.185751	3.02e-07	3.63e-05	2564.07	3897.29	2393.92	2111.8	3008.05	2359.49	2452.03	2063.29	1333.74	1479.11	1638.32	1426.12	1065.11	964.203
Dqx1	266.732	0.71722	0.157335	3.17e-07	3.78e-05	135.079	191.434	189.362	194.894	217.165	209.035	240.416	248.845	285.482	442.863	355.01	290.178	362.85	371.64
C730036E19Rik	2596.71	1.57667	0.352609	3.49e-07	4.13e-05	239.735	1781.94	1586.2	1121.78	1553.66	814.367	1381.86	2634.76	4010.13	5987.79	1838.62	3244.15	4560.47	5598.43
Gmnn	98.5225	0.89026	0.19786	3.62e-07	4.25e-05	71.7988	58.228	71.3031	81.4344	68.2519	66.1946	49.998	78.7802	123.783	93.0969	182.303	158.359	144.39	131.394
Smpd2	517.916	0.391141	0.0842143	4.1e-07	4.77e-05	413.756	465.026	448.859	477.627	405.788	444.2	445.727	654	530.818	656.029	548.107	563.547	635.691	561.646
Hsdl2	2963.23	-0.581374	0.128564	4.22e-07	4.87e-05	3182.27	3040.62	3821.15	3605.99	3190.47	5159.69	3197.74	2129.57	2270.47	2208.22	2202.02	2723.07	2320.55	2433.37
Gpr155	814.999	0.64442	0.142973	4.31e-07	4.94e-05	462.433	745.797	691.991	547.166	838.878	568.751	496.788	954.115	1014.8	841.353	1087.82	1068.7	1078.24	1013.15
Cd59a	2342.8	0.579502	0.128091	4.4e-07	4.94e-05	1857.03	1557	2035.06	2228.92	1757.18	2085.13	1374.41	2340.9	2873.78	2835.54	2931.23	2663.8	3505.67	2753.48
Elovl1	467.695	-0.450229	0.0981245	4.35e-07	4.94e-05	565.872	540.802	564.581	500.501	466.595	612.3	568.062	388.899	411.496	379.348	378.998	406.072	317.845	446.354
Sigmar1	2171.82	-0.619164	0.137317	4.4e-07	4.94e-05	2691.85	2486.25	2134.42	2259.12	2462.03	3638.96	2999.88	1744.42	1749.69	1373.83	1502.8	2081.67	1642.67	1637.92
Osbpl5	97.9009	1.41795	0.321914	4.63e-07	5.15e-05	32.8571	74.9785	64.2897	60.3896	53.3606	27.8714	35.105	252.597	72.4857	119.199	69.5628	159.244	130.326	218.346
Gria3	26.9416	-1.30609	0.295773	4.75e-07	5.25e-05	45.0263	39.0845	46.7562	18.2999	29.7826	40.9361	55.3169	8.75335	20.073	10.4408	19.1897	17.6938	8.43837	17.3904
Hao2	7.33265	4.59601	1.04415	4.86e-07	5.29e-05	0	0.797643	0	0	1.24094	0	1.06379	2.50096	11.1516	7.83058	13.193	7.9622	2.81279	54.1036
Klhl31	11.4056	2.886	0.650734	4.84e-07	5.29e-05	1.21693	1.59529	5.84452	2.74498	0	1.74196	3.19136	1.25048	8.92131	20.0115	21.5885	11.501	35.6287	44.4422
Klk1b4	62.8374	-1.20876	0.275355	4.95e-07	5.32e-05	82.7511	103.694	95.8501	65.8795	68.2519	121.066	88.2943	42.5163	30.1094	35.6727	62.3667	47.7732	18.7519	16.7463
Lepr	2445.46	-3.16457	0.728888	4.95e-07	5.32e-05	1865.55	8122.4	8762.1	4314.19	5030.78	1471.96	1836.1	1804.44	277.676	163.572	196.695	158.359	135.952	96.6135
Tmem56	14490.5	-0.590529	0.132385	5.01e-07	5.34e-05	18556.9	16079.7	20220.9	18162.6	14586	21744.9	14343	12903.7	9183.38	11506.6	9738.8	10166	11996.5	13678.5
Car14	285.082	0.544951	0.12102	5.23e-07	5.54e-05	229.999	266.413	171.829	191.234	261.839	254.327	217.013	371.392	325.628	383.699	340.618	342.375	295.343	339.435
Acot1	2908.1	-1.21566	0.277764	5.43e-07	5.72e-05	3166.45	5413.61	5083.56	3552	2953.45	5968.83	2984.99	1681.89	1542.27	962.292	772.387	3007.94	1944.58	1679.14
Gm16551	316.866	-1.29308	0.296597	5.95e-07	6.22e-05	738.676	491.348	642.897	458.412	393.379	223.842	274.457	128.799	276.561	199.245	230.277	116.779	170.643	90.8167
Itih5	552.788	-0.908515	0.208404	6.55e-07	6.79e-05	876.188	638.115	971.359	534.356	546.015	828.303	753.161	466.429	391.423	432.422	449.76	357.414	304.719	189.362
Atg16l2	185.89	-0.890055	0.204754	7.03e-07	7.24e-05	131.428	324.641	282.875	228.748	244.466	226.455	282.967	171.316	147.202	140.95	95.9487	120.318	116.262	88.8844
Btd	1946.85	-0.557362	0.12613	7.51e-07	7.68e-05	2352.32	2975.21	2479.25	1953.51	2334.21	2227.1	2116.94	1666.89	1809.91	1464.32	1193.36	1828.65	1385.77	1468.53
Dtx4	332.567	-0.995259	0.230459	7.7e-07	7.82e-05	461.216	371.702	374.049	309.268	301.549	728.14	622.315	180.069	127.129	214.036	225.48	267.176	219.398	254.416
Gcdh	10036.5	0.424994	0.0949855	7.95e-07	8.02e-05	8180.19	7733.95	8435.98	10332.1	9104.8	8210.74	7203.96	10679.1	12906.9	12440.2	12246.7	11023.2	11566.2	10446.5
Nmnat3	139.658	1.07526	0.251676	9.28e-07	9.31e-05	102.222	52.6445	51.4318	66.7945	74.4566	130.647	121.272	122.547	151.662	157.482	255.464	237.981	231.586	199.024
Prex1	144.187	0.631742	0.145381	9.59e-07	9.55e-05	105.873	140.385	95.8501	114.374	102.998	88.8401	125.527	166.314	179.541	196.635	133.129	168.091	186.582	214.482
Fam19a5	80.046	1.24603	0.292469	9.66e-07	9.56e-05	63.2803	27.1199	24.547	67.7095	26.0598	65.3236	39.3601	77.5297	90.3283	159.222	80.3571	108.817	120.95	170.04
Pparg	123.409	1.64851	0.388604	9.75e-07	9.59e-05	27.9894	44.668	31.5604	62.2195	57.0834	84.4852	75.5289	133.801	129.359	368.907	43.1769	164.552	166.892	337.503
Slc22a4	79.9755	1.07841	0.2536	1.01e-06	9.89e-05	30.4232	31.9057	33.8982	38.4297	52.1196	60.9687	94.677	98.7878	111.516	96.5772	103.145	123.856	151.891	91.4608
Ints6	310.386	-0.629806	0.146105	1.06e-06	0.000103062	490.422	379.678	344.827	253.453	408.27	455.523	346.795	280.107	259.833	235.788	231.476	216.749	222.21	220.279
Lhpp	1396.92	-0.650661	0.151256	1.07e-06	0.000103062	1933.7	1135.84	1499.7	1958.09	1403.51	2437.01	1769.08	1079.16	1082.82	1112.81	996.667	1089.94	1024.79	1033.76
5033411D12Rik	321.599	0.551974	0.127703	1.15e-06	0.000110329	265.29	311.879	245.47	271.753	279.212	220.358	193.609	423.912	467.254	370.648	386.194	318.488	374.101	374.216
Plin2	12888.4	-0.947296	0.223025	1.16e-06	0.000110329	14795.4	12089.1	18381	15971.2	11672.3	28165.8	20171.5	6259.9	6552.71	11220.4	7319.69	8740.73	7028.22	12069
Chrna2	516.635	-1.09497	0.261656	1.32e-06	0.00012477	631.586	508.099	818.233	484.946	392.138	1511.15	698.908	285.109	306.67	314.093	236.274	392.802	303.781	349.097
Lyplal1	253.208	0.640226	0.150941	1.43e-06	0.000134316	186.19	158.731	213.909	190.319	170.009	214.261	217.013	280.107	316.707	315.834	447.361	244.174	254.089	336.215
Reps1	313.65	-0.838702	0.200263	1.45e-06	0.000135484	614.549	421.156	344.827	498.671	376.006	290.908	325.519	341.381	198.499	201.855	211.087	208.787	188.457	169.396
Stk40	978.095	-0.563359	0.132529	1.53e-06	0.00014224	1195.02	1379.13	1290.47	837.219	1195.03	1238.54	1146.76	961.618	846.41	847.443	660.847	689.173	646.942	758.738
Fn3k	228.519	0.757239	0.180501	1.58e-06	0.000145898	131.428	200.208	140.268	196.724	194.828	125.421	163.823	183.82	275.446	341.065	256.663	270.715	358.162	360.69
Awat2	36.0305	0.967736	0.23296	1.61e-06	0.000148241	26.7724	15.9529	21.0403	24.7048	24.8189	22.6455	27.6585	37.5144	40.1459	44.3733	69.5628	38.9263	68.4446	41.8658
Tgoln1	5581.74	-0.536967	0.126454	1.67e-06	0.000152057	5602.74	7442.01	8065.44	7046.36	6986.51	6781.46	4965.76	4844.35	4509.72	4493.88	4382.46	4018.26	3669.75	5335.64
Pltp	254.165	-1.40833	0.343179	1.73e-06	0.000156619	131.428	681.187	485.095	283.648	388.415	373.651	312.753	123.797	142.741	72.2154	71.9616	223.826	75.0077	192.583
Sgce	55.2586	-0.818227	0.197058	1.76e-06	0.000159071	81.5342	60.6209	91.1745	64.0495	67.0109	85.3562	54.2531	47.5182	36.8004	26.972	29.984	52.1967	37.5039	38.6454
Cxadr	2921.22	-0.525545	0.125111	2.01e-06	0.000180343	3280.84	3287.09	3990.64	2965.49	3674.43	3996.06	3269.02	2743.55	2234.79	2181.25	3082.35	1950.74	2080.53	2160.28
Aaed1	887.251	-0.447032	0.105844	2.24e-06	0.000199904	1160.95	967.541	1097.6	1063.22	1178.9	986.822	796.776	745.285	705.899	658.639	664.445	783.834	780.08	831.52
C730002L08Rik	43.159	1.36517	0.337728	2.4e-06	0.000212456	13.3862	15.1552	28.0537	18.2999	18.6141	40.0651	23.4033	17.5067	44.6066	65.2549	74.3603	79.622	93.7597	72.1381
4930480G23Rik	106.161	0.953587	0.234679	2.44e-06	0.000214563	101.005	64.6091	49.094	59.4746	59.5653	81.0013	70.2099	67.5258	128.244	164.442	106.743	180.477	171.58	182.277
Orm3	122.037	3.02728	0.76238	2.58e-06	0.000226191	15.8201	31.9057	24.547	34.7697	22.337	11.3228	10.6379	398.903	75.8312	649.068	11.9936	26.5407	84.3837	310.451
Gm2a	3288.03	-0.529139	0.127816	2.68e-06	0.000233534	4450.31	4205.97	3511.39	3574.88	4195.63	3793.12	3836.02	3046.17	2659.67	2035.95	3294.64	2672.65	2759.35	1996.68
Eri2	177.242	0.458688	0.110101	2.85e-06	0.00024705	116.825	136.397	155.464	152.804	187.382	143.712	136.165	218.834	194.039	202.725	213.486	206.133	210.022	207.397
Irs2	1028.24	-1.53415	0.386894	2.94e-06	0.000253027	4453.96	975.518	608.999	1177.6	1098.23	1823.83	880.816	745.285	601.074	569.892	319.03	413.15	261.589	466.321
Chchd6	23.9796	1.0551	0.262235	3.01e-06	0.000257477	10.9524	15.1552	18.7025	10.9799	16.1323	17.4196	14.893	26.2601	28.9943	28.7121	35.9808	36.2722	24.3775	50.8831
Obp2a	13.3895	2.78793	0.698111	3.07e-06	0.00025937	1.21693	0.797643	1.1689	10.0649	1.24094	2.61294	2.12757	20.0077	33.4549	73.9555	3.59808	9.73158	17.8143	9.66135
Coa6	1243.94	0.975177	0.243994	3.1e-06	0.00025937	904.178	572.708	1077.73	844.539	534.847	1027.76	630.826	976.624	1448.6	1450.4	2680.57	1780.88	2293.36	1192.21
Brap	4825.91	-0.453065	0.108855	3.09e-06	0.00025937	5774.33	6447.35	5285.78	6143.27	5255.39	5778.96	4801.93	4973.15	4291.15	3475.91	4393.25	3799.74	3591	3551.51
Fam198a	201.315	-1.14725	0.288677	3.1e-06	0.00025937	316.401	265.615	236.119	117.119	253.152	436.362	368.07	120.046	192.923	93.0969	77.9583	122.087	153.766	65.6972
Clcn2	725.76	0.388345	0.0927325	3.15e-06	0.000262314	588.993	614.983	617.181	663.37	720.988	572.235	564.871	796.555	752.736	895.297	946.294	851.071	857.901	718.16
Kcnn1	146.246	0.633312	0.15643	3.36e-06	0.000277884	103.439	97.3125	114.553	84.1794	106.721	147.196	128.718	131.3	177.311	160.962	183.502	215.864	202.521	193.871
Aldh1a1	13817.6	0.82834	0.20716	3.48e-06	0.000286286	6267.18	10875.1	12005.8	10903.1	10910.4	9758.47	6322.09	11045.5	25680	16370.3	15169.5	17442.5	18700.4	21995.7
Fam46a	514.048	-0.754533	0.189141	3.58e-06	0.000293464	882.273	612.59	606.661	454.752	604.339	651.494	796.776	422.662	512.976	286.251	441.364	360.068	309.407	255.06
Car5a	1184.9	0.604263	0.149808	3.64e-06	0.000296561	626.718	918.088	804.206	957.083	1263.28	1004.24	840.392	1304.25	1843.37	1548.72	1363.67	1483.62	1380.14	1250.82
Clock	1634.68	-0.658352	0.165168	3.99e-06	0.000323371	2538.51	1702.97	1982.46	1472.22	1549.94	2896.88	2128.64	1226.72	1023.72	1472.15	1078.22	1208.49	1326.7	1277.87
Adprh	130.552	-0.501379	0.124135	4.32e-06	0.000347776	169.153	137.195	149.62	150.059	145.19	174.196	159.568	115.044	99.2496	113.108	127.132	99.0852	81.5709	107.563
Cpsf4l	157.725	1.01938	0.261875	4.65e-06	0.000372817	27.9894	87.7408	128.579	81.4344	126.576	108.002	130.846	161.312	283.252	223.607	188.299	210.556	262.527	187.43
Arhgef9	74.6709	0.875846	0.224956	5.22e-06	0.000414223	47.4602	50.2515	52.6007	41.1747	34.7464	64.4526	62.7634	91.2849	100.365	114.849	53.9712	87.5842	91.8845	152.005
2700094K13Rik	91.299	0.567888	0.143	5.22e-06	0.000414223	76.6665	71.7879	71.3031	79.6044	69.4928	64.4526	71.2737	86.283	121.553	118.329	82.7558	126.511	120.95	117.224
Glrx5	2232.82	0.363194	0.0892361	6.09e-06	0.000480377	2076.08	1904.77	2094.68	1885.8	1772.07	2079.03	1693.55	2410.92	2848.13	2204.74	2252.4	2724.84	2689.03	2623.38
Ntpcr	78.2464	0.657886	0.168936	6.36e-06	0.000498948	55.9787	67.7997	59.6141	61.3046	58.3243	59.2267	51.0618	66.2754	95.9041	82.6562	98.3475	109.701	96.5725	132.683
Pecr	1735.4	0.402639	0.100266	6.56e-06	0.00051218	1510.21	1438.15	1427.23	1582.02	1661.62	1371.8	1319.1	1999.52	2422.14	2043.78	1904.58	1907.39	2115.22	1592.83
1700028E10Rik	61.4381	0.83703	0.218444	6.71e-06	0.00052108	34.074	39.0845	51.4318	56.7296	37.2283	41.8071	35.105	55.0211	60.2189	86.1364	101.946	63.6976	119.075	78.579
Gm10872	13.6713	1.80572	0.477702	6.99e-06	0.000537878	8.5185	2.39293	3.50671	5.48996	3.72283	4.35491	10.6379	15.0057	15.6123	29.5822	10.7942	11.501	18.7519	51.5272
Zfp276	765.281	0.768564	0.200863	7e-06	0.000537878	505.025	476.991	604.323	501.416	613.026	518.234	592.529	1004.13	849.755	1197.21	1679.1	701.558	819.46	651.175
Mansc4	19.398	1.23266	0.32701	7.33e-06	0.000560878	7.30157	6.38115	12.8579	10.0649	22.337	12.1937	5.31893	13.7553	34.5701	29.5822	33.5821	23.0019	29.0655	31.5604
Saa4	17384	1.29332	0.343637	7.39e-06	0.000562291	5820.57	8407.16	9098.75	17541.3	15473.3	4830.46	4121.11	38721.1	23615.8	40944.4	23129.6	14637.2	17970.9	19064.4
Ccdc171	83.7376	0.976366	0.257891	7.44e-06	0.000563685	64.4972	56.6327	31.5604	34.7697	50.8787	68.8075	68.0824	66.2754	76.9463	135.73	101.946	96.4311	159.391	160.378
Zbtb7c	76.6704	-2.29289	0.620898	7.72e-06	0.000581981	306.666	19.9411	21.0403	60.3896	95.5526	215.132	201.056	26.2601	16.7275	23.4917	32.3827	30.9641	12.1888	11.5936
Tpk1	441.078	0.635081	0.165971	8.09e-06	0.000606323	268.941	334.213	376.387	383.382	387.174	328.36	267.011	460.176	714.82	528.129	730.41	393.687	469.736	532.662
1810046K07Rik	32.464	2.05173	0.552994	8.18e-06	0.000610405	1.21693	5.5835	2.33781	5.48996	13.6504	24.3875	23.4033	13.7553	50.1824	18.2714	69.5628	88.4689	73.1325	65.0531
Hoga1	2064.1	0.487496	0.125247	8.3e-06	0.000616015	1700.05	1643.15	1244.88	1685.42	1917.26	1811.64	1781.84	3276.25	2553.73	2153.41	2221.21	2376.27	2238.04	2294.25
C920006O11Rik	90.261	0.544144	0.140984	8.52e-06	0.000629339	71.7988	62.2162	53.7696	79.6044	69.4928	81.8722	82.9754	92.5354	121.553	99.1874	111.54	103.509	112.512	121.089
Maged1	1495.86	-0.478133	0.123047	8.62e-06	0.000634004	1788.88	1846.54	1549.97	1521.63	1983.03	1918.77	1756.31	1476.82	1361.62	1332.07	918.709	1204.95	1000.42	1282.38
Ap5s1	345.472	-0.503353	0.13018	8.67e-06	0.000634091	433.226	517.671	364.698	375.147	384.692	357.973	442.535	345.132	305.555	250.579	256.663	317.603	249.401	235.737
Arl8b	1669.74	-0.403331	0.102461	8.83e-06	0.000643341	1852.16	1896	2032.72	2230.75	1971.86	1859.54	1618.02	1534.34	1579.07	1418.21	1623.93	1281.91	1290.13	1187.7
Lrp11	113.806	0.970561	0.260283	9.01e-06	0.000653063	59.6295	27.9175	85.33	67.7095	71.9747	117.582	79.784	112.543	140.511	169.663	226.679	135.357	124.7	173.904
Ildr2	1240.65	1.37091	0.370738	9.14e-06	0.00065937	1205.98	548.779	540.034	368.742	491.414	610.558	678.696	1873.22	1044.91	1505.21	406.583	2495.71	2013.02	3586.29
Ndufa4l2	29.3277	0.89059	0.238781	9.39e-06	0.000674011	18.2539	15.9529	22.2092	13.7249	19.8551	20.9035	25.5309	53.7706	49.0672	29.5822	43.1769	30.9641	32.8159	34.7809
AW112010	1501.57	0.940541	0.252179	9.47e-06	0.000676704	1135.39	708.307	1310.34	1284.65	945.599	716.818	736.141	1091.67	2154.5	1654.86	3522.52	1744.61	2495.88	1520.7
Gm9992	31.6941	-0.869842	0.232844	9.59e-06	0.000676881	54.7618	35.894	26.8848	42.0897	53.3606	41.8071	40.4239	18.7572	22.3033	16.5312	21.5885	29.1947	15.0015	25.1195
Gm13889	90.2456	-0.949761	0.255312	9.57e-06	0.000676881	148.465	70.1926	88.8367	143.654	91.8298	158.519	155.313	38.7648	33.4549	57.4243	52.7718	82.2761	76.8829	65.0531
Fst	180.931	-2.28383	0.62864	9.61e-06	0.000676881	989.363	86.9431	58.4452	224.173	111.685	346.651	353.177	51.2696	53.5279	21.7516	113.939	49.5426	28.1279	44.4422
Abtb2	328.066	-1.25569	0.342216	1e-05	0.000700878	232.433	969.137	769.139	540.761	378.488	238.649	211.694	235.09	236.415	162.702	122.335	166.322	137.827	191.939
1700001L05Rik	325.416	0.627461	0.166338	1.01e-05	0.000701671	288.412	162.719	230.274	240.643	255.634	249.101	309.562	445.17	415.956	352.376	484.541	398.995	451.922	270.518
Nmi	249.652	0.600701	0.15925	1.06e-05	0.000736293	176.455	137.992	176.504	175.679	203.515	244.746	235.097	218.834	361.313	274.07	328.624	348.567	330.972	282.755
Prodh2	3141.5	0.43973	0.113914	1.08e-05	0.000748613	2665.07	2625.04	2755.11	2997.52	2701.53	2363.84	2224.38	3103.69	3780.41	4779.27	3530.91	3263.62	3882.59	3308.05
Smad9	400.639	-1.11328	0.304722	1.1e-05	0.000756705	502.591	1068.84	601.985	648.73	500.1	298.747	329.774	377.645	344.586	165.312	273.454	176.938	165.017	155.226
Trim25	3275.81	-0.470201	0.122973	1.11e-05	0.000763735	3819.94	4158.12	3767.38	3174.11	3983.43	3206.08	4915.76	3092.43	2791.26	3004.33	2399.92	2322.31	2331.8	2894.54
Map2k6	109.232	1.60852	0.443552	1.14e-05	0.00077264	8.5185	88.5384	42.0805	51.2396	101.757	25.2585	20.212	332.627	207.421	91.3568	179.904	142.435	140.64	97.2576
Spon2	225.536	-2.00175	0.555711	1.14e-05	0.00077264	348.042	110.872	122.735	183.914	234.538	1053.89	561.679	36.2639	36.8004	66.1249	77.9583	122.972	70.3198	131.394
Cdc42ep5	105.454	-1.43996	0.397564	1.16e-05	0.000785018	125.344	180.267	244.301	335.803	71.9747	74.0334	84.0392	48.7687	30.1094	19.1414	49.1737	76.0833	80.6333	56.6799
Lcn2	1040.31	3.43484	0.964937	1.18e-05	0.000793656	49.8941	113.265	150.789	192.149	170.009	90.582	154.249	2592.24	72.4857	3488.09	99.5468	203.478	120.012	7067.6
Fam219b	323.145	0.389789	0.100471	1.2e-05	0.000802943	264.073	247.269	291.057	252.538	286.658	297.876	292.541	292.612	394.768	363.687	373.001	356.53	417.231	394.183
Ppp1r3g	1871.94	-0.0942278	0.196945	1.2e-05	0.000803489	8529.45	5220.58	2572.76	5658.32	1852.73	184.648	73.4013	507.694	662.408	147.911	441.364	116.779	140.64	98.5458
Gm10804	26.0547	2.25843	0.627288	1.25e-05	0.000827611	7.30157	11.9647	5.84452	5.48996	4.96377	7.83883	9.57408	17.5067	26.7639	4.35032	4.79744	52.1967	82.5085	123.665
Pmvk	509.07	-0.993799	0.273427	1.25e-05	0.000827611	1177.99	894.956	870.833	357.762	454.185	404.135	722.311	387.648	420.417	278.421	284.248	388.378	220.335	265.365
Hsd3b2	944.318	0.81926	0.223929	1.33e-05	0.000867313	592.644	674.009	672.12	884.799	890.997	517.363	341.476	727.779	1429.64	1331.2	1294.11	1055.43	1639.86	1169.02
Cebpe	185.271	0.776106	0.211874	1.33e-05	0.000867313	119.259	106.884	113.384	173.849	171.25	108.873	125.527	153.809	219.687	287.121	166.711	240.635	240.962	365.843
Gstk1	707.901	0.499356	0.132425	1.33e-05	0.000867313	451.48	632.531	572.763	710.95	632.881	480.782	532.957	822.815	1088.4	899.647	732.808	782.95	751.015	818.638
Acy3	814.905	0.482675	0.128077	1.38e-05	0.000895298	590.21	516.873	594.972	781.404	753.253	796.077	625.507	766.543	1146.39	1016.24	951.092	951.041	941.347	977.729
Scamp1	1922.09	-0.390164	0.101673	1.39e-05	0.000900563	1933.7	2333.9	2134.42	2405.52	2311.88	2326.39	1989.28	2039.53	1711.78	1420.82	1686.3	1572.98	1637.98	1404.76
Pex11c	662.886	0.498218	0.132966	1.43e-05	0.000924099	545.184	402.81	445.352	657.88	526.16	650.623	531.893	666.505	906.629	802.2	778.384	735.177	905.718	725.889
Amdhd2	219.717	0.478622	0.128215	1.58e-05	0.00100971	226.349	159.529	164.815	176.594	198.551	180.293	153.185	230.088	239.76	214.906	320.229	262.753	278.466	270.518
Pqbp1	375.251	-0.38978	0.102397	1.58e-05	0.00100971	414.973	430.727	455.873	441.027	374.765	472.943	419.132	371.392	355.737	254.929	333.422	321.142	315.032	292.417
Dhrs9	32.6667	-1.28104	0.361793	1.6e-05	0.0010185	114.391	35.894	36.236	24.7048	27.3008	59.2267	37.2325	27.5105	14.4971	17.4013	16.791	15.9244	12.1888	18.0345
Irgq	624.341	-0.635439	0.174609	1.62e-05	0.00102435	781.268	798.441	702.511	655.135	713.542	968.531	812.733	556.463	530.818	576.853	296.242	439.69	326.284	582.257
Cyp2a4	94.6363	1.42818	0.404733	1.65e-05	0.00104042	23.1216	55.0374	64.2897	83.2644	76.9385	9.58079	12.7654	136.302	195.154	107.018	163.113	114.125	121.888	162.311
Chek2	20.4016	1.17381	0.329324	1.66e-05	0.00104042	18.2539	15.9529	8.18233	8.23494	17.3732	7.83883	6.38272	12.5048	39.0307	25.2319	27.5853	34.5029	27.1903	37.3572
Enpp2	1998.43	0.916581	0.255757	1.69e-05	0.00105546	996.664	1206.83	1803.62	2100.82	1006.41	1191.5	874.433	3982.77	2722.12	1961.13	3947.09	2217.92	2315.86	1650.8
Apopt1	240.085	0.408094	0.108354	1.75e-05	0.00109113	181.322	199.411	204.558	225.088	199.792	204.681	204.247	216.333	327.858	256.669	308.235	269.83	288.78	274.382
Leng9	228.421	-0.913527	0.25698	1.76e-05	0.00109113	383.332	341.391	406.779	490.436	176.214	150.68	199.992	125.048	170.62	139.21	163.113	159.244	146.265	145.564
Lrit1	481.773	0.593089	0.163048	1.81e-05	0.00111895	293.28	387.655	317.942	365.997	443.017	384.103	418.068	465.178	441.605	565.542	495.335	677.672	826.023	663.413
B230118H07Rik	123.964	0.732502	0.204976	1.91e-05	0.00117578	73.0157	59.0256	106.37	118.034	64.5291	108.002	95.7408	113.794	165.044	155.742	211.087	161.898	184.707	118.513
Ermp1	1236.18	0.627015	0.174252	1.98e-05	0.00121164	735.025	709.903	1146.69	878.394	847.564	1291.67	971.237	1126.68	1426.3	1387.75	1709.09	1511.93	1433.59	2130.65
Pglyrp2	3207.18	-0.529661	0.145735	2.01e-05	0.00122901	3176.18	4145.35	4128.57	3125.62	3726.55	4524.75	4173.24	3072.43	2741.07	1951.56	2655.38	3150.38	1938.01	2391.51
Pigx	249.458	-0.436246	0.118129	2.08e-05	0.00126305	323.703	272.794	351.84	284.563	265.562	256.068	281.904	211.331	223.033	167.052	207.489	234.443	229.711	182.922
Mmp14	770.989	-0.736254	0.208186	2.1e-05	0.00127271	817.776	1068.04	808.881	687.16	995.237	1177.57	1360.58	710.272	527.473	359.337	434.168	814.799	473.486	559.07
Ankrd2	6.63193	1.72788	0.485928	2.16e-05	0.0012988	1.21693	3.19057	5.84452	2.74498	1.24094	3.48392	1.06379	11.2543	7.80615	17.4013	7.19616	8.84689	11.2512	10.3054
Epha2	920.802	-0.845597	0.241119	2.16e-05	0.0012988	1040.47	1273.04	1272.94	953.423	1641.77	1050.4	1280.8	974.123	659.062	881.376	630.863	526.39	306.594	399.98
Cyp2a22	160.172	1.47452	0.426766	2.18e-05	0.00130056	43.8094	78.1691	47.9251	81.4344	83.1432	111.486	87.2305	100.038	120.438	120.939	125.933	231.789	259.714	750.365
Rhpn2	333.619	-0.655774	0.184327	2.18e-05	0.00130056	393.068	427.537	379.894	253.453	477.763	500.814	491.47	187.572	282.137	185.324	212.287	301.679	267.215	310.451
Me1	2250.4	-0.605975	0.169981	2.26e-05	0.00134062	2302.43	3882.13	2403.27	2011.16	2362.76	2990.08	3462.63	1541.84	2002.84	1810.6	1235.34	1753.45	1850.82	1896.2
Atp2a2	4589.52	-0.614117	0.171408	2.28e-05	0.00134062	7089.82	6316.54	5000.57	6125.88	5792.72	4527.36	4790.23	5173.23	4035.78	3489.83	2476.68	3091.1	2830.6	3512.87
Agtr1a	1908.24	-0.61532	0.172948	2.28e-05	0.00134062	2550.68	2042.76	1823.49	2226.18	2254.79	2736.62	2876.48	1548.09	1368.31	1046.69	1186.17	2255.96	1429.83	1369.34
Pnpla5	9.13501	-2.80221	0.823594	2.27e-05	0.00134062	9.73543	31.1081	11.689	2.74498	7.44566	14.8067	37.2325	0	8.92131	0.870065	2.39872	0	0.937597	0
Pxmp4	2840.97	-0.52862	0.146811	2.3e-05	0.00134285	2768.51	3838.26	4420.79	2783.41	2478.16	4202.48	3425.39	2283.37	2281.63	2697.2	2143.25	2194.03	2245.54	2011.49
Slc38a11	15.4144	1.81001	0.527741	2.47e-05	0.00143884	3.65079	2.39293	7.01342	14.6399	7.44566	5.22589	1.06379	43.7668	37.9156	23.4917	4.79744	11.501	29.0655	23.8313
Galc	162.59	-0.640613	0.181657	2.48e-05	0.00144099	167.936	228.924	190.531	182.999	162.564	227.326	255.309	192.574	94.789	128.77	109.142	128.28	93.7597	113.36
Tmem28	45.0945	1.41613	0.413499	2.53e-05	0.00146232	3.65079	10.3694	19.8714	27.4498	13.6504	38.3232	41.4877	65.0249	66.9099	89.6167	26.3859	56.6201	63.7566	108.207
Ncmap	20.7651	1.11376	0.32201	2.55e-05	0.00146735	12.1693	7.97643	9.35123	12.8099	8.6866	16.5486	18.0844	25.0096	26.7639	39.1529	13.193	22.1172	44.067	34.7809
Zranb3	74.6447	0.64816	0.184063	2.61e-05	0.00148676	45.0263	69.395	80.6544	47.5797	40.9511	58.3557	49.998	73.7782	104.825	115.719	99.5468	85.8148	80.6333	92.749
Gyk	4096.44	-0.54115	0.152002	2.6e-05	0.00148676	3995.18	4016.13	5101.1	5068.15	4014.45	7303.18	5138.09	2827.33	2844.78	3019.99	3640.06	3740.47	3575.99	3065.22
Vps37b	779.971	-0.639648	0.182061	2.6e-05	0.00148676	1502.91	1072.83	1036.82	698.14	975.381	850.949	664.867	671.507	669.099	615.136	452.158	610.435	553.182	546.188
Amigo2	360.433	-0.568153	0.160469	2.68e-05	0.00151958	368.729	556.755	395.09	340.378	500.1	436.362	477.64	300.115	269.87	236.658	193.097	361.838	302.844	306.587
Rgs12	128.919	0.844242	0.245102	2.77e-05	0.00156324	97.3543	62.2162	67.7964	43.9197	88.107	100.163	154.249	121.296	165.044	147.041	160.714	196.401	213.772	186.786
Zfp9	78.4424	-0.850739	0.247476	2.78e-05	0.00156447	174.021	55.835	92.3434	128.099	88.107	74.9044	114.889	57.522	62.4492	54.8141	37.1801	41.5804	57.1934	59.2563
Nek2	76.5032	-0.952034	0.278235	2.88e-05	0.00161428	113.174	69.395	66.6275	85.0944	71.9747	152.422	171.27	27.5105	39.0307	60.0345	41.9776	46.8885	61.8814	63.7649
Mavs	2290.23	-0.42324	0.11746	3.04e-05	0.00170012	2768.51	3119.58	2932.78	2446.69	2700.29	2267.16	2397.78	2000.77	2290.55	2178.64	1565.16	1844.58	1592.04	1958.68
Xrcc6bp1	53.7066	0.741059	0.215259	3.07e-05	0.00170495	27.9894	49.4539	53.7696	41.1747	45.9149	26.1294	24.4671	61.2735	89.2131	54.8141	70.7622	74.3139	65.6318	66.9854
Efna3	10.1645	-1.60486	0.477215	3.07e-05	0.00170495	38.9417	11.9647	9.35123	15.5549	12.4094	6.96785	15.9568	6.25239	4.46066	3.48026	5.9968	1.76938	4.68798	4.50863
Tymp	1038.54	-0.627188	0.182203	3.4e-05	0.00188184	1018.57	1161.37	1244.88	1053.16	1056.04	1971.9	1524.41	831.568	672.444	1080.62	596.082	753.755	761.329	813.486
Emilin1	495.934	-0.427858	0.119977	3.43e-05	0.00188701	620.633	587.863	656.924	531.611	538.569	499.943	608.486	483.935	379.156	455.044	362.206	448.537	312.22	457.948
Gm14322	99.095	0.788457	0.232088	3.45e-05	0.00188854	85.185	59.0256	90.0056	52.1546	65.77	82.7432	51.0618	65.0249	112.632	120.939	129.531	121.202	188.457	163.599
Tmem82	262.333	-0.438429	0.123323	3.45e-05	0.00188854	327.354	319.855	341.32	269.923	274.248	321.392	290.414	281.358	180.657	234.917	185.901	235.327	221.273	188.718
Tmem50b	153.362	-0.444393	0.125305	3.52e-05	0.00191656	146.031	198.613	181.18	184.829	197.31	164.615	182.971	146.306	109.286	102.668	134.328	148.628	124.7	125.598
Bst2	1235.19	-0.470507	0.133781	3.58e-05	0.00194117	1571.05	1327.28	1381.64	1759.53	1713.74	1140.99	1319.1	970.371	1272.4	1020.59	1060.23	913.884	1054.8	787.078
Tmem86b	895.299	0.458666	0.129896	3.59e-05	0.00194431	618.2	713.891	722.383	950.678	776.831	627.106	749.97	1024.14	1112.93	1091.93	1356.48	940.424	866.339	982.881
Ndrg1	347.19	-0.768906	0.22797	3.65e-05	0.00196699	563.438	331.022	443.015	501.416	325.127	506.04	476.577	350.134	200.73	215.776	350.213	287.524	164.079	145.564
Hyal2	1932.42	-0.327351	0.0906442	3.7e-05	0.00198574	2106.5	2098.6	2457.04	2094.42	2042.59	2515.39	1918.01	1616.87	1439.68	1776.67	1793.04	1818.92	1783.31	1592.83
Id1	333.689	-1.11779	0.338354	3.84e-05	0.00205647	446.613	841.514	598.479	246.133	529.883	258.681	391.474	221.335	110.401	147.041	383.795	224.711	176.268	95.3253
Crem	918.391	-1.18126	0.359734	3.99e-05	0.00212941	2581.11	1014.6	1200.46	2239.9	1196.27	580.073	446.79	576.471	748.275	517.689	676.439	332.643	393.791	352.961
Slc25a22	7407.74	-0.849493	0.254092	4.03e-05	0.00214158	11796.9	10072.6	9800.09	10826.2	7963.13	7661.15	10571.9	9940.05	4232.05	6190.51	4755.46	3841.32	2997.5	3059.43
Pnp2	79.572	-0.550551	0.160322	4.06e-05	0.00214825	91.2696	98.9078	97.019	102.479	78.1794	102.776	103.187	80.0306	70.2553	76.5657	44.3763	63.6976	54.3806	50.8831
Slc25a21	203.271	0.486912	0.140007	4.07e-05	0.00214913	135.079	123.635	171.829	180.254	165.045	221.229	158.504	206.329	274.33	260.149	217.084	239.751	248.463	244.11
Fahd2a	174.756	0.461718	0.132677	4.35e-05	0.00227028	109.524	141.183	148.451	162.869	134.022	156.777	151.058	180.069	215.227	183.584	214.685	176.053	264.402	208.685
Srpk2	385.483	0.43209	0.12342	4.36e-05	0.00227028	238.518	298.319	301.577	337.633	353.669	326.618	392.537	480.184	453.872	474.185	450.959	358.299	422.856	507.543
Phyhd1	864.465	0.377665	0.106188	4.36e-05	0.00227028	620.633	719.474	808.881	871.989	786.758	633.203	734.013	992.88	1135.24	1091.93	906.716	871.419	1015.42	913.964
Tmed4	1534.88	-0.443701	0.127204	4.36e-05	0.00227028	2077.3	1525.09	1473.99	1644.24	1542.49	2369.07	1950.99	1339.26	1398.42	1151.1	1160.98	1321.73	1178.56	1355.17
Tpmt	838.251	0.597751	0.17659	4.5e-05	0.0023364	362.645	607.007	628.87	751.21	752.012	746.431	660.612	965.369	1324.82	1138.91	1045.84	767.025	856.963	1127.8
Mfsd1	1651.95	0.450932	0.130072	4.64e-05	0.00239602	1373.91	1155.79	1444.77	1692.74	1425.84	1279.47	1176.55	1763.17	2107.66	1653.99	2589.42	1746.38	1979.27	1738.4
Slc25a30	859.674	-1.26765	0.392321	4.69e-05	0.00241572	2618.83	1345.62	1646.99	887.544	614.267	1073.05	657.42	256.348	495.133	803.94	202.692	192.862	574.747	665.989
Izumo4	67.908	0.720236	0.216346	4.74e-05	0.00242391	40.1586	52.6445	43.2494	51.2396	50.8787	35.7102	70.2099	50.0191	82.5222	78.3058	80.3571	90.2383	124.7	100.478
Snap29	928.26	-0.451153	0.130527	4.73e-05	0.00242391	975.977	1097.56	1180.59	1248.97	1234.74	1087.86	805.287	657.752	876.519	759.567	918.709	715.713	621.627	814.774
Casp7	658.164	0.536825	0.158029	4.77e-05	0.00243483	305.449	508.896	575.101	505.991	668.868	533.911	548.914	774.046	908.859	794.369	957.089	700.674	772.58	659.548
Hsbp1l1	30.5026	-0.938881	0.28797	4.82e-05	0.00244949	31.6401	36.6916	36.236	33.8548	29.7826	41.8071	78.7202	20.0077	30.1094	16.5312	23.9872	15.0397	17.8143	14.8141
1700017B05Rik	609.185	-1.28459	0.399267	4.86e-05	0.00246035	1557.67	1470.06	1071.88	1065.05	373.524	371.038	379.772	652.75	323.398	381.958	233.875	210.556	167.83	269.23
Osbpl3	186.505	1.82058	0.569107	4.9e-05	0.00247325	9.73543	85.3478	153.126	52.1546	31.0236	93.195	65.9548	111.293	231.954	184.454	283.049	226.48	308.469	774.84
2010107G23Rik	37.5325	1.00357	0.307032	4.97e-05	0.00250026	15.8201	12.7623	16.3647	21.9598	17.3732	45.291	32.9774	40.0153	44.6066	51.3338	38.3795	45.1191	69.3822	74.0703
1500015L24Rik	5.52701	3.42744	1.00925	5.21e-05	0.00261174	0	0.797643	0	0	0	3.48392	0	0	2.23033	6.09045	8.39551	21.2325	19.6895	15.4582
Chml	147.006	-0.53676	0.159604	5.26e-05	0.00262839	229.999	183.458	216.247	164.699	183.66	131.518	134.037	117.545	105.941	113.978	147.521	107.932	117.2	104.343
Vldlr	55.9103	1.1791	0.366936	5.32e-05	0.00265077	30.4232	32.7034	24.547	19.2149	31.0236	28.7424	53.1893	47.5182	45.7217	48.7236	49.1737	97.3158	82.5085	191.939
B4galnt3	30.5366	1.01346	0.313664	5.34e-05	0.00265077	20.6878	10.3694	15.1958	13.7249	21.096	16.5486	35.105	42.5163	21.1881	48.7236	50.3731	28.31	43.1294	60.5445
Amigo1	286.132	-0.637743	0.192824	5.36e-05	0.00265077	551.269	335.01	294.564	290.968	390.897	316.166	322.327	237.591	160.584	163.572	189.499	294.601	257.839	200.956
Fbxo40	12.7714	1.33616	0.412071	5.44e-05	0.00268387	3.65079	3.19057	5.84452	10.0649	6.20472	9.58079	7.44651	15.0057	8.92131	27.8421	11.9936	16.8091	18.7519	33.4927
Hpgd	2631.8	0.513976	0.152343	5.5e-05	0.00269504	2267.14	1931.09	2108.7	2273.76	2300.71	2155.68	1710.57	2383.41	3733.57	2194.3	3494.93	3329.08	4105.74	2856.54
Acacb	2595.49	-1.04374	0.325576	5.48e-05	0.00269504	1792.54	7402.93	4262.99	1651.56	3483.33	3120.73	3661.55	1969.5	1720.7	2120.35	951.092	1492.47	825.085	1882.03
Mef2d	496.912	-0.577486	0.174164	5.8e-05	0.0028349	691.215	806.417	576.27	432.792	528.642	551.331	674.441	503.943	363.544	420.241	245.869	374.223	366.6	421.235
Fam20a	672.846	-0.553732	0.16649	5.83e-05	0.00284063	879.839	957.172	565.749	707.29	886.034	905.82	822.307	769.044	528.588	545.531	413.779	494.541	405.042	539.103
Cib3	41.2355	-1.7761	0.572285	6.15e-05	0.00298681	30.4232	115.658	144.944	18.2999	40.9511	61.8397	53.1893	20.0077	39.0307	6.96052	28.7846	6.19282	8.43837	2.57636
Stard5	3255.49	0.405007	0.11808	6.24e-05	0.00301877	2046.87	2959.26	2814.72	2814.52	3159.44	2956.98	2469.05	3313.77	4501.92	3191.4	4123.4	3610.42	3882.59	3732.5
Atf5	10009.7	-0.820785	0.256876	6.41e-05	0.00309428	14745.5	8793.22	8499.1	9425.35	10497.1	22161.2	18258.8	4834.35	5243.5	6861.33	6526.91	10822.4	6922.28	6545.24
Gdap10	102.117	0.930558	0.29172	6.45e-05	0.00310298	46.2433	118.849	71.3031	53.0696	42.1921	55.7428	71.2737	141.304	93.6738	168.793	76.759	97.3158	214.71	178.413
Mterfd3	135.434	1.13612	0.359539	6.5e-05	0.00311773	59.6295	31.1081	68.9653	66.7945	57.0834	163.744	94.677	68.7763	128.244	203.595	320.229	198.17	223.148	211.906
Prodh	3106.14	0.728311	0.226114	6.62e-05	0.00314142	1147.56	3257.58	2869.66	2159.38	2398.74	1495.47	2255.23	5123.21	3769.26	5062.04	3002	3729.85	4000.73	3215.3
Ddc	501.597	-0.552727	0.167782	6.58e-05	0.00314142	827.511	412.382	722.383	580.106	506.305	702.882	518.064	382.646	403.689	338.455	446.162	330.874	368.476	482.423
Gk2	116.465	-0.591405	0.1804	6.61e-05	0.00314142	135.079	122.837	141.437	158.294	104.239	175.067	168.078	76.2792	69.1402	81.7861	73.1609	130.934	95.6349	98.5458
Syde2	301.334	0.475083	0.142282	6.75e-05	0.00319367	248.253	291.14	241.963	210.448	335.055	206.423	186.163	423.912	350.162	368.037	355.01	357.414	318.783	325.91
Fam81a	25.4788	1.15319	0.367612	6.86e-05	0.00323838	9.73543	12.7623	19.8714	19.2149	16.1323	13.0647	9.57408	33.7629	24.5336	43.5032	81.5564	18.5785	21.5647	32.8486
Prrx1	32.5167	0.997929	0.316349	7.18e-05	0.00337628	17.037	15.9529	16.3647	33.8548	14.8913	28.7424	12.7654	25.0096	84.7525	43.5032	40.7782	38.9263	45.9422	36.7131
Pm20d2	217.001	0.473659	0.142562	7.25e-05	0.00339135	180.105	177.874	176.504	122.609	187.382	195.1	201.056	203.828	281.021	210.556	263.859	260.983	263.465	313.672
Cmtm6	3268.68	-0.395059	0.117543	7.24e-05	0.00339135	4086.45	3160.26	3492.68	3659.06	4275.05	4491.65	3246.68	2898.61	2995.33	3075.68	3131.53	2314.35	2417.12	2517.1
Ap2a2	1595.98	-0.331124	0.0953066	7.3e-05	0.00340266	1931.27	1728.49	1505.55	1849.2	1917.26	1855.19	1809.5	1314.25	1380.57	1359.04	1133.39	1528.74	1410.15	1621.17
Fgd6	1642.67	-0.483266	0.146106	7.32e-05	0.00340266	2622.48	1970.98	1402.68	1837.31	2252.31	1675.77	1905.24	1566.85	1412.91	1553.94	1261.73	1134.17	1202.94	1198.01
Sema5b	110.575	2.13423	0.700787	7.6e-05	0.00352177	23.1216	15.9529	19.8714	18.2999	24.8189	76.6463	53.1893	20.0077	113.747	342.806	28.7846	160.129	185.644	465.033
Pdk4	1001.72	-0.159679	0.337717	7.64e-05	0.0035286	128.994	3991.41	4070.12	1701.89	787.999	789.109	548.914	376.394	207.421	357.597	113.939	207.017	105.011	638.293
Traf3ip1	171.648	0.423799	0.126683	7.8e-05	0.00359266	142.381	129.218	129.748	120.779	153.877	165.486	162.759	155.059	228.609	190.544	224.28	184.9	211.897	203.532
Chadl	24.2791	0.910844	0.29063	7.87e-05	0.00361133	14.6031	10.3694	16.3647	13.7249	18.6141	20.9035	15.9568	20.0077	26.7639	33.0625	51.5724	20.3478	42.1919	35.4249
Kifc2	162.632	0.624762	0.195124	8.03e-05	0.00367632	136.296	130.016	102.864	152.804	121.612	90.582	127.654	131.3	151.662	241.878	161.913	211.441	255.964	260.856
Zbtb45	221.865	0.802968	0.255941	8.14e-05	0.00370789	81.5342	172.291	146.113	216.853	158.841	121.066	170.206	297.614	354.622	379.348	152.319	178.707	381.602	294.993
Zkscan7	322.088	0.385834	0.114353	8.19e-05	0.00370789	247.036	253.651	261.834	239.728	300.308	284.811	332.965	313.87	391.423	401.97	331.023	331.758	416.293	402.556
Mr1	115.376	-0.833433	0.266683	8.2e-05	0.00370789	118.042	225.733	191.7	76.8594	112.926	133.26	211.694	95.0364	79.1767	63.5147	50.3731	84.9301	61.8814	110.139
Acss2	2492.71	-0.957962	0.308371	8.19e-05	0.00370789	1831.48	6647.56	4980.7	1655.22	2172.89	2630.36	3965.8	1829.45	2145.58	1225.92	1776.25	1577.4	1210.44	1248.89
E430018J23Rik	189.845	-0.493887	0.151749	8.41e-05	0.00379117	299.364	203.399	252.483	229.663	176.214	234.294	188.29	173.817	158.353	147.911	173.907	163.667	144.39	112.072
Slc26a1	4404.04	0.418979	0.126101	8.53e-05	0.00383403	2944.97	3451.4	3471.64	3690.17	4502.14	4371.45	3365.82	5899.76	5005.97	5893.82	4960.55	5501	4139.49	4458.39
Dnajb3	30.1579	1.39255	0.456166	8.67e-05	0.00388521	7.30157	15.9529	7.01342	2.74498	13.6504	26.1294	29.786	60.023	21.1881	44.3733	19.1897	43.3498	70.3198	61.1885
5730420D15Rik	17.3216	-1.54608	0.509118	8.87e-05	0.00396088	17.037	23.9293	30.3915	12.8099	8.6866	26.1294	70.2099	6.25239	7.80615	5.22039	2.39872	16.8091	10.3136	4.50863
BC026585	195.861	0.416089	0.125534	9.07e-05	0.00403904	143.598	171.493	161.309	168.359	162.564	168.97	173.397	215.082	245.336	231.437	218.283	184.015	200.646	297.57
Dda1	523.191	-0.410611	0.124152	9.18e-05	0.00407555	725.289	677.997	626.532	659.71	577.039	500.814	478.704	477.683	476.175	475.925	468.949	429.074	388.165	362.623
Npas2	8.98401	-2.20877	0.723908	9.22e-05	0.00408102	10.9524	6.38115	4.67562	4.57497	4.96377	37.4522	39.3601	3.75144	0	3.48026	1.19936	3.53876	0.937597	4.50863
B930025P03Rik	213.065	-1.04526	0.343196	9.28e-05	0.0040957	116.825	216.161	288.719	602.066	315.2	286.553	262.755	151.308	220.803	71.3453	103.145	128.28	154.703	65.0531
Hmgn2	424.022	0.637406	0.202719	9.4e-05	0.00413844	183.756	274.389	471.068	294.628	296.585	347.522	355.305	570.218	576.54	472.445	756.796	496.311	416.293	424.455
Pdlim2	33.6018	1.31601	0.434619	9.45e-05	0.00414785	17.037	13.5599	18.7025	12.8099	11.1685	15.6777	31.9136	16.2562	35.6853	81.7861	26.3859	30.9641	41.2543	117.224
Gramd4	145.27	-0.665336	0.212572	9.5e-05	0.00415671	192.275	165.91	158.971	116.204	134.022	253.456	262.755	98.7878	90.3283	82.6562	99.5468	135.357	125.638	117.868
Ttc25	14.5727	1.73988	0.57862	9.55e-05	0.00417004	13.3862	6.38115	3.50671	6.40495	2.48189	4.35491	3.19136	28.761	21.1881	62.6447	19.1897	2.65407	13.1264	16.7463
Nploc4	2002.99	-0.262821	0.0748446	9.67e-05	0.00420669	2463.06	2103.39	2126.24	2334.15	2218.81	2216.65	1953.11	2078.3	1799.88	1700.11	1797.84	1800.34	1704.55	1745.48
Rnf144a	128.577	-1.28853	0.428912	9.77e-05	0.00423958	154.55	129.218	226.767	56.7296	59.5653	344.038	364.879	48.7687	34.5701	82.6562	38.3795	102.624	68.4446	88.8844
Slc22a5	1884.27	-0.503285	0.157488	9.89e-05	0.00425851	1892.32	2245.37	2945.64	2789.81	1902.37	2302.87	1725.46	1909.48	1154.2	1619.19	1268.92	1587.13	1444.84	1592.19
Gem	99.412	-0.681122	0.21917	9.9e-05	0.00425851	136.296	86.1455	114.553	175.679	135.263	132.389	102.124	87.5335	41.2611	59.1644	73.1609	103.509	81.5709	63.1208
Zfp750	434.927	-0.793807	0.258569	9.86e-05	0.00425851	447.83	621.364	618.35	451.092	820.264	557.428	473.385	411.407	401.459	385.439	349.014	207.902	134.076	209.973
Acsl5	2983.11	-0.526714	0.165759	0.000101109	0.00433826	2610.31	4431.71	4370.53	2874.91	3387.78	4072.71	3463.69	2572.23	3100.16	2255.21	2193.63	2388.66	1618.29	2423.71
Slc25a40	98.5863	0.551365	0.173862	0.000101492	0.00434235	82.7511	55.835	63.1208	71.3695	62.0472	96.6789	109.57	105.04	110.401	121.809	106.743	124.741	140.64	129.462
Ppp2r2d	1157.28	-0.500134	0.156795	0.000103721	0.00442525	1571.05	1535.46	1800.11	1295.63	1080.86	1382.25	1028.68	1289.24	876.519	879.636	771.188	939.54	873.84	877.895
Ehd3	1166.11	-0.533755	0.168733	0.000105302	0.00448008	1533.33	1751.62	1855.05	1155.64	1316.64	942.402	1326.54	905.346	927.817	925.749	891.124	1041.28	653.505	1099.46
Slc12a9	293.577	0.67103	0.216879	0.000106966	0.00453812	169.153	231.317	196.376	200.384	187.382	202.939	325.519	303.866	264.294	476.796	244.669	321.142	481.925	504.322
Rbm12	314.286	-0.334594	0.0995643	0.000107309	0.00453997	378.465	348.57	342.489	307.438	317.681	380.619	408.494	278.857	307.785	233.177	261.46	276.023	279.404	279.535
Eps8l2	801.679	-0.621919	0.200566	0.000109441	0.00461727	924.866	965.149	784.334	779.574	795.445	1402.28	1338.24	815.312	449.411	701.272	425.773	645.823	530.68	665.345
Nr4a3	4.93182	-5.8661	0.765658	0.000110719	0.0046582	456.348	14.3576	8.18233	23.7898	7.44566	2.61294	1.06379	2.50096	0	0.870065	2.39872	0.884689	0	1.28818
Nubpl	59.1329	0.515326	0.163339	0.000115007	0.00482518	55.9787	35.0963	57.2763	46.6647	44.674	50.5169	41.4877	55.0211	78.0615	73.9555	71.9616	71.6598	75.9453	69.5617
Eef2k	147.038	0.660002	0.215033	0.00011549	0.00483209	130.211	79.7643	102.864	96.9893	148.913	87.9691	117.017	110.042	166.159	139.21	251.865	207.902	180.019	239.601
Ric8b	312.322	-0.347246	0.104672	0.000117478	0.00490172	432.01	397.226	343.658	311.098	336.296	343.167	318.072	250.096	305.555	253.189	253.065	262.753	290.655	275.671
Cenpm	15.7895	1.31978	0.443235	0.000118619	0.00490877	3.65079	5.5835	10.5201	5.48996	7.44566	12.1937	11.7017	11.2543	27.8791	23.4917	5.9968	29.1947	21.5647	45.0863
Zrsr1	741.546	-0.588186	0.190191	0.000118514	0.00490877	939.469	1430.97	1032.14	688.99	920.78	681.107	704.227	557.713	776.154	576.853	533.715	564.432	446.296	528.798
Dnase1l3	612.24	-0.617277	0.200509	0.000118084	0.00490877	764.231	923.671	921.096	647.815	750.771	494.717	831.881	531.453	384.732	398.49	327.425	692.711	360.037	542.324
Chp1	8944.06	-0.425363	0.132604	0.000120547	0.00497495	11318.7	11660	10647.5	9405.22	10822.3	10605.9	8613.48	8997.19	8619.1	7435.57	5225.61	8347.93	6360.66	7157.77
Dntt	66.3259	-0.880732	0.294428	0.000121215	0.0049889	48.6771	96.5149	87.6678	50.3246	63.2881	150.68	126.591	30.0115	55.7582	42.6332	44.3763	61.0435	37.5039	33.4927
Brca2	158.709	0.616979	0.20054	0.000121968	0.00500631	90.0527	136.397	66.6275	107.054	174.973	116.711	148.93	157.56	196.269	202.725	158.315	222.057	227.836	216.414
Orai3	529.666	-0.361605	0.110046	0.000123035	0.00502288	672.961	679.592	577.439	558.146	569.593	622.752	546.786	413.908	507.4	344.546	510.927	495.426	466.923	448.931
Fads3	550.534	-0.991925	0.336597	0.00012297	0.00502288	679.046	460.24	474.575	535.271	558.424	968.531	1665.89	291.362	523.012	220.126	554.104	268.945	293.468	214.482
Smarcd2	1602.18	0.444687	0.13923	0.000123779	0.00503671	1275.34	1376.73	1447.1	1415.49	1481.69	1096.57	1164.85	1504.33	1939.27	2284.79	2410.71	1718.95	1875.19	1439.54
Aars2	264.76	0.36049	0.109674	0.000124039	0.00503671	214.179	212.173	171.829	245.218	229.575	265.649	253.181	286.36	332.319	322.794	287.846	283.1	311.282	291.129
Marveld1	1358.8	0.543036	0.174946	0.000126666	0.00512962	844.548	1568.17	1322.03	925.973	1036.19	949.37	822.307	1374.28	2041.87	1302.49	1487.21	1828.65	1685.8	1834.37
Slc22a27	43.0904	2.07777	0.723489	0.000130603	0.00524256	4.86771	22.334	24.547	7.31995	8.6866	10.4518	13.8292	11.2543	56.8734	42.6332	14.3923	54.8507	58.131	273.094
Cyp2a5	5954.06	1.22474	0.416868	0.000130187	0.00524256	1951.95	3802.37	4314.42	5458.85	5230.58	599.235	1030.81	9599.92	12651.5	6475.02	11344.7	7076.63	7507.34	6313.37
Erbb4	16.6125	1.0767	0.364394	0.000130826	0.00524256	7.30157	8.77408	18.7025	10.0649	6.20472	9.58079	7.44651	35.0134	12.2668	34.8026	23.9872	13.2703	18.7519	26.4077
Gdpgp1	126.149	-0.434281	0.136733	0.000131072	0.00524256	176.455	126.028	148.451	124.439	140.227	157.648	160.632	115.044	101.48	100.057	110.341	126.511	83.4461	95.3253
Tm6sf2	358.848	-0.528684	0.170462	0.000131185	0.00524256	438.094	522.456	386.907	305.608	420.68	409.361	554.233	278.857	312.246	246.228	244.669	411.38	240.025	253.127
Dak	5277.58	0.53104	0.17147	0.000132837	0.00529461	4665.7	3808.75	3264.75	2928.89	4404.11	4795.62	5313.62	7454.1	6422.23	8526.64	4896.98	5231.17	6529.42	5644.16
Slc25a10	4231.39	0.455858	0.144743	0.000134061	0.00532936	3705.55	2814.09	3270.59	3384.56	3257.48	4769.49	3092.43	4450.45	4272.19	4448.64	4270.92	5907.07	5348.99	6247.03
Cryz	1895.41	0.353378	0.108261	0.000137053	0.00543406	1389.73	1566.57	1720.63	1829.99	1731.12	1823.83	1381.86	1947	2317.31	2189.08	1879.4	2131.22	2002.71	2625.31
Mogat1	26.0539	1.89577	0.658685	0.000139198	0.00549036	1.21693	3.98822	7.01342	10.9799	7.44566	27.8714	4.25515	7.50287	22.3033	63.5147	23.9872	21.2325	26.2527	137.191
Spry1	143.672	-0.493129	0.158529	0.000139041	0.00549036	170.37	163.517	151.958	190.319	173.732	165.486	187.226	143.805	89.2131	126.159	101.946	144.204	75.9453	127.53
Slc7a7	49.3661	-0.631192	0.208394	0.000142136	0.00559168	77.8834	71.7879	63.1208	47.5797	55.8424	45.291	73.4013	26.2601	32.3398	37.4128	32.3827	45.1191	33.7535	48.9508
Sult5a1	89.0684	0.933154	0.319247	0.00014361	0.00563502	15.8201	46.2633	75.9788	73.1995	75.6975	48.7749	59.5721	87.5335	205.19	127.9	140.325	72.5445	133.139	85.0199
Ugt1a9	296.211	-0.79807	0.271831	0.000149575	0.0058539	550.052	405.203	350.671	297.373	511.269	328.36	288.286	158.811	197.384	87.8765	189.499	206.133	204.396	371.64
Kcnk5	1232.98	1.01167	0.347885	0.000151685	0.00592118	963.807	490.551	374.049	509.651	1352.63	858.787	692.525	1541.84	2210.26	858.754	3380.99	1831.31	1263.88	932.642
Nptx1	7.58193	1.93066	0.665968	0.000154135	0.00600137	3.65079	2.39293	2.33781	6.40495	1.24094	0	2.12757	2.50096	3.34549	13.921	8.39551	21.2325	12.1888	26.4077
G0s2	9463.37	-0.994177	0.345957	0.00015625	0.00606811	8021.99	7073.5	16209.2	15701.3	11136.2	16202	17685.5	1403.04	4364.75	5183.85	6368.6	9712.12	7826.12	5599.07
Grid1	31.7184	1.03524	0.360215	0.000156687	0.00606952	14.6031	17.5482	29.2226	21.0448	27.3008	11.3228	11.7017	30.0115	25.6488	40.023	93.55	51.312	45.0046	25.7636
Tlcd2	2244.19	0.59582	0.19849	0.000157969	0.00607663	1080.63	1440.54	2600.81	1629.6	1613.23	2144.36	1474.41	2130.82	3323.19	2936.47	3276.65	3102.6	2566.2	2099.09
Mccc2	589.325	0.402835	0.127527	0.000157715	0.00607663	357.777	503.313	501.46	561.806	617.99	457.265	470.194	711.522	704.784	713.453	814.365	612.205	602.875	621.547
Apoa5	50910.6	-0.329434	0.104804	0.00015826	0.00607663	65120.3	51092.3	59437.6	60212	54100.2	64295.8	49276.7	36716.6	49271.3	41726.6	50424.7	43963.7	47742.4	39368.7
3110043O21Rik	724.795	-1.18793	0.417745	0.000158475	0.00607663	2794.07	857.467	895.38	1429.22	635.363	352.747	423.387	511.446	506.285	513.338	450.959	205.248	276.591	295.637
Aifm3	47.0729	0.696203	0.234579	0.000159125	0.00608614	26.7724	35.894	35.0671	32.9398	35.9874	30.4843	42.5515	47.5182	36.8004	51.3338	52.7718	58.3895	88.1341	84.3758
Hectd3	1047.81	0.353275	0.10969	0.000159641	0.0060888	945.553	868.634	717.707	927.803	1013.85	888.401	964.855	974.123	1232.26	1201.56	1014.66	1325.26	1218.88	1375.78
Klb	1074.14	-0.72892	0.248514	0.000159999	0.0060888	2015.23	1261.07	839.273	1207.79	1511.47	1455.41	1409.52	1224.22	733.778	462.004	484.541	1053.66	677.882	702.058
Frmd8	532.134	0.51204	0.167961	0.000161457	0.00611873	459.999	353.356	436.001	345.867	377.247	512.137	481.895	732.78	645.68	895.297	694.429	483.04	540.056	492.085
Avpr1a	839.904	-0.970206	0.337811	0.000161593	0.00611873	1399.47	1406.25	1243.71	850.944	976.622	1026.02	1210.59	1166.7	431.569	380.218	381.396	696.25	436.92	152.005
Mtfr1l	1365.5	0.191035	0.0542942	0.000164327	0.00619156	1298.46	1210.03	1282.29	1286.48	1286.86	1274.25	1240.38	1463.06	1590.22	1349.47	1494.4	1448.24	1449.52	1443.41
Nr4a1	871.828	-0.115208	0.224947	0.000164361	0.00619156	5905.75	270.401	174.167	389.787	720.988	1577.35	1510.58	208.83	65.7947	159.222	181.103	437.921	459.422	144.276
Atxn7l3	958.431	-0.311048	0.0950105	0.000165152	0.00619156	1342.27	1083.2	1013.44	1065.05	1031.22	984.209	998.896	940.36	752.736	808.29	790.378	936.001	859.776	812.197
Id2	4915.89	-0.726381	0.247325	0.000165019	0.00619156	4651.1	6334.09	6718.86	4948.28	6541.01	7605.41	7534.8	5049.43	1799.88	5456.18	3366.6	2620.45	3887.28	2309.06
Sel1l3	283.504	-0.744418	0.255438	0.000166338	0.00620531	469.734	249.662	274.692	275.413	313.959	540.879	447.854	350.134	175.081	174.883	122.335	178.707	171.58	224.143
Slc7a4	21.9312	-0.847913	0.291285	0.000166279	0.00620531	32.8571	39.0845	40.9116	17.3849	24.8189	25.2585	25.5309	13.7553	15.6123	13.051	9.59487	22.1172	10.3136	16.7463
H6pd	16783.1	-0.340271	0.106582	0.000168369	0.00626566	18239.3	20990.8	20236.1	18276.1	21269.8	17947.4	16244	16542.6	14023.2	17808.5	13098.2	13106.7	12476.6	14704.6
Dcaf10	1002.83	-0.397483	0.126517	0.000168804	0.00626645	1296.03	1210.82	1167.73	1169.36	1278.17	1072.18	923.367	1156.69	828.567	895.297	730.41	760.833	734.138	816.062
Tomm40l	4799.26	0.838615	0.285802	0.000169439	0.00627462	1455.45	4485.95	3303.32	2508.91	3382.81	3368.08	4062.6	6136.1	5582.51	4535.65	2840.08	7842.77	9904.77	7780.61
Serpinb8	86.841	0.839125	0.289852	0.000169877	0.00627549	21.9047	60.6209	44.4183	55.8146	65.77	78.3883	78.7202	125.048	75.8312	68.7351	92.3507	173.399	124.7	150.073
Eif2d	356.44	0.293699	0.0893121	0.000175528	0.00646849	331.005	278.378	277.03	349.527	315.2	323.134	337.22	377.645	403.689	429.812	423.374	396.341	390.978	356.826
Adarb1	420.948	0.651512	0.221773	0.000176015	0.00647068	275.026	399.619	337.813	243.388	364.837	233.423	325.519	859.079	432.684	691.702	519.323	397.225	344.098	469.542
Rcan2	188.627	1.06866	0.377021	0.000177011	0.00648755	98.5712	102.896	130.917	129.929	88.107	121.066	101.06	137.553	220.803	280.161	75.5596	228.25	221.273	704.634
Mid1ip1	913.903	0.725921	0.249736	0.00017733	0.00648755	689.998	761.749	518.993	329.398	780.553	556.557	909.538	1082.91	1425.18	1535.66	1651.52	980.235	821.335	751.009
Hemk1	206.406	0.487536	0.160618	0.000178871	0.00652815	161.851	149.957	183.518	156.464	142.708	169.841	199.992	196.325	233.069	235.788	345.415	178.707	290.655	245.398
Wfdc2	63.507	1.15209	0.406726	0.000179854	0.00654357	26.7724	50.2515	35.0671	37.5147	35.9874	40.9361	21.2757	37.5144	69.1402	91.3568	35.9808	90.2383	68.4446	248.619
Sgk2	962.663	-0.670011	0.229678	0.000180158	0.00654357	1513.86	775.309	741.085	990.938	1052.32	1885.67	1585.04	656.501	499.594	707.363	822.76	871.419	731.325	644.09
Rgr	47.7352	1.29467	0.463967	0.000189948	0.00688268	12.1693	31.1081	23.3781	7.31995	18.6141	25.2585	52.1256	45.0172	27.8791	95.7071	23.9872	69.0057	136.889	99.8339
Engase	128.686	0.575942	0.195023	0.000192705	0.00696589	93.7035	85.3478	64.2897	85.0944	83.1432	129.776	152.122	126.298	142.741	147.041	153.518	176.938	181.894	179.701
Kbtbd11	49.8867	1.19274	0.427573	0.000197797	0.00709915	26.7724	35.894	28.0537	32.0248	19.8551	14.8067	31.9136	95.0364	60.2189	58.2943	19.1897	30.9641	63.7566	181.633
Nqo1	91.8317	0.72469	0.251601	0.000197427	0.00709915	51.111	68.5973	73.6409	44.8347	53.3606	79.2593	87.2305	85.0325	102.595	100.928	92.3507	117.664	108.761	220.279
Pet112	463.441	0.405899	0.131479	0.000197677	0.00709915	295.714	364.523	368.205	488.606	443.017	416.329	345.731	525.201	615.571	602.085	544.509	457.384	451.922	569.376
Tm4sf1	127.123	0.516461	0.173771	0.000202665	0.00724332	111.957	77.3714	88.8367	104.309	95.5526	93.195	136.165	148.807	112.632	122.679	177.505	142.435	195.02	173.26
Blvrb	1079.16	0.335628	0.10589	0.000202771	0.00724332	855.501	1025.77	1073.05	1015.64	954.285	877.949	759.544	1034.15	1448.6	1200.69	1145.39	1170.44	1254.5	1292.69
Sae1	294.691	0.351116	0.111461	0.000203976	0.00726924	264.073	225.733	261.834	266.263	261.839	275.23	224.459	308.868	414.841	324.534	339.419	282.216	304.719	371.64
Zap70	334.447	0.793261	0.281317	0.000205133	0.00729331	229.999	146.766	265.341	328.483	196.069	225.584	204.247	277.606	339.01	438.513	895.921	394.571	483.8	256.348
Cxx1b	136.733	-0.424939	0.139619	0.000209627	0.00743563	214.179	161.124	154.295	139.079	131.54	165.486	153.185	135.052	105.941	107.018	113.939	115.01	92.8221	125.598
Crp	16255.5	-0.357695	0.114452	0.000210741	0.00744977	19057.1	14841.8	19050.8	21046.7	20878.9	20112.7	14818.6	14012.9	16028.3	14161.2	15428.6	12910.3	13271.7	11957.5
Clpx	2777.24	-0.636658	0.220952	0.00021101	0.00744977	2605.44	3738.55	4400.92	2822.75	2641.97	4361.87	3838.14	3028.66	2089.82	2913.85	1974.15	1495.12	1537.66	1432.46
Shmt2	3547.39	0.406348	0.132401	0.000212249	0.00747611	2390.05	3326.97	3171.24	2866.67	3488.29	2941.3	2652.02	5325.79	4803.01	4225.03	3840.35	3711.27	3362.22	3559.24
Zfyve21	463.45	0.387253	0.125439	0.000213415	0.00749975	317.618	398.822	364.698	396.192	418.198	393.684	458.492	513.947	502.939	393.269	533.715	659.978	573.809	562.935
Rsph4a	10.3424	1.46427	0.52816	0.000218887	0.0076742	3.65079	4.78586	4.67562	2.74498	2.48189	4.35491	10.6379	13.7553	13.382	20.8816	2.39872	19.4632	9.37597	32.2045
Rac3	28.6979	0.921324	0.330674	0.000220163	0.00770114	9.73543	16.7505	19.8714	12.8099	17.3732	14.8067	36.1688	26.2601	42.3762	61.7746	46.775	25.656	45.0046	26.4077
Rab9	1473.56	-0.354829	0.113943	0.000221522	0.00773083	1563.75	1751.62	1966.1	1798.88	1711.26	1582.57	1377.6	1486.82	1466.44	1152.84	1282.11	1280.14	1199.19	1010.58
Krt8	2359.06	0.503341	0.171295	0.000222857	0.00775952	1769.41	1477.24	2053.76	1862.93	1698.85	2655.62	1654.19	3757.69	2499.08	2807.7	3626.86	2222.34	2253.98	2687.14
3632454L22Rik	5.77848	1.68101	0.599129	0.000225668	0.00783936	1.21693	0.797643	1.1689	1.82999	1.24094	4.35491	5.31893	5.00191	10.0365	5.22039	4.79744	11.501	18.7519	9.66135
Gna14	107.131	0.877383	0.315592	0.000227413	0.00786393	60.8464	52.6445	60.783	98.8193	63.2881	81.0013	70.2099	77.5297	291.058	214.036	89.9519	84.9301	116.262	138.479
Cluh	5417.52	-0.3026	0.0946186	0.000227139	0.00786393	5650.2	6602.89	5597.88	5539.37	5561.91	6741.39	6686.96	5314.53	4257.7	4681.82	4384.86	5447.91	4289.5	5088.31
Edc3	448.657	0.310252	0.0977362	0.000232109	0.00800802	439.311	385.262	419.636	369.657	410.752	381.49	354.241	576.471	447.181	457.654	537.313	558.239	505.365	438.625
Cndp1	5.15692	2.17429	0.781563	0.000237095	0.00812579	1.21693	0	0	0.914993	1.24094	2.61294	4.25515	0	5.57582	11.3108	9.59487	5.30813	14.064	16.1022
Smim8	199.84	0.572983	0.198917	0.000236136	0.00812579	135.079	102.896	187.025	180.254	150.154	173.325	147.866	138.803	259.833	242.748	352.612	228.25	262.527	236.381
Gm15441	45.994	-1.44592	0.534427	0.000237132	0.00812579	47.4602	55.0374	59.6141	73.1995	34.7464	180.293	47.8704	13.7553	7.80615	13.921	2.39872	23.8866	25.3151	58.6122
Pafah2	2724.13	0.35579	0.11502	0.000240193	0.00821211	1992.11	2361.02	2234.94	2407.35	2462.03	2566.78	2371.18	3257.5	3478.2	3814.36	2709.35	2742.54	2424.63	3315.78
Bmyc	281.775	0.833593	0.303334	0.000246385	0.00839086	234.867	159.529	208.065	208.618	194.828	137.615	169.142	526.451	487.327	693.442	185.901	219.403	215.647	304.01
Rab21	705.88	-0.293535	0.0921077	0.000246529	0.00839086	770.316	886.182	713.031	853.689	814.059	743.818	719.12	714.023	633.413	622.096	677.638	599.819	521.304	613.818
Lipa	6034.2	-0.490103	0.165827	0.000250036	0.0084905	6309.77	7959.68	7333.7	5693.09	6567.07	9883.02	6731.64	4111.57	4462.89	3872.66	4363.27	5807.1	4529.53	6853.76
Hgf	234.309	-0.563745	0.196811	0.000250578	0.0084905	316.401	177.874	388.076	325.738	302.79	267.391	237.224	186.321	118.207	176.623	165.512	251.252	176.268	190.651
Pepd	458.338	0.378454	0.1243	0.000251881	0.0085156	435.66	395.631	392.752	419.982	374.765	348.392	359.56	433.916	698.093	532.48	582.889	426.42	513.803	502.39
R3hdml	61.525	2.0098	0.768016	0.000255577	0.00862132	15.8201	0.797643	1.1689	10.9799	43.433	36.5812	24.4671	101.289	34.5701	75.6956	47.9744	156.59	161.267	150.717
Ndufaf3	142.338	0.49203	0.168943	0.000257328	0.00866108	86.4019	78.9667	108.708	115.289	127.817	134.131	147.866	171.316	217.457	152.261	169.11	178.707	135.952	168.752
5430402O13Rik	26.5637	0.816288	0.296822	0.0002579	0.00866111	27.9894	11.167	11.689	22.8748	21.096	14.8067	15.9568	22.5086	27.8791	36.5427	59.968	35.3876	33.7535	30.2722
Insig2	7747.07	-0.812109	0.292944	0.000261389	0.00875883	10741.8	6456.13	9437.73	8121.48	6228.29	18584.1	12213.3	8917.16	4600.05	6773.45	3313.83	3554.68	3953.85	5563.01
Fanca	10.9523	0.970775	0.353337	0.000264086	0.00881024	6.08464	3.98822	10.5201	5.48996	7.44566	8.70981	5.31893	17.5067	13.382	18.2714	15.5917	11.501	14.064	15.4582
Cpn1	4742.99	-0.32982	0.106312	0.000263775	0.00881024	5415.33	5885.81	5250.72	5418.59	5738.12	5148.37	4641.3	4734.31	4816.39	4111.06	4372.86	4105.84	3251.59	3511.58
Mast3	745.423	0.651908	0.233218	0.000267674	0.00891029	360.211	595.84	460.548	497.756	923.262	344.038	661.675	1373.03	810.724	1060.61	823.96	936.001	826.96	761.314
Thnsl1	163.019	0.754192	0.274206	0.000271546	0.00901938	99.7881	68.5973	114.553	118.949	100.516	162.873	128.718	98.7878	196.269	140.95	358.608	206.133	224.086	263.433
Bloc1s1	342.678	0.59923	0.212576	0.000272342	0.00902604	277.46	200.208	299.239	335.803	212.201	281.327	210.63	288.861	462.793	361.947	639.258	414.919	528.805	284.044
Dpf3	11.2222	1.3302	0.49337	0.000274706	0.00908449	1.21693	2.39293	5.84452	2.74498	3.72283	12.1937	10.6379	10.0038	15.6123	16.5312	7.19616	18.5785	25.3151	25.1195
Secisbp2l	2425.09	-0.256313	0.0794817	0.00027613	0.00909849	2519.04	2727.94	2458.2	2447.61	2802.05	3055.4	2638.19	2288.38	2229.21	2005.5	2338.75	2155.1	1930.51	2355.44
Enpp4	493.95	-0.326929	0.10574	0.000276331	0.00909849	537.882	583.875	584.452	438.282	497.618	640.171	618.06	450.172	487.327	376.738	418.576	424.651	416.293	441.202
Rsrc1	365.837	0.312312	0.100116	0.000278263	0.00914224	244.603	321.45	322.617	351.357	377.247	303.972	326.583	416.409	437.144	422.851	387.393	372.454	412.543	425.099
Nomo1	546.334	-0.34062	0.111064	0.000279331	0.00915747	651.057	658.853	555.229	593.831	636.604	648.01	593.593	547.71	546.43	460.264	394.589	506.927	362.85	492.729
Kdm1b	739.677	0.478466	0.165234	0.000280727	0.00918335	523.279	473.003	605.492	598.406	609.303	780.399	590.402	590.226	865.367	850.923	1265.32	784.719	908.531	910.099
Gstt3	910.037	0.475558	0.163896	0.000282097	0.00920827	676.612	890.968	716.538	594.746	754.494	775.173	742.523	1468.06	1252.33	938.8	779.583	1304.92	1021.98	823.791
Slc28a1	15.2095	1.26707	0.474754	0.000286106	0.00931904	0	14.3576	8.18233	5.48996	12.4094	4.35491	9.57408	8.75335	31.2246	15.6612	17.9904	16.8091	36.5663	31.5604
Srd5a2	25.0973	0.687631	0.248559	0.000287568	0.00934657	19.4709	11.9647	17.5336	15.5549	19.8551	20.9035	22.3395	40.0153	20.073	33.0625	33.5821	26.5407	33.7535	36.7131
Pax8	2.77313	2.60834	0.890804	0.000291183	0.00944382	1.21693	1.59529	1.1689	0	0	0	0	5.00191	2.23033	8.70065	3.59808	3.53876	4.68798	7.08499
Arntl	65.9932	-1.25727	0.479255	0.000293244	0.00949034	38.9417	201.804	190.531	34.7697	37.2283	85.3562	98.9322	51.2696	23.4184	46.1134	11.9936	24.7713	25.3151	53.4595
Nphp1	26.4638	0.814684	0.297762	0.000293944	0.00949269	14.6031	19.9411	14.0268	17.3849	9.92755	26.1294	22.3395	17.5067	32.3398	44.3733	38.3795	30.0794	30.0031	53.4595
Ptpn9	502.397	-0.536051	0.189463	0.000294879	0.00950263	540.316	721.867	663.937	399.852	483.968	637.558	834.009	410.157	401.459	330.625	260.261	458.269	406.917	484.356
Rhou	2514.7	-0.424032	0.144752	0.000297818	0.00957696	4028.03	2550.86	2569.25	2839.22	2768.54	2977.01	2863.71	2799.82	2016.22	2147.32	2146.85	1708.33	1658.61	2131.94
Eda2r	33.4878	1.12478	0.425255	0.000298718	0.00958556	21.9047	13.5599	14.0268	20.1299	13.6504	25.2585	22.3395	17.5067	27.8791	108.758	68.3635	16.8091	49.6926	48.9508
Hadh	8444.33	0.359943	0.119472	0.000303051	0.00970402	6587.23	7185.17	8655.73	7552.35	7325.29	7763.06	5601.9	7660.43	10739	8353.49	11020.9	10274.8	9477.23	10024
Itgb3bp	25.2268	0.900066	0.336849	0.000303786	0.00970706	12.1693	13.5599	23.3781	11.8949	13.6504	15.6777	22.3395	20.0077	22.3033	26.972	69.5628	38.0416	36.5663	27.0518
Trip10	139.08	-0.434757	0.14914	0.000306127	0.00976128	172.804	158.731	168.322	135.419	157.6	164.615	189.354	113.794	113.747	115.719	76.759	99.0852	136.889	144.276
Txlna	695.891	-0.375669	0.126059	0.000308984	0.00983166	958.94	713.891	716.538	884.799	910.852	676.752	742.523	608.983	572.079	705.623	442.564	580.356	593.499	635.073
Nfe2l1	4768.87	-0.373233	0.125184	0.000311007	0.00987529	4574.43	6547.85	5791.92	5168.8	5853.53	5807.7	4604.07	3863.98	4129.45	4595.68	3297.04	4249.16	3370.66	4909.9
Slc37a4	3484.99	0.481815	0.169438	0.000314116	0.0098825	2314.6	2735.12	3098.76	2809.94	3714.14	2439.62	2517.98	6084.83	4791.86	3990.99	4195.36	3451.17	3571.31	3074.24
2210404J11Rik	197.844	0.460152	0.159733	0.000314412	0.0098825	113.174	160.326	164.815	158.294	143.949	169.841	218.076	170.065	201.845	228.827	243.47	266.291	282.217	248.619
Nudt16	216.275	0.408871	0.139397	0.000314496	0.0098825	176.455	180.267	187.025	182.084	188.623	161.132	190.418	180.069	260.948	207.945	333.422	260.983	285.967	232.516
Ncoa5	394.089	-0.356884	0.118745	0.000313947	0.0098825	407.671	467.419	509.642	415.407	387.174	504.298	457.428	300.115	376.926	436.773	322.628	315.834	300.969	314.96
Adck2	340.454	-0.390905	0.132055	0.000312458	0.0098825	356.56	404.405	413.792	312.013	351.187	493.846	424.451	277.606	225.263	317.574	256.663	303.448	340.348	289.196
Slc34a2	22.8888	-0.0562732	0.163333	0.000315405	0.00989052	47.4602	5.5835	11.689	1.82999	0	148.067	84.0392	5.00191	3.34549	5.22039	0	0.884689	2.81279	4.50863
Tmem184c	446.931	0.456651	0.158673	0.000317207	0.00992648	322.486	284.759	395.09	384.297	349.946	448.555	367.006	395.151	621.146	556.841	719.616	429.074	459.422	523.645
Gm3435	101.084	0.500013	0.176047	0.000321312	0.00997498	65.7141	79.7643	77.1477	77.7744	59.5653	89.7111	114.889	83.7821	130.474	113.108	117.537	120.318	146.265	139.123
Cyp2a12	6184.12	0.438163	0.151458	0.000321391	0.00997498	4312.79	5139.22	4846.28	6569.65	5971.42	5073.47	3743.47	7790.48	9332.81	5856.41	8267.18	6452.92	6673.81	6547.82
Etf1	2840.91	-0.305095	0.0992364	0.000320212	0.00997498	3526.66	2818.07	3498.53	3591.35	3039.07	3098.95	2697.76	2939.88	2422.14	2302.19	2702.16	2521.36	2388.06	2226.62
Zfp707	713.958	-0.45838	0.159422	0.000320628	0.00997498	1014.92	707.51	589.128	851.859	722.229	868.368	1165.91	605.232	644.565	508.118	515.724	658.209	643.191	500.458
Alkbh6	111.304	-0.46614	0.16304	0.00032271	0.00997503	154.55	122.039	115.721	146.399	104.239	134.131	147.866	75.0287	88.098	75.6956	131.93	89.3536	75.9453	97.2576
Tmtc2	518.391	-0.594965	0.215929	0.000322553	0.00997503	938.252	708.307	723.551	711.865	531.124	496.459	396.793	621.488	413.726	336.715	319.03	340.605	366.6	352.961
Coro2a	47.5785	0.808286	0.303349	0.000335253	0.0103302	34.074	38.2869	21.0403	52.1546	29.7826	16.5486	31.9136	48.7687	86.9828	53.944	38.3795	104.393	52.5054	57.324
Bmp7	50.1244	0.588863	0.213848	0.000335565	0.0103302	30.4232	32.7034	40.9116	49.4096	35.9874	41.8071	34.0412	82.5316	73.6008	77.4358	58.7686	46.8885	43.1294	54.1036
Atg4a	163.562	0.414945	0.142653	0.000336805	0.0103474	137.513	124.432	129.748	138.164	150.154	152.422	124.463	171.316	195.154	230.567	147.521	158.359	186.582	243.466
Samm50	554.997	-0.400124	0.137076	0.000338194	0.010369	503.808	817.584	696.667	554.486	627.917	615.784	690.398	528.952	554.237	506.378	382.596	468	380.664	442.49
Mpped2	7.80799	1.93573	0.743551	0.00034112	0.0104376	1.21693	1.59529	0	5.48996	1.24094	1.74196	6.38272	2.50096	13.382	10.4408	1.19936	15.0397	16.8767	32.2045
Gskip	263.616	0.408651	0.140793	0.000346322	0.0105754	188.624	186.649	216.247	211.363	265.562	270.875	203.183	280.107	288.828	243.618	368.203	374.223	287.842	305.299
Nr1i3	2976.77	0.815633	0.308662	0.000347931	0.0105942	1021	2403.3	1977.79	1353.28	1961.93	2524.97	2704.15	3875.23	3094.58	3194.88	1372.07	5279.82	5757.78	5154.01
Crat	1863.23	-0.893004	0.342266	0.000348338	0.0105942	2015.23	2873.91	2065.45	1730.25	1896.16	4134.55	3044.56	874.085	853.101	832.652	458.155	2265.69	1066.05	1975.42
Cryl1	136.148	0.63799	0.235568	0.000349538	0.0106094	128.994	118.051	67.7964	117.119	114.167	89.7111	68.0824	186.321	128.244	132.25	285.447	124.741	182.831	162.311
Msra	2381.03	0.33926	0.113099	0.000351367	0.0106436	1966.56	2249.35	2105.2	2348.79	2272.17	1849.96	1635.04	2574.74	3287.5	2671.97	2588.22	2328.5	2453.69	3002.75
Syt1	312.398	0.639224	0.236676	0.000354286	0.0107106	204.444	210.578	188.194	285.478	306.513	198.584	221.268	630.241	355.737	483.756	369.403	334.412	397.541	187.43
Enpp5	642.409	0.36084	0.121304	0.000357666	0.0107913	428.359	520.064	536.527	650.56	686.242	494.717	539.34	660.253	719.281	693.442	692.03	724.56	757.578	890.776
Aldh1l2	13.4239	-0.952204	0.363746	0.000360589	0.0108578	23.1216	23.1317	18.7025	10.0649	26.0598	9.58079	20.212	5.00191	6.69099	8.70065	10.7942	6.19282	9.37597	10.3054
Blm	99.9499	0.785275	0.298478	0.000362135	0.0108612	92.4866	31.1081	33.8982	70.4545	85.6251	81.8722	80.8478	101.289	134.935	79.1759	194.296	131.819	179.081	102.41
C1ql4	3.29962	-1.90876	0.703154	0.000361795	0.0108612	6.08464	7.17879	4.67562	6.40495	6.20472	3.48392	4.25515	2.50096	0	1.74013	1.19936	0.884689	0.937597	0.64409
A930007I19Rik	18.7644	0.765509	0.28713	0.000363111	0.0108689	10.9524	18.3458	10.5201	10.0649	17.3732	11.3228	11.7017	22.5086	32.3398	30.4523	15.5917	26.5407	24.3775	20.6109
Gpt	4015.2	0.407816	0.140794	0.00036614	0.0109165	2795.28	3642.84	3772.05	3571.22	3967.3	2955.24	2806.27	5327.04	4863.23	4505.2	5899.65	4646.39	4001.66	3459.41
Cldn1	1340.62	-0.618314	0.229339	0.000365747	0.0109165	1601.48	1535.46	1442.43	1127.27	1341.46	2518.88	2191.4	744.035	1128.55	562.062	1346.88	1056.32	1059.48	1112.99
Nt5e	195.12	0.502586	0.180506	0.00036698	0.01092	121.693	118.849	192.869	119.864	146.431	187.261	201.056	251.346	160.584	240.138	235.074	268.061	214.71	273.738
Ces4a	47.8973	0.825296	0.316455	0.000372091	0.0110327	40.1586	40.6798	40.9116	23.7898	28.5417	22.6455	25.5309	85.0325	71.3705	98.3173	59.968	40.6957	68.4446	24.4754
Clcn7	854.803	0.434114	0.152415	0.000372225	0.0110327	597.512	697.938	625.364	882.969	773.108	633.203	723.375	1055.4	1119.62	1360.78	1021.85	794.451	742.577	939.083
D1Pas1	504.751	-0.560108	0.205765	0.000375926	0.0111207	846.982	538.409	729.396	590.171	644.05	572.235	421.26	632.742	324.513	425.462	292.644	391.033	306.594	351.029
Gtf2a2	413.204	0.495565	0.17838	0.0003773	0.0111396	303.015	282.366	326.124	416.322	389.656	276.101	314.881	528.952	453.872	674.3	612.873	413.15	474.424	318.825
Bmp5	160.404	-0.427771	0.150434	0.000385686	0.0113562	217.83	186.649	167.153	182.999	205.997	185.519	173.397	122.547	114.862	97.4473	147.521	143.32	118.137	182.277
Smagp	411.096	-0.595518	0.221747	0.000386887	0.0113562	581.692	316.664	335.475	448.347	445.499	823.077	630.826	227.587	327.858	319.314	313.033	389.263	286.905	309.807
Fads2	7422.03	-0.644345	0.238142	0.000386434	0.0113562	7277.23	13910.9	10282.8	7649.34	10486	8765.55	7135.88	6638.79	7834.03	5294.34	6426.17	5565.58	2754.66	3887.08
Irak2	733.657	-0.608584	0.228277	0.000406772	0.0119168	592.644	713.093	699.005	747.55	864.937	1734.99	1065.91	472.681	581.001	652.549	513.326	540.545	594.436	498.526
Kcnt2	46.3094	-0.905927	0.354965	0.000407907	0.011927	58.4126	21.5364	75.9788	43.9197	42.1921	97.5499	104.251	17.5067	33.4549	44.3733	34.7814	23.0019	26.2527	25.1195
Col4a3bp	1255.21	-0.336973	0.11436	0.000411889	0.0120202	1159.73	1335.26	1318.52	1282.82	1558.62	1733.25	1576.53	999.132	992.496	1069.31	1343.28	1062.51	1021.98	1119.43
4930579G24Rik	31.4302	-0.731438	0.279736	0.000414978	0.012087	31.6401	74.1808	49.094	34.7697	29.7826	33.9683	31.9136	17.5067	27.8791	25.2319	22.7878	16.8091	20.6271	23.8313
Cyp7a1	6317.35	0.962826	0.370741	0.000418594	0.012169	1219.36	3181	6721.2	4797.31	3114.77	4660.62	3580.71	8210.64	13270.5	2774.64	9185.89	13558.7	7928.32	6239.3
Gm12718	47.9342	2.4474	1.0285	0.000424486	0.0122696	4.86771	5.5835	4.67562	34.7697	19.8551	1.74196	0	37.5144	72.4857	106.148	303.438	21.2325	47.8174	10.9495
2010111I01Rik	156.42	0.364042	0.125776	0.000424096	0.0122696	147.248	134.802	125.073	122.609	132.781	141.099	128.718	216.333	186.232	192.284	191.897	154.821	178.143	137.835
Ints5	372.654	-0.420225	0.149318	0.000424067	0.0122696	587.776	491.348	458.21	419.067	400.825	351.876	342.539	402.654	286.597	325.404	317.83	276.023	269.09	287.908
Slc18a1	93.0732	0.404186	0.142266	0.00042667	0.0123083	77.8834	73.3832	80.6544	98.8193	70.7338	76.6463	65.9548	95.0364	112.632	107.018	136.727	96.4311	100.323	110.783
Adcy1	142.062	-0.101066	0.203675	0.000427449	0.0123083	432.01	349.368	303.915	255.283	188.623	76.6463	95.7408	176.317	21.1881	40.023	27.5853	12.3856	6.56318	3.22045
9430037G07Rik	187.134	-0.91384	0.361981	0.000430322	0.0123675	379.682	145.171	239.625	466.647	131.54	215.132	220.204	66.2754	237.53	142.691	82.7558	67.2364	96.5725	128.818
Slc13a3	336.734	0.958162	0.380007	0.000442	0.0126551	197.142	219.352	224.43	290.968	232.056	117.582	162.759	245.094	471.714	710.843	175.106	277.792	323.471	1065.97
Scand1	992.259	0.294807	0.0979626	0.000441389	0.0126551	950.421	756.964	744.592	1044.92	874.865	931.95	835.073	1077.91	1118.51	1006.66	1274.92	1119.13	1112.93	1042.78
Nid2	78.9511	-0.806354	0.317198	0.000447413	0.0127859	149.682	90.9313	56.1074	52.1546	71.9747	154.164	160.632	52.5201	41.2611	52.2039	76.759	38.0416	41.2543	67.6294
Cxx1a	172.122	-0.374436	0.131277	0.000457079	0.0130375	239.735	211.376	201.051	164.699	172.491	174.196	222.331	170.065	155.008	147.041	139.126	160.129	117.2	135.259
Arrdc2	353.309	0.979676	0.392684	0.000459498	0.0130573	142.381	244.877	222.092	215.938	327.609	128.034	209.566	1149.19	713.705	475.925	440.165	235.327	254.089	187.43
Ccdc127	625.888	-0.307012	0.103553	0.000459166	0.0130573	783.702	730.641	736.409	736.57	754.494	596.622	574.445	522.7	646.795	547.271	588.885	529.044	525.992	488.864
Tsfm	220.398	0.374099	0.1312	0.000468416	0.0132858	188.624	165.112	150.789	231.493	186.141	207.294	178.716	228.838	315.591	253.189	286.647	222.942	242.838	227.364
Vegfb	206.143	-0.606596	0.232687	0.000479903	0.0135862	310.317	397.226	225.598	226.918	244.466	188.132	212.757	173.817	181.772	101.798	99.5468	181.361	128.451	213.838
Rps6ka4	182.602	0.425252	0.153462	0.000485051	0.0137063	130.211	149.957	161.309	111.629	151.395	154.164	199.992	190.073	169.505	183.584	237.473	220.288	245.65	251.195
Fgf9	9.77972	1.07452	0.42564	0.000490985	0.0138482	1.21693	7.17879	3.50671	4.57497	6.20472	10.4518	5.31893	11.2543	16.7275	12.1809	13.193	9.73158	12.1888	23.1872
Uck1	953.742	0.51837	0.194536	0.000494202	0.013913	580.475	804.025	793.686	619.45	653.977	970.273	829.754	1529.34	1193.23	1449.53	736.407	872.303	954.473	1365.47
Recql4	31.6399	0.875531	0.349442	0.000497157	0.0139702	12.1693	11.167	17.5336	23.7898	16.1323	34.8392	26.5947	13.7553	36.8004	49.5937	44.3763	40.6957	56.2558	59.2563
Ell3	40.7073	0.7198	0.283418	0.000499563	0.0139991	41.3756	26.3222	22.2092	27.4498	38.4692	23.5165	22.3395	25.0096	56.8734	36.5427	47.9744	79.622	69.3822	52.8154
Fam167b	85.5991	-0.580119	0.222142	0.000500032	0.0139991	114.391	145.171	128.579	72.2845	80.6613	79.2593	123.399	61.2735	54.643	60.0345	49.1737	95.5464	74.0701	59.9004
Akr1c20	1193.48	0.608751	0.234867	0.000501071	0.0140023	1309.41	611.792	891.874	1089.76	910.852	834.4	605.295	735.281	1593.57	1456.49	1713.88	1684.45	1969.89	1301.71
Snap47	1445.4	0.303224	0.10263	0.000502131	0.014006	1185.29	1078.41	1350.08	1284.65	1362.56	1506.8	1137.19	1364.27	1775.34	1643.55	1845.81	1653.48	1546.1	1502.02
Gbp11	212.741	1.52482	0.638445	0.000505255	0.0140485	32.8571	59.8233	100.526	121.694	75.6975	83.6142	152.122	45.0172	182.887	491.587	129.531	144.204	684.446	674.362
Sqstm1	7031.73	-0.287701	0.0966444	0.00050551	0.0140485	6788.03	8244.44	7833.99	8703.42	8182.78	7945.09	7102.9	7532.88	6325.21	6119.17	5328.75	6508.66	5420.25	6408.7
Sytl4	51.0953	0.776079	0.307439	0.000506571	0.0140522	34.074	32.7034	31.5604	23.7898	24.8189	56.6138	40.4239	27.5105	59.1037	68.7351	49.1737	71.6598	84.3837	110.783
Rpl28	148.738	-0.414363	0.150163	0.000508133	0.0140698	153.333	194.625	163.647	223.258	161.323	149.809	167.015	121.296	136.05	118.329	164.312	122.087	110.636	96.6135
Spata2l	983.748	0.732703	0.290928	0.000522018	0.0144016	737.459	577.494	506.135	650.56	1168.97	507.782	652.101	1895.73	1364.96	1094.54	2158.85	958.118	793.207	706.567
Mpdu1	809.786	0.230306	0.0742882	0.000521965	0.0144016	777.617	687.569	699.005	822.579	685.001	814.367	677.632	861.58	891.016	871.805	943.896	835.146	894.467	875.318
Isca2	463.609	0.291365	0.0985109	0.000524871	0.014454	417.406	365.321	469.899	406.257	389.656	394.554	428.706	461.427	533.049	498.547	603.278	537.006	551.307	434.117
Mustn1	94.2785	-0.628818	0.246198	0.000530002	0.0145688	130.211	66.2044	101.695	149.144	121.612	114.099	149.994	85.0325	56.8734	101.798	43.1769	88.4689	58.131	53.4595
Als2cr12	6.44036	1.97403	0.811234	0.000536608	0.0147237	0	0	3.50671	2.74498	0	4.35491	3.19136	1.25048	6.69099	7.83058	7.19616	6.19282	15.0015	32.2045
Rabggta	270.125	0.394153	0.141985	0.000537816	0.0147301	183.756	244.877	180.011	210.448	228.334	239.52	301.052	282.608	339.01	328.884	242.271	333.528	364.725	302.722
Tef	5169.69	0.521209	0.197997	0.000541396	0.0148014	3976.92	4819.36	4530.67	4629.87	5630.16	2352.52	2472.24	6456.22	5573.59	5667.6	7342.48	6398.96	6374.72	6150.42
Aox3	4439.22	0.608635	0.237349	0.000544478	0.0148588	3439.04	2133.7	1904.14	4795.48	4961.29	3260.95	2742.44	5858.49	6774.62	6809.13	6071.16	4124.42	4773.3	4500.9
Mum1l1	6.28833	-1.34259	0.545035	0.000546081	0.0148758	18.2539	11.167	5.84452	9.14993	9.92755	6.96785	6.38272	3.75144	1.11516	1.74013	3.59808	0.884689	2.81279	6.4409
Pus7	195.289	0.489221	0.184496	0.000547279	0.0148817	128.994	148.362	212.741	196.724	168.768	138.486	96.8046	211.331	275.446	180.973	287.846	221.172	240.962	225.431
Abcd4	278.476	0.58421	0.227123	0.00055039	0.0148861	120.476	248.865	227.936	201.299	214.683	214.261	247.862	483.935	330.089	508.988	254.264	317.603	309.407	218.991
Fam47e	569.278	0.552304	0.212524	0.000550076	0.0148861	395.502	434.716	632.377	354.102	469.077	461.62	326.583	518.949	699.208	796.979	1108.21	638.745	669.444	464.389
Polr3gl	191.424	0.324833	0.112658	0.000549085	0.0148861	143.598	165.112	175.336	175.679	163.805	179.422	163.823	188.822	210.766	255.799	219.483	178.707	221.273	238.313
Crip2	802.901	-0.631268	0.249101	0.000555496	0.0149974	882.273	990.673	1076.56	556.316	698.651	1434.51	1457.39	777.798	465.024	517.689	387.393	810.375	617.876	568.087
Siah2	581.032	-0.519054	0.199012	0.000564898	0.0152241	990.58	626.15	563.412	696.31	615.508	701.14	748.906	441.419	632.298	285.381	396.988	614.859	360.975	460.524
Grm8	35.9012	-1.10989	0.468816	0.000568728	0.0153001	53.5448	67.7997	52.6007	88.7544	55.8424	27.8714	17.0206	13.7553	7.80615	20.8816	52.7718	22.1172	12.1888	9.66135
Wee1	349.967	0.966685	0.400533	0.000578801	0.0155435	57.1956	441.097	335.475	112.544	277.971	167.228	89.3581	674.008	402.574	363.687	419.776	480.386	485.675	592.563
Invs	392.368	0.383562	0.138726	0.000581164	0.0155793	257.989	336.606	365.867	309.268	330.091	400.651	320.2	370.142	380.271	487.236	380.197	521.082	472.549	561.002
Ispd	48.3284	0.48295	0.182538	0.000583065	0.0156027	30.4232	34.2987	37.4049	32.9398	48.3968	46.162	42.5515	60.023	60.2189	58.2943	43.1769	61.9282	52.5054	68.2735
Mesp2	3.83262	2.13702	0.867095	0.000585428	0.0156295	0	0	1.1689	0	1.24094	0.870981	4.25515	1.25048	2.23033	3.48026	10.7942	10.6163	9.37597	8.37317
Hamp2	317.334	-0.791962	0.325207	0.000586132	0.0156295	382.116	792.06	555.229	247.963	418.198	276.101	280.84	190.073	310.016	125.289	218.283	319.373	213.772	113.36
1700037H04Rik	84.5213	0.475286	0.179911	0.000594318	0.0158199	49.8941	59.0256	54.9385	68.6245	76.9385	101.905	62.7634	116.295	82.5222	111.368	110.341	88.4689	98.4477	101.766
Rrm2	204.332	1.05381	0.445861	0.000599875	0.0159119	92.4866	134.004	139.1	106.139	191.105	71.4205	80.8478	776.547	253.142	396.75	263.859	131.819	129.388	94.0371
Ccdc69	7.53507	-1.39849	0.586411	0.00059904	0.0159119	9.73543	3.98822	8.18233	8.23494	8.6866	17.4196	25.5309	2.50096	4.46066	0.870065	3.59808	6.19282	0.937597	5.15272
Echdc3	1458.14	0.346214	0.123436	0.000608519	0.016113	1124.44	1330.47	1232.02	1527.12	1448.18	1087.86	1029.75	1451.81	1909.16	1515.65	2018.52	1571.21	1549.85	1617.95
Asic5	124.217	0.651244	0.261556	0.000614165	0.0162341	52.3279	118.849	144.944	101.564	69.4928	87.0981	57.4445	145.056	130.474	183.584	243.47	114.125	154.703	135.903
Ces1g	1969.52	0.617084	0.24752	0.000618114	0.01631	1263.17	2214.26	1852.71	1448.43	1430.81	921.498	1092.51	2224.6	3053.32	1454.75	1595.15	3073.41	2808.1	3140.58
Limd2	372.048	0.476637	0.182296	0.000627536	0.0165299	320.052	294.33	399.765	316.588	277.971	220.358	262.755	338.88	395.883	359.337	495.335	469.77	664.756	392.895
Osbp2	14.5811	1.18131	0.503568	0.000632363	0.0166281	9.73543	2.39293	7.01342	8.23494	4.96377	7.83883	13.8292	6.25239	5.57582	22.6217	38.3795	30.9641	22.5023	23.8313
Cdk18	846.477	0.471958	0.180463	0.000636058	0.0166962	624.284	918.885	707.187	671.605	747.048	543.492	554.233	1479.32	1082.82	1134.56	815.564	868.765	732.263	970.644
Srebf1	3474.08	0.749343	0.30922	0.00064833	0.0169889	3661.74	1725.3	1417.88	1383.47	2835.56	2013.71	3674.32	6182.37	4117.19	6089.58	6489.73	3119.41	2670.28	3256.52
Armcx3	263.186	-0.420087	0.157767	0.000652483	0.0170682	425.925	197.816	345.996	293.713	332.573	285.682	281.904	197.576	224.148	190.544	211.087	237.981	240.025	219.635
D130020L05Rik	265.523	0.42751	0.160882	0.000656181	0.0171354	198.359	264.02	206.896	283.648	233.297	175.938	168.078	228.838	366.889	291.472	359.808	310.526	350.661	278.891
Fnip2	1148.49	0.707459	0.289151	0.000660615	0.0172199	459.999	1390.29	877.847	601.151	1104.44	647.139	586.147	2621	1309.2	1651.38	1182.57	1043.93	1108.24	1495.58
Heca	1774.57	-0.466138	0.179231	0.000661691	0.0172199	2789.2	2321.94	2148.45	2307.61	2234.94	1572.12	1448.88	2117.06	1177.61	1301.62	1376.86	1312.88	1426.08	1308.79
Chd1l	206.356	0.63484	0.258354	0.000674585	0.0174734	137.513	135.599	204.558	136.334	157.6	130.647	157.44	412.658	178.426	390.659	311.833	169.86	158.454	207.397
Brd2	2315.02	-0.359111	0.131036	0.000674894	0.0174734	3173.75	3462.57	2646.4	2345.13	2465.75	2205.32	2273.31	2368.41	1806.57	2218.67	1936.97	1901.2	1874.26	1731.96
Acsl1	29483.2	-0.45732	0.175729	0.000674445	0.0174734	30064.2	43313.6	45486.7	33972.8	25933.2	40173.1	26594.7	24313.1	29031.1	20713.6	17196.4	27635	21267.5	27069.8
P2rx3	21.4044	0.951917	0.402029	0.000677852	0.01752	10.9524	13.5599	4.67562	18.2999	12.4094	13.0647	18.0844	11.2543	23.4184	57.4243	16.791	29.1947	42.1919	28.34
Plp1	26.6576	0.745369	0.306823	0.000679358	0.0175291	10.9524	15.1552	19.8714	20.1299	16.1323	22.6455	24.4671	16.2562	30.1094	30.4523	28.7846	36.2722	45.9422	56.0358
L3hypdh	731.044	0.43466	0.165083	0.00068421	0.0175943	721.639	564.732	637.053	558.146	543.533	649.752	525.511	530.203	797.342	921.399	1120.2	738.715	1081.99	844.402
Lztr1	629.91	-0.256249	0.0867957	0.000683718	0.0175943	663.226	673.211	682.64	700.885	678.796	780.399	675.505	480.184	567.619	664.73	520.522	613.089	556.932	561.002
Fam222a	265.706	-1.57242	0.709255	0.000685605	0.0176003	1460.31	517.671	281.706	347.697	132.781	127.163	117.017	178.818	197.384	66.1249	104.344	93.777	60.9438	34.1368
Mas1	6.287	2.02038	0.869473	0.000687576	0.017621	2.43386	0	1.1689	0.914993	0	6.09687	2.12757	2.50096	3.34549	20.0115	2.39872	7.07751	10.3136	29.6281
Atf3	145.361	-1.42673	0.643336	0.000717055	0.0183455	421.057	124.432	129.748	78.6894	101.757	596.622	137.229	132.551	42.3762	62.6447	41.9776	33.6182	21.5647	110.783
Treh	34.4803	1.01442	0.439368	0.000726712	0.0184701	20.6878	11.9647	17.5336	10.9799	6.20472	40.0651	32.9774	50.0191	24.5336	74.8256	40.7782	33.6182	30.9407	87.5962
Tppp	464.084	0.539267	0.215327	0.000726804	0.0184701	317.618	526.445	528.345	285.478	330.091	275.23	253.181	507.694	511.86	440.253	639.258	600.704	499.739	781.281
Yif1a	501.975	0.288515	0.100887	0.000724859	0.0184701	405.237	358.142	432.494	465.732	498.859	498.201	452.109	500.191	641.219	534.22	574.493	562.662	588.811	515.272
Adnp2	242.047	-0.447424	0.172716	0.000723249	0.0184701	320.052	317.462	255.99	295.543	321.404	256.068	240.416	321.373	180.657	195.765	147.521	182.246	182.831	171.328
0610009O20Rik	545.014	0.257811	0.0880165	0.000730485	0.0185325	447.83	489.753	432.494	471.222	508.787	579.203	498.916	535.205	660.177	597.735	582.889	634.322	568.184	623.479
Car7	17.2447	0.836662	0.35247	0.000733065	0.0185669	4.86771	10.3694	8.18233	10.9799	14.8913	14.8067	14.893	11.2543	17.8426	20.0115	17.9904	30.0794	35.6287	29.6281
Gtdc1	198.168	-0.388213	0.145437	0.000736154	0.018614	195.925	204.197	246.639	255.283	182.419	314.424	207.438	171.316	158.353	147.911	196.695	158.359	153.766	181.633
Dbi	2558.47	-0.370213	0.137539	0.000741712	0.0187233	2648.04	3110.01	2952.65	3540.11	2958.41	2328.13	3081.79	2130.82	2936.23	2180.38	2385.53	2029.48	1737.37	1799.59
Hmgn3	10.8783	0.937144	0.399954	0.000749589	0.0187695	6.08464	5.5835	8.18233	4.57497	6.20472	6.96785	9.57408	8.75335	14.4971	19.1414	8.39551	13.2703	26.2527	14.8141
Tbc1d4	111.999	0.418682	0.159416	0.000746204	0.0187695	101.005	84.5502	81.8233	93.3293	100.516	86.2271	104.251	100.038	104.825	137.47	136.727	149.512	112.512	175.192
Coq2	593.848	0.26508	0.091318	0.000746911	0.0187695	519.628	483.372	598.479	561.806	476.522	561.783	520.192	557.713	748.275	637.757	698.027	640.515	696.634	613.174
Srf	496.621	-0.44037	0.17035	0.000749738	0.0187695	758.146	500.122	452.366	487.691	510.028	876.207	526.575	470.18	419.302	408.93	401.785	422.881	338.472	380.013
St6gal1	3195.73	-0.483864	0.190485	0.000748556	0.0187695	5360.57	2652.96	2819.4	3163.13	4121.17	4871.4	3903.03	1895.73	2320.66	2235.2	2566.63	2917.7	2637.46	3275.2
Hscb	33.2331	0.521896	0.20771	0.000756762	0.018852	21.9047	25.5246	24.547	31.1098	17.3732	27.0004	32.9774	46.2677	41.2611	34.8026	35.9808	40.6957	47.8174	38.0013
Bag4	1985.9	-0.267439	0.0925646	0.000758013	0.018852	2600.58	2035.59	2135.59	2229.84	2122.01	2316.81	1927.58	1947	1648.21	1620.06	2073.69	1644.64	1805.81	1695.24
3110001I22Rik	87.0011	-0.416797	0.159539	0.000757209	0.018852	121.693	106.087	118.059	88.7544	94.3117	104.518	79.784	75.0287	66.9099	89.6167	81.5564	73.4292	60.9438	57.324
Arl4a	2009.97	-0.57939	0.237509	0.000755455	0.018852	4930.99	2247.76	2704.84	2388.13	1814.26	1948.38	1478.66	1565.6	1449.71	1722.73	1550.77	1375.69	1550.78	1411.2
Stap1	124.869	1.10933	0.492033	0.000759694	0.0188628	42.5925	18.3458	44.4183	48.4946	35.9874	179.422	106.379	65.0249	103.71	193.154	326.226	157.475	256.901	170.04
Sptlc1	402.984	-0.324142	0.117319	0.000762405	0.0188992	397.936	452.264	496.784	469.392	464.113	467.717	438.28	388.899	428.223	359.337	390.991	310.526	268.153	309.163
Smcr7	774.434	0.293535	0.104026	0.00077106	0.0190646	703.385	650.079	672.12	646.9	655.218	803.916	652.101	706.52	849.755	868.325	972.68	809.49	1052.92	798.672
Cd207	72.6806	-0.915088	0.399306	0.000771596	0.0190646	169.153	139.588	150.789	47.5797	95.5526	60.0977	41.4877	57.522	45.7217	33.9325	39.5789	35.3876	20.6271	80.5112
Col11a2	16.061	-0.895834	0.388872	0.000775674	0.0191341	32.8571	28.7152	26.8848	18.2999	21.096	13.0647	13.8292	2.50096	8.92131	12.1809	20.3891	7.07751	9.37597	9.66135
Nr4a2	48.3705	-2.3573	0.233127	0.000778034	0.0191611	935.818	31.9057	46.7562	75.0295	76.9385	63.5816	88.2943	37.5144	31.2246	48.7236	26.3859	25.656	36.5663	39.9336
Syce2	159.763	0.381041	0.143074	0.000780314	0.0191861	108.307	119.647	135.593	191.234	142.708	118.453	127.654	155.059	184.002	190.544	183.502	188.439	213.772	177.769
Dock9	273.786	0.365032	0.1357	0.000782122	0.0191994	187.407	282.366	259.497	223.258	223.37	218.616	237.224	308.868	293.288	330.625	273.454	289.293	281.279	424.455
Tmem18	494.914	0.467039	0.183808	0.000784403	0.0192242	407.671	275.985	354.178	370.572	374.765	482.524	523.383	452.673	598.843	446.343	850.346	561.778	650.692	579.037
Abhd3	1034.18	0.3801	0.142969	0.000786442	0.0192431	1027.09	781.691	849.793	914.078	913.334	905.82	718.056	945.362	1129.66	1316.41	1613.14	931.578	1330.45	1102.04
Cnp	351.196	-0.348044	0.129338	0.000790059	0.0193004	432.01	325.439	406.779	346.782	459.149	435.491	402.111	281.358	301.094	316.704	392.19	283.1	298.156	236.381
Hcn3	697.518	0.92764	0.405644	0.000794693	0.0193823	461.216	819.977	285.213	187.574	497.618	303.101	440.408	710.272	1077.25	1975.92	343.017	452.076	1021.98	1189.63
Acsm3	1511.84	0.434981	0.169067	0.000802391	0.0195073	1006.4	1072.83	1346.58	1238.9	1597.09	1401.41	1009.53	1820.7	1768.65	1707.94	1178.97	1899.43	1640.79	2476.53
Ldlrad3	217.709	0.36815	0.13779	0.000801225	0.0195073	153.333	216.959	185.856	169.274	196.069	180.293	190.418	247.595	253.142	195.765	325.026	269.83	201.583	262.789
Dhrs1	1449.61	0.255129	0.0875181	0.00082428	0.0200073	1233.97	1314.52	1192.28	1464.9	1410.95	1292.54	1226.55	1734.41	1573.5	1761.01	1307.3	1672.06	1494.53	1616.02
Hps3	204.186	0.369795	0.139184	0.0008384	0.0203175	149.682	172.291	165.984	167.444	155.118	189.874	212.757	235.09	182.887	219.256	196.695	247.713	299.093	264.721
Lix1l	106.159	-0.382434	0.145658	0.000843112	0.020399	131.428	114.861	139.1	119.864	121.612	111.486	122.335	120.046	70.2553	72.2154	76.759	102.624	92.8221	90.8167
Slc46a3	872.279	0.749503	0.323468	0.000845339	0.0204203	248.253	1041.72	939.799	564.551	668.868	348.392	359.56	1431.8	1624.79	1152.84	795.175	1011.2	954.473	1070.48
Lrrc3	3425.04	-0.314947	0.114983	0.000859765	0.0207357	4030.47	4229.9	3742.83	3473.31	4298.63	3888.06	3370.08	3158.71	3181.56	2619.77	2349.54	3809.47	2833.42	2964.75
Hibch	1256.07	0.406856	0.157431	0.000862147	0.0207601	930.95	774.512	1281.12	1270.93	948.081	1212.41	890.39	1217.97	1632.6	1395.58	1905.78	1294.3	1580.79	1249.53
Myd88	460.145	-0.406669	0.157932	0.000870398	0.0209255	463.65	599.03	524.838	566.381	635.363	473.814	498.916	540.207	385.847	455.914	380.197	322.911	301.906	293.061
Pik3ap1	654.513	-0.61941	0.263072	0.000881731	0.0211643	862.802	813.596	575.101	773.169	1099.48	842.239	821.243	914.1	439.375	561.192	291.444	402.533	270.965	495.949
Slc25a35	19.9645	0.913282	0.405524	0.000885185	0.0211801	7.30157	8.77408	10.5201	10.9799	14.8913	13.0647	21.2757	8.75335	28.9943	13.921	22.7878	38.9263	39.3791	39.9336
Nudt2	194.006	0.351945	0.132054	0.000884415	0.0211801	132.645	141.981	187.025	171.104	182.419	182.035	165.951	170.065	274.33	223.607	235.074	225.596	196.895	227.364
Snai2	129.75	0.589642	0.248302	0.000889961	0.0212273	92.4866	58.228	61.9519	75.0295	140.227	124.55	128.718	141.304	233.069	128.77	175.106	186.669	131.264	139.123
Kifap3	116.353	0.421596	0.164955	0.000889102	0.0212273	75.4496	102.896	111.046	96.9893	107.962	99.2919	78.7202	88.784	133.82	129.64	169.11	149.512	124.7	161.022
Tnfsf15	4.59021	2.00744	0.876245	0.000892658	0.0212281	0	4.78586	0	2.74498	0	0	1.06379	6.25239	1.11516	10.4408	7.19616	3.53876	18.7519	8.37317
Endod1	110.627	0.583608	0.24418	0.000892795	0.0212281	69.3649	81.3596	99.3568	79.6044	78.1794	108.873	67.0186	163.813	122.668	112.238	79.1577	130.934	115.324	240.89
S1pr5	174.38	0.537037	0.222214	0.00089812	0.0213212	141.164	90.1337	106.37	105.224	120.372	190.745	189.354	230.088	127.129	213.166	223.081	253.021	255.026	196.447
Cd276	30.9808	-0.747302	0.326847	0.000900822	0.0213519	34.074	32.7034	30.3915	21.0448	47.1558	53.1299	68.0824	16.2562	30.1094	16.5312	11.9936	30.9641	18.7519	22.5431
Nsun7	5.84498	1.32233	0.590716	0.00091681	0.0216969	2.43386	0	2.33781	5.48996	2.48189	2.61294	4.25515	5.00191	5.57582	6.96052	5.9968	11.501	16.8767	10.3054
Fbxo36	70.0974	0.489676	0.199122	0.000918769	0.0217093	47.4602	74.1808	58.4452	62.2195	68.2519	45.291	32.9774	71.2773	97.0193	98.3173	95.9487	69.8904	73.1325	86.9521
Ccdc107	623.213	0.462518	0.186021	0.000922574	0.0217129	677.829	393.238	482.757	663.37	433.089	486.878	378.708	591.476	801.803	749.996	731.609	678.556	1056.67	599.004
Fam172a	358.982	0.350597	0.132301	0.000923221	0.0217129	270.158	259.234	314.435	331.228	364.837	301.359	310.626	333.878	395.883	359.337	554.104	412.265	441.608	376.793
Aspscr1	889.301	0.213673	0.0720334	0.000921867	0.0217129	798.305	840.716	793.686	807.939	866.178	797.819	806.35	1011.64	891.016	1085.84	948.693	919.192	1021.04	861.792
Dck	114.941	0.502784	0.205654	0.000927181	0.0217722	68.148	122.039	67.7964	77.7744	86.866	92.324	118.08	86.283	160.584	116.589	167.91	149.512	128.451	166.819
Gsta1	8.55802	1.50567	0.694396	0.000941704	0.022079	1.21693	4.78586	1.1689	3.65997	6.20472	5.22589	2.12757	5.00191	6.69099	6.96052	33.5821	3.53876	9.37597	30.2722
Slc19a1	182.221	0.48703	0.199033	0.000944791	0.0221172	205.661	118.849	109.877	111.629	141.468	178.551	148.93	228.838	194.039	160.962	178.705	297.256	210.959	265.365
Agmat	2077.87	0.258023	0.0908307	0.000949516	0.0221935	1586.87	1663.09	1769.72	1991.03	1943.32	1967.55	2137.15	2152.07	2670.82	2241.29	2331.55	2159.53	2357.12	2119.06
S100g	4.79924	1.92539	0.881875	0.000976518	0.0227894	2.43386	0.797643	1.1689	0	0	2.61294	3.19136	5.00191	3.34549	3.48026	3.59808	30.0794	3.75039	7.72908
Gstz1	14942.5	0.342654	0.129332	0.00098474	0.022946	13071	10939.7	14288.7	15392.9	13057.2	13110	10080.4	14619.3	19040.3	17466.6	21261	16003.1	17068.9	13795.1
Loxl4	61.5372	-0.94113	0.434504	0.000987754	0.0229808	125.344	40.6798	33.8982	46.6647	40.9511	184.648	130.846	46.2677	21.1881	36.5427	26.3859	42.4651	43.1294	42.5099
Abhd14b	4396.08	0.319946	0.118209	0.000993724	0.0230294	3448.77	4522.64	3800.11	4261.12	4565.43	3151.21	3045.62	5255.76	5651.65	4492.14	4841.81	5011.76	4485.46	5011.66
Rbm15b	400.16	-0.351839	0.134352	0.000994881	0.0230294	596.295	465.824	433.663	381.552	536.088	434.62	359.56	336.379	321.167	295.822	414.978	341.49	323.471	361.334
Rdh11	461.373	-0.682651	0.302129	0.000995923	0.0230294	320.052	969.137	533.02	373.317	625.435	496.459	857.412	391.4	544.2	287.991	253.065	359.184	192.207	256.348
Gale	188.572	-0.761222	0.342712	0.000993443	0.0230294	276.243	134.802	225.598	161.039	176.214	465.104	311.69	52.5201	209.651	142.691	167.91	102.624	103.136	110.783
Abhd8	129.562	-0.551607	0.234136	0.000999797	0.0230837	232.433	201.006	215.078	105.224	107.962	133.26	126.591	80.0306	101.48	100.057	76.759	123.856	121.888	88.2403
Tmem220	260.695	0.431207	0.173187	0.00100972	0.0232066	138.73	233.71	212.741	191.234	289.14	216.874	212.757	345.132	354.622	301.042	224.28	321.142	243.775	364.555
Dfna5	55.7064	0.406272	0.160368	0.00100837	0.0232066	32.8571	43.8704	46.7562	53.0696	49.6377	54.8718	41.4877	67.5258	72.4857	62.6447	63.566	66.3517	59.0686	65.6972
Stat6	1083.96	-0.258122	0.0916385	0.00100765	0.0232066	1216.93	1086.39	1096.43	1162.04	1336.5	1214.15	1251.01	1165.45	998.072	1017.98	893.523	1006.78	831.648	898.506
Ccdc30	59.7917	0.509311	0.21235	0.00101525	0.0232461	51.111	31.1081	49.094	53.0696	42.1921	62.7106	39.3601	51.2696	69.1402	57.4243	79.1577	72.5445	100.323	78.579
Ftsj3	520.095	-0.265292	0.0948579	0.00101604	0.0232461	592.644	520.861	607.83	568.211	569.593	589.654	575.509	531.453	519.667	502.027	392.19	487.464	408.792	415.438
Steap2	344.297	-0.468423	0.192477	0.00101318	0.0232461	461.216	461.836	381.063	255.283	384.692	432.878	511.681	320.123	209.651	207.075	219.483	345.913	349.724	279.535
Barx2	2.4741	2.60653	1.16829	0.00103269	0.0235914	0	0	0	0	0	1.74196	1.06379	8.75335	0	7.83058	1.19936	7.07751	3.75039	3.22045
Acad12	130.604	0.480895	0.198886	0.00104832	0.0238958	69.3649	115.658	107.539	137.249	100.516	102.776	94.677	151.308	133.82	175.753	169.11	129.165	111.574	229.94
Rbms1	621.961	-0.412674	0.16702	0.00104917	0.0238958	767.882	759.357	618.35	894.863	737.12	635.816	696.78	776.547	447.181	519.429	584.088	372.454	464.11	433.473
Id3	887.271	-0.720038	0.325333	0.00105499	0.0239922	1092.8	1956.62	1181.76	598.406	783.035	967.66	1557.38	904.096	234.184	662.989	479.744	576.817	869.152	557.138
G6pdx	180.775	-0.896042	0.419723	0.00107	0.0242971	206.878	256.044	170.66	70.4545	111.685	499.072	436.153	162.562	72.4857	126.159	63.566	98.2005	139.702	117.224
Hexb	151.178	0.459645	0.189127	0.00107329	0.0243355	93.7035	144.373	167.153	98.8193	112.926	113.228	123.399	165.063	198.499	141.821	143.923	155.705	203.458	254.416
Suclg2	3708.95	0.319332	0.119556	0.0010849	0.0245618	2847.61	3410.72	3558.14	3553.83	3460.99	3098.08	2669.04	3533.85	4888.88	4057.98	5014.52	3509.56	3750.39	4571.75
Cyp2c50	8974.78	0.511962	0.216924	0.0010933	0.0247152	6200.25	8525.21	7939.19	8790.34	8032.63	5304.28	4309.4	12113.4	16191.1	8892.93	8197.62	10587.1	12570.4	7993.16
Sult1e1	45.5202	1.06838	0.513557	0.00110238	0.0248832	35.2909	10.3694	49.094	47.5797	6.20472	15.6777	10.6379	97.5373	51.2976	87.0065	95.9487	33.6182	71.2573	25.7636
Derl3	144.304	1.95543	1.00739	0.00110726	0.0249561	154.55	19.9411	10.5201	44.8347	42.1921	3.48392	9.57408	77.5297	599.958	431.552	393.39	32.7335	126.576	73.4263
Pdia5	385.297	-0.346855	0.134273	0.00111158	0.0250119	440.528	496.134	521.331	457.497	472.799	374.522	319.136	322.623	404.805	315.834	339.419	310.526	347.848	271.162
Tubb2a	955.511	-0.846918	0.397276	0.00111303	0.0250119	2646.82	1098.35	1230.86	619.45	511.269	1536.41	1487.17	756.54	443.835	783.928	345.415	440.575	350.661	1125.87
Sdc1	7650.14	-0.380704	0.1503	0.00111631	0.0250483	11840.7	7706.03	9762.68	7995.21	7103.16	9982.32	7640.12	6740.08	5765.4	5171.67	7536.77	8025.9	5670.58	6161.36
Slc2a2	6143.6	0.383613	0.152365	0.00112853	0.0252478	4160.68	5805.25	4732.89	5318.86	6905.85	4986.37	4208.34	9624.93	7829.57	6645.55	7257.32	6068.97	5899.36	6566.5
Crybg3	311.497	-0.463596	0.193511	0.00112775	0.0252478	391.851	540.005	430.157	286.393	362.355	286.553	312.753	296.363	332.319	251.449	170.309	242.405	208.146	249.907
Zfp932	251.199	0.489341	0.206923	0.00114173	0.0254678	223.915	134.802	180.011	219.598	184.901	248.23	199.992	172.566	294.403	304.523	418.576	263.637	396.603	275.026
Angel1	95.1073	0.379678	0.150287	0.00114145	0.0254678	79.1003	68.5973	85.33	76.8594	89.3479	89.7111	74.4651	106.291	84.7525	105.278	100.746	122.087	105.948	142.988
Clcn3	1711.33	-0.237779	0.0843459	0.00116991	0.0260581	1807.14	1815.44	1996.49	1780.58	1791.92	2138.26	1770.14	1519.33	1730.73	1359.04	1692.3	1548.21	1369.83	1639.21
Gpr110	274.656	-0.104748	0.207312	0.00117223	0.0260713	464.867	572.708	544.709	716.44	523.678	137.615	205.311	238.841	93.6738	50.4638	224.28	36.2722	33.7535	2.57636
Gsta2	55.1738	1.15964	0.572128	0.00118693	0.0263597	34.074	31.1081	43.2494	51.2396	24.8189	6.09687	7.44651	60.023	43.4914	41.7631	248.267	53.0813	87.1965	40.5777
Adhfe1	1651.23	0.338893	0.13143	0.00119836	0.0265745	1111.06	1476.44	1773.23	1571.96	1445.7	1367.44	1195.7	1868.21	1930.35	2260.43	2136.06	1511.05	1643.61	1826
Olfr701	3.77263	1.88783	0.882165	0.00120438	0.0266406	3.65079	1.59529	0	1.82999	0	0	1.06379	1.25048	6.69099	15.6612	3.59808	2.65407	10.3136	4.50863
Bnip2	1039.22	0.307868	0.116648	0.00120486	0.0266406	833.596	937.231	938.63	927.803	1105.68	777.786	841.455	1241.73	1062.75	1528.7	1090.22	1024.47	1124.18	1114.92
Rdh16	4314.69	-0.471303	0.196044	0.00120687	0.0266461	4857.98	6696.22	6197.53	4102.83	4154.68	5687.51	4499.82	2754.8	3287.5	3227.07	2192.43	4024.45	3639.75	5083.16
Slc35f1	3.44883	-0.104975	0.207104	0.00121055	0.0266885	7.30157	3.98822	7.01342	2.74498	1.24094	14.8067	4.25515	1.25048	0	0	4.79744	0.884689	0	0
Barx1	2.41403	-0.124327	0.236672	0.00122643	0.0269993	1.21693	3.19057	3.50671	3.65997	3.72283	4.35491	9.57408	2.50096	0	0.870065	1.19936	0	0	0
Lect2	1646.73	0.498027	0.214207	0.00123121	0.0270653	980.844	1254.69	1288.13	1899.53	1531.32	1085.24	1025.49	2137.07	2980.83	2025.51	1243.74	1641.1	1716.74	2244.01
Fabp12	2.06266	-0.068545	0.170756	0.00123423	0.0270923	9.73543	1.59529	1.1689	1.82999	0	5.22589	7.44651	0	0	0	0	0	1.87519	0
Csrp3	319.29	0.504751	0.217858	0.00123677	0.0271043	132.645	271.199	330.8	232.408	266.803	273.488	243.607	313.87	509.63	362.817	235.074	462.692	445.358	389.674
Snx8	303.928	0.393395	0.159499	0.00123836	0.0271043	316.401	250.46	340.151	258.943	171.25	220.358	220.204	313.87	302.21	374.128	331.023	340.605	413.48	401.912
Snapin	432.108	0.361554	0.143321	0.0012425	0.0271557	349.258	314.272	285.213	358.677	346.223	465.975	451.046	378.895	510.745	488.976	456.956	531.698	511.928	599.648
Acpp	245.767	-0.727092	0.340985	0.00125252	0.0273352	193.492	469.812	190.531	154.634	301.549	398.038	557.424	127.549	150.547	307.133	169.11	120.318	133.139	167.463
Caprin1	4538.4	-0.317067	0.12196	0.00125732	0.0274006	3793.17	5360.96	6009.33	4499.94	4788.8	6158.71	5294.47	3575.12	3948.8	3990.99	4809.43	3801.51	3770.08	3736.37
Pop1	116.662	-0.411133	0.168971	0.00126391	0.0275046	124.127	134.802	140.268	115.289	101.757	160.261	180.844	70.0268	100.365	93.0969	119.936	104.393	105.011	83.0876
Cbfa2t3	127.686	-0.775179	0.36674	0.00126726	0.027538	111.957	315.867	222.092	94.2443	114.167	195.971	142.547	50.0191	50.1824	92.2269	57.5692	110.586	66.5694	163.599
Cirh1a	143.652	-0.355349	0.141217	0.00127387	0.0276419	212.962	177.874	160.14	148.229	152.636	154.164	146.803	141.304	153.893	127.9	113.939	100.855	111.574	108.851
Nop58	272.053	-0.507365	0.221993	0.00128924	0.0279354	414.973	256.044	439.508	367.827	270.526	306.585	264.883	296.363	292.173	248.839	152.319	177.822	165.017	155.87
Lman2l	291.399	-0.338418	0.132887	0.00129476	0.0280148	315.184	405.203	333.138	337.633	402.066	289.166	242.543	267.602	282.137	248.839	248.267	246.828	207.209	253.771
Lepre1	262.156	-0.317427	0.12255	0.00129953	0.0280781	327.354	314.272	265.341	247.048	241.984	329.231	347.858	245.094	262.064	194.895	209.888	238.866	213.772	232.516
Cd59b	64.6834	0.41177	0.170736	0.00132293	0.0285429	58.4126	51.8468	56.1074	53.0696	60.8062	54.8718	39.3601	60.023	84.7525	63.5147	73.1609	82.2761	98.4477	68.9176
Kcnk10	54.0452	0.876961	0.430565	0.00132878	0.0286166	68.148	15.1552	24.547	47.5797	37.2283	27.8714	13.8292	41.2658	113.747	50.4638	145.122	58.3895	55.3182	57.9681
E030003E18Rik	21.3126	0.775342	0.369838	0.00133181	0.0286166	9.73543	9.57172	22.2092	6.40495	19.8551	19.1616	12.7654	13.7553	34.5701	17.4013	27.5853	30.9641	42.1919	32.2045
Coro1b	1280.42	0.267172	0.0984882	0.00133201	0.0286166	1223.01	1060.87	1185.27	1284.65	1164	1149.7	938.26	1152.94	1514.39	1323.37	1515.99	1429.66	1597.66	1386.08
Bin1	160.224	-0.347642	0.137979	0.00133516	0.0286435	210.529	233.71	167.153	173.849	163.805	160.261	174.461	131.3	150.547	105.278	124.733	152.167	147.203	148.141
Ifi35	447.263	0.362917	0.14588	0.0013403	0.0286965	397.936	266.413	393.921	416.322	389.656	425.039	367.006	396.402	585.461	483.756	555.303	521.967	643.191	419.303
Rfc1	447.066	0.328016	0.128205	0.00134142	0.0286965	358.994	304.7	349.502	382.467	373.524	518.234	418.068	413.908	518.551	485.496	570.895	535.237	483.8	545.544
Pik3cb	404.391	0.31958	0.124065	0.00134792	0.028795	379.682	354.154	298.07	322.993	385.933	391.942	327.646	408.906	549.776	428.942	382.596	434.382	421.919	574.528
Btg1	1746.67	-0.357423	0.143404	0.00134991	0.0287967	2219.68	2516.56	1762.71	1785.15	1898.64	2362.97	1507.39	1568.1	1651.56	1371.22	1350.48	1656.14	1130.74	1672.06
Dtd1	114.557	0.337825	0.133214	0.00135227	0.0288066	90.0527	104.491	98.1879	80.5194	104.239	121.066	89.3581	125.048	126.014	127.029	149.92	150.397	122.825	114.648
Npc2	1329.54	-0.272622	0.101865	0.00137503	0.0292504	1535.76	1616.03	1720.63	1354.19	1417.16	1400.54	1283.99	1185.45	1280.21	936.19	1283.31	1296.07	1200.12	1103.97
Saa2	7743.92	2.53832	1.4066	0.00138003	0.029276	165.502	1033.75	2947.98	3085.36	1248.39	461.62	328.71	10909.2	472.83	32478.6	621.268	520.197	277.529	53864
3110047P20Rik	9.03699	1.39118	0.708468	0.00138011	0.029276	6.08464	3.19057	2.33781	0	0	6.09687	9.57408	1.25048	11.1516	9.57071	23.9872	21.2325	15.9391	16.1022
Arl5b	683.478	-0.406304	0.169719	0.00138518	0.0293425	1174.34	753.773	812.388	734.74	847.564	795.206	491.47	628.991	572.079	495.067	670.442	552.046	558.808	481.779
Tarsl2	240.106	0.293842	0.112025	0.0013893	0.0293887	198.359	220.947	245.47	203.129	205.997	207.294	198.928	205.078	257.603	270.59	323.827	296.371	262.527	265.365
Sh3bp2	334.692	0.641106	0.302318	0.00139561	0.029481	178.888	157.136	149.62	228.748	248.189	305.714	413.813	507.694	185.117	605.565	319.03	483.04	450.984	452.151
Sephs1	703.865	-0.310592	0.120526	0.00140112	0.0295561	927.299	747.392	721.214	931.463	889.756	646.268	693.589	626.49	742.699	591.644	530.117	657.324	567.246	581.613
Nt5dc1	472.377	0.41432	0.173942	0.00140645	0.0296273	368.729	279.973	367.036	412.662	357.392	506.911	429.77	505.193	514.091	515.948	813.166	448.537	638.503	455.372
Cyp2c37	4829.38	0.666817	0.309099	0.00141512	0.0297687	2902.37	4205.18	5029.79	4800.05	3819.62	1734.99	1563.77	6236.14	8913.51	4740.98	3570.49	6471.5	8027.7	5595.21
Zfp960	311.896	0.533462	0.240403	0.00143231	0.0300884	272.592	173.886	244.301	247.963	212.201	297.005	228.714	242.593	298.864	325.404	474.946	457.384	637.566	253.127
4930452B06Rik	15.0301	-0.936108	0.466413	0.00145093	0.0304375	18.2539	31.1081	9.35123	8.23494	16.1323	28.7424	36.1688	7.50287	8.92131	18.2714	7.19616	5.30813	7.50077	7.72908
Mylk	2440.33	0.414061	0.177067	0.00145468	0.0304738	1506.56	2138.48	1968.43	1836.39	2036.39	2262.81	2287.14	3262.5	2816.9	4121.5	1766.66	2438.2	2627.15	3095.5
Gm10433	22.4113	0.799527	0.390017	0.00145916	0.0304959	9.73543	8.77408	17.5336	18.2999	8.6866	22.6455	15.9568	13.7553	32.3398	13.921	44.3763	45.1191	27.1903	35.4249
Zfp395	1097.58	-0.613003	0.287145	0.00145976	0.0304959	2365.71	1325.68	722.383	907.673	1469.28	1393.57	1568.02	934.107	657.947	475.055	614.072	1242.1	717.261	973.22
Asrgl1	197.424	0.317829	0.124613	0.0014621	0.0305028	137.513	207.387	187.025	143.654	183.66	168.97	172.333	227.587	223.033	226.217	229.078	194.632	198.771	264.077
Kctd15	349.823	-0.79964	0.40109	0.0014708	0.030642	1169.47	406.798	454.704	548.081	291.622	237.778	207.438	347.633	198.499	289.732	277.052	159.244	169.705	139.768
2010315B03Rik	738.196	0.437627	0.188144	0.00147669	0.0307225	642.538	424.346	545.878	721.93	532.365	674.139	656.357	623.989	778.385	881.376	1175.37	710.405	1217.94	749.721
Adam22	15.4291	0.730559	0.35307	0.0014892	0.0308992	9.73543	4.78586	11.689	14.6399	8.6866	6.96785	17.0206	18.7572	20.073	21.7516	22.7878	26.5407	19.6895	12.8818
AI413582	27.2002	0.503054	0.223743	0.00148951	0.0308992	17.037	20.7387	29.2226	23.7898	16.1323	20.9035	20.212	35.0134	37.9156	32.1924	31.1833	31.8488	35.6287	28.984
Farp1	408.656	-0.367533	0.151122	0.00149334	0.0308992	425.925	402.81	375.218	376.062	505.064	576.59	641.463	351.384	328.973	364.557	400.586	361.838	292.53	318.18
Dynll1	178.218	-0.5507	0.253295	0.00149237	0.0308992	260.423	220.15	331.969	221.428	188.623	170.712	154.249	98.7878	224.148	119.199	185.901	100.855	107.824	110.783
Nudcd3	781.403	0.252402	0.09351	0.00149577	0.0309072	763.014	676.402	656.924	664.285	774.349	724.656	660.612	952.865	834.143	791.759	696.828	967.85	850.4	925.557
Clybl	339.517	0.303044	0.11784	0.00150034	0.0309428	293.28	283.163	347.164	271.753	333.814	265.649	289.35	338.88	481.751	360.207	335.821	360.953	353.474	437.981
Colec12	1575.72	0.290792	0.111777	0.00150273	0.0309428	1373.91	1560.19	1601.4	1498.76	1314.16	1272.5	1097.83	2180.83	1858.98	1566.12	1645.52	1654.37	1643.61	1791.86
Tmed5	8971.36	-0.478731	0.213475	0.00150362	0.0309428	13180.6	7164.43	12462.9	12606.8	7439.46	14406	8633.69	7797.98	6607.35	5845.97	9455.75	6239.71	8652.14	5106.35
Msrb3	416.922	-0.396342	0.167011	0.00151467	0.0311278	550.052	473.8	570.425	405.342	469.077	423.297	518.064	541.457	262.064	354.986	335.821	325.566	278.466	328.486
Synm	84.9955	0.66232	0.316849	0.00151948	0.0311843	49.8941	85.3478	56.1074	46.6647	39.7102	81.8722	60.6359	196.325	55.7582	132.25	55.1705	113.24	98.4477	118.513
Lrrc56	76.8988	0.487771	0.216475	0.0015247	0.0312492	58.4126	70.1926	43.2494	61.3046	68.2519	71.4205	52.1256	53.7706	76.9463	78.3058	91.1513	117.664	127.513	106.275
Hopx	2221.61	-0.386423	0.161687	0.00153324	0.0313818	3379.41	1963.8	2813.55	2436.63	2371.44	2606.85	2528.62	1900.73	2097.62	2067.27	2258.39	1625.17	1870.51	1182.55
Cep85	1092.58	0.488086	0.217285	0.00154081	0.0314941	446.613	1057.68	992.399	820.749	1223.57	648.881	841.455	1328.01	1227.8	1795.81	1226.94	1119.13	1488.9	1078.21
Mapkapk2	2679.37	-0.60853	0.295212	0.00155196	0.0316792	6295.17	2749.48	3530.09	4106.49	3132.14	2335.1	1726.53	3392.55	1777.57	1964.61	1842.22	1562.36	1529.22	1567.71
Hsbp1	899.831	0.279561	0.106871	0.00155654	0.03173	761.797	809.608	794.855	935.123	893.479	693.301	694.653	884.088	1157.54	942.28	1147.79	932.462	898.218	1052.44
Impa2	79.3158	-0.614528	0.291805	0.00156775	0.0319156	96.1373	80.562	98.1879	48.4946	91.8298	155.035	137.229	46.2677	55.7582	45.2434	32.3827	77.8526	67.507	77.9349
Hexa	485.299	0.375355	0.156118	0.00157402	0.0319572	402.803	481.777	530.682	376.062	354.91	362.328	351.05	548.96	511.86	475.055	423.374	589.203	644.129	741.992
Pafah1b2	829.336	-0.25328	0.0948013	0.00157303	0.0319572	1021	944.41	914.083	887.544	886.034	854.433	885.071	875.335	781.73	753.476	834.754	652.016	620.689	700.126
Tfeb	222.551	0.309098	0.121787	0.00158036	0.0320431	231.216	236.9	185.856	158.294	203.515	180.293	162.759	242.593	247.566	262.76	262.66	276.023	245.65	219.635
Rpl8	4755.27	-0.276052	0.104824	0.00159592	0.0323151	6300.04	5312.31	5581.52	5338.07	4952.6	5179.73	4327.49	4694.3	4597.82	3634.26	4470.01	4493.34	4182.62	3509.65
E030018B13Rik	225.223	1.14594	0.612014	0.00160526	0.032461	101.005	114.063	160.14	215.023	102.998	72.2914	35.105	596.478	275.446	807.42	178.705	180.477	223.148	90.8167
Fam92a	219.189	0.469382	0.209537	0.00161146	0.0325429	227.566	106.087	183.518	189.404	136.504	181.164	197.864	192.574	227.494	256.669	352.612	255.675	353.474	208.041
Snai3	5.2583	-0.105949	0.208183	0.00161933	0.0326583	2.43386	5.5835	7.01342	3.65997	1.24094	5.22589	37.2325	1.25048	1.11516	0.870065	0	3.53876	1.87519	2.57636
Acss3	253.349	0.684008	0.335887	0.0016276	0.0327815	105.873	194.625	208.065	97.9043	228.334	236.036	165.951	281.358	263.179	344.546	110.341	375.993	356.287	578.393
Gpr12	22.7933	0.990675	0.514503	0.00163285	0.032814	8.5185	10.3694	3.50671	5.48996	14.8913	22.6455	25.5309	13.7553	23.4184	25.2319	21.5885	27.4254	47.8174	68.9176
Maob	2668.51	0.352234	0.144752	0.00163355	0.032814	1853.38	2650.57	2327.29	2507.08	2748.69	1997.16	1827.59	2926.12	4153.99	2745.05	3150.72	3099.07	2483.69	2888.74
Dcaf6	838.933	-0.382343	0.161624	0.00163898	0.0328795	748.411	1314.52	1001.75	919.568	1038.67	872.723	930.814	1029.14	665.753	601.215	596.082	718.367	701.322	606.733
Tspyl4	153.011	-0.721243	0.360547	0.0016443	0.0329426	262.857	106.884	238.456	237.898	119.131	237.778	210.63	87.5335	71.3705	171.403	189.499	74.3139	91.8845	42.5099
Tnnt1	8.70636	-0.884328	0.445379	0.00165765	0.0331661	8.5185	9.57172	10.5201	12.8099	8.6866	16.5486	18.0844	1.25048	3.34549	7.83058	8.39551	6.19282	5.62558	4.50863
Gm6484	701.879	-0.771438	0.393718	0.00166373	0.0332439	414.973	1990.12	1098.77	293.713	720.988	984.209	1099.96	497.69	370.235	480.276	486.94	699.789	440.67	247.975
Tert	96.0885	0.834541	0.429733	0.00167874	0.0334273	38.9417	35.894	28.0537	47.5797	49.6377	88.8401	135.101	43.7668	86.9828	134.86	110.341	155.705	195.02	194.515
Fbxw9	358.219	0.318918	0.127833	0.00167953	0.0334273	344.391	294.33	255.99	295.543	304.031	357.973	325.519	340.13	337.895	377.608	408.981	407.842	434.107	530.73
Slc37a3	603.612	-0.250863	0.0943127	0.00167693	0.0334273	663.226	618.971	667.444	596.576	653.977	696.785	752.097	540.207	651.256	524.649	592.483	493.656	467.861	531.374
Desi2	1003.42	-0.465744	0.20997	0.00170053	0.0338008	1196.24	1584.12	1796.61	954.338	836.396	1146.21	935.069	1106.67	976.884	793.499	684.834	677.672	676.007	683.379
2010003K11Rik	1321.83	-0.78054	0.389068	0.00170751	0.0338952	1292.38	697.938	1823.49	1760.45	1058.52	3564.06	2218	1556.85	645.68	1359.04	711.22	590.972	465.048	761.958
Spc24	256.464	0.431485	0.190189	0.00171711	0.0340184	156.984	211.376	227.936	317.503	202.274	177.68	164.887	230.088	321.167	323.664	375.399	312.295	343.16	226.076
Slco2a1	836.283	-0.497861	0.22958	0.00171821	0.0340184	1423.81	952.386	764.463	1033.03	1393.58	716.818	849.966	901.595	635.644	514.208	659.648	879.381	563.496	419.947
Neu2	51.5567	0.539866	0.252923	0.00172157	0.0340404	32.8571	53.4421	63.1208	44.8347	35.9874	22.6455	22.3395	60.023	71.3705	62.6447	50.3731	61.0435	72.1949	68.9176
Pla2g15	365.663	0.351171	0.145563	0.00173155	0.034193	234.867	319.855	279.368	237.898	322.645	394.554	391.474	353.885	399.229	403.71	424.573	457.384	421.919	477.915
Hddc3	23.4136	0.624917	0.303067	0.00173785	0.0342689	9.73543	9.57172	23.3781	17.3849	12.4094	22.6455	23.4033	18.7572	26.7639	27.8421	41.9776	29.1947	31.8783	32.8486
Prnp	848.121	0.555642	0.26383	0.00173992	0.0342689	313.968	1047.31	940.968	512.396	693.687	469.459	498.916	1277.99	1339.31	954.461	861.14	980.235	886.966	1096.89
Ankrd28	773.765	0.247807	0.0932694	0.00174723	0.0343682	682.697	734.63	649.911	604.811	794.204	706.366	706.354	997.882	736.008	877.025	750.799	879.381	835.399	877.251
Rcn1	161.591	-0.327371	0.133337	0.00175019	0.0343819	237.301	169.898	198.714	187.574	152.636	164.615	177.652	147.556	109.286	138.34	124.733	161.898	149.078	142.988
Cyb5r3	9009.08	-0.45366	0.204747	0.00176709	0.0346689	7828.5	15413.7	11203.9	8728.12	11622.7	10858.5	9897.47	9850.02	10019.8	6797.82	5881.66	7039.47	4913.01	6072.48
Tmem159	29.3833	-0.497607	0.228765	0.00176961	0.0346734	38.9417	39.0845	36.236	30.1948	33.5055	31.3553	42.5515	21.2581	23.4184	18.2714	19.1897	31.8488	17.8143	27.6959
Fam154b	7.43532	0.911405	0.468183	0.00177502	0.0347345	7.30157	2.39293	3.50671	3.65997	4.96377	2.61294	7.44651	6.25239	12.2668	10.4408	13.193	9.73158	9.37597	10.9495
Ahr	1882.96	0.493734	0.229349	0.00178124	0.0348111	979.627	1238.74	1420.22	2143.83	1418.4	1712.35	1393.56	3091.18	2687.55	2790.3	2588.22	1941.01	1582.66	1373.84
Rbpms	703.289	-0.441937	0.198893	0.00179294	0.0349946	808.04	1020.19	875.509	751.21	768.144	828.303	819.116	1010.39	473.945	626.447	460.554	432.613	455.672	515.916
Gm5512	730.793	0.332919	0.136574	0.00179734	0.0350353	496.507	662.044	750.436	656.05	639.086	715.076	481.895	652.75	993.611	926.619	820.362	728.984	850.4	857.284
Apol7a	2485.5	0.489176	0.225608	0.00183469	0.0357174	1653.81	1635.17	1595.55	2038.61	2037.63	2526.72	2182.89	1588.11	2703.16	2475.33	2377.13	4279.24	3842.27	3861.32
Cyp2d26	15287.3	0.232538	0.0851783	0.00183787	0.0357335	13804.8	14612.8	13165.4	14654.5	15468.4	13042.9	12525	16665.1	19862.2	16734.8	14223.2	17232	16031	15999.8
Ddo	591.673	0.477908	0.220241	0.00184433	0.0357379	244.603	557.553	625.364	469.392	544.774	457.265	373.389	576.471	1039.33	694.312	664.445	559.123	639.441	837.961
Slc50a1	107.568	0.44334	0.199516	0.00184517	0.0357379	85.185	98.1101	94.6812	63.1345	73.2157	67.9365	126.591	85.0325	141.626	124.419	116.338	122.972	165.017	141.7
Dut	114.801	0.380855	0.163893	0.00184476	0.0357379	114.391	70.1926	106.37	107.054	81.9023	92.324	101.06	103.79	134.935	114.849	167.91	125.626	163.142	123.665
Cyb561	202.482	0.52156	0.246978	0.00186621	0.0360862	97.3543	119.647	192.869	118.949	145.19	215.132	202.12	183.82	215.227	335.845	239.872	218.518	185.644	364.555
Mmp19	853.389	0.370059	0.158024	0.00186792	0.0360862	826.294	554.362	467.562	725.59	748.289	951.111	758.48	787.802	970.193	1075.4	981.076	1012.08	970.413	1118.78
C4a	2108.18	1.10103	0.615617	0.00187334	0.0360987	576.824	905.325	1234.36	1275.5	1387.37	845.723	1421.22	3843.97	2074.21	10280.7	1303.7	1022.7	1922.07	1420.86
Atg10	89.8131	0.31857	0.130026	0.00187334	0.0360987	73.0157	71.7879	90.0056	84.1794	81.9023	75.7754	68.0824	93.7859	121.553	98.3173	101.946	100.855	104.073	92.1049
Marcksl1-ps4	379.078	0.72146	0.373009	0.00187832	0.0361028	141.164	386.059	385.738	276.328	394.62	106.26	103.187	331.377	560.928	334.975	676.439	452.961	572.872	584.19
Tesk1	532.956	-0.327299	0.134825	0.00187698	0.0361028	669.311	772.916	571.594	601.151	601.858	553.944	472.321	495.19	523.012	382.829	390.991	527.275	396.603	502.39
Fmo5	25708.5	0.588638	0.27726	0.00188798	0.0362425	12715.7	25611.5	25115.1	16761.8	22577.7	16409.3	14781.3	55228.6	30446.2	39887.3	37380.4	20891	17847.2	24265.4
Slc6a13	2488.56	-0.253554	0.0976783	0.00189174	0.0362687	2887.77	2640.2	2351.83	2308.53	2687.88	3365.47	2972.22	2263.37	2312.85	2243.03	2024.52	2385.12	2344.93	2052.07
Eda	64.0916	0.531703	0.25279	0.00189549	0.0362947	43.8094	67.002	43.2494	39.3447	55.8424	54.0008	40.4239	82.5316	51.2976	76.5657	47.9744	71.6598	103.136	120.445
Gopc	838.052	0.253196	0.0969	0.00190428	0.0364169	641.321	680.39	773.814	773.169	826.468	807.4	762.735	872.834	963.502	981.433	1115.4	868.765	808.208	857.284
Kcnab1	29.794	0.539165	0.257445	0.001907	0.036423	15.8201	30.3104	23.3781	16.4699	23.5779	20.0326	28.7222	36.2639	22.3033	46.1134	40.7782	33.6182	46.8798	32.8486
Gyg	89.5198	0.42656	0.190488	0.00191778	0.0365828	70.5818	78.9667	58.4452	69.5395	59.5653	94.937	78.7202	72.5278	94.789	89.6167	117.537	107.047	111.574	149.429
Gm15455	272.488	-0.281279	0.111456	0.00195738	0.0372911	341.957	315.069	298.07	285.478	328.85	292.65	269.138	182.57	260.948	290.602	226.679	237.981	248.463	236.381
Ptbp1	1664.67	-0.280913	0.111414	0.00196249	0.0373415	1938.57	2041.17	1811.8	1901.36	1846.52	1545.12	1911.63	1649.38	1858.98	1338.16	1388.86	1536.7	1341.7	1195.43
Fmn1	167.34	0.692721	0.359433	0.00196921	0.0374225	45.0263	143.576	158.971	68.6245	105.48	108.873	173.397	335.128	218.572	121.809	350.213	225.596	140.64	146.853
Prps2	489.602	0.323643	0.133936	0.00197906	0.0375048	365.079	324.641	462.886	447.432	495.136	442.458	424.451	470.18	574.31	454.174	692.03	503.388	626.315	571.952
Bphl	1961.59	0.323131	0.133696	0.00198016	0.0375048	1410.42	1706.16	1670.36	2223.43	1908.57	1560.8	1385.05	1962	2745.53	2122.96	2563.03	2128.56	2128.34	1947.08
Samd10	26.1773	-0.616229	0.309082	0.00198098	0.0375048	35.2909	19.1434	31.5604	22.8748	26.0598	48.7749	51.0618	12.5048	18.9578	18.2714	19.1897	25.656	17.8143	19.3227
Senp6	981.669	-0.179178	0.0638694	0.00199375	0.0376996	1101.32	1017.79	1045	1092.5	1084.58	1039.08	961.663	980.375	961.272	956.201	904.317	886.458	872.903	839.893
Bdh2	67.6993	0.549739	0.26868	0.0020006	0.037782	52.3279	57.4303	39.7427	86.9244	54.6015	27.8714	37.2325	82.5316	102.595	77.4358	109.142	66.3517	95.6349	57.9681
Apol9a	1266.26	0.460047	0.213366	0.00200441	0.0378066	698.517	831.144	981.879	1380.72	1574.76	776.915	826.562	1075.41	1446.37	1430.39	1808.63	1418.16	1722.37	1755.79
9030619P08Rik	142.31	0.676312	0.350904	0.00201467	0.0379486	104.656	91.729	140.268	96.9893	71.9747	85.3562	101.06	88.784	384.732	133.12	83.9551	253.021	205.334	151.361
Bud13	149.468	-0.667047	0.346838	0.00201694	0.0379486	197.142	412.382	210.403	200.384	136.504	81.8722	122.335	165.063	110.401	110.498	101.946	76.9679	79.6957	86.9521
Tex264	1375.15	0.28906	0.115865	0.0020204	0.0379665	1196.24	1228.37	1352.42	1496.93	1218.61	1101.79	881.879	1505.58	1718.47	1332.07	1521.99	1588.9	1487.03	1621.82
Gm9776	23.5916	0.624406	0.316035	0.00204251	0.0383344	23.1216	12.7623	12.8579	10.9799	14.8913	16.5486	28.7222	18.7572	28.9943	20.8816	28.7846	40.6957	37.5039	34.7809
E2f1	73.161	0.456406	0.211623	0.00205192	0.0384633	70.5818	63.8115	61.9519	81.4344	47.1558	39.1942	45.7428	70.0268	100.365	88.7466	86.3539	64.5823	90.9469	113.36
Fsd2	4.68151	1.71291	0.982138	0.00207113	0.0386444	1.21693	0	4.67562	1.82999	1.24094	0.870981	1.06379	1.25048	10.0365	20.8816	0	6.19282	4.68798	11.5936
Akr1d1	3574.82	0.487655	0.230264	0.0020793	0.0386444	1534.55	3973.86	3428.39	3017.65	3503.18	2072.94	2107.36	3533.85	5627.12	3328	5004.93	4524.3	4683.3	3708.03
Krt19	15.8954	0.372729	0.355913	0.00207796	0.0386444	24.3386	20.7387	22.2092	14.6399	21.096	13.9357	29.786	7.50287	14.4971	10.4408	10.7942	168.091	3.75039	12.8818
Gbas	229.638	0.331698	0.139227	0.00207134	0.0386444	210.529	177.874	136.762	207.703	189.864	219.487	240.416	268.853	238.645	301.042	205.09	271.6	288.78	258.28
Amy1	3494.84	0.330737	0.139486	0.00207944	0.0386444	2414.39	3557.49	3177.08	3420.24	3483.33	2700.91	2276.5	4833.1	4574.4	3834.38	3533.31	4133.27	3437.23	3552.16
Arpc1b	355.446	-0.317076	0.131659	0.00207786	0.0386444	495.29	439.502	361.191	425.472	318.922	402.393	373.389	347.633	285.482	326.274	359.808	315.834	292.53	232.516
Crot	15512.8	-0.526277	0.258227	0.002075	0.0386444	26346.5	11119.9	16811.2	23859.4	15010.5	26353.3	14757.9	6413.7	10276.2	10695.7	17094.5	12132.6	13194.8	13112.4
Gm15408	112.304	0.562971	0.281243	0.00211457	0.0392011	32.8571	85.3478	86.4989	70.4545	83.1432	81.0013	146.803	177.568	123.783	200.115	140.325	108.817	122.825	112.716
Fgg	79877.2	-0.402533	0.171866	0.00211453	0.0392011	91503.3	76441.4	89360.4	99822.1	98060.6	98548.9	99132.2	92905.6	58201.5	91907.6	50761.7	64364.7	47434.9	59836
Samd9l	877.839	0.552939	0.278554	0.00212979	0.0392643	502.591	418.763	641.728	582.851	738.361	931.079	791.457	555.212	950.12	931.839	910.314	1200.52	1127.93	2006.98
Gtf3c5	96.6699	0.365937	0.159417	0.00213244	0.0392643	66.9311	83.7526	67.7964	71.3695	76.9385	98.4209	104.251	85.0325	132.705	115.719	118.737	122.087	95.6349	114.004
Bri3	2093.96	0.346474	0.149988	0.00212903	0.0392643	2158.83	1470.85	1808.29	2003.84	1819.22	1776.8	1435.05	2209.6	2262.67	2034.21	3112.34	2258.61	3065	1900.07
Ppt1	494.862	0.256893	0.100342	0.00213353	0.0392643	391.851	461.038	462.886	465.732	483.968	406.748	431.897	580.222	569.849	565.542	474.946	495.426	480.987	656.972
Fam149b	416.715	0.252868	0.098305	0.00213225	0.0392643	351.692	362.13	356.516	414.492	429.366	369.296	335.093	403.905	508.515	404.58	488.139	419.343	496.926	494.017
Purb	2089.68	-0.251626	0.0978257	0.00212821	0.0392643	2413.17	2621.85	2414.96	2354.28	2376.41	1951	1986.09	2205.84	1998.37	1904.57	1886.59	1620.75	1721.43	1800.23
Ccdc151	100.341	0.605462	0.309762	0.00215126	0.0394696	43.8094	55.0374	49.094	57.6446	59.5653	111.486	132.973	137.553	65.7947	165.312	112.74	134.473	145.327	133.971
Gm4013	68.1074	0.434224	0.201123	0.00215251	0.0394696	77.8834	50.2515	56.1074	56.7296	59.5653	44.42	41.4877	57.522	79.1767	84.3963	116.338	76.9679	84.3837	68.2735
Adprm	318.359	0.328735	0.138563	0.00214923	0.0394696	219.047	267.211	265.341	310.183	344.982	262.165	247.862	375.144	429.338	401.1	406.583	312.295	337.535	278.247
Cotl1	260.646	-0.329777	0.139506	0.00217972	0.0399203	256.772	358.142	337.813	305.608	269.285	269.133	282.967	253.847	248.682	194.024	182.303	198.17	204.396	287.908
Hacl1	4418.1	-0.503155	0.245705	0.00219109	0.0400801	4888.4	5435.14	6665.09	4348.05	3549.1	6926.04	6092.31	2070.79	3090.12	2819.01	2232.01	4820.67	4849.25	4067.43
E2f8	746.145	-0.471318	0.226228	0.0021966	0.0400974	818.993	1131.06	1382.81	688.99	688.724	879.691	734.013	407.656	633.413	683.871	376.599	585.664	798.832	635.717
Odf2l	143.031	0.418953	0.192364	0.00222377	0.0404936	97.3543	98.9078	90.0056	113.459	96.7936	182.906	136.165	151.308	144.971	180.103	191.897	147.743	217.522	153.293
Ugdh	1683.03	0.353198	0.15376	0.00222651	0.0404936	1544.28	1249.91	1597.89	1880.31	1382.41	1235.05	1106.34	1933.24	1708.43	1814.09	2150.45	1511.05	1866.76	2582.16
Ept1	1748.56	-0.391335	0.176367	0.00222707	0.0404936	2152.75	1756.41	1684.39	1906.85	1839.08	2709.62	2280.76	1222.97	1517.74	1432.13	875.532	1728.68	1528.28	1844.67
Idua	833.069	0.373188	0.164842	0.00223594	0.0406062	473.385	645.294	713.031	918.653	774.349	716.818	648.91	946.612	1129.66	870.935	1258.13	999.699	832.586	734.907
Itih1	7231.5	-0.293492	0.12055	0.00225079	0.040778	8402.89	8508.46	7073.04	6857.87	8588.57	8356.19	9033.68	8010.57	6582.81	7057.1	5705.35	6515.73	4896.13	5652.53
Arhgef17	130.962	-0.420154	0.193948	0.00224964	0.040778	152.116	193.03	205.727	147.314	135.263	105.389	148.93	120.046	85.8676	111.368	91.1513	120.318	77.8205	139.123
Dpp9	935.661	-0.415691	0.192051	0.00226506	0.0409875	862.802	1284.21	918.758	959.828	943.117	1403.15	1374.41	976.624	750.506	1061.48	587.686	690.057	558.808	727.822
Cyp21a1	74.8084	1.7316	1.18191	0.00231014	0.0417061	8.5185	19.1434	32.7293	47.5797	27.3008	13.9357	5.31893	156.31	64.6795	549.881	73.1609	4.42344	14.064	30.2722
Grb10	105.843	-0.635293	0.338772	0.00231028	0.0417061	198.359	95.7172	129.748	285.478	89.3479	74.9044	82.9754	96.2869	82.5222	73.0854	65.9648	76.9679	52.5054	77.9349
Efha1	806.593	0.302323	0.125509	0.00231877	0.0418097	565.872	590.256	800.699	715.525	673.832	872.723	712.737	726.528	913.32	954.461	1042.24	802.413	918.845	1002.85
Lactb	1537.25	0.286717	0.116922	0.00233277	0.042012	1546.72	1206.83	1272.94	1560.06	1546.22	1329.12	1020.17	1653.13	1891.32	1707.07	1917.78	1634.91	1789.87	1445.34
Vezt	313.522	-0.206351	0.0772187	0.00233661	0.0420312	361.428	318.26	337.813	337.633	367.319	349.263	303.179	273.855	284.367	298.432	298.64	286.639	289.717	282.755
Tubb2b	184.604	-0.769026	0.435421	0.00234256	0.0420882	512.327	223.34	244.301	133.589	81.9023	286.553	270.202	173.817	78.0615	143.561	58.7686	82.2761	80.6333	215.126
Zfp781	86.4519	0.443816	0.210955	0.00235978	0.0423473	65.7141	43.0727	71.3031	76.8594	80.6613	67.9365	81.9116	68.7763	80.2918	100.928	129.531	95.5464	143.452	104.343
BC024386	5494.79	0.488271	0.239849	0.00238126	0.0426823	3922.16	3664.37	2814.72	3841.14	3987.15	4991.59	6817.81	4100.32	5701.83	8068.98	5124.86	7136.79	9999.47	6755.86
Lyrm9	139.509	0.524221	0.26385	0.00239068	0.0428004	92.4866	74.1808	95.8501	90.5843	89.3479	146.325	157.44	86.283	165.044	167.052	152.319	156.59	229.711	249.907
Trpm7	1263.45	0.251171	0.0993638	0.00240513	0.0429577	1098.89	1102.34	1105.78	1013.81	1003.92	1281.21	1330.8	1598.11	1177.61	1292.05	1415.24	1336.77	1538.6	1393.17
Zfp618	10.5971	-0.9484	0.553005	0.00240365	0.0429577	13.3862	11.9647	8.18233	3.65997	12.4094	21.7745	35.105	5.00191	6.69099	5.22039	3.59808	6.19282	9.37597	5.79681
Slc5a6	188.73	0.388578	0.177122	0.00241178	0.0429914	149.682	139.588	115.721	185.744	217.165	146.325	143.611	275.105	192.923	166.182	182.303	233.558	223.148	271.162
H2-Q2	12.1687	-0.748243	0.42005	0.0024127	0.0429914	15.8201	14.3576	25.7159	14.6399	8.6866	11.3228	23.4033	12.5048	6.69099	7.83058	7.19616	7.07751	11.2512	3.86454
Pls3	1308.68	0.337614	0.14663	0.00242332	0.04313	857.934	1144.62	1047.34	1268.18	1419.64	1094.82	1005.28	1573.1	1911.39	1403.41	1363.67	1417.27	1105.43	1709.41
Pnpla3	49.4075	-0.130203	0.244956	0.00245615	0.0436118	69.3649	185.053	74.8098	11.8949	34.7464	35.7102	125.527	30.0115	24.5336	41.7631	2.39872	26.5407	19.6895	9.66135
Tor1b	1548.48	-0.287434	0.119108	0.00245534	0.0436118	1644.07	1829.79	2039.74	1382.55	1429.57	1990.19	1825.46	1665.64	1233.37	1229.4	1279.72	1427	1284.51	1417.64
Lrrtm3	12.2428	1.04695	0.63261	0.00246539	0.0436224	9.73543	9.57172	5.84452	10.9799	2.48189	2.61294	3.19136	37.5144	21.1881	21.7516	5.9968	24.7713	11.2512	4.50863
Nln	573.53	0.340963	0.149007	0.00246523	0.0436224	379.682	543.195	507.304	452.007	564.629	509.524	473.385	623.989	703.669	631.667	464.152	658.209	606.625	911.387
Zfp512	202.304	0.310397	0.131327	0.00246176	0.0436224	137.513	168.303	171.829	150.059	204.756	181.164	219.14	210.08	197.384	227.957	219.483	217.633	261.589	265.365
Btg2	1847.02	-0.666868	0.381494	0.00250324	0.0442404	2979.04	1462.08	1877.26	2932.55	3181.78	2846.37	1722.27	1336.76	577.655	1433	2859.27	866.111	1197.31	586.766
Rps10	253.43	-0.334239	0.146082	0.00251036	0.0443146	338.306	270.401	303.915	344.952	260.598	259.552	247.862	238.841	223.033	176.623	248.267	233.558	247.526	154.582
Armc8	338.813	0.284361	0.117462	0.00253265	0.044604	278.677	262.425	257.159	279.073	279.212	376.264	358.496	351.384	373.58	374.128	329.824	405.188	413.48	404.488
Timm9	526.911	-0.301083	0.127163	0.00253163	0.044604	642.538	575.101	658.093	664.285	472.799	610.558	532.957	360.138	535.279	491.587	447.361	473.309	537.243	375.504
Pgrmc1	36398	0.367646	0.166038	0.00254472	0.0447645	37088.3	27245.9	33426	35664.6	30992.6	27483.8	22158.7	34994.6	43126.7	35698.8	60914.3	36074.1	47611.2	37092.5
Sdr16c5	3.2751	-0.0626286	0.166619	0.00256366	0.0450455	2.43386	6.38115	21.0403	0	1.24094	6.96785	3.19136	1.25048	3.34549	0	0	0	0	0
Uaca	214.19	0.408467	0.191973	0.00257301	0.0451051	120.476	204.994	154.295	151.889	179.937	217.745	197.864	331.377	256.488	283.641	194.296	253.021	164.079	288.552
Rpl3	470.418	-0.297346	0.125281	0.002571	0.0451051	467.3	537.612	580.945	554.486	476.522	479.04	606.359	438.918	501.824	331.495	380.197	464.462	436.92	329.774
Exosc7	151.925	0.337773	0.14856	0.0025973	0.0454783	108.307	111.67	125.073	110.714	153.877	135.002	167.015	137.553	199.614	187.064	152.319	157.475	180.956	200.312
Eef2	23427.5	-0.266211	0.114287	0.0026071	0.0455972	27941.9	28346.7	25928.6	26575.1	28813.5	24357.9	20985.3	25383.5	21983.2	20999	16215.3	22433.9	18210	19811.6
Crkl	784.425	-0.334397	0.147099	0.00261036	0.0456015	887.141	1120.69	900.056	724.675	948.081	840.497	857.412	909.098	769.463	658.639	502.531	666.171	545.681	651.819
Ptges	12.1763	1.25609	0.812787	0.00263642	0.0458227	6.08464	0.797643	0	0.914993	6.20472	13.0647	10.6379	21.2581	20.073	19.1414	2.39872	11.501	17.8143	40.5777
Mcf2l	6.21137	0.90963	0.520964	0.00263022	0.0458227	4.86771	3.19057	2.33781	1.82999	6.20472	3.48392	4.25515	6.25239	6.69099	11.3108	5.9968	11.501	9.37597	9.66135
BC051226	54.8158	0.537319	0.279271	0.00263899	0.0458227	35.2909	38.2869	42.0805	46.6647	29.7826	57.4848	39.3601	27.5105	65.7947	50.4638	88.7526	91.123	87.1965	67.6294
Pion	264.337	0.339737	0.150357	0.00263983	0.0458227	191.058	216.959	183.518	227.833	276.73	224.713	257.436	263.851	323.398	281.031	434.168	259.214	281.279	279.535
Gatm	129.294	-0.461378	0.230707	0.00264117	0.0458227	202.01	148.362	175.336	119.864	116.649	165.486	168.078	87.5335	69.1402	56.5542	125.933	116.779	134.076	124.309
AU015228	78.4265	-0.66797	0.377925	0.00263699	0.0458227	260.423	58.228	73.6409	80.5194	70.7338	117.582	59.5721	38.7648	54.643	51.3338	73.1609	57.5048	49.6926	52.1713
Hsd17b2	2137.22	-0.414508	0.198336	0.0026463	0.0458591	3650.79	1706.16	2192.86	2128.27	2320.56	2792.37	2934.99	1560.6	2515.81	1655.73	1920.17	1691.53	1610.79	1240.52
3010026O09Rik	94.5527	-0.58511	0.316517	0.00265982	0.0460408	99.7881	69.395	43.2494	113.459	156.359	188.132	171.27	57.522	54.643	74.8256	69.5628	78.7373	75.9453	70.8499
Dennd1b	883.422	-0.347573	0.155294	0.00267078	0.0461777	1508.99	812.799	866.158	863.754	877.347	1179.31	1004.21	712.773	870.943	687.351	846.748	689.173	768.829	679.515
Sowahb	273.265	-0.603831	0.332678	0.00269587	0.0465584	376.031	342.189	407.947	150.974	282.935	402.393	488.278	337.629	118.207	178.363	91.1513	252.136	166.892	230.584
Slc12a7	1620.92	0.539052	0.281899	0.00271227	0.0467485	849.416	1136.64	895.38	771.339	1136.7	1733.25	2028.64	1558.1	1515.51	2343.08	1230.54	2263.92	2369.31	2861.05
Bmp6	79.7695	-0.520717	0.271319	0.00271305	0.0467485	113.174	113.265	128.579	57.6446	69.4928	92.324	118.08	73.7782	41.2611	42.6332	51.5724	94.6617	46.8798	73.4263
Snapc5	168.906	0.305167	0.130689	0.00272692	0.046934	116.825	137.992	129.748	187.574	151.395	153.293	151.058	155.059	221.918	180.973	211.087	202.594	180.956	184.21
Isoc2b	249.271	0.432564	0.211081	0.00273817	0.0470166	191.058	160.326	231.443	229.663	215.924	243.004	134.037	240.092	276.561	308.873	484.541	229.134	309.407	235.737
Stx8	81.7796	0.351389	0.158345	0.00274041	0.0470166	60.8464	71.7879	56.1074	71.3695	93.0707	64.4526	68.0824	91.2849	120.438	92.2269	79.1577	80.5067	91.8845	103.698
Insc	445.576	-0.651399	0.370666	0.00274103	0.0470166	1018.57	235.305	524.838	552.656	234.538	897.111	607.422	323.874	246.451	446.343	406.583	267.176	287.842	189.362
Pdpk1	1583.31	-0.256093	0.102848	0.00277176	0.04749	1982.38	1566.57	1873.75	1686.33	1825.43	1841.25	1461.64	1391.78	1331.51	1268.55	1797.84	1404.89	1346.39	1388.01
Omd	409.597	0.486433	0.248751	0.00277721	0.0475296	356.56	290.342	427.819	329.398	256.875	396.296	173.397	457.675	482.866	388.919	731.609	388.378	703.198	351.029
Rab23	141.439	0.522277	0.27414	0.00278559	0.0476191	55.9787	116.456	106.37	77.7744	102.998	114.099	178.716	103.79	194.039	137.47	239.872	179.592	146.265	226.72
Plce1	370.149	0.448778	0.222981	0.00279709	0.0477341	227.566	395.631	414.961	193.064	256.875	297.005	280.84	553.962	411.496	509.858	407.782	405.188	268.153	559.714
Xrcc6	188.875	0.284888	0.11991	0.00279862	0.0477341	115.608	153.148	177.673	183.914	203.515	155.035	175.525	216.333	212.996	201.855	215.885	217.633	200.646	214.482
Map7	645.272	-0.278786	0.116765	0.00280899	0.0478571	634.02	659.651	681.471	651.475	714.783	857.916	844.647	648.998	545.315	653.419	518.123	471.539	523.179	629.276
Shh	12.9417	1.34232	0.918997	0.00282374	0.0479387	3.65079	11.167	4.67562	0	4.96377	3.48392	8.51029	3.75144	11.1516	5.22039	19.1897	83.1608	9.37597	12.8818
Aldh6a1	11385.4	0.359548	0.164125	0.00282625	0.0479387	7772.52	10090.2	10323.8	11794.3	11772.8	8210.74	7245.45	13528.9	14189.4	12390.6	18373	10802.9	11853.1	11047.4
Pcmt1	705.879	-0.214251	0.0830302	0.00282332	0.0479387	713.12	732.237	842.78	753.039	825.227	769.947	724.439	745.285	689.172	581.203	627.265	682.98	607.563	588.054
Calu	3328.16	-0.270832	0.111629	0.00282644	0.0479387	4182.58	2902.62	4125.06	3532.79	3581.36	4109.29	3469.01	3127.45	3358.87	2778.12	3454.15	2683.26	2589.64	2700.03
Ets1	546.381	-0.351948	0.16014	0.00283981	0.0481116	529.364	685.176	766.801	595.661	652.736	531.299	648.91	654	336.78	421.111	496.535	476.847	358.162	495.949
2900011O08Rik	2.43811	2.09746	1.17099	0.00284542	0.0481156	0	0	0	2.74498	0	0	1.06379	1.25048	1.11516	12.1809	2.39872	3.53876	4.68798	5.15272
Wwc2	318.081	-0.303179	0.130692	0.0028464	0.0481156	376.031	409.191	313.266	317.503	346.223	393.684	358.496	307.618	220.803	286.251	231.476	346.798	235.337	310.451
Cul4a	1955.2	0.241469	0.0967721	0.00285462	0.0482008	1524.81	1875.26	1816.48	1676.27	1958.21	1807.29	1681.85	2427.18	2287.2	2272.61	1689.9	2097.6	1967.08	2291.03
Tmem134	1103.17	0.379855	0.178303	0.00286938	0.048396	1119.57	762.547	988.893	1189.49	830.191	871.852	664.867	915.35	1367.19	1048.43	1579.56	1253.6	1656.73	1196.08
1700009P17Rik	25.0902	0.592754	0.32801	0.00288408	0.0485499	14.6031	15.1552	16.3647	20.1299	19.8551	18.2906	22.3395	23.7591	32.3398	30.4523	56.3699	36.2722	13.1264	32.2045
Abhd15	2021.85	0.347823	0.157932	0.00288491	0.0485499	2010.37	1768.38	1924.02	1468.56	1697.61	1752.41	1393.56	2365.91	1599.15	2514.49	1725.88	2899.13	2383.37	2803.08
Sall2	106.89	-0.409864	0.198813	0.00290832	0.0488895	103.439	133.206	125.073	100.649	109.203	141.099	172.333	117.545	73.6008	82.6562	57.5692	115.894	86.2589	77.9349
Grb14	732.533	-0.282532	0.119567	0.0029174	0.0489877	663.226	747.392	728.227	904.013	789.24	1019.05	880.816	782.8	643.45	628.187	629.664	668.825	636.628	533.951
Cpped1	2111.3	0.224761	0.088549	0.00292427	0.0490488	1978.73	1931.09	1933.37	1731.17	2084.78	2146.1	1636.1	2037.03	2577.14	2188.21	2595.41	2279.84	2204.29	2234.99
Herc6	388.526	0.4216	0.207318	0.00295117	0.0493408	225.132	232.912	298.07	345.867	367.319	333.586	401.048	317.622	386.962	485.496	719.616	409.611	510.99	405.133
Klhl17	206.217	0.355381	0.163321	0.00295472	0.0493408	150.899	150.755	181.18	170.189	165.045	182.906	220.204	175.067	188.463	225.347	214.685	296.371	314.095	251.839
Fxn	167.983	-0.314228	0.138337	0.00295216	0.0493408	229.999	189.839	192.869	163.784	184.901	227.326	144.675	151.308	153.893	115.719	143.923	164.552	155.641	133.327
Med12l	30.6726	-0.610735	0.341509	0.00295136	0.0493408	29.2063	40.6798	22.2092	38.4297	24.8189	67.9365	53.1893	21.2581	18.9578	29.5822	14.3923	15.9244	20.6271	32.2045
Egln1	1091.62	0.301027	0.130345	0.00296225	0.0494122	845.765	986.685	1011.1	966.233	1098.23	984.209	770.182	1719.41	1158.66	1087.58	1199.36	1198.75	1019.17	1237.3
Polg2	120.035	0.352928	0.161715	0.00296712	0.0494389	85.185	114.063	94.6812	87.8394	115.408	98.4209	115.953	107.541	168.39	104.408	118.737	156.59	161.267	152.005
Ifih1	944.85	0.333487	0.150133	0.00299183	0.0497453	581.692	662.044	731.734	802.449	959.249	1032.11	889.326	870.333	1079.48	1010.15	1374.47	1119.13	1061.36	1054.38
Pea15a	380.08	-0.296724	0.127975	0.00299208	0.0497453	475.819	472.205	520.162	382.467	380.97	399.78	365.943	270.103	310.016	290.602	378.998	363.607	316.908	393.539
Frk	203.08	0.319221	0.141531	0.00301929	0.0500879	158.201	167.505	201.051	152.804	184.901	189.003	175.525	155.059	210.766	231.437	275.853	228.25	230.649	282.111
Gm14057	30.468	-0.463689	0.236641	0.00301811	0.0500879	48.6771	41.4775	37.4049	40.2597	31.0236	33.9683	26.5947	16.2562	26.7639	21.7516	20.3891	22.1172	32.8159	27.0518
Fam161a	35.2262	0.518667	0.277436	0.0030347	0.0502884	35.2909	25.5246	30.3915	14.6399	21.096	21.7745	40.4239	31.262	39.0307	40.023	49.1737	39.811	40.3167	64.409
Gpatch2l	392.719	-0.338058	0.153699	0.00304171	0.0503494	441.745	437.109	455.873	325.738	369.801	639.3	484.023	373.893	270.985	350.636	305.837	353.876	315.032	374.216
Prss23	145.446	-0.440217	0.223068	0.00306297	0.0506461	205.661	132.409	215.078	162.869	183.66	143.712	179.78	100.038	110.401	74.8256	148.721	179.592	79.6957	119.801
Tnfaip3	77.1412	0.457766	0.235335	0.00308041	0.0508233	87.6188	54.2398	47.9251	70.4545	67.0109	45.291	55.3169	132.551	65.7947	61.7746	92.3507	92.0077	87.1965	120.445
Gm10767	37.6405	0.446927	0.226942	0.00307822	0.0508233	27.9894	37.4892	22.2092	32.0248	32.2645	19.1616	37.2325	48.7687	50.1824	47.8536	55.1705	41.5804	42.1919	32.8486
Mdm1	47.0116	0.858755	0.561111	0.00308854	0.0509021	36.5079	21.5364	49.094	29.2798	16.1323	23.5165	18.0844	123.797	39.0307	160.962	59.968	26.5407	23.4399	30.2722
D10Jhu81e	1745.59	0.300303	0.130798	0.00309291	0.0509187	1541.85	1294.58	1721.8	1819.01	1548.7	1528.57	1203.14	1695.65	2136.65	1823.66	2494.67	2048.94	1993.33	1587.68
Trappc4	342.597	-0.311582	0.137889	0.00309968	0.0509748	399.153	310.283	421.974	481.286	357.392	416.329	334.029	230.088	253.142	284.511	320.229	329.104	361.912	296.925
Gm19619	117.81	0.828743	0.534669	0.00310402	0.050976	138.73	33.501	30.3915	54.8996	59.5653	89.7111	92.5495	177.568	103.71	314.093	109.142	38.0416	104.073	303.366
Ttl	173.416	0.321845	0.143933	0.00310649	0.050976	183.756	174.684	157.802	119.864	162.564	124.55	125.527	185.071	187.348	200.985	154.717	214.979	203.458	232.516
G6pc3	108.154	0.361502	0.16902	0.00311258	0.0510207	86.4019	74.9785	85.33	86.9244	109.203	97.5499	98.9322	85.0325	130.474	129.64	94.7494	136.242	164.079	134.615
Mboat7	949.478	-0.245863	0.100733	0.00313218	0.0512311	947.987	1179.71	1101.11	1060.48	1170.21	933.692	922.303	1014.14	873.174	850.053	868.336	874.073	711.636	785.79
Plekha8	1239.05	-0.343022	0.157905	0.00313028	0.0512311	2074.86	1296.97	1609.58	1190.41	1125.54	1536.41	1140.38	1151.69	963.502	843.963	1210.15	1049.24	1113.86	1040.21
Hadha	5305.14	-0.268962	0.113014	0.00314613	0.0514037	4885.97	5690.39	6003.49	6061.83	6085.59	7277.05	5293.4	4661.78	5454.27	4415.58	4270.92	5506.3	3890.09	4775.28
Tbc1d2	24.2806	0.572166	0.321957	0.00316728	0.0516388	25.5555	10.3694	11.689	17.3849	11.1685	22.6455	25.5309	36.2639	26.7639	26.972	33.5821	40.6957	17.8143	33.4927
Sfxn1	2632.33	0.359276	0.170349	0.00316733	0.0516388	1644.07	2698.43	2436	2092.59	2804.53	2029.39	1776.52	3682.66	3367.8	2958.22	3727.61	2569.14	2141.47	2924.17
Tctex1d2	21.5425	0.583958	0.331793	0.00317137	0.0516489	13.3862	7.97643	12.8579	19.2149	16.1323	19.1616	20.212	23.7591	25.6488	17.4013	39.5789	22.1172	40.3167	23.8313
Nme4	19.1506	0.759259	0.472864	0.0031785	0.0517095	7.30157	5.5835	9.35123	7.31995	11.1685	25.2585	19.1482	11.2543	20.073	29.5822	43.1769	23.0019	36.5663	19.3227
Eif1a	2111.22	-0.427023	0.215855	0.00319277	0.0518859	2461.85	1697.39	3351.25	3483.38	2578.68	2115.61	1958.43	2589.74	1740.77	1660.95	1715.08	1404.89	1612.67	1186.41
Gfod2	254.756	-0.45004	0.23303	0.00323528	0.0525203	323.703	283.163	321.449	180.254	239.502	476.427	328.71	113.794	201.845	253.189	190.698	200.824	214.71	238.313
Gle1	455.739	0.224668	0.0898746	0.00325155	0.0526727	417.406	418.763	367.036	475.797	449.221	393.684	378.708	422.662	556.467	502.897	508.528	477.732	510.99	500.458
Psmd11	664.751	-0.276883	0.118607	0.00325161	0.0526727	693.649	825.561	667.444	655.135	714.783	854.433	784.011	692.765	647.91	588.164	484.541	566.201	467.861	664.057
Ak4	2729.77	0.364133	0.172934	0.00325551	0.0526794	2116.24	3195.36	2695.49	1925.15	2563.79	1970.16	1557.38	4166.59	3247.36	2688.5	3424.17	2733.69	2986.25	2946.71
2310044G17Rik	1505.07	0.472274	0.250892	0.00326587	0.0527907	1000.32	1580.93	1472.82	1072.37	1403.51	805.658	894.645	2644.76	2107.66	2540.59	1373.27	1136.83	1331.39	1706.19
Cmss1	31.5189	0.489084	0.262463	0.00327085	0.0528149	24.3386	16.7505	35.0671	27.4498	24.8189	24.3875	18.0844	25.0096	41.2611	30.4523	53.9712	42.4651	45.0046	32.2045
Mras	104.682	0.501212	0.271425	0.00328871	0.0530466	75.4496	76.5738	56.1074	60.3896	69.4928	115.841	108.506	73.7782	90.3283	98.3173	130.73	163.667	174.393	171.972
9030025P20Rik	121.504	0.418433	0.210291	0.00330824	0.0533049	59.6295	130.814	108.708	96.0743	84.3841	92.324	117.017	95.0364	122.668	143.561	146.322	134.473	200.646	169.396
1110006O24Rik	14.9236	0.620164	0.360514	0.00331185	0.0533064	10.9524	11.167	7.01342	8.23494	11.1685	7.83883	18.0844	17.5067	21.1881	14.7911	10.7942	19.4632	26.2527	24.4754
Emp2	252.778	-0.426115	0.217576	0.00331629	0.0533211	292.063	381.274	390.414	271.753	289.14	195.1	292.541	238.841	156.123	145.301	266.258	270.715	202.521	146.853
Smpd3	197.513	0.813013	0.539089	0.00333134	0.0534497	99.7881	74.9785	128.579	52.1546	50.8787	273.488	160.632	225.086	188.463	262.76	116.338	201.709	181.894	748.433
Gfer	964.237	-0.226228	0.0916157	0.00333005	0.0534497	1153.65	904.528	1025.13	1116.29	958.008	1154.05	1060.6	755.289	953.465	800.46	911.513	959.003	933.846	813.486
Rab4a	411.688	0.338386	0.156791	0.00334493	0.0536109	407.671	365.321	270.017	247.963	316.441	429.394	417.004	567.717	549.776	423.722	395.789	430.844	465.986	475.982
Orai2	24.989	-0.489708	0.262097	0.00335331	0.0536884	24.3386	35.894	30.3915	30.1948	31.0236	27.8714	36.1688	20.0077	11.1516	25.2319	13.193	26.5407	15.9391	21.8991
St5	732.063	-0.652427	0.403619	0.00337054	0.0539073	789.787	1362.37	1254.23	709.12	665.146	1088.73	869.114	892.842	370.235	1001.44	243.47	258.329	249.401	494.661
Ccdc157	778.89	-0.361783	0.173614	0.0033806	0.0539948	1146.35	839.121	1004.09	1062.31	898.443	692.43	691.461	566.467	640.104	899.647	508.528	521.967	715.386	718.16
Tgm1	190.076	-0.553237	0.31804	0.00338314	0.0539948	267.724	216.959	231.443	86.9244	213.442	210.777	454.237	102.539	160.584	164.442	93.55	175.168	131.264	152.005
Nfil3	1223.66	-0.743583	0.489201	0.00339084	0.0540607	3157.93	1947.85	1333.72	2241.73	1387.37	840.497	761.671	1426.8	747.16	1589.61	347.814	439.69	405.042	504.322
Apip	205.081	0.328269	0.150806	0.00340466	0.054224	175.238	124.432	180.011	198.554	174.973	216.003	160.632	188.822	239.76	248.839	293.843	206.133	259.714	204.177
Gm15663	22.2148	-0.745851	0.482144	0.00341184	0.0542812	46.2433	35.894	38.5738	48.4946	23.5779	8.70981	10.6379	8.75335	10.0365	13.051	15.5917	18.5785	20.6271	12.2377
Scap	2121.23	-0.263415	0.111764	0.00342672	0.0544265	2189.25	2983.98	2194.03	2169.45	2546.42	2194.87	2203.1	2344.65	1740.77	1794.94	1749.87	2050.71	1635.17	1900.07
Frrs1	296.405	-0.315499	0.143189	0.00342816	0.0544265	350.475	334.213	246.639	338.548	389.656	351.005	345.731	332.627	226.378	299.302	271.055	198.17	237.212	228.652
Hmgxb4	181.546	0.313894	0.142108	0.00346805	0.0548872	152.116	124.432	123.904	174.764	172.491	165.486	187.226	153.809	204.075	248.839	194.296	218.518	207.209	214.482
BC016423	680.558	-0.263491	0.111592	0.00346754	0.0548872	833.596	574.303	735.241	701.8	708.579	864.013	871.241	608.983	510.745	654.289	647.654	571.509	607.563	638.293
Arl5a	5358.94	-0.301426	0.135523	0.00346468	0.0548872	7770.09	5380.9	6047.91	6746.25	6338.74	5619.57	4494.5	5075.69	4922.34	4280.72	5796.5	3957.21	4483.59	4111.23
Suox	3310.31	0.266839	0.114039	0.00348646	0.0550635	2870.73	2481.47	2648.74	3344.3	3185.5	3624.15	2423.31	3398.8	3680.04	4086.69	4168.97	3710.39	3274.09	3447.17
Rab35	501.954	-0.237736	0.0981125	0.00348521	0.0550635	638.887	558.35	542.371	550.826	586.966	458.136	521.256	496.44	475.06	425.462	474.946	486.579	374.101	437.981
Cbr4	516.052	0.317598	0.144772	0.00352471	0.0556097	457.565	352.558	497.953	534.356	403.307	479.04	390.41	423.912	659.062	582.943	746.001	614.859	506.302	576.461
Tnfrsf10b	10.2406	0.677623	0.416102	0.00352856	0.0556124	7.30157	4.78586	5.84452	7.31995	6.20472	4.35491	12.7654	15.0057	17.8426	9.57071	11.9936	11.501	14.064	14.8141
Rab11fip2	444.619	0.320877	0.147175	0.0035413	0.0556218	277.46	524.849	398.596	296.458	378.488	410.232	390.41	557.713	447.181	462.874	459.355	509.581	525.992	585.478
Nat9	346.915	0.250944	0.105325	0.00354752	0.0556218	255.555	273.592	317.942	348.612	304.031	322.263	352.113	336.379	425.993	385.439	408.981	391.033	403.167	331.706
Cebpg	2561.39	-0.289412	0.128146	0.00354523	0.0556218	3592.37	3166.64	3191.11	2851.12	2820.66	2349.91	2176.51	2402.17	2590.53	2335.25	2372.33	1907.39	2032.71	2070.75
Rtfdc1	1862.4	-0.306128	0.138171	0.00354156	0.0556218	2141.79	1791.51	2100.52	1833.65	1716.22	3083.27	2092.47	1776.93	1402.88	1644.42	1524.39	1829.54	1516.09	1619.89
Fras1	190.553	-0.440956	0.232284	0.00354325	0.0556218	217.83	194.625	174.167	149.144	213.442	306.585	351.05	126.298	170.62	129.64	106.743	207.017	153.766	166.819
Lrfn3	323.376	-0.606699	0.371149	0.00356355	0.0558155	377.248	371.702	473.406	208.618	210.96	695.914	590.402	303.866	189.578	159.222	104.344	270.715	201.583	369.708
Fancl	57.6019	0.368117	0.178928	0.00356745	0.0558188	48.6771	44.668	30.3915	41.1747	57.0834	55.7428	58.5083	66.2754	72.4857	58.2943	75.5596	57.5048	75.0077	65.0531
Ppm1g	842.974	-0.248343	0.103808	0.00357825	0.0559301	1185.29	949.196	932.785	863.754	879.829	859.658	835.073	846.574	858.676	699.532	693.23	800.644	686.321	711.075
N6amt1	255.615	0.386154	0.19202	0.00358283	0.0559438	221.481	130.814	189.362	205.873	194.828	310.069	225.523	203.828	291.058	290.602	346.615	303.448	367.538	297.57
Gba2	200.552	0.321913	0.148274	0.00359038	0.056004	158.201	183.458	133.255	161.954	186.141	162.003	222.331	171.316	239.76	223.607	215.885	276.908	270.028	202.888
Gm13251	25.2855	0.762171	0.506486	0.00361335	0.0563043	9.73543	3.98822	12.8579	23.7898	14.8913	27.0004	19.1482	17.5067	35.6853	40.893	15.5917	23.8866	68.4446	40.5777
Lyrm1	46.7751	0.412464	0.210037	0.00361859	0.056328	31.6401	41.4775	32.7293	44.8347	39.7102	43.5491	31.9136	48.7687	63.5644	64.3848	38.3795	40.6957	67.507	65.6972
C230024C17Rik	8.075	1.13538	0.835908	0.00363301	0.0563787	0	9.57172	8.18233	0.914993	2.48189	4.35491	0	27.5105	13.382	15.6612	5.9968	6.19282	6.56318	12.2377
Fam214a	3060.21	0.448907	0.244559	0.00362989	0.0563787	1287.51	2316.36	2314.43	2190.49	3755.09	2432.65	2597.77	5243.26	3860.7	5050.73	3029.58	2997.33	3063.13	2703.89
Fam83g	59.926	-0.484277	0.268496	0.00362961	0.0563787	88.8358	97.3125	77.1477	37.5147	65.77	78.3883	69.1461	77.5297	46.8369	41.7631	27.5853	48.6579	41.2543	41.2218
1810011O10Rik	1750.44	0.752158	0.506804	0.00366023	0.0565692	1139.04	1908.76	1886.61	725.59	1175.17	465.104	445.727	3451.32	3071.16	3825.67	3131.53	774.103	1200.12	1306.21
Snta1	363.692	0.27469	0.119638	0.0036576	0.0565692	397.936	346.177	374.049	301.033	275.489	305.714	248.926	465.178	383.617	405.45	406.583	414.919	407.855	358.758
Ccdc58	215.352	0.240612	0.100037	0.00365816	0.0565692	194.709	185.053	174.167	204.044	170.009	194.229	236.161	232.589	236.415	255.799	212.287	227.365	253.151	238.957
Ablim1	563.143	-0.358845	0.174056	0.00365714	0.0565692	458.782	661.246	584.452	522.461	645.291	771.689	930.814	437.668	379.156	467.225	502.531	557.354	396.603	568.731
Pdzd8	1982.87	-0.202123	0.0801316	0.00366408	0.0565709	2256.19	2163.21	2360.02	2102.65	1974.34	2228.84	1910.56	2162.08	1711.78	1828.01	1886.59	1740.18	1759.87	1675.92
Psmb9	300.992	0.494149	0.276513	0.00368243	0.0567386	148.465	111.67	250.145	246.133	237.02	294.392	328.71	211.331	359.083	386.309	491.737	406.072	459.422	283.4
Tmem42	178.089	0.325752	0.151624	0.00367903	0.0567386	165.502	155.54	188.194	179.339	127.817	140.228	111.698	170.065	247.566	185.324	229.078	168.976	218.46	205.465
Gad2	2.91033	2.18684	1.48259	0.00371729	0.0572176	0	0.797643	0	1.82999	0	0.870981	0	11.2543	1.11516	20.0115	2.39872	0.884689	0.937597	0.64409
2410016O06Rik	271.113	-0.382325	0.192384	0.00372272	0.057243	262.857	431.525	441.846	297.373	301.549	252.585	237.224	280.107	231.954	212.296	255.464	239.751	179.081	171.972
Ctbs	379.076	0.267061	0.115533	0.00373739	0.0574103	294.497	281.568	323.786	289.138	372.283	400.651	393.601	406.406	376.926	400.23	468.949	465.346	436.92	396.759
Mmd	5861.09	-0.244548	0.10299	0.0037527	0.0575871	5600.3	6655.54	6916.4	7424.26	6717.23	6795.4	5077.45	4695.55	6008.51	4757.51	5736.53	5093.15	5453.06	5124.38
Lims1	556.979	0.281092	0.124004	0.00376026	0.0576446	522.062	434.716	517.824	492.266	486.45	482.524	496.788	546.459	544.2	568.152	899.519	576.817	601.937	627.988
Pth1r	132.798	-0.292391	0.130914	0.00376569	0.0576695	189.841	141.183	120.397	155.549	129.058	148.067	163.823	106.291	108.171	110.498	104.344	131.819	130.326	119.801
9530068E07Rik	3863.27	-0.261269	0.113164	0.00377098	0.0576922	4836.07	4495.52	3985.96	4478.89	4759.02	4029.16	3438.16	4161.59	3483.77	3100.91	3985.47	3076.06	3307.84	2947.36
Dyrk1a	637.962	-0.277046	0.121962	0.00378241	0.0578086	760.58	776.107	655.755	678.01	718.506	714.205	685.079	800.306	514.091	547.271	521.721	591.857	479.112	488.864
Cacul1	1924.71	-0.224612	0.0918524	0.00378927	0.0578551	2419.25	2278.07	1992.98	2078.86	2171.65	1958.84	1804.18	1671.89	1961.57	1963.74	1607.14	1538.47	1684.86	1814.4
Slc26a10	65.6917	0.48093	0.267163	0.00379544	0.057891	45.0263	75.7761	46.7562	51.2396	42.1921	46.162	47.8704	52.5201	72.4857	123.549	71.9616	64.5823	120.95	58.6122
Trim11	597.815	0.335315	0.159215	0.00383035	0.0583646	356.56	484.17	459.379	482.201	552.22	542.621	688.27	664.004	589.922	936.19	648.853	580.356	734.138	650.531
Mipep	290.696	0.251276	0.106784	0.00383722	0.0584106	217.83	266.413	263.003	279.073	263.08	283.069	249.99	281.358	323.398	340.195	340.618	290.178	283.154	388.386
Tmem63b	930.799	-0.215543	0.087717	0.00386333	0.0586901	1007.62	1119.09	931.616	1019.3	1049.84	962.434	992.513	937.859	790.651	716.063	839.551	1000.58	855.088	808.977
Pdzd4	15.6481	-0.647622	0.419193	0.00386108	0.0586901	23.1216	29.5128	23.3781	17.3849	16.1323	14.8067	19.1482	20.0077	14.4971	12.1809	4.79744	13.2703	3.75039	7.08499
Sat2	152.129	0.388714	0.1978	0.00386973	0.0586998	148.465	80.562	93.5123	121.694	124.094	150.68	158.504	133.801	198.499	150.521	166.711	240.635	195.958	166.175
Ltb4r2	42.1734	-0.535897	0.320613	0.00387172	0.0586998	102.222	37.4892	63.1208	35.6847	32.2645	48.7749	52.1256	37.5144	37.9156	23.4917	35.9808	20.3478	30.0031	33.4927
2900097C17Rik	3485.57	-0.246933	0.105088	0.00389152	0.058941	3716.5	4025.71	3845.69	4006.76	4672.15	3441.25	3203.06	3312.52	3490.46	3338.44	2783.71	3071.64	2573.7	3316.42
Alg14	233.327	-0.239239	0.100549	0.00390698	0.059116	262.857	271.199	234.95	275.413	237.02	282.198	226.587	215.082	241.991	221.867	220.682	194.632	195.958	186.142
Abcd3	9581.27	-0.337809	0.161752	0.00392617	0.0593471	6930.41	14230	13694.9	9931.34	10030.5	12298.3	9983.64	8812.12	10042.1	8020.26	7415.64	8000.24	7129.49	7618.94
Gpm6a	63.8231	-0.491665	0.281455	0.00393878	0.0594191	69.3649	70.1926	54.9385	112.544	91.8298	62.7106	90.4219	27.5105	46.8369	36.5427	52.7718	88.4689	46.8798	42.5099
2021-09-05	8.50314	-0.905559	0.677262	0.00393828	0.0594191	20.6878	7.97643	3.50671	7.31995	11.1685	17.4196	18.0844	1.25048	3.34549	2.61019	10.7942	8.84689	2.81279	3.22045
Sar1a	2264.84	-0.256367	0.108845	0.00396746	0.0597328	2963.22	2258.93	2758.61	2867.59	2292.02	2433.52	1957.37	2027.03	2183.49	1901.09	2323.16	1890.58	1975.52	1875.59
Clec4g	673.438	-0.331215	0.1581	0.00396526	0.0597328	907.829	699.533	1048.51	815.259	639.086	572.235	725.503	547.71	499.594	555.971	459.355	704.212	668.506	584.834
Kdelc2	222.233	0.296738	0.135187	0.00400197	0.0600129	139.947	198.613	203.389	162.869	209.719	229.939	212.757	213.832	276.561	254.929	205.09	260.099	256.901	286.62
Cdc42se1	496.643	-0.221156	0.0909882	0.00400338	0.0600129	536.665	579.887	538.865	510.566	474.04	609.687	539.34	482.685	437.144	417.631	413.779	514.004	405.979	492.729
Klhdc3	1003.08	-0.250781	0.107521	0.00400588	0.0600129	1359.31	1014.6	850.962	1100.74	1082.1	1248.99	1102.08	835.32	899.938	863.974	832.355	1033.32	901.03	918.472
Pam	322.745	-0.327878	0.156185	0.00399955	0.0600129	310.317	433.12	471.068	368.742	374.765	283.94	344.667	327.625	237.53	220.126	298.64	305.218	221.273	321.401
Ifitm1	72.5202	-0.362432	0.180543	0.0039978	0.0600129	79.1003	77.3714	91.1745	113.459	91.8298	54.8718	82.9754	57.522	55.7582	60.0345	74.3603	66.3517	52.5054	57.9681
Kazn	24.8022	-0.558346	0.339628	0.00401614	0.0601072	25.5555	18.3458	23.3781	48.4946	40.9511	21.7745	43.6153	12.5048	12.2668	23.4917	16.791	20.3478	17.8143	21.8991
Lrriq3	52.7175	0.472933	0.267112	0.00403809	0.0603759	51.111	26.3222	49.094	30.1948	28.5417	65.3236	36.1688	42.5163	51.2976	67.8651	79.1577	74.3139	76.8829	59.2563
Slc8a3	13.189	-0.110014	0.211462	0.00406108	0.0606598	69.3649	15.9529	9.35123	11.8949	13.6504	20.0326	3.19136	18.7572	4.46066	7.83058	0	3.53876	4.68798	1.93227
Sgpl1	1283.17	-0.259008	0.112637	0.00408702	0.0609872	1462.75	1727.7	1227.35	1198.64	1294.3	1564.28	1485.05	1090.42	1217.76	915.308	1114.2	1287.22	1129.8	1249.53
Sstr2	13.1322	-0.637924	0.416755	0.00409532	0.0610509	8.5185	22.334	18.7025	10.0649	17.3732	21.7745	21.2757	10.0038	7.80615	3.48026	14.3923	9.73158	9.37597	9.01726
Hlf	2084.01	0.389599	0.201668	0.00410448	0.0611274	1160.95	2300.4	1729.98	993.683	2086.03	1995.42	1714.82	3091.18	2474.55	2484.91	2121.67	2561.17	1902.38	2558.97
Rassf3	3849.99	-0.292167	0.133182	0.00411352	0.0612017	4673	5020.37	4414.95	4563.07	5081.66	3540.54	3054.13	3816.46	3438.05	3227.07	3817.56	2889.39	2940.3	3423.34
Gm4477	19.505	-0.0769454	0.176864	0.00414184	0.0615264	1.21693	86.9431	59.6141	12.8099	34.7464	20.0326	9.57408	0	15.6123	1.74013	8.39551	9.73158	7.50077	5.15272
Slc30a10	1248.88	-0.538178	0.329895	0.00414346	0.0615264	1878.94	1056.08	1033.31	1033.94	1226.05	2241.03	2563.73	1220.47	649.026	1570.47	575.692	652.016	936.659	846.978
Wipf3	426.843	0.582563	0.373055	0.00417264	0.0617849	266.507	305.497	272.355	306.523	327.609	270.004	381.899	1295.5	372.465	716.933	217.084	423.766	336.597	483.067
Epm2a	54.5413	0.451599	0.251824	0.00417719	0.0617849	52.3279	28.7152	29.2226	38.4297	54.6015	52.2589	46.8066	55.0211	46.8369	47.8536	64.7654	80.5067	72.1949	94.0371
Gal	3.24052	-0.0930862	0.191558	0.00416825	0.0617849	13.3862	8.77408	3.50671	3.65997	7.44566	0	1.06379	1.25048	1.11516	1.74013	1.19936	0	0.937597	1.28818
Tpm4	593.4	-0.496435	0.293852	0.00417675	0.0617849	1341.06	691.557	730.565	793.299	590.689	455.523	544.659	716.524	421.532	376.738	630.863	368.031	310.345	336.215
Tmem53	335.157	-0.288491	0.131547	0.00420412	0.062116	357.777	398.822	349.502	348.612	305.272	457.265	419.132	272.604	307.785	222.737	293.843	347.683	341.285	269.874
Fam84b	324.569	-0.616977	0.413616	0.00420778	0.062116	440.528	425.942	327.293	153.719	230.815	502.556	892.517	197.576	227.494	133.12	134.328	326.45	212.834	338.791
Kif13a	387.8	0.288026	0.131196	0.00423558	0.0622154	238.518	355.749	349.502	335.803	382.211	368.425	347.858	450.172	460.563	477.666	334.621	454.73	370.351	503.034
Rbck1	972.485	0.205978	0.0837415	0.0042431	0.0622154	956.506	706.712	861.482	919.568	850.046	982.467	968.046	1030.39	1015.91	1035.38	1068.63	1063.4	1126.99	1029.26
Tab2	1818.54	-0.292982	0.134848	0.00423669	0.0622154	2000.63	2445.57	1922.85	1611.3	2037.63	2081.65	2248.85	1979.51	1349.35	1852.37	1242.54	1576.52	1369.83	1740.98
Sec14l2	13287.9	-0.294802	0.136069	0.00423179	0.0622154	12294.6	14029	14326.1	14242.8	15809.6	20306.1	13927.1	8390.71	13144.4	12877.8	11497.1	12799.7	10578	11808.1
Gm6251	1344.45	-0.312752	0.147823	0.00421909	0.0622154	1904.49	1442.14	1699.59	1634.18	1398.54	1409.25	1215.91	1184.2	1494.32	877.895	1189.76	1231.49	1251.69	888.844
Plxnc1	333.718	-0.40676	0.217342	0.00424327	0.0622154	461.216	386.059	570.425	304.693	281.694	335.328	440.408	282.608	173.966	247.968	232.676	387.494	240.962	326.554
Mthfr	352.677	-0.58902	0.384578	0.00423417	0.0622154	446.613	401.215	430.157	231.493	189.864	810.884	681.887	156.31	188.463	265.37	147.521	302.564	291.593	393.539
Akr1c19	601.12	0.544453	0.338895	0.00425597	0.0623413	397.936	681.985	694.329	463.902	466.595	212.519	170.206	581.473	656.832	529.869	912.712	789.143	942.285	915.896
Tbccd1	448.332	0.314775	0.149129	0.0042661	0.062375	343.174	298.319	340.151	504.161	479.004	386.716	353.177	376.394	607.765	512.468	536.114	485.694	536.305	517.204
Nfatc3	1410.52	-0.199922	0.0808038	0.0042665	0.062375	1479.78	1633.57	1559.32	1479.54	1611.99	1577.35	1320.16	1489.32	1293.59	1292.92	1280.92	1358.88	1099.8	1270.15
Fam160b1	1477.2	-0.300784	0.141003	0.00428035	0.0625171	1481	1494.78	1449.44	1279.16	1726.15	2023.29	2253.1	1281.74	1163.12	1150.23	1165.78	1513.7	1312.64	1386.73
Tmem45b	3.1682	1.88439	1.5046	0.00428572	0.0625351	0	0	0	0.914993	1.24094	0.870981	2.12757	0	1.11516	4.35032	0	16.8091	4.68798	12.2377
Fzd5	386.533	-0.426283	0.234716	0.00429544	0.0626167	498.941	342.987	301.577	399.852	608.062	545.234	553.169	308.868	197.384	219.256	290.245	461.808	368.476	315.604
Fkbp1a	741.635	-0.237153	0.101022	0.00431279	0.0628091	866.453	812.001	806.544	696.31	779.312	906.691	835.073	726.528	646.795	647.328	701.625	642.284	526.929	789.01
Aim1	737.755	0.363766	0.184717	0.00432116	0.0628707	458.782	677.997	648.742	538.931	656.459	588.783	740.396	1279.24	717.051	982.303	647.654	778.526	636.628	977.084
A430035B10Rik	73.5956	0.459299	0.262138	0.00433113	0.0629552	41.3756	57.4303	53.7696	63.1345	62.0472	73.1624	49.998	62.5239	84.7525	54.8141	160.714	89.3536	101.26	76.0026
Mtch2	1050.83	-0.226239	0.09507	0.0043375	0.0629873	1112.27	1134.25	997.075	1207.79	1131.74	1186.28	1264.84	1039.15	1093.98	973.603	1045.84	890.882	797.895	836.029
Stxbp6	428.764	0.358433	0.181035	0.00434515	0.0630107	401.586	237.698	284.044	320.248	389.656	498.201	384.027	340.13	462.793	509.858	520.522	521.082	542.868	589.986
Egfr	11648.1	-0.659715	0.471588	0.00434743	0.0630107	18027.6	16118.8	15221.5	17060.1	19696.3	10761	11989.9	9363.58	15858.8	11955.6	8082.48	3907.67	3050	1980.58
Tada2b	922.382	-0.211315	0.0870049	0.0043567	0.0630244	1199.89	983.494	966.683	886.629	1103.2	966.789	906.346	909.098	792.882	830.912	760.394	886.458	860.714	859.86
Tmem204	290.528	-0.434289	0.243016	0.00435646	0.0630244	424.708	333.415	509.642	387.957	338.778	185.519	271.266	298.864	266.524	163.572	272.255	237.097	157.516	220.279
Nat2	557.847	0.311088	0.147433	0.00438673	0.063189	360.211	433.918	597.31	474.882	397.102	620.139	486.151	538.956	640.104	537.7	690.831	668.825	766.017	597.715
Saa1	12810.6	0.0577992	0.163603	0.00437529	0.063189	834.813	2046.75	6745.74	8822.37	4587.77	1495.47	911.665	21834.6	1281.32	51011.9	3052.37	2148.91	1493.59	73081
Unc119b	1165.11	-0.294235	0.136681	0.00438228	0.063189	1645.29	1153.39	1214.49	1169.36	1139.19	1661.83	1219.1	917.851	866.483	850.053	1107.01	1011.2	1167.31	1188.99
Stard4	1464.07	-0.371911	0.192328	0.00438397	0.063189	2432.64	1374.34	1400.35	1634.18	2077.34	1501.57	1576.53	1227.97	1585.76	874.415	1147.79	1625.17	1001.35	1037.63
Bmp10	29.1624	-0.536018	0.336753	0.00438894	0.063189	58.4126	22.334	35.0671	26.5348	31.0236	39.1942	45.7428	36.2639	16.7275	17.4013	15.5917	28.31	13.1264	22.5431
Wdr62	37.189	0.564403	0.359014	0.00439524	0.063193	26.7724	42.2751	26.8848	20.1299	27.3008	16.5486	28.7222	35.0134	53.5279	76.5657	19.1897	32.7335	52.5054	62.4767
Sars2	78.1143	0.328009	0.15915	0.00439756	0.063193	69.3649	65.4068	57.2763	63.1345	62.0472	67.9365	81.9116	88.784	82.5222	120.939	79.1577	78.7373	98.4477	77.9349
Sfi1	377.002	0.287654	0.132059	0.00440476	0.0632365	334.655	394.036	326.124	300.118	327.609	271.746	357.432	381.396	379.156	537.7	404.184	341.49	506.302	416.082
Pgap1	934.633	-0.381042	0.198971	0.00442014	0.0633972	1238.83	715.486	727.058	1501.5	1095.75	1227.21	1181.87	633.993	834.143	640.368	963.085	747.562	942.285	635.717
Phf21b	14.6292	0.62346	0.411432	0.00442435	0.0633976	7.30157	11.167	9.35123	7.31995	8.6866	13.9357	12.7654	21.2581	4.46066	18.2714	25.1865	21.2325	18.7519	25.1195
Srl	8.59295	0.852991	0.652226	0.00445744	0.0637129	4.86771	0.797643	2.33781	2.74498	4.96377	10.4518	8.51029	5.00191	14.4971	7.83058	8.39551	16.8091	13.1264	19.9668
Flywch2	15.5952	-0.617582	0.422663	0.00445373	0.0637129	35.2909	8.77408	25.7159	15.5549	13.6504	20.9035	23.4033	10.0038	7.80615	8.70065	17.9904	11.501	9.37597	9.66135
Wisp1	35.1762	-0.690489	0.504059	0.00445898	0.0637129	42.5925	19.1434	21.0403	33.8548	38.4692	114.099	63.8272	15.0057	15.6123	25.2319	34.7814	15.0397	21.5647	32.2045
Gorasp1	941.969	0.341439	0.169989	0.0044896	0.0640899	822.644	542.398	825.246	823.494	838.878	903.208	823.371	1119.18	960.156	993.614	1569.96	1052.78	1173.87	738.771
Col27a1	1003.13	0.574179	0.377893	0.00449418	0.0640949	395.502	1298.56	971.359	821.664	619.231	445.071	462.747	1321.76	1439.68	1342.51	423.374	1120.9	1724.24	1657.24
6720401G13Rik	956.921	0.340542	0.169739	0.0045137	0.0643127	717.988	742.606	700.173	725.59	665.146	871.852	1247.82	950.364	971.308	1329.46	977.478	946.617	1347.33	1203.16
Tmem132a	60.1667	-0.373908	0.194541	0.00454122	0.0646441	70.5818	99.7054	61.9519	58.5596	74.4566	69.6785	58.5083	57.522	49.0672	53.074	45.5756	47.7732	34.6911	61.1885
Rpa2	51.79	0.433814	0.242935	0.0045463	0.0646556	41.3756	47.8586	26.8848	35.6847	43.433	38.3232	55.3169	53.7706	63.5644	41.7631	41.9776	74.3139	81.5709	79.2231
Hist1h4k	4.90269	1.08486	0.926756	0.00456542	0.0646846	1.21693	0.797643	4.67562	1.82999	3.72283	1.74196	2.12757	1.25048	14.4971	17.4013	5.9968	3.53876	4.68798	5.15272
Gatsl2	53.8808	0.543886	0.344267	0.00455566	0.0646846	29.2063	45.4657	32.7293	37.5147	32.2645	50.5169	48.9342	75.0287	42.3762	72.2154	38.3795	54.8507	52.5054	142.344
Top1mt	166.656	0.346412	0.17379	0.00455995	0.0646846	135.079	175.482	120.397	105.224	126.576	155.035	167.015	180.069	172.85	228.827	130.73	180.477	220.335	235.093
1110008P14Rik	335.223	0.338824	0.168595	0.0045638	0.0646846	373.597	208.983	260.666	346.782	224.611	333.586	241.48	320.123	450.526	340.195	334.621	378.647	461.298	418.014
Gngt1	6.96096	0.94752	0.768829	0.0045769	0.0647866	3.65079	2.39293	5.84452	2.74498	3.72283	2.61294	5.31893	3.75144	3.34549	19.1414	3.59808	14.155	6.56318	20.6109
Kcna2	84.7152	0.541087	0.344254	0.00458298	0.0648121	42.5925	87.7408	43.2494	55.8146	45.9149	62.7106	96.8046	93.7859	57.9885	115.719	55.1705	110.586	135.014	182.922
Cadm1	684.925	-0.246939	0.10524	0.00460216	0.0649016	803.173	721.07	641.728	736.57	719.747	925.853	730.822	615.235	564.273	521.169	653.651	727.214	586.936	641.514
Acaca	1784.02	-0.414664	0.237085	0.00460132	0.0649016	1481	3208.12	1926.35	1424.64	2418.6	2248.87	2277.57	1558.1	1956	1921.97	1312.1	1019.16	1021.98	1201.87
Utp14b	170.045	-0.503251	0.311804	0.00459849	0.0649016	221.481	187.446	189.362	98.8193	161.323	262.165	364.879	82.5316	178.426	93.967	92.3507	172.514	136.889	138.479
Mamdc4	45.4591	-0.362439	0.186749	0.00460805	0.0649242	51.111	56.6327	50.2629	46.6647	48.3968	64.4526	52.1256	53.7706	27.8791	39.1529	38.3795	33.6182	34.6911	39.2895
Pdzd11	196.691	0.305272	0.145405	0.00462694	0.0650692	135.079	130.016	175.336	197.639	177.455	186.39	189.354	178.818	283.252	239.268	242.271	213.21	207.209	198.38
Clic4	2377.24	-0.342021	0.172086	0.00462461	0.0650692	2769.73	3383.6	3195.78	2718.45	2927.39	2174.84	2043.53	2763.56	2108.78	1684.45	2431.1	1829.54	1507.66	1742.91
Eif4e3	220.231	0.455045	0.265363	0.00464892	0.0653178	113.174	202.601	273.524	159.209	152.636	104.518	198.928	263.851	431.569	269.72	179.904	219.403	278.466	235.737
1700048O20Rik	10.3143	-0.818925	0.682721	0.00466698	0.0655108	8.5185	17.5482	24.547	3.65997	9.92755	7.83883	30.8498	7.50287	3.34549	2.61019	7.19616	8.84689	7.50077	4.50863
Atm	376.882	0.260936	0.116613	0.00467824	0.065608	288.412	310.283	323.786	363.252	358.633	349.263	353.177	471.43	339.01	361.077	380.197	404.303	465.986	507.543
Pdrg1	286.482	0.304522	0.145165	0.00469911	0.0658398	220.264	258.436	258.328	290.968	232.056	229.068	247.862	202.578	392.538	335.845	339.419	286.639	363.788	352.961
Prelid1	1637.58	0.204409	0.0853327	0.00476947	0.0667022	1504.12	1415.02	1403.85	1770.51	1541.25	1548.6	1321.22	1736.91	2006.18	1553.07	1897.39	1744.61	1710.18	1773.18
Rrn3	456.862	-0.364163	0.190246	0.0047678	0.0667022	825.077	533.623	497.953	561.806	470.318	425.91	418.068	403.905	553.121	369.778	346.615	361.838	315.032	313.028
Nhlrc1	36.3876	0.521509	0.330602	0.0047861	0.0668258	13.3862	22.334	21.0403	22.8748	32.2645	48.7749	27.6585	37.5144	75.8312	40.893	31.1833	53.0813	37.5039	45.0863
Fn3krp	224.498	0.354109	0.182038	0.00479155	0.0668258	167.936	134.004	144.944	182.999	214.683	230.81	243.607	181.319	245.336	233.177	305.837	276.908	260.652	320.757
Ccni	4924.36	-0.22241	0.0946554	0.00478987	0.0668258	5749.99	4678.98	4764.45	5780.93	5342.26	6399.1	4912.57	4710.55	4225.36	3948.35	4986.94	4853.4	4268.88	4319.27
Cidea	15.3035	0.0299782	0.151499	0.00482733	0.0672629	0	0	1.1689	0	0	6.96785	4.25515	6.25239	7.80615	87.0065	0	2.65407	2.81279	95.3253
Ankrd12	511.054	0.394449	0.215533	0.00483558	0.0673159	290.846	554.362	529.513	543.506	454.185	253.456	289.35	607.733	577.655	709.973	686.033	483.925	570.059	604.156
Abcc9	715.552	-0.322561	0.159582	0.00484108	0.0673305	702.168	949.196	980.71	794.214	828.95	608.816	868.05	860.329	460.563	537.7	593.683	696.25	572.872	564.223
Man2a2	889.598	-0.317688	0.156058	0.00485133	0.0674112	1013.7	1129.46	901.225	901.268	1029.98	1020.79	1115.91	1030.39	680.25	693.442	518.123	759.948	664.756	995.119
Eny2	592.573	0.230961	0.0995193	0.00486911	0.0675963	585.343	417.168	523.669	593.831	503.823	566.138	560.616	684.012	616.686	637.757	659.648	617.513	748.202	581.613
Pcolce	86.1256	-0.328741	0.164087	0.00488345	0.0677333	86.4019	101.301	120.397	108.884	105.48	79.2593	91.4857	77.5297	76.9463	73.0854	71.9616	76.9679	47.8174	88.2403
Sipa1l2	147.066	0.470985	0.285432	0.00489296	0.0678031	131.428	108.48	68.9653	87.8394	114.167	168.099	113.825	212.581	85.8676	113.978	238.672	212.325	175.331	227.364
Cyb5	19823.1	0.413103	0.224804	0.00491225	0.0680082	18206.5	12477.5	20329.6	22450.3	14634.4	14259.7	9871.94	19401.2	28092.1	19137.9	32731.7	22303.9	27267.2	16359.9
Mogat2	5.83571	0.989264	0.866586	0.00492472	0.0680986	1.21693	3.19057	5.84452	0	1.24094	2.61294	6.38272	7.50287	2.23033	10.4408	8.39551	11.501	3.75039	17.3904
P2ry2	488.1	0.356604	0.185859	0.00492777	0.0680986	522.062	370.107	334.307	340.378	394.62	459.878	435.089	822.815	508.515	690.831	587.686	495.426	373.163	498.526
Mpc1	2308.34	0.400414	0.223334	0.0049573	0.0684441	2261.05	1348.02	2098.18	2173.11	1695.13	1979.74	1540.36	1939.49	2437.75	2456.19	4569.56	2294	3488.8	2035.32
Cbs	4875.59	-0.39294	0.222111	0.00497731	0.0686579	7690.99	4411.77	3892.45	6001.44	6299.03	6052.45	6214.64	4406.69	3855.12	4512.16	5818.09	3889.09	2832.48	2381.84
Fam107b	2865.79	0.441771	0.26037	0.00499603	0.0687356	1720.74	2227.82	2250.14	2320.42	2385.09	3269.66	1605.25	6466.22	2857.05	4009.26	3375	2550.56	2504.32	2579.58
Gm9897	30.1036	0.430984	0.248227	0.00499656	0.0687356	15.8201	25.5246	29.2226	30.1948	17.3732	25.2585	22.3395	30.0115	47.9521	33.0625	34.7814	36.2722	45.9422	27.6959
Scarf2	162.817	-0.278362	0.129429	0.00499631	0.0687356	169.153	193.03	182.349	185.744	176.214	155.906	214.885	185.071	132.705	144.431	105.544	146.858	138.764	148.785
Aph1a	1326.47	0.235242	0.102567	0.00501205	0.0688862	1463.96	1104.74	1177.09	1182.17	1147.87	1216.76	1080.81	1419.29	1501.01	1198.08	1581.95	1599.52	1634.23	1263.06
En2	4.1411	1.06357	1.02563	0.00501831	0.0689096	3.65079	0	3.50671	1.82999	2.48189	0.870981	1.06379	1.25048	13.382	5.22039	8.39551	5.30813	8.43837	2.57636
Akr1a1	3839.92	0.247533	0.109942	0.00503452	0.0690696	4020.73	3211.31	3235.53	4038.78	3447.34	3469.12	2650.96	3807.71	4727.18	3968.37	4272.12	3715.69	4552.03	4641.96
Slc13a4	9.13149	0.758757	0.596284	0.00505861	0.0690861	2.43386	2.39293	3.50671	5.48996	6.20472	8.70981	10.6379	7.50287	12.2668	13.921	7.19616	11.501	10.3136	25.7636
Slc48a1	1063.83	0.2448	0.108413	0.00506309	0.0690861	1058.73	869.431	960.839	998.258	956.767	977.241	861.667	931.607	1078.36	1006.66	1252.13	1211.14	1306.07	1424.73
Pbld1	5069.16	0.237225	0.103841	0.00506092	0.0690861	4144.86	4548.96	3765.04	4543.86	5180.94	5057.79	4726.41	4981.91	5627.12	5343.94	4533.58	6153.01	6238.77	6122.08
Athl1	711.083	0.227048	0.0978973	0.00506276	0.0690861	618.2	536.814	562.243	718.27	685.001	729.882	660.612	730.279	835.258	865.714	701.625	788.258	706.948	816.062
Gnb2	1504.63	-0.199401	0.0826686	0.00505427	0.0690861	1726.82	1765.98	1627.11	1608.56	1655.42	1532.06	1459.52	1489.32	1512.16	1233.75	1433.23	1525.2	1273.26	1222.48
Fam115a	42.0825	-0.446632	0.265504	0.00505504	0.0690861	48.6771	73.3832	53.7696	27.4498	54.6015	43.5491	57.4445	40.0153	25.6488	26.972	29.984	43.3498	24.3775	39.9336
Dlat	1120.33	-0.204479	0.08534	0.00507149	0.0691384	1157.3	1197.26	1160.72	1029.37	1255.83	1290.79	1397.82	1007.89	1031.53	1037.99	1174.17	1037.74	994.79	911.387
Tmigd1	9.1907	0.825776	0.716432	0.00508856	0.0691844	4.86771	0.797643	2.33781	10.0649	3.72283	6.09687	8.51029	10.0038	4.46066	20.0115	20.3891	5.30813	14.064	18.0345
1110058L19Rik	282.007	0.357106	0.187789	0.0050818	0.0691844	253.121	186.649	255.99	321.163	172.491	247.359	210.63	283.859	380.271	247.098	468.949	312.295	331.909	276.315
Gpd2	1756	-0.370152	0.200653	0.00508674	0.0691844	2190.47	1512.33	1815.31	1638.75	1714.98	3135.53	2417.99	1686.9	1666.06	1921.1	1308.5	1156.29	1145.74	1274.01
Tfe3	517.106	-0.277678	0.130322	0.00513813	0.0697956	674.178	644.496	538.865	644.155	645.291	439.846	470.194	482.685	491.787	511.598	479.744	424.651	367.538	424.455
Neb	476.757	0.38996	0.215947	0.00514274	0.0697956	231.216	397.226	281.706	325.738	421.921	543.492	520.192	580.222	628.953	625.577	701.625	437.921	546.619	432.184
Cabp4	8.08163	0.675566	0.504536	0.005163	0.0699453	3.65079	3.98822	4.67562	8.23494	8.6866	2.61294	5.31893	8.75335	10.0365	6.96052	11.9936	14.155	13.1264	10.9495
Zfp27	177.621	-0.263806	0.120931	0.00516052	0.0699453	182.539	197.816	188.194	186.659	194.828	224.713	207.438	182.57	186.232	181.844	133.129	144.204	130.326	146.208
Ankrd13c	760.641	-0.564457	0.404245	0.00518307	0.0701544	2702.8	612.59	708.356	947.018	847.564	570.493	487.214	496.44	649.026	535.09	572.094	477.732	536.305	506.255
Lims2	1161.66	0.392471	0.218903	0.00519606	0.0702675	495.29	1060.87	924.603	904.013	1477.96	864.884	894.645	1831.95	1319.24	1569.6	1430.84	1185.48	1049.17	1254.69
Kcne3	26.3053	0.764322	0.704883	0.00521302	0.0703845	2.43386	16.7505	15.1958	23.7898	8.6866	17.4196	22.3395	68.7763	43.4914	16.5312	79.1577	23.8866	15.0015	14.8141
Inhbe	2207.19	-0.597608	0.445326	0.00521401	0.0703845	881.056	1726.1	2051.43	2050.5	2713.94	5011.63	5819.98	1010.39	1247.87	2156.89	1021.85	1996.74	1451.4	1760.94
H2-Q1	657.213	-0.435208	0.259406	0.00523428	0.0705324	579.258	879.003	1165.4	563.636	610.544	1011.21	766.99	356.386	450.526	527.259	356.21	519.312	533.493	881.759
Slc7a5	45.7571	-0.468994	0.290805	0.00523034	0.0705324	59.6295	89.3361	49.094	37.5147	65.77	34.8392	59.5721	20.0077	31.2246	29.5822	38.3795	44.2344	33.7535	47.6627
Gm5617	404.667	0.321326	0.16137	0.00524918	0.0705797	276.243	313.474	308.591	425.472	340.018	451.168	305.307	385.147	606.649	344.546	491.737	479.501	496.926	440.558
Gpr124	158.043	-0.333056	0.170195	0.00524775	0.0705797	180.105	172.291	218.585	171.104	174.973	167.228	193.609	122.547	94.789	133.12	107.942	178.707	115.324	182.277
Psat1	11.9152	-0.67746	0.548944	0.00525177	0.0705797	25.5555	11.167	15.1958	3.65997	11.1685	19.1616	27.6585	7.50287	11.1516	8.70065	5.9968	5.30813	7.50077	7.08499
Tmem14a	61.3305	0.562264	0.397798	0.00526725	0.0707249	23.1216	61.4185	54.9385	68.6245	59.5653	13.9357	23.4033	67.5258	114.862	78.3058	93.55	57.5048	68.4446	73.4263
Sult1c2	64.6185	0.483331	0.306319	0.0052818	0.0708575	36.5079	72.5856	39.7427	41.1747	71.9747	40.0651	42.5515	37.5144	81.407	53.074	80.3571	95.5464	97.5101	114.648
Elmod3	417.946	-0.356094	0.186334	0.00528998	0.0709045	369.946	650.877	541.202	362.337	421.921	547.847	508.49	388.899	352.392	356.727	211.087	360.953	343.16	435.405
Sirt4	187.526	0.324889	0.164199	0.00530568	0.0709892	132.645	136.397	106.37	193.064	167.527	181.164	203.183	176.317	219.687	240.138	185.901	200.824	241.9	240.246
Larp1	4187.21	-0.315085	0.157524	0.00530372	0.0709892	4253.16	5969.56	4466.38	4751.56	4863.26	4508.2	4648.75	5099.45	4271.08	3773.47	2926.44	3465.33	2609.33	3014.99
Ppa2	275.266	0.279761	0.132215	0.00532284	0.071156	223.915	237.698	270.017	283.648	230.815	206.423	237.224	295.113	395.883	266.24	375.399	271.6	263.465	296.281
Wbscr16	458.112	0.266666	0.123493	0.00532788	0.0711606	451.48	324.641	444.183	415.407	382.211	434.62	385.091	427.664	526.358	496.807	653.651	507.811	547.556	416.082
Kcnj15	9.82587	-0.685044	0.534275	0.00534452	0.0713199	13.3862	15.9529	16.3647	3.65997	12.4094	14.8067	18.0844	3.75144	4.46066	6.09045	2.39872	10.6163	6.56318	9.01726
6030407O03Rik	2.33361	1.34889	1.02309	0.00535574	0.0714067	0	0.797643	2.33781	0	1.24094	0.870981	1.06379	2.50096	3.34549	6.96052	2.39872	3.53876	3.75039	3.86454
Gpx1	45743.7	0.376009	0.199512	0.00539408	0.0718547	48958.2	33667.7	39559.2	53190.4	39676.7	29253.6	20898.1	49680.3	60381.7	49679.8	59123.6	43775.3	62024.8	50541.7
Pom121	479.377	-0.370881	0.20354	0.00540716	0.0719313	689.998	792.858	467.562	459.327	524.919	484.266	521.256	581.473	376.926	383.699	263.859	411.38	300.969	452.795
2021-09-06	29.4597	-0.457754	0.285138	0.00540933	0.0719313	23.1216	51.0492	32.7293	34.7697	33.5055	32.2263	43.6153	30.0115	28.9943	16.5312	21.5885	30.9641	15.9391	17.3904
Gbp10	235.115	0.581271	0.433291	0.00541676	0.0719669	76.6665	97.3125	130.917	236.068	330.091	126.292	151.058	112.543	304.44	301.912	244.669	278.677	363.788	537.171
Rpl6	717.006	-0.2744	0.12938	0.00542682	0.0720374	798.305	926.862	838.104	875.649	748.289	661.946	765.927	662.754	790.651	537.7	736.407	659.978	513.803	521.713
Prkaca	1143.56	-0.190559	0.0789127	0.0054373	0.0721132	1249.79	1241.93	1074.22	1194.98	1280.65	1381.38	1191.44	1077.91	1111.82	974.473	1051.84	1197.87	951.661	1029.9
Il15	21.7542	0.554876	0.396818	0.00545787	0.0721176	18.2539	7.97643	24.547	10.9799	17.3732	13.0647	18.0844	18.7572	14.4971	19.1414	29.984	36.2722	44.067	31.5604
Dars2	266.702	0.302383	0.149074	0.0054652	0.0721176	232.433	185.053	229.105	248.878	285.417	258.681	175.525	280.107	340.125	343.676	371.801	245.059	259.714	278.247
Gm6548	2970.84	-0.20585	0.0875373	0.00545299	0.0721176	3453.64	3373.23	3258.9	3519.98	3269.89	3024.05	2643.51	3058.67	2889.39	2424.87	2656.58	2909.74	2655.27	2453.98
Smo	158.172	-0.333839	0.173055	0.0054662	0.0721176	153.333	118.849	205.727	172.934	194.828	236.907	195.737	98.7878	143.856	140.08	139.126	146.858	113.449	153.938
Rab30	579.264	-0.492519	0.325666	0.00545207	0.0721176	526.93	850.288	857.975	865.584	488.932	854.433	618.06	761.541	389.192	502.897	163.113	383.955	291.593	555.206
Igfbp1	10151.8	-0.810407	1.26018	0.00544584	0.0721176	21813.4	9333.23	8281.68	38915.6	13575.9	9336.92	4208.34	10541.5	6317.41	7886.27	5286.78	2725.73	2122.72	1780.26
Ribc1	45.8143	0.485398	0.314104	0.0054773	0.0722013	13.3862	31.1081	31.5604	41.1747	57.0834	38.3232	30.8498	52.5201	46.8369	59.1644	29.984	67.2364	79.6957	62.4767
Cabp2	2.71078	-0.0978256	0.196079	0.00548632	0.0722571	1.21693	6.38115	8.18233	0.914993	2.48189	6.09687	5.31893	1.25048	2.23033	1.74013	1.19936	0	0.937597	0
Leprotl1	327.188	-0.281964	0.135047	0.00550733	0.0724081	301.798	375.69	350.671	330.313	316.441	437.233	460.62	321.373	328.973	280.161	261.46	252.136	237.212	326.554
Cpeb4	549.418	-0.489489	0.324261	0.00550501	0.0724081	550.052	841.514	682.64	373.317	774.349	817.851	758.48	600.23	284.367	551.621	143.923	392.802	391.915	528.798
Prkar1a	3310.8	-0.243463	0.110156	0.00552825	0.07262	3795.6	3442.63	3826.99	3752.39	3670.71	3595.41	3488.16	3611.38	2977.49	2685.02	3725.21	2821.27	2568.08	2390.86
Fam120b	823.038	0.234778	0.103993	0.00554406	0.0727645	579.258	827.156	827.584	728.335	845.082	729.882	658.484	862.83	833.028	1009.28	850.346	835.146	952.598	983.525
Aagab	650.019	0.219262	0.0951871	0.00561743	0.073622	564.655	564.732	565.749	688.99	630.399	566.138	556.361	627.74	828.567	618.616	786.78	669.71	687.258	744.568
AI597468	421.134	-0.308965	0.157092	0.00562397	0.073622	501.374	418.763	500.291	431.877	434.33	567.88	505.299	371.392	331.204	280.161	526.519	277.792	415.355	333.639
Nceh1	2059.26	-0.39256	0.232389	0.00562082	0.073622	2628.57	1951.83	2949.14	1742.15	1762.14	3544.89	2612.66	1011.64	2066.4	1378.18	1289.31	1857.85	1893.95	2140.96
Kif21a	1427.73	-0.336032	0.177054	0.00567065	0.074169	1478.57	1693.4	1484.51	1931.55	2063.69	1484.15	1403.13	1779.43	1260.14	1111.94	1447.63	920.961	907.594	1021.53
Gnl3	320.086	-0.364904	0.201697	0.00567725	0.0741912	498.941	340.594	364.698	430.047	340.018	330.102	320.2	375.144	317.822	342.806	202.692	200.824	224.086	193.227
Wnt11	3.38018	1.19285	1.50382	0.00568254	0.0741964	3.65079	0	0	0.914993	1.24094	0.870981	2.12757	13.7553	2.23033	7.83058	7.19616	0.884689	4.68798	1.93227
Pigh	56.6027	0.380305	0.21346	0.00569799	0.0742578	43.8094	31.1081	33.8982	44.8347	45.9149	71.4205	54.2531	52.5201	60.2189	66.995	70.7622	73.4292	64.6942	78.579
Trip6	242.575	-0.321125	0.165026	0.00569892	0.0742578	380.899	255.246	244.301	217.768	224.611	314.424	310.626	223.836	143.856	193.154	197.894	230.019	226.898	232.516
Metrnl	80.7094	-0.355602	0.194135	0.00570686	0.0742578	110.74	91.729	118.059	104.309	109.203	65.3236	59.5721	75.0287	61.334	64.3848	81.5564	61.9282	67.507	59.2563
Tm7sf2	946.366	-0.365068	0.202065	0.0057036	0.0742578	901.744	1291.38	1319.69	1098.91	1082.1	1086.11	982.939	824.065	955.696	504.638	870.735	1077.55	788.519	465.033
Gaa	1416.76	-0.302364	0.151137	0.00571411	0.0742884	1544.28	1924.71	1385.15	1536.27	1726.15	1545.99	1601	1645.63	1241.18	1164.15	851.545	1448.24	946.973	1273.37
Tspan18	31.0777	-0.489304	0.326959	0.00573803	0.0745353	45.0263	43.0727	36.236	29.2798	31.0236	31.3553	56.3807	33.7629	17.8426	13.921	10.7942	33.6182	22.5023	30.2722
Gpr64	46.245	0.535412	0.382872	0.00574578	0.074572	15.8201	40.6798	50.2629	25.6198	26.0598	31.3553	44.679	63.7744	55.7582	38.2829	23.9872	80.5067	55.3182	95.3253
Pde8a	424.358	-0.299043	0.148654	0.00576183	0.0747163	507.459	622.96	411.454	439.197	572.075	418.942	396.793	430.165	378.041	340.195	279.451	382.186	323.471	438.625
Hnrnpl	1365.09	-0.209391	0.0901975	0.00578756	0.0749592	1311.85	1472.45	1329.04	1510.65	1353.87	1700.16	1694.61	1346.77	1217.76	1131.95	1274.92	1356.23	1286.38	1124.58
C030046E11Rik	1026.97	-0.264999	0.124701	0.00579046	0.0749592	1120.79	1179.71	1115.13	1054.99	1238.46	1241.15	1062.72	1234.22	663.523	895.297	972.68	819.222	940.409	839.249
Grwd1	188.831	-0.34063	0.182712	0.00585545	0.0757359	331.005	168.303	263.003	206.788	179.937	196.842	185.099	170.065	207.421	136.6	159.515	158.359	141.577	139.123
A430092G05Rik	2.42084	1.46505	1.36591	0.00588899	0.0760459	1.21693	0	1.1689	0.914993	0	0.870981	1.06379	0	5.57582	6.96052	7.19616	2.65407	5.62558	0.64409
Oxsr1	851.327	-0.193188	0.0813186	0.00589604	0.0760459	973.543	863.05	979.541	925.973	961.731	944.144	775.501	727.779	771.694	831.782	888.725	805.067	753.828	716.228
Ntn1	347.665	-0.316077	0.163785	0.00589866	0.0760459	436.877	425.942	518.993	342.207	402.066	298.747	360.624	411.407	253.142	303.653	281.849	330.874	227.836	273.094
Il18r1	17.4996	-0.623816	0.524578	0.00589951	0.0760459	15.8201	20.7387	8.18233	27.4498	21.096	21.7745	48.9342	6.25239	7.80615	13.051	11.9936	18.5785	16.8767	6.4409
Ift88	71.3104	0.311933	0.159051	0.00592112	0.0761948	58.4126	49.4539	54.9385	65.8795	53.3606	74.0334	71.2737	88.784	76.9463	73.0854	91.1513	65.467	93.7597	81.7994
Fbxl4	370.346	0.223709	0.0987392	0.00591716	0.0761948	332.221	350.963	347.164	335.803	363.596	326.618	293.605	350.134	410.38	352.376	491.737	402.533	442.546	385.166
Rcn3	77.4617	-0.363874	0.203126	0.00594639	0.076455	71.7988	117.254	113.384	91.4993	100.516	64.4526	76.5927	67.5258	63.5644	53.074	68.3635	83.1608	45.0046	68.2735
D630045J12Rik	140.234	0.441433	0.279437	0.00596213	0.0765924	92.4866	93.3243	90.0056	72.2845	98.0345	152.422	168.078	148.807	210.766	136.6	87.5532	187.554	181.894	243.466
Dnajc19	186.746	0.370959	0.209738	0.00598968	0.0768811	164.285	113.265	147.282	193.979	117.89	177.68	161.696	138.803	189.578	219.256	321.428	200.824	278.466	190.007
Higd1a	435.008	0.243	0.110789	0.00599736	0.0769145	357.777	370.107	409.116	466.647	384.692	405.006	334.029	490.188	595.498	468.095	495.335	413.15	485.675	414.794
Csl	1148.01	-0.310995	0.159582	0.00601952	0.0771334	1243.7	1369.55	1096.43	1028.45	1347.66	1572.12	1513.77	1259.23	1057.18	1071.05	662.046	997.929	781.956	1071.12
Fam19a2	7.32501	0.0942323	0.192135	0.00604199	0.0773559	3.65079	3.98822	1.1689	2.74498	6.20472	1.74196	2.12757	0	2.23033	4.35032	41.9776	13.2703	7.50077	11.5936
Ncapd3	141.585	0.269931	0.128966	0.00609636	0.0779202	121.693	134.802	115.721	102.479	109.203	135.873	155.313	138.803	139.396	176.623	160.714	146.858	165.017	179.701
Cyp4a10	13501	-0.190174	0.398697	0.00609313	0.0779202	11970.9	19268.7	23856.2	16719.7	12066.9	31832.6	18025.9	4665.54	5765.4	3085.25	1547.17	19284.5	11028	9897.73
9430038I01Rik	171.952	0.311985	0.160571	0.00613108	0.0782979	111.957	124.432	149.62	182.084	141.468	172.454	149.994	148.807	196.269	159.222	224.28	227.365	240.962	178.413
Gm14325	1055.75	0.441542	0.281408	0.00615114	0.0784218	1393.38	559.946	890.705	862.839	779.312	703.753	576.572	795.304	1070.56	1104.11	2019.72	1143.9	1829.25	1051.15
Pcbp2	1227.08	-0.23664	0.107618	0.0061493	0.0784218	1360.53	1687.81	1283.46	1300.21	1444.46	1175.82	1195.7	1266.73	1215.53	1079.75	1116.6	1133.29	913.219	1006.07
Btc	92.7797	0.531909	0.40123	0.00618495	0.078511	133.862	37.4892	25.7159	42.0897	58.3243	92.324	77.6564	143.805	86.9828	73.0854	163.113	111.471	131.264	121.733
Tpgs2	91.8592	0.273282	0.131867	0.00618974	0.078511	86.4019	76.5738	66.6275	94.2443	79.4204	92.324	69.1461	95.0364	107.056	107.888	101.946	114.125	103.136	92.1049
Dis3l	416.817	0.224869	0.100224	0.00618645	0.078511	361.428	350.165	329.631	408.087	440.535	397.167	357.432	397.652	492.903	509.858	478.544	448.537	388.165	475.338
Wdtc1	2582.95	-0.297622	0.151137	0.00616785	0.078511	3425.65	3150.69	1982.46	3213.46	3634.72	2650.4	2459.48	2643.51	2269.36	2312.63	1771.45	2242.69	1931.45	2473.31
Cwc25	291.3	-0.301972	0.153665	0.00617687	0.078511	489.205	307.093	281.706	284.563	336.296	301.359	318.072	298.864	274.33	286.251	219.483	228.25	203.458	249.263
Pnpla7	1673.62	-0.334114	0.180031	0.00619169	0.078511	1848.51	1438.95	1267.09	1916.91	1927.18	2802.82	2333.95	1710.65	1486.51	1586.13	1391.26	1287.22	1232.94	1200.58
Nck2	79.3475	-0.386941	0.226974	0.00619441	0.078511	126.561	99.7054	64.2897	89.6693	111.685	67.0656	99.996	51.2696	75.8312	43.5032	88.7526	76.9679	54.3806	61.1885
4933417D19Rik	37.751	0.466598	0.317529	0.00621734	0.0787356	21.9047	28.7152	26.8848	26.5348	42.1921	18.2906	36.1688	58.7725	40.1459	56.5542	69.5628	23.0019	45.0046	34.7809
Zkscan4	31.5752	0.501318	0.352654	0.00623991	0.0788895	9.73543	23.1317	26.8848	23.7898	21.096	34.8392	24.4671	27.5105	24.5336	29.5822	29.984	54.8507	56.2558	55.3917
Mcm3	42.3542	0.337718	0.182221	0.00623772	0.0788895	32.8571	39.0845	35.0671	29.2798	42.1921	30.4843	41.4877	43.7668	51.2976	49.5937	53.9712	53.966	40.3167	49.5949
Raph1	3033.48	-0.432843	0.277545	0.00625095	0.0789632	5504.17	3091.67	3014.6	5334.41	4575.36	1918.77	2402.03	2507.21	2654.09	3220.98	2579.82	1649.06	2030.83	1985.73
Nabp1	394.962	0.433014	0.277663	0.00625739	0.0789787	477.036	267.211	296.902	325.738	239.502	297.876	259.564	727.779	507.4	505.508	699.226	273.369	310.345	342.012
Stra13	331	0.429297	0.274004	0.00628503	0.0791297	281.11	202.601	330.8	345.867	269.285	220.358	169.142	267.602	395.883	315.834	729.21	353.876	471.611	280.823
Rbm24	2.01013	0.0588367	0.163914	0.00627591	0.0791297	0	1.59529	0	0	0	0	1.06379	1.25048	1.11516	3.48026	0	2.65407	2.81279	14.17
Acot2	690.005	-0.572842	0.48972	0.00628298	0.0791297	494.073	1362.37	1178.26	593.831	555.943	1344.79	824.435	435.167	370.235	259.279	149.92	690.057	428.482	973.22
Tmem127	1757.33	-0.187342	0.0790936	0.00630271	0.0792864	2124.76	1843.35	1858.56	1887.63	2055	1826.45	1635.04	1639.38	1444.14	1545.24	1705.49	1826	1572.35	1639.21
Pofut2	429.857	-0.307616	0.159255	0.00637015	0.0800683	616.983	624.555	451.197	520.631	475.281	355.36	385.091	423.912	448.296	371.518	367.004	345.913	293.468	338.791
Klf3	1134.32	-0.372523	0.220113	0.00638867	0.0802344	1773.06	1658.3	1181.76	1315.76	1523.88	1051.27	875.497	1175.45	982.46	661.249	1284.51	972.273	659.13	765.823
Gm129	268.803	0.128635	0.237605	0.00642981	0.0806842	214.179	114.063	105.201	237.898	276.73	14.8067	31.9136	581.473	337.895	432.422	618.869	320.257	330.034	147.497
Gm5918	117.723	0.309797	0.16106	0.00645883	0.0809813	69.3649	110.075	92.3434	111.629	145.19	94.066	84.0392	131.3	141.626	141.821	147.521	115.894	143.452	119.801
Zfp189	289.627	-0.302047	0.155936	0.00650709	0.0815189	309.1	390.048	399.765	295.543	368.56	279.585	260.628	337.629	233.069	240.138	277.052	254.79	215.647	193.227
Deaf1	186.893	0.237635	0.109155	0.00651251	0.0815195	180.105	165.91	172.998	171.104	161.323	155.035	173.397	158.811	216.342	198.375	184.701	218.518	222.21	237.669
Specc1	44.9781	-0.503154	0.375595	0.00652045	0.0815514	108.307	51.8468	45.5873	37.5147	29.7826	60.0977	67.0186	42.5163	24.5336	34.8026	14.3923	36.2722	30.0031	47.0186
Zbtb8b	4.40937	0.0955652	0.193237	0.00653069	0.0816121	2.43386	0.797643	2.33781	1.82999	1.24094	0.870981	3.19136	22.5086	6.69099	8.70065	4.79744	0.884689	0.937597	4.50863
Ttc7	1201.45	0.32476	0.173967	0.00655191	0.0818098	1131.74	762.547	772.645	853.689	1006.41	1356.12	1264.84	1072.91	1187.65	1288.57	1336.09	1733.99	1413.9	1639.21
Tecr	820.857	-0.270177	0.131192	0.00657674	0.0819846	791.003	1025.77	918.758	724.675	856.251	1025.14	1081.87	831.568	869.828	603.825	722.014	789.143	633.815	618.326
Pvr	238.646	-0.469505	0.334643	0.00657384	0.0819846	496.507	176.279	244.301	430.962	268.044	260.423	202.12	300.115	175.081	147.911	253.065	116.779	140.64	128.818
Lsm12	346.022	-0.228958	0.104121	0.00658715	0.0820468	425.925	376.488	365.867	321.163	359.874	468.588	337.22	351.384	316.707	296.692	307.036	300.794	290.655	325.91
Lmo4	408.659	-0.411479	0.261159	0.00659433	0.0820688	745.977	594.244	601.985	462.987	304.031	374.522	363.815	523.951	334.549	240.138	305.837	345.029	289.717	234.449
Abcb1a	52.8531	0.498944	0.368092	0.00661613	0.0822269	29.2063	59.8233	57.2763	26.5348	26.0598	33.9683	40.4239	43.7668	75.8312	53.074	29.984	77.8526	74.0701	112.072
Hes1	277.191	-0.439388	0.292977	0.00661789	0.0822269	101.005	489.753	371.711	323.908	395.861	286.553	405.303	225.086	188.463	190.544	220.682	264.522	182.831	234.449
Snx9	409.575	0.243143	0.113193	0.00664158	0.0824536	313.968	406.798	378.725	333.973	409.511	397.167	329.774	462.677	472.83	441.123	355.01	470.655	416.293	545.544
Nab1	2950.25	-0.245197	0.113196	0.00666955	0.0827331	3745.71	3171.43	3428.39	3491.61	3359.23	3150.34	2448.84	2694.78	2606.14	2272.61	3309.03	2662.03	2613.08	2350.28
Tmem237	25.3186	0.512532	0.387951	0.00670168	0.0830635	7.30157	14.3576	15.1958	16.4699	16.1323	31.3553	27.6585	21.2581	30.1094	44.3733	43.1769	22.1172	24.3775	40.5777
9330133O14Rik	23.887	-0.597534	0.581249	0.00670742	0.0830667	25.5555	35.0963	19.8714	18.2999	19.8551	21.7745	84.0392	8.75335	15.6123	13.921	16.791	28.31	16.8767	9.66135
Slc26a4	5.12682	0.753015	0.757176	0.00672195	0.0831786	3.65079	3.98822	1.1689	3.65997	2.48189	3.48392	2.12757	2.50096	10.0365	5.22039	4.79744	10.6163	10.3136	7.72908
A4gnt	9.61163	0.0807439	0.179489	0.00673824	0.0832572	1.21693	7.17879	3.50671	0	2.48189	2.61294	9.57408	2.50096	12.2668	30.4523	1.19936	3.53876	8.43837	49.5949
Egln3	796.996	-0.572313	0.542366	0.0067393	0.0832572	2882.9	520.064	611.337	968.978	792.963	850.949	772.309	1231.72	456.102	375.868	432.969	388.378	390.978	482.423
Sh2d4a	95.5096	0.461329	0.326071	0.0068175	0.0838812	41.3756	69.395	54.9385	36.5997	114.167	92.324	99.996	117.545	92.5586	74.8256	109.142	138.011	117.2	179.057
Adh5	6293.64	0.249857	0.118239	0.00681238	0.0838812	4920.04	5680.82	6912.9	5917.26	5903.17	5530.73	4435.99	7224.01	8587.88	6371.48	7484	6575.89	6783.51	5783.28
Appl2	347.841	0.243119	0.11375	0.00679982	0.0838812	253.121	324.641	284.044	312.013	289.14	317.037	401.048	362.639	346.816	361.947	363.406	383.07	432.232	438.625
Ddx3x	8171.98	-0.338791	0.1892	0.00681078	0.0838812	12220.4	8068.16	11019.3	11338.6	8566.23	8144.55	7002.91	8927.17	6568.32	6511.56	9045.57	5818.6	6596.93	4579.48
Lrp2bp	35.5887	-0.503762	0.394529	0.00681509	0.0838812	45.0263	75.7761	31.5604	40.2597	47.1558	27.0004	48.9342	42.5163	8.92131	21.7516	40.7782	21.2325	21.5647	25.7636
Brip1	43.2177	0.414895	0.264743	0.00683531	0.0839728	43.8094	39.0845	24.547	32.9398	21.096	33.9683	44.679	37.5144	46.8369	43.5032	37.1801	62.8129	77.8205	59.2563
Pelo	455.118	-0.263259	0.127247	0.00683602	0.0839728	648.623	494.539	438.339	471.222	462.872	552.202	485.087	411.407	508.515	402.84	309.435	377.762	375.976	432.828
Sntb1	957.057	-0.358191	0.216836	0.00687667	0.0844036	1512.64	1066.45	907.069	974.468	1254.59	1208.92	971.237	642.746	539.74	709.973	545.708	1015.62	841.962	1207.67
Gm16157	382.355	0.35774	0.207398	0.0069004	0.0846262	251.904	265.615	334.307	305.608	208.478	435.491	414.877	311.369	394.768	410.671	408.981	530.813	604.75	475.338
Cspg5	13.3979	-0.610319	0.688781	0.00691637	0.0847536	31.6401	9.57172	8.18233	25.6198	26.0598	19.1616	7.44651	8.75335	8.92131	11.3108	15.5917	3.53876	4.68798	7.08499
Tnf	2.19896	1.38716	1.41696	0.00695022	0.0850995	0	0	1.1689	2.74498	0	0.870981	0	2.50096	3.34549	2.61019	3.59808	0.884689	4.68798	8.37317
Slc17a3	1136.11	0.293294	0.15084	0.006957	0.0851137	999.098	784.083	862.651	1021.13	1171.45	1073.92	987.194	1189.21	1553.42	1504.34	867.137	1055.43	1454.21	1382.22
Anxa11	381.587	0.283601	0.143449	0.00696981	0.0851381	277.46	405.203	337.813	291.883	358.633	337.07	324.455	446.421	411.496	497.677	304.637	453.845	359.1	536.527
Rpl7l1	1178.87	-0.274378	0.136929	0.00697024	0.0851381	1645.29	1127.87	1497.37	1409.09	1186.34	1290.79	1102.08	1006.64	1334.85	948.371	1188.56	1009.43	939.472	817.994
1110054M08Rik	184.902	0.321273	0.174384	0.00698991	0.0853096	101.005	173.886	148.451	160.124	153.877	175.067	187.226	140.054	253.142	172.273	236.274	245.059	221.273	220.923
Fads1	14471.6	-0.423893	0.288567	0.00700259	0.0853955	12928.6	28131.3	22261.8	14165	19088.2	13915.7	13010.1	14039.1	16232.3	10747	13004.7	12078.7	5962.18	7037.33
Sh2b2	63.512	-0.487926	0.380569	0.0070084	0.0853976	122.91	104.491	87.6678	77.7744	91.8298	38.3232	38.2963	85.0325	36.8004	38.2829	51.5724	30.9641	35.6287	49.5949
Phf23	531.554	-0.294705	0.155073	0.00701895	0.0854574	641.321	801.632	668.613	558.146	588.207	508.653	456.365	583.973	391.423	458.524	528.917	437.036	465.986	352.961
Lcmt2	335.84	-0.302266	0.159204	0.00702522	0.085465	542.75	380.476	439.508	337.633	297.826	354.489	325.519	343.882	284.367	334.105	224.28	283.1	246.588	307.231
Gpc6	80.8148	-0.403215	0.258909	0.00704323	0.0856154	69.3649	130.016	101.695	80.5194	85.6251	94.937	117.017	61.2735	59.1037	39.1529	107.942	63.6976	43.1294	77.9349
Msl1	1293.77	-0.178245	0.0758045	0.00707087	0.0858824	1483.44	1375.14	1208.65	1220.6	1561.11	1501.57	1355.26	1166.7	1197.69	1199.82	1168.18	1284.57	1201.06	1188.99
Wnt9a	28.0094	0.518851	0.426474	0.00713179	0.0864983	21.9047	19.9411	5.84452	11.8949	26.0598	25.2585	29.786	38.7648	24.5336	18.2714	28.7846	39.811	47.8174	53.4595
Slc35e3	553.793	0.300624	0.158057	0.007133	0.0864983	462.433	532.826	499.122	482.201	544.774	424.168	398.92	755.289	515.206	840.483	479.744	499.849	572.872	745.212
Spns2	642.537	0.458392	0.328766	0.00717276	0.0869109	312.751	241.686	363.529	317.503	454.185	833.529	896.772	692.765	691.402	792.629	787.979	907.691	831.648	871.454
Atp8b2	50.0479	-0.351978	0.204342	0.0071825	0.0869594	71.7988	58.228	60.783	49.4096	49.6377	48.7749	73.4013	35.0134	35.6853	31.3223	34.7814	52.1967	48.755	50.8831
Ngfr	94.7441	-0.388639	0.243746	0.00718935	0.0869727	150.899	106.087	87.6678	112.544	114.167	103.647	119.144	51.2696	44.6066	92.2269	86.3539	107.047	51.5678	99.1899
Msh2	132.823	0.271121	0.13505	0.00721837	0.0871845	107.09	130.814	102.864	97.9043	115.408	129.776	134.037	145.056	170.62	133.12	112.74	164.552	150.015	165.531
Bysl	312.247	-0.317204	0.173026	0.0072165	0.0871845	547.618	311.081	298.07	350.442	292.863	381.49	327.646	263.851	355.737	291.472	241.071	240.635	213.772	255.704
Bdnf	73.0482	0.428226	0.291359	0.00723092	0.087197	37.7248	50.2515	47.9251	39.3447	60.8062	105.389	56.3807	58.7725	69.1402	86.1364	122.335	115.894	96.5725	76.0026
Mxra7	56.3869	-0.365481	0.221252	0.00722544	0.087197	82.7511	70.1926	79.4855	57.6446	58.3243	56.6138	58.5083	57.522	50.1824	40.023	61.1673	54.8507	31.8783	30.2722
Gm6277	5.15075	-0.203185	0.448477	0.00724412	0.0872868	3.65079	10.3694	9.35123	9.14993	7.44566	6.96785	4.25515	5.00191	3.34549	6.09045	1.19936	1.76938	0.937597	2.57636
Spsb3	460.023	-0.335498	0.191952	0.00727655	0.0876079	763.014	366.118	434.832	484.031	384.692	717.689	588.274	323.874	382.501	375.868	369.403	414.034	466.923	369.064
Dok4	23.383	-0.438344	0.305293	0.0072899	0.0876989	37.7248	23.1317	30.3915	27.4498	22.337	20.9035	40.4239	16.2562	8.92131	19.1414	22.7878	20.3478	15.0015	22.5431
Traf4	1096	-0.242762	0.115642	0.00735536	0.0884161	1519.94	1254.69	1060.2	1234.33	1226.05	1154.05	1028.68	969.121	887.671	792.629	973.88	1168.67	1105.43	968.711
Intu	107.524	0.327304	0.182969	0.0073754	0.0884464	103.439	58.228	88.8367	98.8193	84.3841	111.486	92.5495	88.784	121.553	115.719	137.926	104.393	157.516	141.7
Mbd2	831.461	-0.18187	0.0781427	0.00736636	0.0884464	893.225	889.372	905.9	839.049	902.166	1012.08	801.032	835.32	860.907	779.578	750.799	756.409	691.946	722.669
Cds2	3167.6	-0.272556	0.137466	0.0073712	0.0884464	3313.7	4757.15	3575.68	3412.01	4184.46	2732.27	2899.88	3006.15	2627.33	2545.81	3301.84	2631.07	2405.87	2953.15
Tbc1d8	777.533	-0.553674	0.570683	0.00738634	0.0885075	1145.13	1649.53	1094.09	1472.22	1288.1	260.423	306.371	751.538	780.615	567.282	599.68	309.641	306.594	354.249
Ube2j2	125.313	-0.294141	0.154902	0.00740009	0.0886022	198.359	134.802	153.126	132.674	101.757	124.55	149.994	120.046	118.207	115.719	98.3475	115.894	97.5101	93.393
4732471J01Rik	40.4195	0.449049	0.323266	0.00742731	0.0887877	20.6878	39.0845	35.0671	32.0248	38.4692	23.5165	27.6585	51.2696	27.8791	73.9555	37.1801	30.9641	75.9453	52.1713
Lias	402.313	0.254354	0.123777	0.00742265	0.0887877	343.174	289.545	331.969	409.002	320.163	422.426	385.091	398.903	531.933	408.93	489.339	498.08	370.351	433.473
Sult1d1	8903.04	0.469418	0.360748	0.00744769	0.0889611	7570.51	6202.48	9732.29	8554.27	5609.06	4838.3	4063.67	12233.4	10239.4	8805.06	20967.2	8067.48	13463.9	4295.44
Ccdc104	335.384	0.3733	0.230841	0.00747955	0.089084	267.724	163.517	312.097	284.563	215.924	386.716	282.967	306.367	283.252	443.733	602.078	391.917	435.045	319.469
Map3k11	1033.37	-0.254211	0.12424	0.0074815	0.089084	1372.7	1378.33	1067.21	1069.63	1268.24	956.337	927.622	1081.66	962.387	907.478	821.561	981.12	774.455	898.506
Disp2	101.326	-0.295283	0.156152	0.00747801	0.089084	120.476	119.647	119.228	87.8394	106.721	96.6789	155.313	93.7859	86.9828	78.3058	75.5596	104.393	93.7597	79.8672
Nedd4l	750.355	-0.439832	0.32543	0.00746728	0.089084	682.697	1123.88	943.305	884.799	1170.21	809.142	875.497	951.614	457.217	1009.28	272.255	376.878	420.043	528.154
1500011K16Rik	475.165	0.420427	0.292764	0.00750786	0.0893276	455.131	226.531	420.805	396.192	286.658	419.813	391.474	317.622	511.86	491.587	1027.85	530.813	787.581	388.386
Capn1	238.332	0.252493	0.122915	0.00756434	0.089929	199.576	199.411	174.167	204.044	213.442	249.972	244.671	228.838	284.367	272.33	255.464	256.56	225.961	327.842
Aktip	206.336	0.267424	0.134281	0.00758372	0.0900886	177.672	185.851	184.687	201.299	183.66	179.422	157.44	202.578	243.106	211.426	331.023	191.978	224.086	214.482
Grhl3	7.89092	-0.204533	0.444362	0.00758993	0.0900917	6.08464	8.77408	17.5336	14.6399	18.6141	6.96785	4.25515	7.50287	3.34549	6.96052	8.39551	2.65407	2.81279	1.93227
Chd9	723.19	0.298126	0.158869	0.00760286	0.0901745	570.739	649.282	522.5	435.537	729.675	750.786	710.61	879.086	628.953	775.228	754.397	809.49	806.333	1102.04
Calm3	1226.92	-0.204105	0.0914662	0.00761129	0.0902039	1373.91	1209.23	1485.68	1234.33	1326.57	1451.93	1235.06	1007.89	1035.99	1069.31	1344.48	1094.36	1054.8	1253.4
F12	6777.35	-0.230409	0.108303	0.00765048	0.0905975	8254.43	8031.47	7310.32	7772.87	7340.18	7056.69	6346.55	7625.42	6600.66	6384.54	6062.76	5961.03	5314.3	4821.66
Tsc22d4	378.01	-0.345434	0.204829	0.00771949	0.0913433	376.031	483.372	452.366	273.583	421.921	447.684	634.017	421.411	282.137	255.799	365.805	350.337	216.585	311.095
Zc3h10	279.517	-0.325512	0.185691	0.00779478	0.0921621	449.047	384.464	341.32	326.653	285.417	241.262	230.842	231.339	281.021	273.2	273.454	207.017	217.522	170.684
Gamt	1644.19	0.338411	0.19765	0.00781595	0.0923404	870.104	1734.87	1655.17	1319.42	1651.7	1116.6	1282.93	1679.39	2648.52	1473.02	2307.57	2061.33	1646.42	1571.58
Rap1gap	139.277	0.360964	0.221041	0.00782215	0.0923416	107.09	77.3714	104.032	99.7343	79.4204	147.196	187.226	128.799	152.778	205.335	157.116	183.131	151.891	168.752
Nars2	346.916	0.249664	0.122213	0.00786017	0.0927181	294.497	299.914	315.604	357.762	320.163	334.457	237.224	401.404	446.066	329.755	468.949	342.375	354.412	354.249
D730039F16Rik	792.173	0.272622	0.13961	0.00788682	0.0928731	604.813	654.068	592.634	618.535	747.048	850.949	798.904	669.006	811.84	806.55	899.519	874.957	1014.48	1147.12
Ptk2b	588.81	0.220676	0.102368	0.00788219	0.0928731	490.422	478.586	444.183	518.801	606.821	600.977	597.848	591.476	742.699	683.871	593.683	657.324	582.248	654.395
Whrn	36.6418	-0.377043	0.240279	0.0078917	0.0928731	52.3279	47.061	31.5604	33.8548	31.0236	51.3879	57.4445	27.5105	25.6488	34.8026	28.7846	37.1569	31.8783	22.5431
Rai14	617.994	-0.352608	0.214136	0.0079021	0.0929233	832.379	547.981	551.723	509.651	622.954	918.885	1092.51	518.949	599.958	677.78	422.174	438.806	422.856	495.305
Paqr9	9896.34	-0.461102	0.375289	0.00795128	0.0934291	10805.1	8499.69	9642.29	7069.24	9817.1	22934.7	18207.8	4435.45	6596.2	6724.73	3951.89	11128.5	8415.87	10320.3
Pdhb	1664.11	0.346363	0.207251	0.00796003	0.0934594	1774.28	1015.4	1364.11	1465.82	1371.24	1315.18	1375.48	1859.46	2047.44	2403.99	2861.67	1343.84	1918.32	1181.26
2700029M09Rik	72.6706	0.343476	0.203522	0.00797244	0.0935326	51.111	73.3832	50.2629	63.1345	54.6015	69.6785	59.5721	67.5258	119.323	103.538	99.5468	68.1211	60.9438	76.6467
Zfp426	265.418	-0.195107	0.0868437	0.00799129	0.0936812	312.751	273.592	293.395	290.968	284.176	281.327	273.393	200.077	259.833	252.319	261.46	251.252	226.898	254.416
Fbln5	72.1537	-0.370171	0.234127	0.00799992	0.0937098	77.8834	98.1101	118.059	71.3695	81.9023	60.0977	92.5495	48.7687	76.9463	39.1529	51.5724	74.3139	44.067	75.3585
Tbc1d7	59.2323	0.326837	0.187399	0.00804201	0.0939453	51.111	35.894	38.5738	48.4946	53.3606	67.0656	56.3807	50.0191	70.2553	70.4752	75.5596	62.8129	69.3822	79.8672
Dusp19	113.248	0.323114	0.184226	0.00804483	0.0939453	92.4866	71.7879	99.3568	97.9043	80.6613	129.776	98.9322	97.5373	97.0193	135.73	175.106	121.202	146.265	141.7
Sardh	12412.5	0.305713	0.173229	0.00803383	0.0939453	8048.76	13449.9	11835.2	12366.1	12433	8517.33	7500.76	18202	15603.4	15184.4	13612.7	13483.5	10964.3	12573.3
Hs3st3b1	3625.52	-0.344332	0.208371	0.00804385	0.0939453	5747.55	3969.87	4241.95	3897.87	4894.28	3320.18	3601.98	4194.11	3382.29	2752.01	4016.65	2619.56	2156.47	1962.54
Tmem110	367.656	0.379496	0.245919	0.00805387	0.0939783	337.089	187.446	212.741	245.218	209.719	447.684	440.408	341.381	347.931	460.264	492.937	436.152	449.109	539.103
Klhl5	627.314	0.315794	0.177667	0.00806814	0.0940428	508.676	449.073	398.596	497.756	552.22	748.173	581.891	481.434	652.371	614.266	753.198	790.027	860.714	893.997
Hilpda	145.167	-0.489605	0.453427	0.00807181	0.0940428	306.666	146.766	356.516	176.594	109.203	100.163	107.442	172.566	92.5586	80.046	155.917	64.5823	83.4461	79.8672
Elmod2	719.421	0.273177	0.140871	0.00807823	0.0940453	660.792	457.05	575.101	666.115	677.555	722.914	657.42	603.981	750.506	716.933	994.269	758.178	954.473	876.606
2810047C21Rik1	9.58074	0.55725	0.676599	0.00810904	0.0943315	8.5185	3.19057	4.67562	1.82999	7.44566	6.96785	11.7017	10.0038	6.69099	15.6612	19.1897	8.84689	17.8143	11.5936
Enho	550.34	0.527632	0.601873	0.0081165	0.0943458	616.983	270.401	596.141	345.867	373.524	216.874	186.163	585.224	647.91	524.649	1880.6	667.056	565.371	228.008
Trim45	18.0189	0.500527	0.449838	0.00818386	0.0945099	8.5185	7.97643	5.84452	11.8949	21.096	17.4196	18.0844	11.2543	18.9578	18.2714	23.9872	23.0019	33.7535	32.2045
Car1	52.5639	0.490461	0.453362	0.00818812	0.0945099	41.3756	48.6562	32.7293	56.7296	52.1196	17.4196	13.8292	62.5239	117.092	54.8141	88.7526	43.3498	66.5694	39.9336
Dcaf12l1	98.2559	0.390901	0.261818	0.00819523	0.0945099	69.3649	66.2044	80.6544	66.7945	47.1558	120.195	98.9322	86.283	114.862	124.419	163.113	75.1986	107.824	154.582
Hsf4	105.212	0.38308	0.252004	0.00818641	0.0945099	82.7511	141.981	111.046	57.6446	73.2157	45.291	80.8478	131.3	109.286	120.069	111.54	120.318	155.641	132.038
Osgepl1	481.144	0.326994	0.188982	0.00817444	0.0945099	492.856	246.472	444.183	441.027	358.633	486.008	372.325	418.91	452.757	506.378	744.802	592.742	669.444	509.475
Cry2	909.351	0.289781	0.155081	0.00817856	0.0945099	832.379	917.29	683.809	698.14	866.178	689.817	828.69	1455.56	853.101	863.104	763.992	1191.68	1005.1	1082.07
Acox3	611.315	0.236683	0.11409	0.00819926	0.0945099	506.242	522.456	535.358	554.486	651.495	529.557	541.468	675.258	751.621	737.815	753.198	495.426	579.435	724.601
Mrps5	238.337	0.220513	0.103	0.0081651	0.0945099	210.529	197.816	203.389	240.643	217.165	208.165	235.097	215.082	288.828	263.63	254.264	256.56	306.594	238.957
Hdac3	459.947	0.195491	0.0873122	0.00815488	0.0945099	391.851	398.024	416.13	458.412	439.294	466.846	391.474	406.406	521.897	508.118	524.12	476.847	498.801	541.036
4930506M07Rik	963.686	-0.322695	0.185646	0.00814528	0.0945099	1362.96	670.02	908.238	926.888	1015.09	1673.15	1231.87	831.568	826.337	764.787	851.545	812.145	729.45	887.556
Guca1a	24.8021	-0.411891	0.290911	0.00819256	0.0945099	36.5079	31.1081	35.0671	24.7048	22.337	30.4843	30.8498	21.2581	31.2246	20.0115	15.5917	16.8091	9.37597	21.8991
Tenc1	1621.65	-0.328108	0.191882	0.00821792	0.094653	1258.3	1951.04	1413.2	1880.31	2375.17	1879.58	2391.39	1856.96	937.853	1547.85	1199.36	1482.74	1281.69	1247.6
1700091E21Rik	4.21472	0.0988897	0.196411	0.00825377	0.0949299	1.21693	0	2.33781	0.914993	0	4.35491	4.25515	6.25239	0	6.96052	3.59808	8.84689	11.2512	9.01726
Chtf8	1290.15	-0.200791	0.0911264	0.00825451	0.0949299	1670.84	1439.75	1450.61	1431.05	1456.87	1210.66	1128.68	1140.44	1191	1143.27	1160.98	1242.1	1135.43	1260.48
Synj2	100.615	0.442106	0.343427	0.00827227	0.0950621	24.3386	94.1219	78.3166	67.7095	90.5889	69.6785	109.57	176.317	107.056	187.934	81.5564	107.047	88.1341	126.242
Slc25a19	309.996	0.384142	0.255095	0.00827983	0.0950768	256.772	276.782	266.51	310.183	248.189	197.713	188.29	241.342	408.15	676.91	334.621	230.904	373.163	330.418
Lyrm5	1277.67	0.290636	0.156548	0.00832683	0.0953078	700.951	903.73	1381.64	1181.26	1140.43	1322.15	1112.72	1344.26	1629.26	1454.75	1724.68	1298.72	1199.19	1493.64
Zfp788	163.19	0.284152	0.151208	0.00833141	0.0953078	105.873	127.623	171.829	158.294	145.19	129.776	154.249	211.331	139.396	195.765	232.676	163.667	162.204	186.786
Iscu	826.416	0.277044	0.145099	0.00830759	0.0953078	652.274	661.246	784.334	972.638	766.903	614.042	604.231	849.075	1288.01	829.172	921.108	820.991	886.029	919.76
Tsku	3144.91	0.149805	0.273973	0.00832847	0.0953078	744.76	4264.2	3800.11	798.789	2141.87	612.3	488.278	6318.67	4650.24	3746.5	3827.16	3559.99	4454.52	4621.35
Palmd	1043.07	-0.299018	0.166692	0.00832569	0.0953078	1242.48	1463.68	1163.06	1121.78	1067.21	1220.24	1055.28	1084.16	1009.22	1100.63	544.509	780.296	725.7	1024.75
Rps26	298.145	-0.333563	0.198652	0.00834866	0.0954331	377.248	396.429	354.178	439.197	264.321	241.262	349.986	286.36	277.676	209.686	327.425	233.558	265.34	151.361
Rbfa	574.149	0.161346	0.0686128	0.00839289	0.0958663	563.438	526.445	501.46	544.421	583.243	556.557	488.278	590.226	654.601	573.373	591.284	629.899	630.065	604.8
Dgcr6	630.189	0.252089	0.126042	0.00843178	0.0962379	708.252	558.35	573.932	629.515	527.401	507.782	413.813	665.255	734.893	643.848	790.378	658.209	810.084	600.936
Mttp	7621.92	-0.279026	0.146573	0.00844573	0.0963246	6938.93	9117.06	8503.78	7430.66	8782.16	10684.3	8657.1	8778.36	7641.11	7066.67	5081.68	6486.54	5142.72	6395.81
Agbl3	143.442	0.360285	0.228498	0.00848237	0.0966696	149.682	81.3596	119.228	122.609	86.866	155.035	108.506	106.291	146.087	134.86	214.685	171.63	240.025	171.328
Bco2	349.868	0.312179	0.177166	0.00850441	0.0967752	229.999	254.448	243.132	312.928	330.091	361.457	355.305	256.348	415.956	361.947	351.412	469.77	512.865	442.49
Sh3glb2	298.183	0.300193	0.166123	0.00850351	0.0967752	316.401	210.578	210.403	258.943	237.02	276.101	286.159	208.83	314.476	350.636	365.805	346.798	449.109	343.3
Fbxo30	654.202	-0.323163	0.189078	0.00852267	0.0969102	967.458	694.747	771.477	774.999	810.336	704.624	566.998	696.517	502.939	576.853	786.78	412.265	525.054	367.775
Tshz2	477.771	-0.301321	0.168102	0.00853233	0.0969472	479.47	665.235	490.94	422.727	605.58	490.362	663.803	537.706	400.344	436.773	346.615	473.309	276.591	399.336
Mab21l3	4.87197	0.0947744	0.191946	0.00857603	0.0973209	1.21693	3.19057	2.33781	0.914993	1.24094	2.61294	3.19136	28.761	2.23033	3.48026	1.19936	3.53876	6.56318	7.72908
Nek7	2282.37	-0.223213	0.106438	0.00857807	0.0973209	2976.61	2099.4	2682.63	2438.46	2387.57	2786.27	2135.02	2257.11	1884.63	2044.65	2444.29	1860.5	2072.09	1883.96
Glce	657.613	-0.250693	0.125535	0.00860041	0.097479	700.951	798.441	665.106	529.781	884.793	740.334	794.649	660.253	612.225	482.016	527.718	624.59	540.993	644.734
Cyp4a32	1579.85	-0.416884	0.314512	0.00860487	0.097479	939.469	1900.78	2247.8	2332.32	2222.53	1875.22	2033.96	1979.51	1279.09	1194.6	450.959	1270.41	1054.8	1336.49
Prcc	586.354	-0.228625	0.10998	0.00865578	0.0979825	769.099	619.769	557.567	672.52	688.724	635.816	563.807	515.197	517.436	533.35	641.657	583.895	465.048	445.066
Rft1	325.351	0.192155	0.0863295	0.00866656	0.0980312	301.798	245.674	310.928	323.908	296.585	325.747	295.733	342.631	353.507	354.986	322.628	341.49	363.788	375.504
Fcamr	9.24976	0.510034	1.52313	0.00869712	0.0980541	4.86771	7.17879	9.35123	5.48996	2.48189	6.09687	4.25515	17.5067	2.23033	26.972	11.9936	12.3856	10.3136	8.37317
Bbox1	5397.82	0.334098	0.19741	0.00870389	0.0980541	5872.9	2950.48	4988.88	5071.81	4059.13	5420.12	3346.67	4900.63	5831.19	5225.61	8285.17	6252.1	8053.02	5311.81
2810006K23Rik	196.341	0.303475	0.170628	0.00872076	0.0980541	146.031	147.564	174.167	181.169	240.743	156.777	132.973	147.556	269.87	250.579	245.869	208.787	210.959	235.737
Gm16063	5.99881	0.114975	0.215543	0.00872685	0.0980541	1.21693	0.797643	1.1689	0.914993	1.24094	5.22589	10.6379	5.00191	4.46066	8.70065	3.59808	10.6163	16.8767	13.5259
Syt9	22.2458	-0.392704	0.270158	0.00868291	0.0980541	24.3386	20.7387	31.5604	23.7898	24.8189	34.8392	28.7222	13.7553	17.8426	14.7911	15.5917	21.2325	16.8767	22.5431
Csf2rb	195.287	-0.395039	0.278412	0.00869501	0.0980541	227.566	216.959	176.504	182.084	148.913	425.039	274.457	147.556	140.511	191.414	116.338	109.701	152.828	224.143
Etv6	775.332	-0.401124	0.289064	0.00871969	0.0980541	933.384	734.63	838.104	1455.75	1206.2	681.978	730.822	922.853	644.565	890.076	558.901	390.148	360.975	506.255
Chmp4c	29.046	-0.425265	0.32264	0.00872561	0.0980541	34.074	50.2515	30.3915	14.6399	34.7464	40.0651	46.8066	22.5086	16.7275	20.0115	17.9904	25.656	22.5023	30.2722
Sik1	1176.88	-0.486386	0.749856	0.00869661	0.0980541	5091.63	968.339	644.066	1316.68	853.769	886.659	1216.97	876.585	979.114	564.672	996.667	826.3	436.92	817.994
Arhgap26	561.825	0.367013	0.240078	0.00873671	0.0980921	348.042	337.403	443.015	478.542	512.51	540.879	537.212	1011.64	820.761	723.024	773.587	460.038	464.11	414.794
Map4k4	213.803	-0.387911	0.271143	0.00877396	0.0984373	259.206	370.904	233.781	157.379	217.165	261.294	299.988	306.367	105.941	158.352	140.325	173.399	127.513	181.633
Podxl	126.849	-0.387972	0.27072	0.0087878	0.0985197	174.021	203.399	211.572	132.674	127.817	78.3883	141.484	131.3	69.1402	91.3568	74.3603	137.127	83.4461	119.801
Ccl2	16.2443	0.516072	0.663308	0.00884849	0.0989072	10.9524	5.5835	8.18233	15.5549	7.44566	17.4196	10.6379	17.5067	12.2668	13.051	39.5789	9.73158	23.4399	36.069
Rfc4	23.944	0.433018	0.34672	0.00884725	0.0989072	18.2539	11.9647	14.0268	17.3849	18.6141	19.1616	27.6585	22.5086	35.6853	26.1019	52.7718	22.1172	20.6271	28.34
Nagk	158.852	0.270775	0.142079	0.00884334	0.0989072	121.693	124.432	160.14	141.824	125.335	153.293	149.994	142.555	142.741	167.052	214.685	171.63	183.769	224.787
Clstn3	398.104	0.128261	0.235166	0.00883529	0.0989072	115.608	69.395	133.255	197.639	111.685	663.688	259.564	173.817	321.167	718.674	323.827	576.817	744.452	1163.87
Arid4a	452.036	-0.196623	0.089667	0.00886618	0.0990318	486.771	581.482	450.028	452.922	496.377	503.427	448.918	417.66	444.951	445.473	423.374	418.458	351.599	407.065
AI463170	33.6594	0.430288	0.340144	0.00892717	0.0996396	15.8201	17.5482	24.547	18.2999	17.3732	33.0973	53.1893	42.5163	31.2246	53.944	38.3795	42.4651	40.3167	42.5099
Hnmt	1040.79	0.334177	0.203887	0.00896099	0.0999435	765.448	942.017	1292.81	875.649	832.673	753.399	625.507	951.614	1178.73	1180.68	1909.38	920.077	1232	1111.06
Rnh1	1296.11	0.257864	0.132658	0.008991	0.100204	1400.68	1025.77	1212.15	1195.9	1036.19	1082.63	1069.11	1296.75	1338.2	1432.13	1993.33	1372.15	1572.35	1118.14
Oma1	233.947	0.243951	0.121655	0.00901544	0.100403	193.492	176.279	176.504	229.663	241.984	258.681	186.163	228.838	264.294	298.432	250.666	247.713	247.526	275.026
Peg13	208.391	-0.296935	0.166681	0.00902271	0.10041	219.047	244.877	295.733	221.428	253.152	200.326	230.842	197.576	191.808	154.001	118.737	222.942	141.577	225.431
Gnpda1	396.969	0.273887	0.145728	0.00904053	0.100461	390.634	358.142	261.834	346.782	289.14	384.974	398.92	315.121	449.411	396.75	555.303	462.692	441.608	506.255
Tnfrsf12a	219.294	-0.411003	0.326125	0.00903489	0.100461	512.327	242.484	287.55	226.003	162.564	236.907	217.013	322.623	140.511	123.549	159.515	160.129	146.265	132.683
Psma8	15.3416	0.505262	0.777763	0.00905638	0.100563	12.1693	3.98822	9.35123	5.48996	3.72283	27.8714	7.44651	26.2601	15.6123	27.8421	20.3891	15.0397	21.5647	18.0345
Commd10	84.6898	0.285974	0.155953	0.009091	0.100873	64.4972	87.7408	71.3031	56.7296	67.0109	81.0013	86.1667	78.7802	99.2496	106.148	98.3475	90.2383	82.5085	115.936
Zfp423	19.1175	0.505836	0.82788	0.00911368	0.101051	13.3862	11.167	15.1958	12.8099	6.20472	15.6777	13.8292	12.5048	24.5336	22.6217	7.19616	27.4254	18.7519	66.3413
Fopnl	461.48	0.272913	0.145121	0.00912377	0.101089	473.385	295.926	404.441	469.392	376.006	432.878	376.581	391.4	487.327	449.824	676.439	552.931	555.057	519.137
Rab7l1	229.069	0.281738	0.15287	0.00913463	0.101135	219.047	157.933	187.025	200.384	184.901	242.133	205.311	201.327	210.766	220.996	248.267	293.717	335.66	299.502
Kctd2	692.781	-0.243245	0.121841	0.00915147	0.101174	620.633	717.879	806.544	775.914	809.095	912.788	728.694	455.174	556.467	575.983	680.037	686.519	676.945	696.261
Ppil1	162.236	-0.319777	0.190675	0.00914644	0.101174	183.756	165.112	230.274	135.419	143.949	269.133	184.035	155.059	168.39	117.459	100.746	138.896	152.828	126.242
Nudt16l1	301.393	0.355097	0.230585	0.00916289	0.101226	251.904	171.493	224.43	219.598	255.634	324.876	282.967	175.067	369.119	282.771	428.171	431.728	470.674	331.062
Car9	3.372	3.01529	0.590907	0.00918372	0.10126	0	2.39293	1.1689	2.74498	2.48189	1.74196	1.06379	3.75144	5.57582	2.61019	4.79744	77.8526	6.56318	9.66135
Parp4	739.725	0.286108	0.157019	0.00919825	0.10126	447.83	765.738	732.903	687.16	704.856	564.396	584.019	1079.16	891.016	972.732	843.15	669.71	729.45	684.024
Klhl26	132.32	0.279455	0.151131	0.00918357	0.10126	141.164	97.3125	114.553	108.884	98.0345	141.97	106.379	146.306	104.825	177.493	139.126	157.475	165.017	153.938
AY512931	4.31402	-0.0621135	0.165588	0.00918909	0.10126	32.8571	0	3.50671	3.65997	1.24094	0.870981	8.51029	2.50096	0	1.74013	2.39872	0.884689	0.937597	1.28818
Nr5a2	1324.12	-0.27013	0.143903	0.00919939	0.10126	1807.14	1415.02	1022.79	1269.1	1980.55	1583.44	1338.24	1264.23	1128.55	1174.59	1116.6	1256.26	984.477	1196.72
Slc22a23	3180.41	-0.269604	0.143615	0.00921056	0.101309	4595.12	3076.51	2917.58	3066.14	3279.81	4122.35	3954.1	3208.73	3171.53	2612.8	2202.02	3101.72	2257.73	2959.59
Zfp692	97.7971	0.337744	0.209425	0.00924563	0.1016	88.8358	85.3478	56.1074	77.7744	69.4928	98.4209	94.677	76.2792	83.6373	156.612	97.1481	123.856	144.39	116.58
Wdfy1	332.971	0.274159	0.147039	0.00925039	0.1016	293.28	347.773	264.172	259.858	292.863	263.907	314.881	488.937	349.046	449.824	279.451	290.178	402.229	365.199
Pgrmc2	1855.88	-0.220107	0.105794	0.00927184	0.101688	1843.65	2325.13	1883.1	1808.03	2159.24	2253.23	1947.79	1579.35	1844.48	1656.6	1465.62	1739.3	1419.52	2057.22
Lbh	238.372	-0.28592	0.158086	0.00926565	0.101688	318.835	266.413	296.902	240.643	235.779	253.456	278.712	283.859	197.384	155.742	221.881	197.286	148.14	242.178
Megf8	324.106	-0.345913	0.22158	0.00929009	0.101815	477.036	384.464	341.32	289.138	342.5	341.425	491.47	297.614	175.081	339.325	176.306	239.751	246.588	395.471
Igfbp2	17989.6	-0.461989	0.500522	0.0092976	0.101823	26821.1	22624.4	29036.7	26980.4	21536.6	21168.3	13898.4	20345.3	12323.7	6700.37	18382.6	16322.5	13355.1	2358.66
Fam229b	3.62124	0.0971119	0.194152	0.00931223	0.10191	0	0	2.33781	1.82999	2.48189	4.35491	0	5.00191	3.34549	7.83058	13.193	1.76938	4.68798	3.86454
Tnfaip1	1228.9	-0.2279	0.111186	0.00934582	0.102203	1571.05	1329.67	1423.72	1496.93	1393.58	1148.82	1085.06	1344.26	1098.44	985.783	1214.95	1047.47	989.165	1075.63
A530013C23Rik	15.7471	0.443722	0.374544	0.00936414	0.10233	4.86771	14.3576	15.1958	14.6399	9.92755	13.9357	8.51029	23.7591	22.3033	13.051	14.3923	21.2325	26.2527	18.0345
Cenpw	37.9141	0.465842	0.491792	0.00939612	0.102503	36.5079	25.5246	22.2092	20.1299	23.5779	36.5812	24.4671	13.7553	59.1037	48.7236	95.9487	36.2722	60.9438	27.0518
Mzt2	293.261	0.237037	0.117982	0.0094003	0.102503	283.544	228.924	227.936	266.263	256.875	317.037	257.436	273.855	372.465	281.901	369.403	345.913	339.41	284.688
Lats1	1304.99	-0.165373	0.0721952	0.00939812	0.102503	1484.65	1365.57	1327.87	1312.1	1384.89	1431.89	1428.67	1410.54	1109.59	1322.5	1194.56	1156.29	1212.31	1128.45
Cubn	5.9781	0.156944	0.286854	0.00941234	0.102561	6.08464	1.59529	4.67562	1.82999	2.48189	4.35491	3.19136	15.0057	3.34549	11.3108	7.19616	9.73158	10.3136	2.57636
Caprin2	25.1529	0.473112	0.532425	0.00942143	0.10258	13.3862	14.3576	12.8579	9.14993	19.8551	32.2263	21.2757	16.2562	27.8791	26.972	69.5628	38.0416	29.0655	21.255
B4galt3	199.306	-0.251648	0.129259	0.00942762	0.10258	210.529	298.319	199.883	210.448	194.828	195.971	240.416	157.56	192.923	149.651	187.1	176.053	196.895	179.701
Adrm1	272.475	-0.239759	0.120392	0.00948954	0.103179	332.221	313.474	286.381	306.523	254.393	266.52	351.05	257.599	256.488	255.799	171.508	270.715	236.274	255.704
Cyp2c38	806.341	0.474859	0.800735	0.00952171	0.103455	390.634	826.359	414.961	245.218	558.424	624.494	714.865	370.142	921.126	872.675	242.271	1455.31	1354.83	2297.47
St3gal1	2752.87	-0.401211	0.306112	0.00960882	0.104326	4384.59	3700.27	3018.11	3006.67	3664.51	2564.17	3131.79	4311.65	2257.09	2670.23	1439.23	1404	1228.25	1759.65
Rnf24	210.259	-0.440584	0.418882	0.00962048	0.104378	139.947	369.309	259.497	136.334	222.129	314.424	415.941	253.847	121.553	149.651	55.1705	167.206	143.452	195.159
Dnahc5	3.38614	-0.0984072	0.195327	0.00964644	0.104585	3.65079	7.17879	4.67562	1.82999	3.72283	8.70981	6.38272	0	2.23033	1.74013	5.9968	0	0	1.28818
Gm10516	57.4169	0.301762	0.174353	0.00969197	0.104928	51.111	47.061	46.7562	43.0047	40.9511	53.1299	62.7634	58.7725	54.643	52.2039	69.5628	68.1211	77.8205	77.9349
Gm5801	499.188	-0.230073	0.113988	0.0096917	0.104928	725.289	493.741	511.98	548.996	510.028	586.17	468.066	533.954	468.369	414.151	412.58	446.768	455.672	412.862
Tra2a	442.907	-0.339688	0.219182	0.00971467	0.105099	547.618	559.148	693.16	531.611	524.919	364.07	411.686	351.384	458.333	473.315	482.142	221.172	300.031	282.111
Ccdc134	76.7499	0.329966	0.205902	0.00978139	0.105745	62.0633	46.2633	56.1074	64.0495	71.9747	81.0013	69.1461	55.0211	68.025	83.5262	100.746	97.3158	118.137	101.122
Trdmt1	59.9197	0.437582	0.409073	0.00981654	0.106049	27.9894	31.9057	50.2629	24.7048	38.4692	70.5495	67.0186	52.5201	45.7217	43.5032	125.933	92.8923	75.9453	91.4608
Gm410	5.5856	0.192694	0.385357	0.00985203	0.106357	6.08464	3.19057	4.67562	2.74498	2.48189	1.74196	3.19136	2.50096	6.69099	6.96052	8.39551	10.6163	13.1264	5.79681
Mrpl27	452.368	0.267482	0.144084	0.00986672	0.106371	408.888	287.152	395.09	490.436	419.439	425.039	351.05	441.419	664.638	500.287	549.307	468	525.992	406.421
Fgb	109505	-0.330114	0.185251	0.00986739	0.106371	126355	97696.2	117162	120641	139432	146251	133605	132253	78673.7	127261	68864.8	96735.4	68372.4	79769.9
Mak16	196.119	-0.272602	0.148858	0.00987996	0.106431	285.978	218.554	213.909	205.873	215.924	178.551	226.587	183.82	233.069	190.544	152.319	151.282	146.265	142.988
Mgst3	68.1254	0.372547	0.264413	0.00989386	0.106505	42.5925	82.9549	77.1477	43.9197	49.6377	40.9361	45.7428	56.2715	82.5222	53.944	104.344	89.3536	78.7581	105.631
Them6	94.9852	0.375018	0.269444	0.009942	0.106947	77.8834	50.2515	56.1074	69.5395	67.0109	111.486	101.06	70.0268	105.941	79.1759	122.335	128.28	120.012	170.684
Prpf6	634.508	-0.282429	0.158388	0.00996803	0.107151	688.781	737.023	727.058	779.574	755.734	680.236	661.675	680.26	751.621	618.616	390.991	475.078	392.853	543.612
Ppargc1a	925.349	-0.163562	0.300691	0.00999353	0.107349	1872.85	1742.85	1563.99	2061.48	1023.78	366.683	334.029	979.125	596.613	319.314	987.073	413.15	330.034	363.911
Hp	98019.9	0.303299	0.17869	0.0100207	0.107564	76707.9	73632.1	96115.5	103176	87274.3	82985.3	65896.3	132303	84704.5	150925	84741.9	101614	88485.7	143718
Ocrl	155.204	0.327733	0.206047	0.0100311	0.1076	115.608	97.3125	122.735	102.479	116.649	154.164	201.056	187.572	118.207	164.442	177.505	202.594	180.019	232.516
Dock4	556.615	0.218869	0.106593	0.0100441	0.107663	513.544	483.372	403.272	484.946	546.015	486.878	611.677	533.954	630.068	573.373	670.442	543.199	703.198	608.665
Ddx21	920.599	-0.224063	0.110243	0.0100518	0.10767	1242.48	978.708	970.19	939.698	965.454	1071.31	899.964	985.377	1001.42	810.9	725.612	809.49	742.577	745.212
Grik5	184.53	0.369849	0.263566	0.0100632	0.107715	73.0157	176.279	139.1	158.294	114.167	175.067	202.12	186.321	170.62	350.636	160.714	202.594	260.652	213.838
Avil	8.42657	-0.244724	0.628186	0.0100705	0.107718	9.73543	19.1434	15.1958	10.9799	13.6504	3.48392	7.44651	8.75335	4.46066	6.96052	7.19616	1.76938	4.68798	4.50863
Efna1	1155.63	-0.43087	0.43491	0.0101431	0.108417	3151.84	681.187	676.795	1476.8	1331.53	1041.69	1863.75	1299.25	767.233	877.025	654.85	884.689	958.224	513.984
Il4ra	987.384	-0.210848	0.101454	0.0102138	0.109096	967.458	943.612	1067.21	1236.16	1057.28	1209.79	1051.02	1062.91	816.3	1010.15	754.397	912.999	850.4	883.691
1110032A03Rik	450.332	0.207248	0.0990197	0.0102385	0.109283	372.38	409.989	402.103	483.116	438.053	404.135	362.751	490.188	592.152	416.761	509.728	464.462	472.549	486.288
Akap7	184.421	0.283167	0.160261	0.0102553	0.109308	103.439	130.814	180.011	146.399	168.768	191.616	195.737	227.587	231.954	194.895	237.473	218.518	186.582	168.107
Usp12	778.056	-0.193806	0.0905525	0.0102523	0.109308	980.844	956.374	887.198	815.259	797.927	749.915	702.099	702.769	663.523	753.476	683.635	717.483	733.201	749.077
Timd2	759.576	0.27501	0.152506	0.0102758	0.109449	505.025	601.423	556.398	582.851	800.408	814.367	775.501	667.756	1078.36	924.009	729.21	928.923	813.834	855.996
Ppil6	7.72355	0.415312	1.62818	0.0102847	0.109467	3.65079	4.78586	4.67562	1.82999	2.48189	7.83883	9.57408	15.0057	4.46066	11.3108	5.9968	12.3856	11.2512	12.8818
Ccdc149	36.4612	-0.348716	0.236181	0.0102964	0.109515	60.8464	31.1081	43.2494	35.6847	40.9511	48.7749	42.5515	21.2581	36.8004	39.1529	25.1865	28.31	24.3775	32.2045
Cldn2	3109.97	-0.334617	0.219178	0.0103103	0.109586	4309.14	2719.96	3212.15	2945.36	3227.69	5020.34	4055.16	1778.18	2630.67	2654.57	1560.37	3193.73	2685.28	3547
Gm19395	23.5091	0.445977	0.567729	0.0104085	0.110033	8.5185	22.334	15.1958	9.14993	23.5779	22.6455	13.8292	45.0172	32.3398	54.8141	14.3923	17.6938	30.9407	18.6786
4932415G12Rik	74.0555	0.350902	0.239293	0.0103762	0.110033	43.8094	42.2751	52.6007	59.4746	53.3606	86.2271	86.1667	67.5258	68.025	69.6052	98.3475	95.5464	117.2	96.6135
Ngef	605.853	0.348795	0.238577	0.0104411	0.110033	368.729	742.606	582.114	523.376	626.676	301.359	325.519	707.771	827.452	648.198	985.873	622.821	607.563	611.885
Hexdc	115.871	0.340369	0.226061	0.0104351	0.110033	65.7141	74.9785	97.019	77.7744	95.5526	110.615	148.93	106.291	91.4435	136.6	145.122	131.819	181.894	158.446
Cyp4v3	7951.19	0.310933	0.18941	0.0104159	0.110033	7129.98	6417.84	5816.47	9733.7	8257.24	5173.63	4639.17	11006.7	11349	8386.55	10391.2	7748.99	7801.74	7464.36
Npr2	890.2	0.29199	0.169133	0.0104255	0.110033	713.12	627.745	639.39	859.179	982.827	747.302	795.713	1002.88	965.732	1391.23	638.059	1064.28	1121.37	913.964
Fgfr3	818.918	0.290806	0.168911	0.0104172	0.110033	686.348	697.938	714.2	532.526	555.943	732.495	1015.92	764.042	738.239	1099.76	957.089	824.53	1194.5	951.321
Rpain	239.852	0.280542	0.158367	0.0104509	0.110033	146.031	171.493	192.869	269.008	214.683	229.939	232.969	230.088	228.609	299.302	263.859	297.256	342.223	239.601
BC003331	981.055	0.225358	0.112264	0.0104541	0.110033	907.829	768.928	952.657	1002.83	873.624	937.176	748.906	995.381	1151.96	1259.85	1250.93	857.264	1042.61	984.814
Ppp1r16a	619.425	0.211497	0.102189	0.0103932	0.110033	670.528	528.04	462.886	598.406	585.725	587.912	513.809	565.216	603.304	683.871	686.033	723.676	725.7	736.839
Taz	513.166	0.201714	0.09523	0.0104043	0.110033	464.867	495.337	390.414	493.181	455.426	454.652	535.085	485.186	570.964	542.92	489.339	585.664	642.254	579.037
Mir682	2527.18	-0.235215	0.11946	0.0104498	0.110033	2833.01	3090.87	2819.4	3021.31	2798.33	2497.1	2462.67	2539.72	3000.91	1790.59	2241.6	2274.54	1964.27	2046.27
Mlycd	4778.26	-0.299154	0.178204	0.0103938	0.110033	6407.13	4590.44	5939.2	5223.7	4560.47	6978.3	4609.39	2939.88	3753.64	3807.4	5969.21	4420.79	4542.66	3153.46
Rpl12	193.923	-0.429436	0.457949	0.0103752	0.110033	579.258	175.482	274.692	235.153	134.022	166.357	157.44	111.293	162.814	162.702	209.888	120.318	156.579	68.9176
Hspa14	158.54	0.252374	0.13341	0.0104772	0.110062	141.164	114.861	126.242	150.974	131.54	160.261	158.504	125.048	185.117	204.465	190.698	184.9	182.831	162.955
Slc12a3	5.00381	0.0959626	0.192765	0.0104859	0.110062	0	5.5835	1.1689	0	1.24094	3.48392	4.25515	15.0057	7.80615	17.4013	3.59808	3.53876	3.75039	3.22045
Ipo7	1255.05	-0.191104	0.0891306	0.0104849	0.110062	1386.08	1327.28	1572.18	1261.78	1487.89	1275.99	1172.29	1329.26	1262.37	1065.83	1116.6	1147.44	1058.55	1107.19
Inhbc	1607.27	-0.28756	0.166144	0.0104694	0.110062	2362.06	1722.91	1248.39	1937.96	1906.09	2092.1	1527.6	1202.96	1618.1	1417.34	1021.85	1688.87	1191.69	1563.85
Stk39	44.8785	0.327352	0.2089	0.0105013	0.110071	31.6401	35.894	50.2629	38.4297	32.2645	32.2263	42.5515	36.2639	51.2976	73.9555	56.3699	51.312	46.8798	48.9508
Paqr3	158.312	-0.346528	0.236997	0.010499	0.110071	316.401	126.028	187.025	163.784	135.263	216.874	164.887	133.801	89.2131	147.911	99.5468	154.821	137.827	142.988
Ccdc34	25.2362	0.408823	0.345221	0.0105355	0.110276	17.037	15.9529	8.18233	30.1948	13.6504	26.1294	23.4033	21.2581	23.4184	33.0625	40.7782	27.4254	41.2543	31.5604
Lpl	438.772	-0.368135	0.273106	0.0105322	0.110276	629.152	392.441	396.258	597.491	441.776	598.364	629.762	216.333	236.415	210.556	424.573	362.722	467.861	539.103
Efnb1	416.599	-0.295872	0.175031	0.0105495	0.110347	399.153	522.456	474.575	303.778	528.642	567.009	539.34	326.375	324.513	256.669	331.023	448.537	368.476	441.846
Ginm1	1086.43	0.275343	0.154235	0.0105758	0.110545	883.49	810.406	1034.48	1073.29	946.84	951.982	922.303	1295.5	1765.31	1391.23	1235.34	889.112	978.851	1031.83
Plin4	1576.47	0.103056	0.200544	0.0105902	0.11062	317.618	1839.37	1645.82	661.54	658.941	357.973	327.646	3506.34	708.129	4575.67	921.108	1185.48	1142.93	4222.01
Gm6654	119.914	-0.2783	0.157999	0.0106131	0.110783	136.296	149.957	128.579	161.954	111.685	105.389	152.122	117.545	117.092	93.967	131.93	95.5464	97.5101	79.2231
Tbc1d19	19.6794	0.429272	0.428045	0.010633	0.110914	4.86771	7.97643	18.7025	10.0649	13.6504	20.0326	26.5947	17.5067	21.1881	21.7516	29.984	27.4254	30.0031	25.7636
Ppt2	549.919	-0.222388	0.110813	0.010658	0.111099	681.48	638.912	638.222	605.726	584.484	548.718	521.256	628.991	560.928	451.564	500.133	477.732	416.293	444.422
Pts	873.356	0.284221	0.163334	0.0106732	0.111134	778.834	654.865	861.482	890.288	644.05	801.303	656.357	695.266	988.036	835.262	1326.49	982.005	1276.07	836.673
B4galnt2	12.2055	0.0859649	0.183272	0.0106763	0.111134	1.21693	5.5835	9.35123	6.40495	4.96377	1.74196	10.6379	7.50287	3.34549	5.22039	4.79744	84.0455	11.2512	14.8141
Reep5	237.543	-0.271426	0.151278	0.0106834	0.111134	369.946	253.651	279.368	236.068	238.261	258.681	241.48	180.069	181.772	181.844	211.087	212.325	193.145	287.908
Zswim7	164.219	0.273113	0.15271	0.0107051	0.111283	142.381	104.491	187.025	160.124	110.444	156.777	142.547	145.056	189.578	191.414	199.094	162.783	212.834	194.515
Tnfaip8l1	1082.14	-0.28336	0.164737	0.0107285	0.11145	895.659	1020.98	1168.9	1050.41	1322.85	1809.9	1336.12	889.09	1002.53	824.821	774.786	1102.32	1098.86	852.775
Atg5	1424.19	0.269959	0.149981	0.0107374	0.111466	1433.54	956.374	1222.67	1295.63	1278.17	1491.99	1037.19	1199.21	1653.79	1383.4	2119.27	1512.82	1877.07	1477.54
Znrd1as	205.643	0.19954	0.0948936	0.0107453	0.111471	156.984	178.672	201.051	210.448	203.515	179.422	187.226	215.082	243.106	210.556	239.872	222.942	215.647	214.482
Aamdc	308.377	0.369555	0.277879	0.0107749	0.111575	289.629	158.731	250.145	258.028	199.792	344.909	223.395	186.321	331.204	328.014	572.094	375.108	520.366	279.535
D630037F22Rik	258.964	0.320937	0.204839	0.0107774	0.111575	148.465	189.041	266.51	219.598	253.152	251.714	191.482	195.075	283.252	303.653	464.152	248.598	331.909	278.891
Ctnnbip1	278.991	0.307023	0.18819	0.0107773	0.111575	304.232	274.389	189.362	234.238	259.357	216.874	179.78	222.585	297.749	230.567	429.371	338.836	378.789	349.741
Dact2	396.956	-0.36767	0.28419	0.010796	0.111691	442.962	433.12	468.73	269.923	389.656	672.397	669.122	232.589	263.179	190.544	290.245	501.619	412.543	320.757
0610009L18Rik	10.0577	0.429327	0.786555	0.0108457	0.112129	6.08464	2.39293	7.01342	8.23494	6.20472	11.3228	6.38272	5.00191	16.7275	10.4408	15.5917	18.5785	17.8143	9.01726
Dusp3	2313.6	-0.268431	0.150778	0.0108765	0.112371	3299.09	2977.6	3018.11	2521.72	2220.05	2268.04	1935.03	2540.97	1824.41	2142.97	1777.45	1834.84	1668.92	2361.23
Gpr133	26.7026	-0.419384	0.421837	0.0108905	0.112438	18.2539	24.7269	28.0537	43.9197	39.7102	44.42	36.1688	12.5048	24.5336	29.5822	11.9936	31.8488	17.8143	10.3054
Ckap4	66.7084	-0.386807	0.318786	0.010905	0.112512	71.7988	105.289	119.228	75.9444	57.0834	64.4526	75.5289	71.2773	35.6853	27.8421	62.3667	63.6976	30.9407	72.7822
Lmln	38.0348	0.42875	0.600261	0.0109219	0.112609	38.9417	18.3458	8.18233	16.4699	21.096	44.42	40.4239	36.2639	45.7217	33.0625	23.9872	55.7354	71.2573	78.579
Angel2	694.215	0.231724	0.118377	0.0109586	0.11291	584.126	670.02	789.01	602.066	563.388	607.945	544.659	601.48	815.185	709.973	949.892	734.292	797.895	749.077
Cadm4	197.568	-0.375151	0.296546	0.0109659	0.11291	290.846	227.328	230.274	247.048	219.647	213.39	241.48	230.088	215.227	203.595	145.122	115.894	131.264	54.7476
Meg3	34.818	0.268777	0.754344	0.0109902	0.113066	24.3386	14.3576	14.0268	32.9398	12.4094	35.7102	27.6585	40.0153	28.9943	26.1019	35.9808	132.703	40.3167	21.8991
Dkk4	18.6695	0.101656	0.198683	0.010996	0.113066	6.08464	6.38115	14.0268	19.2149	3.72283	10.4518	7.44651	11.2543	31.2246	56.5542	71.9616	12.3856	9.37597	1.28818
Acat1	6476.6	0.277405	0.156133	0.0110108	0.113141	3888.09	4532.21	5781.4	6240.25	6223.33	7587.12	5205.11	5780.96	9007.18	7104.95	7671.1	7368.57	6460.98	7821.18
Fam98b	138.589	0.27475	0.155753	0.0110203	0.113162	87.6188	106.884	87.6678	117.119	157.6	148.938	138.292	141.304	172.85	157.482	167.91	143.32	150.953	162.311
Efna5	348.195	0.271614	0.152599	0.0110412	0.113223	320.052	293.533	230.274	346.782	269.285	384.974	280.84	311.369	366.889	407.19	536.114	374.223	330.034	423.167
Igsf23	15.426	-0.245676	0.591346	0.0110379	0.113223	27.9894	11.9647	35.0671	11.8949	35.9874	16.5486	5.31893	10.0038	7.80615	7.83058	17.9904	13.2703	6.56318	7.72908
Myzap	20.6276	-0.381269	0.306137	0.0110537	0.113274	27.9894	24.7269	38.5738	19.2149	21.096	20.0326	24.4671	15.0057	10.0365	20.8816	16.791	17.6938	18.7519	13.5259
Trf	145317	-0.170908	0.0808885	0.0110732	0.113398	171651	172150	137801	147927	159454	159237	142639	138996	142981	134897	129419	141975	112348	142964
Xrcc5	185.146	0.266461	0.148069	0.0110862	0.113454	130.211	145.171	160.14	145.484	142.708	212.519	197.864	255.098	217.457	190.544	176.306	204.363	179.081	235.093
6330408A02Rik	42.7191	0.347107	0.241596	0.0110997	0.113507	35.2909	40.6798	25.7159	20.1299	39.7102	43.5491	40.4239	33.7629	55.7582	62.6447	39.5789	47.7732	52.5054	60.5445
Atpif1	214.468	0.289025	0.170796	0.0111139	0.113507	202.01	161.124	230.274	207.703	157.6	176.809	156.377	172.566	253.142	245.358	350.213	272.484	206.271	210.617
Dcakd	433.119	-0.231411	0.118612	0.011109	0.113507	423.491	548.779	419.636	458.412	475.281	533.04	480.832	516.448	392.538	380.218	315.431	386.609	339.41	393.539
4732415M23Rik	2.51226	0.0889097	0.185744	0.0111531	0.113831	2.43386	0.797643	1.1689	0	2.48189	0.870981	0	0	3.34549	6.96052	3.59808	6.19282	2.81279	4.50863
Oxld1	328.48	0.343988	0.240215	0.0111775	0.114003	299.364	181.863	273.524	289.138	228.334	360.586	251.054	221.335	328.973	302.783	561.3	462.692	513.803	323.977
Ext1	998.097	0.239549	0.125451	0.0112469	0.114556	910.262	776.107	682.64	925.973	1005.16	1035.6	897.836	1326.76	1238.95	931.839	1238.94	1028.89	932.909	1041.49
Mob1b	861.699	-0.26016	0.14351	0.0112443	0.114556	1226.66	972.327	891.874	793.299	1090.79	924.982	860.604	977.874	582.116	837.002	669.242	622.821	790.394	823.791
Ubtd1	457.39	0.305156	0.189861	0.0112829	0.114615	539.099	381.274	457.041	384.297	348.705	346.651	260.628	633.993	382.501	700.402	584.088	430.844	495.989	457.948
Tmem177	213.139	0.304085	0.18817	0.0112804	0.114615	178.888	149.159	136.762	161.954	198.551	251.714	191.482	147.556	283.252	206.205	262.66	254.79	265.34	295.637
Rdh10	797.569	0.189873	0.0892134	0.0112803	0.114615	832.379	693.95	798.361	703.63	770.626	721.172	625.507	742.784	953.465	779.578	883.928	843.109	925.408	892.065
4931429L15Rik	14.5056	-0.0426448	0.155733	0.0112646	0.114615	35.2909	90.1337	14.0268	29.2798	4.96377	0	2.12757	15.0057	4.46066	2.61019	3.59808	0	0.937597	0.64409
Nat1	105.108	0.413424	0.472482	0.0113217	0.114932	124.127	43.8704	79.4855	59.4746	53.3606	127.163	51.0618	61.2735	84.7525	107.018	237.473	135.357	195.02	112.072
Rcc2	606.077	-0.204946	0.0995807	0.0114061	0.115711	797.088	696.343	550.554	721.015	636.604	594.009	616.996	583.973	596.613	581.203	466.551	555.585	559.745	528.798
Prss36	123.398	0.271876	0.154969	0.0114214	0.115789	82.7511	94.1219	122.735	111.629	127.817	115.841	97.8684	100.038	150.547	130.51	179.904	148.628	143.452	121.733
Gm14327	21.7148	0.388705	0.330727	0.0114608	0.116111	21.9047	19.1434	24.547	19.2149	16.1323	9.58079	8.51029	26.2601	22.3033	26.972	25.1865	20.3478	27.1903	36.7131
Dhdh	5196.63	0.227812	0.116805	0.0115252	0.116685	3486.5	5374.52	4362.35	4658.23	6029.74	4803.46	4000.9	6237.39	5791.05	5693.7	5500.26	5402.8	5357.43	6054.45
1700049G17Rik	119.25	0.332663	0.227665	0.0115708	0.117068	68.148	90.9313	85.33	79.6044	132.781	110.615	124.463	90.0345	103.71	142.691	125.933	146.858	201.583	166.819
Mtdh	1961.81	-0.177618	0.0823976	0.0116243	0.117531	2135.71	1815.44	2252.48	2029.46	2017.77	2391.71	2089.28	2118.31	1862.32	1629.63	1779.85	1833.08	1818.94	1691.38
Etnk1	3356.03	-0.230799	0.119754	0.0116462	0.117674	4447.87	3417.1	3317.35	2795.3	3556.54	4252.13	4121.11	3238.74	2437.75	3052.19	3209.49	2912.4	2843.73	3382.76
Insl6	4.89291	0.104758	0.201766	0.0117213	0.118354	3.65079	0.797643	0	0.914993	2.48189	3.48392	6.38272	1.25048	2.23033	9.57071	5.9968	7.07751	15.0015	9.66135
Rps5	1706.31	-0.251197	0.137524	0.0117871	0.118939	2135.71	1954.23	2139.09	2104.48	1846.52	1625.25	1518.02	1658.13	1968.26	1114.55	1536.38	1504.86	1521.72	1261.13
Atp8b5	16.0692	0.306381	0.879224	0.0118062	0.119052	9.73543	8.77408	5.84452	10.9799	3.72283	13.9357	22.3395	12.5048	23.4184	33.9325	37.1801	10.6163	17.8143	14.17
Wwp1	2770.32	0.223107	0.114022	0.0118579	0.119286	2157.61	2562.83	2954.99	2582.11	2639.49	2424.81	2164.81	2991.14	3135.84	2608.45	3983.07	2635.49	3113.76	2830.13
Sirt7	664.592	0.194301	0.0931967	0.0118608	0.119286	616.983	640.508	562.243	597.491	616.749	613.171	623.379	613.985	671.329	695.182	846.748	759.948	826.96	619.615
4933416M06Rik	6.04526	0.117186	0.216972	0.0118424	0.119286	1.21693	1.59529	4.67562	4.57497	2.48189	5.22589	3.19136	2.50096	3.34549	25.2319	9.59487	4.42344	5.62558	10.9495
Tbxa2r	21.5074	-0.395391	0.631309	0.0118499	0.119286	23.1216	47.061	38.5738	16.4699	19.8551	20.0326	29.786	5.00191	12.2668	6.96052	23.9872	24.7713	19.6895	13.5259
Mafg	1142.64	0.243673	0.130279	0.0118972	0.119548	1024.65	1069.64	916.421	1192.24	1289.34	768.205	857.412	1264.23	1121.86	1562.64	1260.53	1135.06	1291.07	1243.74
Ywhaz	2555.9	-0.251559	0.138147	0.0119028	0.119548	2410.74	3326.17	3090.58	3005.75	2856.65	2692.2	2579.68	3166.21	2348.54	2280.44	2434.7	1826	1813.31	1951.59
Ccdc159	57.3105	0.355636	0.270779	0.0119888	0.120286	30.4232	41.4775	40.9116	39.3447	44.674	49.6459	77.6564	46.2677	50.1824	90.4867	56.3699	62.8129	80.6333	91.4608
Dennd5a	635.368	-0.242654	0.130775	0.011992	0.120286	793.437	843.907	670.951	662.455	704.856	611.429	652.101	767.794	467.254	546.401	489.339	545.853	497.864	641.514
Rabggtb	538.682	-0.226337	0.117053	0.0120101	0.120387	505.025	591.054	649.911	574.616	627.917	559.17	639.336	631.492	540.855	468.965	374.2	468	478.174	432.828
Wwox	62.632	0.34061	0.247208	0.0120658	0.120733	47.4602	70.1926	40.9116	43.0047	48.3968	40.9361	65.9548	90.0345	113.747	72.2154	64.7654	50.4273	53.443	75.3585
Rev1	180.736	0.253877	0.140328	0.0120685	0.120733	141.164	177.077	181.18	134.504	160.082	187.261	135.101	243.843	186.232	234.917	147.521	208.787	188.457	204.177
3830408C21Rik	10.1367	0.227506	0.500103	0.0120562	0.120733	6.08464	7.17879	1.1689	3.65997	14.8913	7.83883	6.38272	6.25239	8.92131	14.7911	9.59487	12.3856	23.4399	19.3227
Mrpl49	565.286	0.215434	0.108746	0.0120872	0.12084	453.914	444.287	489.771	567.296	589.448	559.17	482.959	475.182	722.626	606.435	644.056	622.821	600.999	655.039
Supt5	686.102	-0.22883	0.119454	0.0120999	0.120888	834.813	794.453	710.694	677.095	759.457	717.689	798.904	797.805	579.885	705.623	453.358	614.859	555.995	604.8
Golt1b	128.555	-0.351891	0.273637	0.0121364	0.121172	275.026	98.9078	141.437	167.444	127.817	126.292	139.356	66.2754	144.971	81.7861	125.933	107.047	114.387	83.0876
Trhde	119.262	0.392503	0.420349	0.0122121	0.121847	68.148	80.562	93.5123	146.399	125.335	53.1299	57.4445	166.314	215.227	138.34	238.672	93.777	130.326	62.4767
Gm15545	36.5272	0.36766	0.301354	0.0122609	0.121978	29.2063	32.7034	15.1958	21.0448	28.5417	30.4843	45.7428	36.2639	34.5701	35.6727	33.5821	46.0038	63.7566	58.6122
Sytl1	130.016	0.329901	0.231576	0.0122441	0.121978	97.3543	86.9431	108.708	86.9244	96.7936	145.454	129.782	93.7859	104.825	127.9	205.09	183.131	203.458	150.073
2310008H04Rik	67.085	0.262543	0.149268	0.0122482	0.121978	54.7618	67.002	59.6141	64.0495	65.77	46.162	53.1893	75.0287	71.3705	80.916	89.9519	72.5445	73.1325	65.6972
Gjb2	11022.6	-0.259467	0.143475	0.0122655	0.121978	11582.7	11117.6	9621.25	13606.9	14371.4	12937.6	13113.3	13466.4	9697.47	10053.6	8983.2	10393.3	7538.28	7834.07
Itih2	10942.8	-0.284954	0.175022	0.0122523	0.121978	12612.2	15147.2	10887.2	11100.7	14213.8	11507.4	11899.5	12836.2	12356	8102.04	8818.89	10242.9	6331.59	7142.96
Glod4	795.651	0.184575	0.0876587	0.0123224	0.122383	704.602	645.294	690.822	785.064	809.095	834.4	671.25	851.576	1001.42	806.55	868.336	790.912	825.085	854.707
Gtf3c1	1094.12	-0.27199	0.16057	0.0123215	0.122383	954.072	1583.32	1064.87	971.723	1214.88	1427.54	1445.69	1070.41	1030.41	1024.94	687.233	1025.35	762.266	1055.02
Cc2d1b	163.814	0.292354	0.181023	0.0123444	0.122522	118.042	136.397	142.606	111.629	124.094	172.454	177.652	148.807	171.735	180.103	128.331	224.711	216.585	240.246
Dnajb4	1423.06	-0.326136	0.231572	0.0123655	0.122651	2730.79	1645.54	1602.57	1731.17	1388.62	1517.25	1076.55	1101.67	1920.31	1035.38	1211.35	1043.05	944.16	974.508
Noc4l	103.972	-0.244333	0.133354	0.0123746	0.12266	141.164	108.48	119.228	109.799	106.721	97.5499	126.591	102.539	99.2496	97.4473	89.9519	99.9699	71.2573	85.664
Slc39a8	957.897	-0.22337	0.11564	0.0123936	0.122769	1306.98	910.909	926.941	1050.41	1046.12	1100.92	1025.49	745.285	862.022	763.917	1063.83	982.889	873.84	751.009
Zc3h8	64.5588	0.318161	0.215494	0.0124175	0.122925	64.4972	78.9667	57.2763	41.1747	42.1921	37.4522	55.3169	90.0345	60.2189	80.046	62.3667	80.5067	90.0093	63.7649
Ptrf	251.917	-0.31482	0.210941	0.0124443	0.12311	298.147	279.175	323.786	305.608	287.899	256.068	298.924	202.578	188.463	149.651	229.078	376.878	142.515	188.074
3830406C13Rik	356.273	0.277657	0.16592	0.0125096	0.123675	225.132	210.578	319.111	331.228	376.006	357.102	341.476	282.608	401.459	433.292	464.152	414.034	376.914	454.728
Dnaic1	2.97832	0.0741414	0.173373	0.0125326	0.123741	1.21693	1.59529	1.1689	3.65997	0	0	0	2.50096	3.34549	1.74013	16.791	1.76938	4.68798	3.22045
Smim1	42.7085	-0.351049	0.276936	0.012529	0.123741	69.3649	61.4185	43.2494	39.3447	38.4692	57.4848	47.8704	38.7648	27.8791	22.6217	28.7846	51.312	46.8798	24.4754
Trappc12	530.238	0.204546	0.101497	0.0125409	0.123742	419.84	439.502	485.095	481.286	451.703	584.428	525.511	495.19	589.922	573.373	527.718	621.052	556.932	671.786
Slc25a33	647.388	-0.382834	0.433154	0.0125807	0.124054	541.533	1243.53	949.15	1064.14	1089.55	465.104	321.264	922.853	507.4	472.445	441.364	352.106	329.096	363.911
Cyp2c39	49.2753	0.182492	0.341835	0.0126046	0.124209	18.2539	43.8704	37.4049	10.0649	29.7826	45.291	39.3601	37.5144	44.6066	35.6727	15.5917	93.777	73.1325	165.531
Hhat	13.0355	0.375574	0.643054	0.0126603	0.124555	12.1693	7.17879	5.84452	4.57497	7.44566	11.3228	15.9568	11.2543	24.5336	6.96052	17.9904	22.1172	19.6895	15.4582
Plcxd2	4707.96	-0.308647	0.219353	0.0126643	0.124555	7291.83	4608.78	5278.77	6167.97	6688.68	4817.4	3603.05	2425.93	5096.3	4219.81	4766.25	2641.68	4462.96	3842
Npr3	81.7783	-0.320979	0.223775	0.0126504	0.124555	110.74	110.872	147.282	75.9444	85.6251	75.7754	63.8272	72.5278	73.6008	53.944	56.3699	88.4689	59.0686	70.8499
Hdac11	1482.43	0.310258	0.206449	0.0126793	0.124621	1583.22	1004.23	995.906	1472.22	1583.44	1164.5	923.367	1029.14	1544.5	1540.01	2313.56	1754.34	2138.66	1706.84
Haus8	43.5552	0.350041	0.270319	0.0127169	0.124909	21.9047	34.2987	35.0671	48.4946	33.5055	39.1942	34.0412	37.5144	54.643	43.5032	41.9776	53.966	44.067	87.5962
Ttyh1	50.3103	-0.226855	0.475492	0.0127426	0.125	125.344	43.0727	66.6275	134.504	24.8189	39.1942	31.9136	37.5144	26.7639	33.0625	59.968	27.4254	41.2543	12.8818
Ube2s	182.725	-0.331072	0.243046	0.0127411	0.125	290.846	192.232	227.936	308.353	181.178	141.099	164.887	146.306	194.039	115.719	203.891	145.974	149.078	96.6135
Pabpc4	512.132	-0.191413	0.093052	0.0127779	0.125265	643.755	561.541	495.615	592.916	505.064	514.75	558.488	537.706	463.908	448.953	444.962	515.774	481.925	404.488
Rep15	4.8858	-0.135168	0.241843	0.0127903	0.125306	8.5185	3.98822	9.35123	4.57497	9.92755	4.35491	7.44651	7.50287	4.46066	1.74013	1.19936	0.884689	1.87519	2.57636
Pura	653.388	-0.194581	0.0952028	0.0128033	0.125352	698.517	752.975	725.889	745.72	727.193	681.107	619.124	706.52	632.298	595.124	495.335	651.131	509.115	607.377
Atoh8	651.237	-0.327475	0.696231	0.0128741	0.125887	1455.45	951.589	446.521	618.535	1118.09	704.624	610.614	1044.15	681.365	271.46	514.525	258.329	214.71	227.364
Slc25a25	9661.38	-0.353666	0.618789	0.0128747	0.125887	29066.3	4310.47	3689.06	11909.6	8695.29	14261.4	14996.2	5793.47	7106.94	7466.03	9381.39	6767.87	6216.27	5599.07
Hip1r	737.723	-0.36471	0.330936	0.0128934	0.12599	797.088	1300.96	1103.45	1057.73	873.624	564.396	593.593	860.329	647.91	756.086	740.005	342.375	366.6	323.977
Zswim4	205.27	-0.252472	0.142388	0.0129277	0.126243	243.386	269.603	189.362	220.513	282.935	202.939	198.928	213.832	161.699	187.064	131.93	207.017	168.767	195.803
Gramd1c	872.191	0.307369	0.205053	0.0129362	0.126245	644.972	524.849	641.728	616.705	619.231	1001.63	1091.45	1116.68	992.496	1301.62	815.564	769.679	1181.37	892.709
Smad4	795.03	-0.185189	0.0892626	0.0130405	0.127099	859.151	1037.73	841.611	840.879	878.588	776.915	757.416	776.547	758.312	662.989	825.159	731.638	709.761	673.718
Tcp11l2	536.16	-0.329526	0.245113	0.0130352	0.127099	543.967	794.453	594.972	912.248	764.421	342.296	473.385	647.748	398.114	421.111	522.921	371.569	373.163	345.876
Chi3l1	6.66828	0.0610114	0.164746	0.0130568	0.127175	4.86771	2.39293	3.50671	0.914993	0	2.61294	3.19136	7.50287	1.11516	9.57071	2.39872	0.884689	0.937597	53.4595
Bmp4	103.321	-0.359573	0.311008	0.0130656	0.12718	195.925	119.647	92.3434	182.084	81.9023	106.26	97.8684	113.794	74.716	62.6447	41.9776	101.739	71.2573	104.343
Pipox	4196.77	0.25888	0.148217	0.013089	0.127326	3054.49	4424.53	3611.91	3865.85	4587.77	2914.3	3342.42	5569.63	5928.21	4820.16	4155.78	4593.31	4385.14	3501.27
A930005H10Rik	100.484	0.281675	0.173275	0.0130983	0.127335	63.2803	96.5149	86.4989	77.7744	80.6613	72.2914	128.718	106.291	138.28	128.77	92.3507	109.701	120.012	105.631
Egr1	3530.62	-0.101476	0.197397	0.0131194	0.127375	411.322	4836.91	3382.81	3582.2	8018.98	10112.1	5348.72	929.106	705.899	3331.48	3529.71	2687.69	1612.67	939.083
Col12a1	84.6675	-0.190431	0.359686	0.013116	0.127375	266.507	35.0963	67.7964	178.424	73.2157	100.163	72.3375	135.052	28.9943	46.1134	28.7846	39.811	52.5054	60.5445
Srbd1	250.203	0.306997	0.206311	0.0131348	0.127387	105.873	245.674	247.808	191.234	244.466	256.068	181.908	290.111	371.35	320.184	253.065	235.327	230.649	329.13
Zfp110	867.044	-0.26485	0.154716	0.0131374	0.127387	772.75	1148.61	1099.94	1095.25	1192.55	778.657	743.587	941.61	793.997	726.504	849.146	721.022	676.007	599.004
1810012K16Rik	8.8334	0.254593	0.581294	0.0131508	0.127436	12.1693	3.98822	4.67562	7.31995	4.96377	1.74196	7.44651	15.0057	13.382	6.96052	7.19616	14.155	15.0015	9.66135
Mettl7b	13348.7	-0.229006	0.123301	0.0131744	0.127583	15020.5	17537.8	14416.1	15535.7	14846.6	14410.4	11385.7	11379.4	16254.6	11077.7	10577.1	12038.8	10204.8	12196.5
Spin1	2954.97	-0.27869	0.171218	0.0131907	0.12764	4193.54	3137.13	3641.14	3705.72	3539.17	2712.24	2585	2904.86	2725.46	2249.12	3706.02	2251.53	2101.15	1917.46
Pcdh1	1962.78	-0.300328	0.20315	0.0131972	0.12764	2091.9	3090.87	1943.89	1689.99	2573.72	2048.55	2453.09	2300.88	1383.92	1781.89	1045.84	1906.5	1239.5	1928.41
Stoml1	112.064	0.326679	0.237612	0.0132248	0.127746	62.0633	74.9785	82.9922	86.9244	89.3479	105.389	145.739	85.0325	91.4435	137.47	139.126	138.011	180.956	149.429
Ndufaf1	425.215	0.182717	0.0877605	0.013225	0.127746	383.332	385.262	377.556	430.047	411.993	398.038	362.751	460.176	519.667	488.976	455.756	412.265	383.477	483.712
Nampt	2140.46	0.346297	0.279373	0.0132451	0.127859	1255.87	2261.32	2701.34	2238.99	1702.57	1001.63	882.943	3074.93	3034.36	2033.34	2694.96	2140.95	2353.37	2589.89
Uroc1	6316.52	0.212823	0.109521	0.013302	0.128298	5080.68	6986.56	4947.97	5480.81	6630.36	5484.57	5472.12	7449.1	6945.24	7939.34	6831.55	6190.17	5601.2	7391.58
Atox1	556.145	0.202028	0.101215	0.013316	0.128298	498.941	516.873	450.028	605.726	491.414	489.491	502.107	571.469	684.711	547.271	581.689	537.006	575.684	733.618
Acsl3	400.184	-0.292771	0.187195	0.0133078	0.128298	590.21	458.645	444.183	334.888	450.462	442.458	490.406	350.134	394.768	230.567	410.181	468.885	255.964	280.823
Klf1	122.796	0.301881	0.200655	0.0133572	0.12855	90.0527	103.694	74.8098	94.2443	104.239	108.002	151.058	116.295	150.547	116.589	124.733	163.667	207.209	114.004
Ttc39a	18.7983	0.113623	0.211885	0.0133719	0.12855	6.08464	11.167	17.5336	2.74498	9.92755	14.8067	12.7654	7.50287	22.3033	29.5822	16.791	8.84689	8.43837	94.6812
Naa25	236.064	-0.242471	0.134331	0.0133595	0.12855	212.962	242.484	288.719	209.533	268.044	309.198	306.371	252.597	194.039	226.217	164.312	226.48	197.833	206.109
Ralgps2	523.959	-0.250996	0.142675	0.0133761	0.12855	519.628	581.482	499.122	514.226	613.026	725.527	648.91	413.908	444.951	404.58	407.782	457.384	435.045	669.854
Rtn4ip1	595.301	0.318209	0.226499	0.0134346	0.128579	402.803	285.556	345.996	507.821	518.714	837.884	562.743	578.972	782.845	800.46	635.66	674.133	632.878	767.755
Exoc4	214.957	0.304376	0.205029	0.0134478	0.128579	164.285	156.338	136.762	153.719	233.297	229.939	194.673	240.092	260.948	358.467	224.28	199.055	161.267	296.281
Cdk10	260.581	0.184569	0.0892883	0.0134271	0.128579	229.999	212.971	234.95	257.113	227.093	263.907	256.373	285.109	305.555	301.042	260.261	250.367	281.279	282.111
Mier2	158.343	-0.243124	0.135519	0.0134504	0.128579	212.962	149.957	155.464	161.954	160.082	184.648	208.502	117.545	129.359	120.939	167.91	154.821	161.267	131.394
Lhfp	228.252	-0.248569	0.140884	0.013438	0.128579	281.11	229.721	299.239	240.643	265.562	195.1	271.266	215.082	194.039	153.131	263.859	215.864	193.145	177.769
Ect2	26.2937	-0.298523	0.67706	0.0134556	0.128579	18.2539	63.8115	53.7696	29.2798	21.096	30.4843	22.3395	5.00191	27.8791	26.972	27.5853	15.9244	12.1888	13.5259
Fga	127949	-0.334308	0.26003	0.0134056	0.128579	138854	149328	123908	140656	178198	157011	174860	173768	83896	159876	68825.2	91607.8	60164.6	90333
Chst14	33.1146	-0.335691	0.254006	0.0134331	0.128579	40.1586	47.061	31.5604	29.2798	43.433	42.6781	42.5515	20.0077	25.6488	26.972	19.1897	34.5029	20.6271	39.9336
Snx33	539.125	-0.263602	0.15563	0.0134896	0.128823	440.528	758.559	655.755	513.311	637.845	614.042	632.953	438.918	439.375	462.874	383.795	538.776	386.29	644.734
Apol9b	2284.54	0.340292	0.253437	0.0134984	0.128826	1291.16	1868.88	1997.66	2721.19	2780.95	1242.89	1158.46	1958.25	2865.97	2346.56	3782.78	2570.91	2830.6	2567.34
Snip1	440.492	-0.294463	0.194095	0.0135502	0.129239	618.2	534.421	633.546	531.611	464.113	404.135	359.56	490.188	421.532	416.761	436.567	321.142	289.717	245.398
Degs1	1612.63	-0.170459	0.0804407	0.0135673	0.129321	1908.14	1895.2	1643.48	1691.82	1781.99	1591.28	1563.77	1541.84	1391.73	1389.49	1745.07	1579.17	1421.4	1432.46
4930509E16Rik	2.90999	0.102234	0.198604	0.0136231	0.129771	0	0.797643	2.33781	1.82999	0	1.74196	3.19136	2.50096	6.69099	6.09045	3.59808	1.76938	3.75039	6.4409
Hsd3b3	6302.84	0.351651	0.287158	0.0136681	0.129855	4663.27	4996.44	6852.11	6489.13	6214.64	3863.67	2259.48	6031.06	9090.82	7833.19	11264.4	5900.88	8051.14	4729.55
Dhfr	1347.54	0.272232	0.164398	0.013662	0.129855	1406.77	926.862	1237.87	1243.48	1239.7	1191.5	943.579	1027.89	1459.75	1521.74	2172.04	1531.4	1685.8	1277.23
Dhx15	1259.86	-0.167681	0.0788032	0.0136748	0.129855	1378.78	1354.4	1479.83	1315.76	1420.88	1254.21	1216.97	1246.73	1109.59	1212	1370.87	1097.01	1105.43	1075.63
C5ar2	69.6169	-0.332924	0.256024	0.013672	0.129855	53.5448	98.9078	86.4989	99.7343	109.203	71.4205	59.5721	46.2677	36.8004	75.6956	58.7686	58.3895	41.2543	78.579
Pcdhgc3	101.641	-0.357636	0.338558	0.0136559	0.129855	122.91	145.969	130.917	101.564	140.227	67.9365	159.568	120.046	56.8734	84.3963	47.9744	94.6617	36.5663	113.36
Ttc8	58.3289	0.323923	0.238061	0.0137145	0.12998	34.074	43.8704	40.9116	61.3046	63.2881	59.2267	34.0412	37.5144	68.025	72.2154	85.1545	61.0435	82.5085	73.4263
1100001G20Rik	5631.01	0.292947	0.206768	0.0137332	0.12998	6252.58	2882.68	5554.63	5244.74	3802.25	5454.08	3982.82	5445.83	4842.04	7212.84	8503.46	6414	8177.72	5064.48
BC049762	11.0149	0.274529	0.644681	0.0136986	0.12998	8.5185	5.5835	3.50671	12.8099	7.44566	11.3228	3.19136	7.50287	16.7275	22.6217	19.1897	7.9622	16.8767	10.9495
Cpt1a	15806.2	-0.266048	0.159778	0.0137395	0.12998	13350.9	18424	18192.8	17617.3	19656.5	19644.1	18011	16972.7	16317.1	13013.6	9606.87	16027	9596.3	14856.6
Gstm3	186.997	-0.360481	0.356364	0.0137294	0.12998	137.513	215.364	165.984	276.328	320.163	149.809	340.412	115.044	129.359	127.9	223.081	92.8923	90.9469	233.161
Lnx2	596.025	-0.363782	0.417757	0.0137276	0.12998	1805.92	802.429	597.31	402.597	457.908	579.203	548.914	651.499	476.175	408.06	303.438	481.271	337.535	492.085
Gnb1	1304.64	-0.203146	0.102325	0.013777	0.130254	1446.93	1640.75	1421.39	1485.95	1533.81	1257.7	1141.44	1408.04	1294.71	1091.93	1150.19	1140.36	1036.98	1214.75
Rpgrip1	14.1429	0.320382	0.70321	0.0137857	0.130254	14.6031	7.97643	3.50671	8.23494	9.92755	13.0647	12.7654	11.2543	15.6123	33.9325	8.39551	14.155	16.8767	27.6959
Selenbp1	3417.69	0.285605	0.183732	0.0138147	0.130448	2376.66	3393.18	3891.28	3183.26	2998.12	2258.45	2374.37	5045.68	5023.82	3214.02	4466.41	3483.91	3204.71	2933.83
A830052D11Rik	11.3117	0.349023	0.60018	0.0139223	0.131381	9.73543	6.38115	14.0268	6.40495	4.96377	6.96785	8.51029	5.00191	14.4971	13.921	23.9872	13.2703	17.8143	12.8818
Tut1	313.231	-0.262835	0.157151	0.0139526	0.131586	401.586	391.643	434.832	331.228	305.272	306.585	298.924	316.371	316.707	358.467	212.287	253.021	241.9	216.414
Tmem8b	54.1611	0.345208	0.288583	0.0139861	0.13182	17.037	47.061	40.9116	31.1098	47.1558	55.7428	64.891	48.7687	60.2189	65.2549	51.5724	64.5823	73.1325	90.8167
A230028O05Rik	3.67918	0.115816	0.214353	0.0140196	0.132053	1.21693	3.19057	2.33781	0	0	4.35491	2.12757	5.00191	6.69099	6.09045	5.9968	4.42344	7.50077	2.57636
Prkag2	696.385	0.320853	0.238729	0.0140608	0.132233	321.269	739.415	706.018	494.096	676.314	542.621	541.468	1358.02	585.461	930.969	724.413	722.791	692.884	713.652
Rfesd	331.501	0.300852	0.205348	0.0140557	0.132233	334.655	201.804	273.524	301.948	233.297	349.263	261.692	301.365	328.973	370.648	646.455	354.76	384.415	298.214
Ppl	390.63	0.262525	0.57532	0.0140737	0.132233	382.116	375.69	343.658	237.898	205.997	176.809	185.099	1383.03	178.426	461.134	232.676	425.535	286.905	593.851
Zfp407	221.415	-0.241067	0.135243	0.0140679	0.132233	217.83	236.102	258.328	209.533	299.067	297.876	207.438	187.572	165.044	207.945	183.502	190.208	187.519	251.839
Gm3776	3.56005	0.0640923	0.166481	0.0141277	0.132658	2.43386	0.797643	2.33781	0	0	1.74196	2.12757	0	4.46066	2.61019	7.19616	2.65407	0.937597	22.5431
Bcl2l13	1591.81	-0.225278	0.121444	0.0141541	0.132742	1876.5	2012.45	1663.35	1529.87	1744.77	1824.71	1623.34	1799.44	1465.33	1388.62	1133.39	1393.39	1141.99	1688.16
Serpine3	17.1173	-0.352266	0.323309	0.0141504	0.132742	21.9047	21.5364	12.8579	23.7898	18.6141	20.9035	24.4671	17.5067	13.382	11.3108	14.3923	11.501	17.8143	9.66135
Dcaf17	434.363	0.177665	0.0858183	0.014258	0.13357	351.692	395.631	369.374	386.127	404.548	445.071	461.684	430.165	458.333	459.394	507.329	440.575	511.928	459.236
Gpr182	339.216	-0.327796	0.257866	0.0142601	0.13357	368.729	467.419	646.404	330.313	358.633	269.133	374.453	178.818	201.845	267.11	227.878	382.186	270.965	405.133
Cep290	70.0368	0.267975	0.163275	0.0142991	0.133664	60.8464	57.4303	57.2763	53.9846	76.9385	71.4205	49.998	75.0287	73.6008	97.4473	73.1609	62.8129	77.8205	92.749
Nlrp6	3127.19	0.248475	0.146078	0.0143014	0.133664	2365.71	3184.99	2314.43	3207.97	3160.68	2309.84	2738.19	3336.28	3947.68	4704.44	2623	3105.26	3643.5	3138.65
Otud6a	2.6057	0.0869053	0.183449	0.0142987	0.133664	1.21693	0.797643	0	1.82999	1.24094	0.870981	2.12757	2.50096	5.57582	4.35032	1.19936	0.884689	9.37597	4.50863
Stt3b	1992.51	-0.218429	0.116262	0.0143054	0.133664	2224.55	1994.91	2023.37	2173.11	2335.46	2403.04	2155.23	1816.95	2267.13	1385.14	1745.07	1849	1449.52	2072.68
Entpd5	4688.74	0.309277	0.220159	0.0143863	0.134084	2996.08	4034.48	3548.79	3469.65	3578.88	5682.28	4116.86	4824.35	4778.48	4694	3500.93	5969.88	5213.98	9233.67
F730035M05Rik	5.76418	0.0970464	0.192882	0.0144034	0.134084	3.65079	5.5835	3.50671	0	1.24094	4.35491	2.12757	11.2543	4.46066	24.3618	9.59487	2.65407	4.68798	3.22045
Nr1d1	1358.62	-0.139132	0.25068	0.0143812	0.134084	618.2	515.278	406.779	2296.63	3681.88	2721.82	2981.79	547.71	766.118	876.155	596.082	1356.23	948.848	707.211
Cul1	1051.55	-0.14893	0.0683655	0.0143799	0.134084	1056.29	1061.66	1120.98	1107.14	1104.44	1230.7	1114.85	1045.4	952.35	1124.99	969.082	908.576	959.161	966.135
Ubqln4	845.389	-0.184376	0.0905235	0.0143685	0.134084	995.447	1040.92	904.732	895.778	922.021	792.593	828.69	724.027	860.907	739.555	669.242	805.952	784.768	870.81
Aff4	4342.84	-0.271236	0.168881	0.0143974	0.134084	5333.8	5321.08	5493.85	5252.06	5261.6	4105.81	3703.04	5613.4	3425.78	3882.23	4357.27	2941.59	3130.64	2977.63
Casp8	672.562	-0.259085	0.155242	0.0144912	0.134818	816.559	599.828	770.308	669.775	634.122	1017.31	790.394	476.432	739.354	616.006	450.959	521.082	641.316	672.43
Wdr26	4715.19	-0.173826	0.0840772	0.0145395	0.135183	4808.08	5317.89	5143.18	5179.78	5187.14	4781.69	4973.2	5474.6	4179.64	4554.79	3700.02	4206.7	4314.82	4191.09
Rarg	124.136	-0.32043	0.244205	0.0145483	0.135183	94.9204	189.041	172.998	160.124	165.045	114.099	128.718	60.023	104.825	113.978	74.3603	146.858	83.4461	129.462
Stxbp3a	290.557	0.232122	0.128399	0.0145831	0.135423	216.613	268.806	244.301	268.093	258.116	285.682	273.393	252.597	344.586	359.337	422.174	308.756	301.906	263.433
Slc35a1	454.167	0.222511	0.120225	0.014669	0.135971	337.089	398.822	504.966	427.302	393.379	413.716	382.963	452.673	613.34	446.343	609.274	460.923	453.797	463.745
Tagln2	252.607	-0.272001	0.170179	0.0146663	0.135971	255.555	361.332	368.205	256.198	280.453	241.262	242.543	282.608	231.954	177.493	194.296	240.635	154.703	249.263
Scpep1	503.84	-0.288007	0.190576	0.0146528	0.135971	439.311	808.81	606.661	582.851	575.798	479.911	551.042	593.977	448.296	400.23	322.628	509.581	283.154	451.507
Stxbp4	69.2917	0.292974	0.19738	0.0147044	0.136216	36.5079	67.002	72.472	65.8795	69.4928	48.7749	52.1256	57.522	94.789	87.0065	82.7558	76.9679	62.819	95.9694
Nfs1	1051.55	0.23994	0.136125	0.0147343	0.136409	1030.74	765.738	1092.93	1129.1	853.769	945.886	720.184	1029.14	1236.72	1275.51	1462.02	1007.66	1172	1000.27
Blnk	27.9591	0.323437	0.569662	0.0147717	0.136672	6.08464	23.9293	33.8982	21.9598	17.3732	12.1937	25.5309	18.7572	44.6066	18.2714	64.7654	38.0416	31.8783	34.1368
Axin1	535.031	-0.219564	0.11805	0.014782	0.136684	784.919	658.853	467.562	521.546	584.484	578.332	520.192	463.928	466.139	506.378	452.158	545.853	453.797	486.288
Oxa1l	496.915	-0.197794	0.102042	0.014882	0.137525	445.396	587.863	514.318	491.351	596.894	568.751	572.317	475.182	518.551	412.411	430.57	522.851	398.479	421.879
Cetn2	211.36	0.240434	0.137173	0.0148925	0.137538	156.984	144.373	219.754	189.404	191.105	222.971	188.29	197.576	288.828	207.945	279.451	224.711	222.21	225.431
Adam21	2.73926	0.0951955	0.191006	0.0149302	0.137802	1.21693	0.797643	2.33781	1.82999	1.24094	0.870981	1.06379	7.50287	1.11516	2.61019	2.39872	2.65407	5.62558	7.08499
Ppp1r3f	19.0079	-0.350528	0.381543	0.0149481	0.137883	21.9047	32.7034	35.0671	21.9598	21.096	14.8067	15.9568	16.2562	18.9578	16.5312	16.791	7.07751	12.1888	14.8141
Fam118a	55.8749	0.339793	0.304771	0.0149703	0.138004	47.4602	22.334	39.7427	34.7697	26.0598	75.7754	64.891	56.2715	60.2189	62.6447	80.3571	63.6976	77.8205	70.2058
Fabp2	3123.8	0.335585	0.277007	0.014991	0.138026	3082.48	1432.57	2255.98	3538.28	2249.83	3250.5	1859.5	1999.52	3523.92	3515.93	5615.4	3628.99	4727.36	3052.99
Tagln3	7.50373	0.14354	0.254077	0.0149874	0.138026	7.30157	7.97643	3.50671	3.65997	3.72283	1.74196	4.25515	17.5067	7.80615	13.051	10.7942	0.884689	11.2512	11.5936
Srsf9	464.822	-0.192306	0.0971781	0.0150053	0.138075	451.48	528.04	454.704	571.871	538.569	453.781	520.192	488.937	477.29	442.863	414.978	405.188	362.85	396.759
Ifnar1	1160.78	-0.178931	0.0878185	0.0150387	0.138298	1443.28	1198.06	1286.96	1297.46	1195.03	1235.92	1081.87	904.096	1153.08	1000.57	1097.41	1040.39	1098.86	1217.97
Psmd9	1074.45	-0.277885	0.18074	0.0150627	0.138434	1409.2	1136.64	1229.69	1604.9	1386.13	942.402	868.05	1222.97	1009.22	841.353	1089.02	879.381	763.204	660.192
Acsl4	3215.4	-0.334271	0.476717	0.0151212	0.138887	3644.7	4311.26	6895.36	5164.22	3245.07	2603.36	2411.6	3980.27	2593.87	1583.52	4354.87	1508.39	1618.29	1100.75
Katnb1	22.2624	0.346599	0.333234	0.0151543	0.138997	23.1216	15.1552	9.35123	13.7249	14.8913	22.6455	23.4033	25.0096	32.3398	18.2714	29.984	28.31	18.7519	36.7131
Wwtr1	711.866	0.267138	0.166405	0.01516	0.138997	498.941	646.889	667.444	518.801	471.558	779.528	744.651	784.05	753.851	756.956	674.04	731.638	750.077	1187.7
Ubqln1	3062.85	-0.191667	0.0969153	0.0151644	0.138997	3356.29	3405.14	2936.29	3217.12	3499.46	3665.96	3120.09	3067.42	3287.5	3001.72	2529.45	2662.91	2208.98	2921.59
Gm8801	38.0512	-0.227876	0.447887	0.0151698	0.138997	59.6295	61.4185	56.1074	69.5395	44.674	28.7424	25.5309	56.2715	39.0307	22.6217	32.3827	15.0397	5.62558	16.1022
Slc13a2	11.3948	-0.163967	0.290512	0.0152015	0.139203	8.5185	17.5482	7.01342	13.7249	16.1323	20.0326	23.4033	13.7553	5.57582	0.870065	13.193	11.501	3.75039	4.50863
Polr3k	522.546	0.299253	0.212665	0.0152201	0.139289	501.374	293.533	489.771	514.226	426.884	467.717	381.899	375.144	689.172	622.096	941.497	488.348	644.129	479.847
Spag4	7.19173	0.120205	0.219342	0.0152409	0.139395	10.9524	2.39293	0	4.57497	1.24094	5.22589	5.31893	2.50096	10.0365	12.1809	3.59808	11.501	13.1264	18.0345
Rapgefl1	7.65207	0.151486	0.268693	0.0152718	0.139593	3.65079	6.38115	1.1689	6.40495	1.24094	7.83883	6.38272	2.50096	8.92131	17.4013	9.59487	13.2703	5.62558	16.7463
Ddx59	92.1577	0.257091	0.155114	0.0152896	0.139672	75.4496	88.5384	67.7964	58.5596	90.5889	97.5499	87.2305	100.038	94.789	103.538	80.3571	109.701	126.576	109.495
Txnrd3	113.8	0.235232	0.133472	0.015385	0.140374	107.09	93.3243	93.5123	109.799	104.239	102.776	98.9322	125.048	119.323	120.069	111.54	165.437	139.702	102.41
Irf2bp2	3516.75	-0.350508	0.380335	0.0153842	0.140374	6817.23	4974.9	3738.15	4870.51	4808.66	3301.02	1776.52	3810.21	3474.85	3246.21	3562.1	1549.98	1650.17	1654.02
Echs1	3483.72	0.199064	0.102882	0.0154125	0.140476	3127.51	3043.81	3465.8	3648.99	3282.3	3005.76	2696.7	3533.85	4294.5	3573.36	4703.89	3579.45	3540.37	3275.84
Clec2h	154.716	0.086904	0.18342	0.0154147	0.140476	99.7881	70.9903	51.4318	146.399	150.154	21.7745	23.4033	65.0249	158.353	80.046	741.204	127.395	345.036	85.0199
Kdr	475.871	-0.312323	0.240703	0.015457	0.140777	619.417	637.317	659.262	425.472	407.029	442.458	721.248	372.643	263.179	282.771	322.628	650.246	382.539	475.982
Nrg4	351.592	0.331168	0.479705	0.0155044	0.141018	154.55	340.594	406.779	261.688	392.138	117.582	156.377	643.996	381.386	618.616	633.262	242.405	254.089	318.825
Morc3	519.635	0.215061	0.115826	0.0155166	0.141018	563.438	502.515	547.047	407.172	496.377	395.425	375.517	577.721	608.88	588.164	627.265	544.084	556.932	484.356
Rad51c	17.7692	-0.125592	0.226085	0.0155326	0.141018	43.8094	37.4892	36.236	28.3648	14.8913	5.22589	6.38272	13.7553	18.9578	14.7911	15.5917	5.30813	2.81279	5.15272
Lzts2	336.345	-0.26836	0.170873	0.0155393	0.141018	293.28	436.311	396.258	278.158	411.993	408.49	445.727	401.404	215.227	316.704	221.881	302.564	269.09	311.74
Tuba4a	1623.78	-0.276786	0.179631	0.0155224	0.141018	3146.98	1687.02	1383.98	1753.13	1670.31	1619.15	1691.42	1581.86	1688.36	1207.65	1378.06	1358	1217	1350.01
Dnd1	15.2229	-0.314448	0.5262	0.0155194	0.141018	31.6401	23.1317	19.8714	20.1299	18.6141	7.83883	13.8292	13.7553	7.80615	14.7911	13.193	7.07751	15.0015	6.4409
Olfr20	4.10813	-0.0806243	0.177781	0.0155585	0.141107	6.08464	8.77408	17.5336	1.82999	3.72283	4.35491	1.06379	5.00191	3.34549	0	2.39872	0.884689	1.87519	0.64409
Dpy30	135.888	0.23154	0.13022	0.0155723	0.141148	102.222	114.861	109.877	136.334	120.372	148.067	115.953	136.302	136.05	143.561	191.897	163.667	131.264	152.005
Hdgfrp2	285.123	0.225379	0.124788	0.015604	0.141266	243.386	236.9	234.95	240.643	250.671	298.747	286.159	352.635	257.603	388.919	239.872	307.872	330.034	323.333
B3gnt1	475.747	0.198729	0.102715	0.0155969	0.141266	405.237	467.419	424.312	442.857	482.727	440.716	379.772	561.465	539.74	466.355	417.377	607.781	466.923	557.782
Rhbdl1	93.6223	0.2456	0.143878	0.0156407	0.141474	86.4019	88.5384	82.9922	88.7544	84.3841	77.5173	73.4013	88.784	84.7525	113.978	83.9551	111.471	114.387	131.394
Zfp251	55.9764	-0.270668	0.174594	0.0156456	0.141474	73.0157	66.2044	73.6409	46.6647	64.5291	54.0008	67.0186	50.0191	47.9521	45.2434	57.5692	57.5048	38.4415	41.8658
Rab32	823.609	-0.223629	0.123719	0.0156567	0.141489	1175.55	803.227	755.112	775.914	855.01	994.661	994.641	665.255	681.365	665.6	891.124	833.377	714.449	725.245
R3hcc1	164.505	0.241618	0.140511	0.0157382	0.1419	159.418	119.647	126.242	140.909	152.636	189.003	134.037	142.555	151.662	195.765	190.698	208.787	208.146	183.566
Mir5100	2.4112	0.0906231	0.186691	0.0157281	0.1419	0	2.39293	0	0.914993	0	1.74196	2.12757	3.75144	5.57582	3.48026	1.19936	5.30813	4.68798	2.57636
Stk11	1004.73	-0.175571	0.0867182	0.0157396	0.1419	1150	1109.52	1098.77	1208.71	1135.46	990.306	859.54	895.343	985.805	973.603	864.738	1006.78	910.406	877.251
Heyl	33.1523	-0.332855	0.298976	0.0157119	0.1419	40.1586	35.894	29.2226	38.4297	58.3243	32.2263	46.8066	15.0057	17.8426	26.972	29.984	37.1569	18.7519	37.3572
Sf3b4	172.835	-0.236008	0.135639	0.015784	0.142131	205.661	247.269	170.66	167.444	172.491	177.68	199.992	190.073	179.541	157.482	129.531	138.011	133.139	150.717
Ocstamp	47.4381	-0.334852	0.453836	0.0157836	0.142131	34.074	44.668	46.7562	44.8347	44.674	114.97	86.1667	27.5105	24.5336	63.5147	27.5853	25.656	32.8159	46.3745
Tkt	1597.07	-0.227695	0.128149	0.0158326	0.14246	1968.99	1897.59	1620.1	1224.26	1727.39	2103.42	1813.76	1451.81	1605.84	1588.74	1184.97	1450.01	1198.25	1523.92
Ubfd1	1058.91	-0.252897	0.153768	0.0158487	0.14246	1668.41	986.685	1175.92	1451.18	1208.68	968.531	862.731	876.585	1012.57	869.195	1113.01	833.377	922.595	875.318
Isg20	86.0442	-0.330352	0.300249	0.015842	0.14246	150.899	86.1455	119.228	157.379	59.5653	82.7432	69.1461	45.0172	66.9099	61.7746	69.5628	63.6976	65.6318	106.919
Igsf10	38.4329	-0.337226	0.342028	0.0159562	0.143341	40.1586	46.2633	66.6275	42.0897	60.8062	21.7745	52.1256	28.761	28.9943	31.3223	20.3891	25.656	21.5647	51.5272
Abcb8	509.772	0.206146	0.109127	0.0160093	0.143648	402.803	419.56	441.846	436.452	443.017	546.976	551.042	582.723	638.989	569.022	581.689	528.159	442.546	551.985
Srpx2	34.8664	-0.289894	0.20407	0.0160075	0.143648	38.9417	41.4775	53.7696	44.8347	32.2645	29.6134	40.4239	31.262	27.8791	28.7121	33.5821	29.1947	27.1903	28.984
2700099C18Rik	4.04563	0.11524	0.212818	0.0160366	0.143807	0	3.19057	2.33781	0.914993	3.72283	3.48392	2.12757	1.25048	2.23033	6.09045	8.39551	7.07751	9.37597	6.4409
Zbtb7b	2888.22	-0.201557	0.106735	0.0160545	0.143883	3569.25	2611.48	2755.11	2891.38	3458.51	3600.64	3136.04	2904.86	2079.78	2694.59	2563.03	2914.17	2735.91	2520.32
Rprd2	697.265	-0.221583	0.122705	0.0160767	0.143996	671.744	1007.42	765.632	639.58	887.274	688.946	710.61	752.788	641.219	672.56	594.882	561.778	597.249	570.02
Hs1bp3	259.722	0.234179	0.134171	0.016108	0.144106	206.878	221.745	229.105	236.068	227.093	262.165	239.352	213.832	249.797	299.302	277.052	316.719	263.465	393.539
Acsm1	3637.89	0.206377	0.109634	0.0161012	0.144106	2464.28	3583.81	3561.65	3312.28	3813.42	3281.86	3122.21	4025.29	4767.33	4403.4	3569.29	3675	3681.94	3668.74
Zcwpw1	18.2436	0.337342	0.350765	0.0161812	0.144505	13.3862	13.5599	14.0268	17.3849	17.3732	15.6777	7.44651	32.5124	20.073	28.7121	16.791	17.6938	25.3151	15.4582
Gbp6	301.082	0.330612	0.430559	0.0161772	0.144505	128.994	122.837	187.025	281.818	395.861	208.165	271.266	126.298	359.083	336.715	370.602	384.84	407.855	633.785
Pcsk4	593.162	0.316056	0.259573	0.0161692	0.144505	405.237	291.14	302.746	573.701	429.366	647.139	745.715	608.983	567.619	552.491	814.365	905.037	890.717	570.02
Gsk3a	627.884	-0.180338	0.0902687	0.0162132	0.144706	719.205	740.213	652.248	675.265	673.832	641.042	628.698	666.505	607.765	594.254	453.358	607.781	534.43	595.783
Lsr	3422.64	-0.229072	0.130205	0.0162416	0.144788	3548.56	4173.27	4566.91	3054.25	3734	3747.83	3674.32	3597.63	3486	3143.54	3521.32	2880.55	2528.7	2260.11
3230401D17Rik	367.31	-0.263771	0.167694	0.0162324	0.144788	326.137	552.767	520.162	441.027	385.933	378.006	302.115	333.878	403.689	345.416	341.817	289.293	262.527	259.568
Gm13034	75.8257	-0.318395	0.272228	0.0162818	0.145061	108.307	98.9078	104.032	53.0696	111.685	87.0981	68.0824	101.289	42.3762	59.1644	38.3795	73.4292	48.755	66.9854
Ednrb	312.346	-0.218062	0.120353	0.016321	0.145325	349.258	366.916	412.623	334.888	369.801	280.456	288.286	367.641	268.755	280.161	262.66	254.79	261.589	275.026
4930471I20Rik	7.20811	0.149906	0.264394	0.0163372	0.145384	1.21693	3.19057	2.33781	3.65997	1.24094	13.0647	6.38272	6.25239	10.0365	12.1809	7.19616	8.84689	15.0015	10.3054
Cdnf	16.1449	0.31002	0.513536	0.0163957	0.145818	7.30157	7.17879	9.35123	7.31995	22.337	17.4196	12.7654	16.2562	10.0365	28.7121	23.9872	23.8866	15.0015	24.4754
Pnrc2	1124.03	0.213493	0.116344	0.0164364	0.146036	708.252	947.6	999.413	976.298	1093.27	1121.82	1264.84	1309.25	1112.93	1317.28	1201.76	1213.79	1320.14	1149.7
Helz2	3106.46	-0.311139	0.254702	0.0164394	0.146036	3131.16	3640.44	2937.46	2418.33	3092.43	4718.11	5713.6	2732.3	1717.35	3069.59	1444.03	2797.39	2804.35	3273.91
Aldh3a2	10980.4	0.312375	0.233658	0.0164519	0.146053	6593.32	8772.48	8116.87	9484.82	8749.89	14459.2	7706.07	8434.48	14471.5	12188.7	8271.98	14384.2	12859.1	19232.5
Mettl15	65.343	0.283304	0.19566	0.0164607	0.146053	55.9787	36.6916	45.5873	53.9846	59.5653	83.6142	54.2531	71.2773	59.1037	77.4358	91.1513	68.1211	76.8829	81.1553
Triap1	356.251	0.214159	0.116961	0.0164768	0.146111	397.936	295.128	351.84	367.827	315.2	273.488	254.245	342.631	424.878	412.411	393.39	345.913	398.479	414.15
2310022A10Rik	100.713	-0.236134	0.137451	0.0165105	0.146304	122.91	118.849	84.1611	92.4143	126.576	127.163	112.761	93.7859	78.0615	90.4867	76.759	90.2383	94.6973	101.122
Cnksr3	163.831	-0.314769	0.265053	0.0165179	0.146304	210.529	149.159	146.113	132.674	134.022	313.553	272.329	160.061	84.7525	113.108	127.132	160.129	140.64	149.429
Ccdc138	39.0986	0.283804	0.195957	0.0165306	0.146331	24.3386	35.894	38.5738	37.5147	35.9874	26.1294	35.105	32.5124	50.1824	51.3338	41.9776	42.4651	51.5678	43.7981
Taok3	1191.68	-0.308388	0.248847	0.0165405	0.146333	972.326	1442.14	886.029	782.319	1743.53	1897	2092.47	869.083	889.901	923.139	827.558	1168.67	1084.8	1104.61
Tmc6	123.526	0.276786	0.186229	0.0165623	0.146355	120.476	102.896	115.721	92.4143	111.685	96.6789	105.315	107.541	109.286	168.793	91.1513	150.397	163.142	193.871
Icam4	10.8203	-0.292492	0.515074	0.0165606	0.146355	19.4709	11.9647	19.8714	10.0649	12.4094	13.0647	9.57408	6.25239	7.80615	6.96052	8.39551	7.07751	14.064	4.50863
Letm1	991.662	0.249048	0.151474	0.0166589	0.147123	832.379	818.382	642.897	980.873	1051.08	924.982	854.221	1257.98	1399.53	1355.56	906.716	1015.62	836.336	1006.71
2310007B03Rik	2.25514	-0.0404768	0.154767	0.0166894	0.147135	18.2539	0	1.1689	0.914993	0	5.22589	3.19136	0	0	0	0	0.884689	0	1.93227
Trim39	340.63	-0.215456	0.118571	0.01668	0.147135	401.586	414.775	399.765	387.957	340.018	310.069	364.879	285.109	352.392	329.755	223.081	283.1	347.848	328.486
Aqp1	1763.81	-0.303653	0.23894	0.0166759	0.147135	2803.8	2329.12	2536.52	1803.45	1578.48	1418.83	1994.6	1793.19	912.204	1255.5	1241.34	2367.43	1205.75	1453.07
Agap2	209.733	-0.300309	0.485267	0.0167097	0.147228	161.851	102.098	243.132	185.744	138.986	540.008	477.64	165.063	121.553	203.595	147.521	125.626	144.39	179.057
Mmd2	95.5809	0.192124	0.349535	0.016725	0.147277	38.9417	78.1691	42.0805	55.8146	74.4566	87.9691	81.9116	41.2658	36.8004	111.368	317.83	77.8526	106.886	186.786
Hltf	254.886	0.252319	0.155668	0.0167671	0.147481	186.19	147.564	217.416	241.558	229.575	274.359	269.138	216.333	301.094	282.771	303.438	257.444	306.594	334.927
Hnrnpa0	2513.69	-0.203789	0.108904	0.0167676	0.147481	2772.16	3054.18	2656.92	2505.25	2958.41	2647.78	2585	2949.88	2277.17	2196.91	2504.26	2317.89	1803.94	1961.9
Fancg	38.3991	0.329439	0.347057	0.0167977	0.14766	26.7724	25.5246	18.7025	31.1098	52.1196	30.4843	26.5947	20.0077	34.5701	36.5427	62.3667	58.3895	60.9438	53.4595
Gcat	1132.35	-0.257214	0.165327	0.0168864	0.148354	1653.81	1166.15	1326.71	1239.82	1197.51	1261.18	1104.21	980.375	1041.56	796.109	1440.43	1003.24	995.728	646.022
Mcm5	16.4476	0.33246	0.332156	0.0169135	0.148376	10.9524	16.7505	5.84452	16.4699	14.8913	12.1937	12.7654	17.5067	18.9578	24.3618	23.9872	16.8091	16.8767	21.8991
Mettl10	99.927	0.31582	0.275476	0.0169184	0.148376	86.4019	45.4657	88.8367	96.0743	64.5291	97.5499	88.2943	71.2773	107.056	120.069	207.489	102.624	133.139	90.1726
Agpat5	194.765	0.235758	0.13852	0.016908	0.148376	147.248	125.23	197.545	204.959	171.25	182.906	180.844	217.583	246.451	208.816	267.457	191.978	193.145	191.295
Nid1	360.017	-0.263216	0.170808	0.0169721	0.148761	414.973	377.285	506.135	329.398	328.85	418.071	481.895	316.371	230.839	263.63	344.216	350.337	242.838	435.405
Pdk2	1859.4	0.274279	0.186141	0.0169854	0.148792	1174.34	2016.44	1516.07	1858.35	2038.87	1282.08	1278.67	2923.62	2502.43	1889.78	2210.42	1881.73	1522.66	1936.13
Skil	756.506	-0.3235	0.349286	0.0170247	0.14905	1751.16	956.374	805.375	492.266	756.975	893.627	791.457	1125.43	480.636	578.593	658.448	456.5	396.603	447.643
Ift122	43.4176	0.28472	0.201947	0.0170575	0.149079	35.2909	37.4892	28.0537	38.4297	43.433	27.8714	47.8704	52.5201	54.643	60.0345	47.9744	40.6957	37.5039	56.0358
Gtf2h5	493.019	0.229678	0.132715	0.0170527	0.149079	406.454	356.547	502.629	567.296	436.812	427.652	382.963	443.92	676.905	558.582	624.866	495.426	506.302	515.916
Clint1	1211.59	-0.227056	0.131063	0.0170428	0.149079	1201.11	1158.18	1297.48	1022.96	1278.17	1848.22	1576.53	1110.42	1031.53	969.252	1047.04	1167.79	1040.73	1212.82
Immt	1793.55	0.202684	0.108517	0.0171701	0.149976	1337.4	1478.03	1614.26	1743.06	1780.75	1812.51	1661.64	1975.76	2499.08	1825.4	1782.25	1950.74	1619.23	2029.53
Fra10ac1	123.127	0.231686	0.135004	0.0172304	0.150243	90.0527	98.9078	97.019	110.714	111.685	140.228	117.017	131.3	138.28	118.329	155.917	146.858	152.828	114.648
Cdk14	48.4191	-0.289023	0.21273	0.017223	0.150243	69.3649	49.4539	70.1342	59.4746	50.8787	40.0651	54.2531	31.262	36.8004	29.5822	44.3763	41.5804	58.131	42.5099
Dos	134.43	-0.294265	0.224596	0.0172166	0.150243	285.978	161.124	147.282	146.399	137.745	97.5499	119.144	127.549	124.898	107.018	111.54	103.509	104.073	108.207
Cnn1	4.59056	0.0531699	0.160252	0.0172406	0.150245	2.43386	1.59529	0	3.65997	1.24094	0	2.12757	0	3.34549	1.74013	8.39551	36.2722	2.81279	0.64409
Slc39a6	86.1019	-0.32029	0.326881	0.017256	0.150293	119.259	152.35	122.735	110.714	111.685	44.42	67.0186	98.7878	75.8312	90.4867	51.5724	61.0435	52.5054	47.0186
Gpt2	15234.9	0.267839	0.184556	0.0173285	0.15033	10969.4	14332.9	15754.5	12442.1	13513.9	13189.3	11400.6	27673.1	18157.1	14714.5	20495.8	15096.3	12160.6	13388.1
Rmdn3	1485.85	0.220247	0.123049	0.0172829	0.15033	1047.78	1245.92	1395.67	1445.69	1487.89	1504.18	1231.87	1534.34	1987.22	1790.59	1352.88	1477.43	1391.39	1909.08
Stc1	3.97417	0.0658704	0.167301	0.0173162	0.15033	2.43386	0.797643	0	4.57497	1.24094	0	2.12757	17.5067	1.11516	2.61019	15.5917	3.53876	2.81279	1.28818
Mbtps2	351.665	-0.187128	0.0967366	0.0172896	0.15033	348.042	368.511	440.677	360.507	358.633	417.2	362.751	350.134	314.476	324.534	388.592	308.756	290.655	289.84
Ppp2r4	1038.6	-0.22429	0.12851	0.0173298	0.15033	1370.26	976.316	1056.69	1047.67	960.49	1464.99	1153.14	774.046	857.561	815.251	929.503	1112.05	1016.35	1006.07
Pawr	337.52	-0.291427	0.219723	0.0173071	0.15033	514.761	435.513	329.631	380.637	456.667	315.295	307.434	400.153	310.016	319.314	362.206	192.862	206.271	194.515
Serpinb6b	123.499	-0.319045	0.31708	0.0173248	0.15033	108.307	98.1101	271.186	126.269	83.1432	209.906	144.675	145.056	94.789	84.3963	85.1545	111.471	73.1325	93.393
Fam209	11.6205	-0.207504	0.381215	0.0173408	0.15034	17.037	20.7387	19.8714	21.9598	6.20472	6.09687	13.8292	5.00191	14.4971	6.96052	7.19616	5.30813	12.1888	5.79681
Zfp385a	262.192	-0.29954	0.459889	0.0173738	0.15054	407.671	354.951	140.268	222.343	387.174	362.328	426.579	151.308	141.626	193.154	58.7686	266.291	196.895	361.334
Gm16880	6.49335	0.10562	0.20118	0.0173895	0.150589	2.43386	3.19057	2.33781	0.914993	0	6.96785	9.57408	1.25048	11.1516	12.1809	11.9936	5.30813	7.50077	16.1022
H1fx	7.73587	0.053643	0.152133	0.0174031	0.150621	15.8201	3.98822	7.01342	25.6198	8.6866	4.35491	8.51029	5.00191	7.80615	4.35032	79.1577	3.53876	3.75039	3.86454
Slc25a16	2465.03	0.19975	0.106198	0.0174136	0.150627	2474.02	2122.53	2181.17	2493.36	2306.91	2285.45	1873.33	2773.56	2873.78	2400.51	3369	2306.38	2749.03	2301.33
Cyb561d1	172.408	0.266118	0.176088	0.0174795	0.151077	120.476	169.1	129.748	136.334	148.913	140.228	199.992	163.813	138.28	189.674	159.515	244.174	230.649	242.822
Hps5	322.552	0.236624	0.140772	0.0174928	0.151077	227.566	291.937	266.51	261.688	285.417	309.198	361.688	410.157	292.173	446.343	302.239	302.564	344.098	414.15
Ubxn1	741.247	-0.210656	0.116054	0.0175056	0.151077	843.331	667.628	635.884	937.868	800.408	986.822	807.414	681.511	640.104	649.068	757.995	698.904	706.948	563.579
Gcc1	457.474	-0.223931	0.128609	0.0174966	0.151077	500.158	543.993	481.588	502.331	635.363	391.071	480.832	511.446	376.926	442.863	420.975	405.188	311.282	400.624
Eya3	491.45	-0.206796	0.112799	0.0175415	0.151214	466.084	626.15	488.602	554.486	567.111	506.04	547.85	558.964	480.636	486.366	375.399	406.072	375.976	440.558
St3gal2	73.2827	-0.268594	0.179933	0.0175336	0.151214	74.2326	103.694	87.6678	70.4545	69.4928	79.2593	99.996	65.0249	55.7582	60.0345	46.775	86.6995	53.443	73.4263
Dbil5	6.43379	0.19007	0.343295	0.0175536	0.151232	4.86771	3.98822	4.67562	6.40495	4.96377	4.35491	1.06379	6.25239	7.80615	6.96052	9.59487	12.3856	10.3136	6.4409
4930579G18Rik	64.6696	0.310135	0.264681	0.0175955	0.151507	37.7248	50.2515	46.7562	48.4946	37.2283	64.4526	85.1029	68.7763	69.1402	101.798	39.5789	81.3914	90.9469	83.7317
Fcna	485.13	-0.245746	0.152204	0.0176364	0.151687	689.998	629.341	617.181	549.911	452.944	427.652	438.28	388.899	378.041	408.06	365.805	501.619	555.057	389.03
Asap2	154.327	-0.312943	0.405307	0.0176328	0.151687	272.592	155.54	157.802	97.9043	104.239	263.907	284.031	115.044	123.783	187.064	58.7686	76.9679	101.26	161.667
Cep70	55.8248	0.323316	0.363459	0.0176633	0.151833	19.4709	48.6562	37.4049	56.7296	38.4692	57.4848	45.7428	42.5163	35.6853	66.995	53.9712	69.8904	100.323	108.207
1810064F22Rik	43.6405	0.300551	0.456831	0.0178233	0.152453	32.8571	39.0845	32.7293	25.6198	23.5779	36.5812	38.2963	18.7572	43.4914	26.1019	77.9583	42.4651	89.0717	84.3758
Zfand1	510.425	0.295517	0.232216	0.0178564	0.152453	451.48	271.199	433.663	441.942	332.573	574.848	471.258	398.903	472.83	515.078	923.507	588.318	786.644	483.712
Ccng1	1517.42	0.262879	0.179812	0.0178477	0.152453	1328.89	913.302	1322.03	1404.51	1458.11	1475.44	1257.4	999.132	1608.07	1915.88	2440.7	1549.98	1883.63	1686.87
Ptges2	385.865	0.207914	0.114086	0.0178082	0.152453	326.137	286.354	377.556	365.997	323.886	412.845	355.305	360.138	400.344	404.58	477.345	460.923	491.301	359.402
Cep78	43.8399	0.18299	0.325514	0.0178298	0.152453	21.9047	9.57172	19.8714	26.5348	16.1323	80.1303	36.1688	21.2581	47.9521	53.944	57.5692	51.312	103.136	68.2735
Ptch2	15.3814	0.136022	0.240111	0.0178079	0.152453	9.73543	11.9647	11.689	3.65997	6.20472	9.58079	15.9568	20.0077	13.382	36.5427	1.19936	14.155	18.7519	42.5099
Cdh15	4.68913	0.108928	0.20457	0.0177693	0.152453	1.21693	0.797643	2.33781	3.65997	7.44566	1.74196	2.12757	5.00191	3.34549	13.051	2.39872	4.42344	8.43837	9.66135
Cul2	585.598	-0.201126	0.108501	0.0178254	0.152453	674.178	547.183	605.492	656.05	577.039	788.238	614.869	458.926	607.765	502.897	594.882	580.356	532.555	457.948
Mogs	1422.5	-0.263398	0.175591	0.0178424	0.152453	2672.37	1244.32	1542.95	1542.68	1429.57	1625.25	1243.57	1135.43	1330.39	1094.54	1327.69	1386.31	1335.14	1004.78
Ecm2	20.4675	-0.30606	0.425473	0.0177538	0.152453	36.5079	22.334	28.0537	25.6198	19.8551	9.58079	36.1688	17.5067	8.92131	11.3108	25.1865	15.0397	15.0015	15.4582
Pcdh12	129.807	-0.310349	0.279656	0.0178292	0.152453	160.635	213.768	199.883	128.099	102.998	106.26	170.206	76.2792	55.7582	91.3568	136.727	152.167	95.6349	127.53
Daam2	117.772	-0.313092	0.303923	0.017842	0.152453	288.412	140.385	123.904	116.204	126.576	76.6463	117.017	137.553	94.789	104.408	82.7558	84.9301	74.0701	81.1553
H2-Bl	37.8371	0.318163	0.331405	0.0179045	0.152778	27.9894	41.4775	36.236	18.2999	24.8189	29.6134	29.786	36.2639	65.7947	69.6052	50.3731	24.7713	43.1294	31.5604
Mnat1	145.432	0.293651	0.228822	0.0179383	0.152894	144.814	70.1926	123.904	121.694	98.0345	166.357	125.527	126.298	115.977	154.872	250.666	176.053	190.332	171.328
Mtg1	204.116	0.264465	0.17699	0.0179371	0.152894	198.359	141.981	206.896	188.489	132.781	195.1	170.206	202.578	250.912	223.607	296.242	195.516	299.093	155.87
Nudt13	184.821	0.26752	0.181042	0.0179722	0.152907	154.55	137.992	154.295	164.699	124.094	192.487	187.226	125.048	198.499	227.957	263.859	166.322	254.089	236.381
Flot2	934.9	0.218201	0.123719	0.0179802	0.152907	905.395	843.907	779.659	719.185	856.251	917.143	870.178	982.876	923.356	1141.53	773.587	1089.05	921.658	1364.83
Dpy19l1	2153.47	-0.200486	0.108257	0.0179776	0.152907	2745.39	2033.99	2586.78	2142.91	2028.94	2689.59	2185.02	2262.12	2087.59	2001.15	2073.69	1885.27	1835.81	1590.26
Csrp2	430.055	-0.30191	0.252102	0.0179605	0.152907	697.3	509.694	566.918	698.14	471.558	337.07	259.564	455.174	321.167	339.325	447.361	312.295	367.538	237.669
Napa	965.474	-0.222208	0.1279	0.0181404	0.154183	1084.28	1349.61	1112.8	1173.94	1018.81	831.787	880.816	1057.9	954.581	859.624	888.725	793.566	715.386	794.807
Mroh1	323.862	0.27642	0.196959	0.0182357	0.154646	268.941	278.378	219.754	273.583	331.332	261.294	302.115	417.66	332.319	451.564	229.078	303.448	299.093	565.511
Mut	3690.94	0.228349	0.133886	0.0182316	0.154646	2499.57	3277.52	3707.76	3545.6	4112.49	3159.92	2761.59	4521.73	4595.59	4138.9	4807.03	3575.03	3201.89	3768.57
Rqcd1	423.389	-0.175055	0.0888295	0.0182158	0.154646	496.507	460.24	488.602	444.687	421.921	487.749	381.899	378.895	429.338	374.128	419.776	414.919	338.472	390.319
Ube2m	991.396	-0.176965	0.0907478	0.018226	0.154646	1285.08	1064.85	904.732	1132.76	986.55	1070.44	1016.98	880.337	1047.14	883.116	948.693	971.389	847.587	839.893
Fut10	19.7913	-0.318579	0.336645	0.0182513	0.154692	15.8201	24.7269	31.5604	25.6198	19.8551	21.7745	29.786	12.5048	17.8426	10.4408	7.19616	21.2325	18.7519	19.9668
Enpep	1520.11	-0.258582	0.171599	0.0182907	0.154852	1435.98	2582.77	1836.35	1526.21	2016.53	1276.86	1369.09	1628.12	1429.64	1466.06	1217.35	1113.82	1208.56	1174.18
Ttpal	668.729	-0.263908	0.179759	0.0182845	0.154852	828.728	782.488	867.327	964.403	714.783	546.105	618.06	749.037	538.624	787.409	563.699	473.309	420.043	508.187
Cdadc1	1124.82	0.167526	0.083785	0.0183338	0.15513	1064.81	952.386	1117.47	1177.6	1132.98	972.886	905.283	1256.73	1330.39	1249.41	1232.94	1081.97	1142.93	1129.73
9430083A17Rik	41.0614	-0.173869	0.303903	0.018361	0.155274	138.73	31.1081	17.5336	34.7697	31.0236	40.0651	84.0392	41.2658	30.1094	22.6217	43.1769	21.2325	14.064	25.1195
Rbbp9	518.81	0.202693	0.110713	0.0183775	0.155316	414.973	419.56	476.913	452.007	544.774	514.75	482.959	437.668	643.45	515.078	526.519	606.897	566.308	661.48
Nupl1	226.632	-0.241743	0.149991	0.0183865	0.155316	341.957	197.816	301.577	207.703	241.984	269.133	213.821	243.843	166.159	196.635	219.483	183.131	203.458	186.142
Mir22hg	1126.71	0.285636	0.215995	0.0184126	0.155363	984.495	788.072	886.029	1150.15	698.651	879.691	1257.4	1251.73	762.772	1100.63	1237.74	1599.52	2015.83	1161.29
Ddb2	81.1139	0.273873	0.192485	0.0184121	0.155363	59.6295	74.1808	77.1477	59.4746	50.8787	81.0013	84.0392	90.0345	55.7582	87.0065	86.3539	105.278	105.011	119.801
Pydc3	24.3129	-0.306423	0.266965	0.0184491	0.15556	23.1216	27.1199	29.2226	31.1098	31.0236	22.6455	39.3601	15.0057	15.6123	21.7516	13.193	23.8866	21.5647	25.7636
Tgfb3	38.2121	-0.310703	0.33252	0.0184565	0.15556	66.9311	54.2398	44.4183	46.6647	47.1558	34.8392	28.7222	53.7706	22.3033	21.7516	25.1865	44.2344	21.5647	23.1872
Mpv17l	913.751	0.306439	0.289957	0.0185242	0.156044	523.279	731.439	1241.38	689.905	650.254	730.753	592.529	1079.16	1077.25	975.343	2037.71	854.61	1006.04	602.868
Ube2j1	994.195	-0.21405	0.121392	0.0185456	0.156138	1309.41	1117.5	1111.63	1144.66	1106.92	952.853	897.836	1126.68	1080.59	801.33	858.741	770.564	788.519	851.487
Hamp	5218.75	-0.240605	0.430648	0.0185741	0.156291	8602.47	7173.21	4580.93	7674.96	6301.51	4697.2	7428.42	7219.01	3421.32	4386	6782.38	1503.09	2123.66	1168.38
Ppp1r9a	476.098	0.300756	0.258071	0.0185943	0.156374	238.518	252.853	420.805	462.987	364.837	447.684	549.978	506.444	433.799	886.596	461.753	381.301	701.322	556.494
Rab17	447.894	0.273764	0.196387	0.0187702	0.15759	505.025	256.044	278.199	379.722	364.837	447.684	445.727	360.138	454.987	468.965	648.853	516.658	684.446	459.236
Vps36	103.788	0.233567	0.14084	0.0187684	0.15759	85.185	79.7643	94.6812	89.6693	79.4204	105.389	112.761	116.295	88.098	127.9	107.942	121.202	106.886	137.835
Sphk2	1517.13	-0.262061	0.177876	0.0187644	0.15759	1236.4	1400.66	1403.85	1523.46	1795.64	2479.68	2220.12	1006.64	1201.03	1298.14	1290.51	1459.74	1277.01	1646.94
Ipp	256.893	0.197919	0.107382	0.0187913	0.157593	240.952	197.816	227.936	229.663	280.453	267.391	196.801	255.098	314.476	271.46	292.644	261.868	299.093	260.856
Ost4	247.926	-0.237315	0.146121	0.0187825	0.157593	339.523	236.9	278.199	346.782	264.321	261.294	208.502	195.075	235.3	205.335	268.656	168.976	223.148	238.957
Ccbl1	1222.06	0.264554	0.182005	0.0188852	0.158293	1044.12	1000.24	984.217	976.298	1141.67	1000.76	1227.61	1470.56	1255.67	2161.24	1591.55	1133.29	1292.01	829.588
Psd4	68.9674	0.296238	0.419749	0.0189266	0.158309	49.8941	29.5128	45.5873	32.9398	34.7464	84.4852	90.4219	58.7725	54.643	79.1759	82.7558	68.1211	92.8221	161.667
Ints10	64.6674	0.26315	0.179506	0.0189394	0.158309	76.6665	52.6445	46.7562	38.4297	47.1558	67.9365	61.6996	66.2754	81.407	73.9555	81.5564	76.0833	58.131	76.6467
Degs2	12.8194	0.177503	0.313494	0.0189164	0.158309	7.30157	9.57172	10.5201	8.23494	4.96377	12.1937	8.51029	11.2543	6.69099	9.57071	8.39551	38.0416	17.8143	26.4077
Slc7a11	9.42579	0.127331	0.226984	0.0189318	0.158309	7.30157	3.98822	7.01342	1.82999	4.96377	13.0647	3.19136	8.75335	13.382	7.83058	7.19616	30.0794	4.68798	18.6786
Gm4980	219.307	-0.306269	0.307523	0.0189015	0.158309	295.714	348.57	255.99	170.189	235.779	216.003	322.327	176.317	114.862	140.95	85.1545	291.063	158.454	258.924
Ccdc57	56.605	0.30515	0.28717	0.0190063	0.15878	88.8358	47.8586	35.0671	26.5348	34.7464	40.0651	48.9342	53.7706	56.8734	68.7351	56.3699	62.8129	88.1341	83.7317
Tob1	5559.16	-0.269045	0.191344	0.0190273	0.158868	9271.78	6689.04	5407.35	5772.69	6133.98	6243.19	4970.01	3855.23	4226.47	3780.43	7716.68	4381.86	4953.32	4426.19
C030006K11Rik	711.299	0.199764	0.109145	0.0191092	0.159465	587.776	508.099	649.911	727.42	686.242	708.108	671.25	626.49	860.907	723.894	717.217	882.92	762.266	845.69
Rnf126	405.633	-0.202039	0.111584	0.0192059	0.160007	526.93	428.335	362.36	441.027	369.801	454.652	515.937	310.119	364.659	356.727	343.017	414.919	399.416	390.963
Tubb5	930.812	-0.259898	0.177247	0.0191867	0.160007	1462.75	1081.6	784.334	1103.48	1317.88	746.431	897.836	704.019	822.991	592.514	904.317	941.309	915.094	756.806
Fgfr2	707.401	-0.293027	0.24823	0.0192037	0.160007	1230.31	670.818	554.06	829.899	939.394	809.142	776.564	428.914	582.116	354.116	991.87	596.28	631.94	508.187
Pogk	378.568	-0.288254	0.234081	0.019258	0.160353	636.454	548.779	369.374	462.987	510.028	272.617	290.414	458.926	330.089	319.314	215.885	310.526	263.465	311.095
Ppm1m	281.58	0.218343	0.126629	0.0193017	0.160452	275.026	229.721	247.808	323.908	217.165	262.165	215.949	248.845	299.979	359.337	341.817	283.985	284.092	352.317
Capn6	17.9235	-0.177714	0.309804	0.0193008	0.160452	14.6031	21.5364	43.2494	12.8099	29.7826	21.7745	21.2757	12.5048	22.3033	3.48026	2.39872	15.9244	11.2512	18.0345
Nlgn2	79.2597	-0.293708	0.245071	0.0192943	0.160452	75.4496	116.456	71.3031	99.7343	90.5889	67.9365	130.846	56.2715	51.2976	75.6956	35.9808	81.3914	68.4446	88.2403
Uqcc	751.829	0.192735	0.103436	0.0193162	0.160485	675.395	637.317	674.458	821.664	729.675	686.333	591.466	735.281	1022.61	742.165	893.523	782.95	766.954	765.823
2310010J17Rik	123.698	0.245501	0.157083	0.019327	0.160486	104.656	106.087	120.397	150.974	102.998	90.582	84.0392	111.293	163.929	128.77	155.917	117.664	154.703	139.768
Ubxn8	556.566	0.176298	0.091099	0.0193549	0.16063	515.978	461.038	475.744	539.846	505.064	604.461	498.916	565.216	620.031	589.034	722.014	555.585	541.931	597.071
Ranbp3l	17.3667	0.206696	0.367467	0.0193664	0.160637	19.4709	12.7623	10.5201	14.6399	12.4094	7.83883	8.51029	15.0057	17.8426	12.1809	37.1801	19.4632	45.0046	10.3054
Sirt5	178.347	0.251145	0.164295	0.0193911	0.160666	109.524	142.778	169.491	129.929	138.986	199.455	201.056	151.308	184.002	211.426	209.888	207.902	193.145	247.975
Litaf	2720.68	-0.249624	0.161638	0.0193834	0.160666	2533.64	2802.12	3219.16	2870.33	2607.22	3658.12	3729.64	3451.32	2036.29	2691.11	1877	2254.19	1846.13	2513.24
Sc4mol	1721.55	0.25384	0.438094	0.0194328	0.160835	631.586	1046.51	1610.75	680.755	1051.08	1417.09	2459.48	1644.38	3250.7	1060.61	2739.34	3857.24	1392.33	1259.84
Apold1	55.5445	0.141145	0.246331	0.0194308	0.160835	80.3173	23.1317	30.3915	27.4498	24.8189	41.8071	27.6585	240.092	42.3762	20.0115	64.7654	57.5048	51.5678	45.7304
Zfp354b	85.0189	0.303434	0.291927	0.019458	0.160956	46.2433	51.8468	68.9653	67.7095	58.3243	94.937	92.5495	43.7668	72.4857	95.7071	117.537	131.819	135.014	113.36
Gmps	553.248	-0.219426	0.128685	0.0194932	0.161071	644.972	490.551	659.262	646.9	719.747	577.461	532.957	601.48	535.279	398.49	387.393	565.316	490.363	495.305
Pip5k1a	203.752	-0.242714	0.154848	0.0194894	0.161071	283.544	257.639	161.309	252.538	207.238	214.261	219.14	252.597	177.311	165.312	173.907	160.129	145.327	182.277
Samd4b	678.317	-0.249064	0.166423	0.0195056	0.161086	783.702	985.09	743.423	733.825	857.492	645.397	606.359	800.306	657.947	676.04	419.776	558.239	436.92	591.919
C1qtnf1	408.02	-0.277489	0.221543	0.0195162	0.161086	427.142	531.231	592.634	387.957	466.595	367.554	541.468	456.425	299.979	287.121	231.476	454.73	210.022	457.948
Iba57	462.827	-0.209779	0.1192	0.0195306	0.161117	649.84	499.325	520.162	501.416	490.173	522.589	368.07	378.895	471.714	421.981	456.956	388.378	365.663	444.422
Vac14	336.895	0.291119	0.242607	0.0195578	0.161253	221.481	418.763	367.036	201.299	260.598	255.197	232.969	377.645	431.569	360.207	213.486	409.611	374.101	592.563
Phf14	330.872	0.213073	0.122303	0.0196049	0.161466	229.999	310.283	305.084	254.368	356.151	352.747	278.712	437.668	355.737	308.003	337.02	392.802	349.724	363.911
Adamts2	63.1035	-0.264262	0.184966	0.0195997	0.161466	57.1956	75.7761	75.9788	75.0295	85.6251	63.5816	71.2737	51.2696	53.5279	40.023	53.9712	72.5445	39.3791	68.2735
1300018J18Rik	1119.85	0.151653	0.0744385	0.0196609	0.161729	957.723	1200.45	1035.65	1044.92	1053.56	1019.05	1043.57	1161.69	1150.85	1188.51	1038.65	1284.57	1315.45	1183.19
Mir27b	3.17096	0.0601549	0.163754	0.0196769	0.161729	1.21693	0.797643	0	0.914993	4.96377	0	1.06379	7.50287	1.11516	5.22039	0	5.30813	15.0015	1.28818
Mgat4b	543.17	-0.176364	0.0916908	0.0196903	0.161729	642.538	673.211	563.412	575.531	534.847	511.266	589.338	505.193	473.945	437.643	489.339	554.7	486.613	566.799
Csda	474.686	-0.202148	0.112394	0.0196844	0.161729	608.464	510.492	594.972	552.656	485.209	491.233	380.836	447.671	471.714	397.62	440.165	471.539	418.168	374.86
Fgl2	112.449	-0.272939	0.202362	0.0196543	0.161729	143.598	134.802	122.735	143.654	124.094	79.2593	156.377	111.293	88.098	78.3058	73.1609	138.896	105.948	74.0703
Plekha7	123.565	0.301015	0.29275	0.0197362	0.161763	92.4866	100.503	72.472	69.5395	80.6613	130.647	151.058	233.839	101.48	197.505	85.1545	124.741	127.513	162.311
Rhbdd2	849.47	0.277216	0.207582	0.0197058	0.161763	657.141	767.333	785.503	943.358	743.325	622.752	522.319	1556.85	1101.78	1129.34	837.153	812.145	715.386	698.194
Slamf8	9.95796	0.195656	0.346846	0.0197317	0.161763	7.30157	7.97643	5.84452	10.0649	4.96377	5.22589	7.44651	6.25239	8.92131	7.83058	14.3923	8.84689	24.3775	19.9668
H2-K2	169.577	-0.300006	0.30854	0.0197371	0.161763	96.1373	237.698	322.617	192.149	224.611	146.325	204.247	75.0287	156.123	133.12	220.682	137.127	120.012	108.207
Sfn	19.3623	-0.305591	0.305816	0.019772	0.161961	26.7724	27.1199	15.1958	22.8748	24.8189	22.6455	24.4671	15.0057	13.382	11.3108	10.7942	15.0397	17.8143	23.8313
Wapal	1669.88	-0.164533	0.0833042	0.01983	0.162349	2079.73	1745.24	1953.24	1612.22	1790.68	1742.83	1572.28	1671.89	1362.73	1484.33	1489.6	1627.83	1570.47	1675.28
Vmn2r57	11.3497	0.204779	0.36293	0.0198456	0.162389	8.5185	4.78586	10.5201	8.23494	9.92755	8.70981	6.38272	5.00191	6.69099	23.4917	22.7878	13.2703	11.2512	19.3227
Lrrc40	194.699	0.214081	0.124033	0.0198621	0.162436	143.598	149.159	177.673	185.744	203.515	159.39	207.438	233.839	250.912	194.895	239.872	191.093	192.207	196.447
Swap70	166.785	0.233115	0.143647	0.0198902	0.162446	156.984	159.529	162.478	135.419	145.19	149.809	128.718	195.075	142.741	156.612	161.913	182.246	200.646	257.636
Zfp598	1517.04	-0.216726	0.126703	0.0198987	0.162446	2369.36	1778.74	1538.28	1402.68	1505.26	1450.18	1649.93	1364.27	1439.68	1607.88	1187.37	1290.76	1400.77	1253.4
Rundc3a	782.763	-0.235839	0.147835	0.019901	0.162446	971.109	783.286	925.772	882.969	735.879	1011.21	798.904	690.264	627.837	710.843	1042.24	636.091	614.126	528.154
Pafah1b3	30.1422	-0.289198	0.246847	0.0199062	0.162446	54.7618	31.9057	31.5604	35.6847	24.8189	30.4843	37.2325	31.262	22.3033	20.0115	29.984	23.8866	28.1279	19.9668
Dyrk2	686.678	-0.249321	0.166027	0.0199225	0.162491	803.173	761.749	716.538	524.291	871.142	902.337	841.455	740.283	449.411	578.593	413.779	671.479	617.876	721.381
Vti1a	221.092	0.272582	0.202171	0.0199472	0.162605	189.841	121.242	129.748	167.444	208.478	257.81	244.671	231.339	181.772	287.991	227.878	268.945	262.527	315.604
Ufl1	633.552	0.243027	0.156299	0.0199638	0.162653	570.739	374.095	495.615	624.94	615.508	634.074	584.019	558.964	817.415	549.011	781.982	652.016	915.094	696.261
Gpr107	396.703	-0.165209	0.0839689	0.0199897	0.162777	395.502	397.226	457.041	398.937	441.776	463.362	413.813	363.889	399.229	395.009	405.383	343.259	320.658	358.758
Svip	491.908	0.237313	0.149323	0.0200188	0.162926	461.216	323.843	457.041	452.922	464.113	454.652	429.77	397.652	505.169	457.654	754.397	545.853	660.068	522.357
Cltb	1112.14	-0.178718	0.0937185	0.020036	0.162978	1456.66	1018.59	1099.94	1314.85	1164	1264.66	1062.72	1141.69	1064.98	1034.51	993.069	1045.7	967.6	941.015
Pcbd2	188.623	0.255037	0.174264	0.0201752	0.163904	170.37	141.183	180.011	195.809	178.696	154.164	124.463	193.824	208.536	201.855	332.222	204.363	200.646	154.582
Slc35e1	2077.72	-0.218579	0.129983	0.0201823	0.163904	2830.58	2060.31	2397.42	2502.51	2408.67	2051.16	1793.54	2335.89	1862.32	1964.61	2065.3	1770.26	1515.16	1530.36
Slc25a34	476.679	-0.279494	0.397658	0.0201823	0.163904	147.248	768.131	917.59	711.865	605.58	488.62	481.895	478.933	244.221	502.027	432.969	304.333	366.6	223.499
Tax1bp1	2547.72	0.193457	0.105788	0.0202381	0.164269	1919.1	2144.07	2487.43	2680.93	2582.4	2396.94	2091.4	2812.33	3411.29	2588.44	2938.43	2586.83	2347.74	2680.7
Hcfc1r1	597.466	0.213096	0.123723	0.0203008	0.164602	438.094	614.983	565.749	602.981	609.303	503.427	432.961	665.255	765.003	610.785	706.423	671.479	495.989	682.091
Dab2	302.321	-0.242402	0.157082	0.0202949	0.164602	393.068	383.666	358.853	279.988	256.875	265.649	437.216	212.581	220.803	253.189	284.248	291.063	270.028	325.265
Cetn3	529.55	0.288999	0.249606	0.0203161	0.164637	603.596	277.58	450.028	479.456	447.981	478.169	328.71	453.924	537.509	584.684	1074.63	531.698	742.577	423.167
Fxr2	845.458	-0.187013	0.100837	0.0203991	0.165222	1027.09	926.064	916.421	1000.09	1000.2	821.335	713.801	771.545	800.688	922.269	705.223	780.296	710.698	740.703
Ypel5	1111.48	0.204584	0.11599	0.0205106	0.165915	743.543	1050.5	839.273	1045.84	1178.9	1120.95	1075.49	1325.51	1354.92	1122.38	1081.82	1161.6	1113.86	1346.15
Apex1	57.6835	-0.272067	0.206399	0.0205176	0.165915	91.2696	49.4539	56.1074	68.6245	59.5653	64.4526	76.5927	61.2735	44.6066	54.8141	29.984	59.2742	39.3791	52.1713
Pnpla2	1773.72	-0.290847	0.238322	0.0205149	0.165915	1387.3	2364.22	2071.3	2537.28	2212.6	1758.51	2152.04	2727.29	1560.11	1358.17	1128.6	1342.96	944.16	1287.54
Pon1	12318.3	0.241213	0.155591	0.0205401	0.166009	9526.12	10885.4	13177.1	13902.4	11341	8857.01	8181.58	11544.4	18125.9	11839	16005.4	14589.4	12834.8	11646.4
Alpk3	9.94883	0.0820864	0.178646	0.0205861	0.166204	3.65079	3.98822	1.1689	0	1.24094	10.4518	15.9568	12.5048	4.46066	22.6217	4.79744	7.07751	15.9391	35.4249
Dnase2b	895.158	-0.201253	0.113287	0.0205769	0.166204	982.061	1094.37	1115.13	937.868	895.961	978.112	830.818	1052.9	887.671	744.775	718.416	819.222	668.506	806.401
C920021L13Rik	20.3724	0.299929	0.312257	0.0206004	0.16623	10.9524	23.9293	16.3647	21.0448	18.6141	9.58079	12.7654	20.0077	25.6488	27.8421	29.984	17.6938	24.3775	26.4077
Prkcz	407.614	0.193994	0.106835	0.0206304	0.166383	322.486	299.116	355.347	365.082	380.97	432.878	452.109	390.149	459.448	453.304	426.972	493.656	441.608	433.473
Itm2b	15985.2	0.221589	0.132912	0.0206486	0.166388	14128.5	15804.5	15239	17440.7	16008.2	11355	10180.4	17928.1	20610.5	16341.6	20387.9	15298.9	16840.2	16229.1
Itgb1	5130.94	-0.195569	0.108693	0.020653	0.166388	6083.42	5020.37	6510.79	5919.09	5659.94	5601.28	4270.04	5125.71	4979.21	4436.46	5449.89	4598.61	4233.25	3945.05
Smim13	1661.98	-0.251917	0.172523	0.0207319	0.166935	2214.81	1535.46	1851.54	2374.41	1849.01	1817.74	1508.45	1478.07	1295.82	1110.2	2186.43	1444.7	1527.35	1073.7
Rhebl1	11.821	0.256574	0.418722	0.0207692	0.167147	9.73543	7.17879	8.18233	12.8099	8.6866	6.09687	8.51029	10.0038	20.073	14.7911	25.1865	13.2703	9.37597	11.5936
Krt23	49.5265	0.148898	0.257083	0.0207975	0.167285	37.7248	31.1081	33.8982	76.8594	26.0598	14.8067	12.7654	45.0172	61.334	30.4523	171.508	28.31	46.8798	76.6467
Nadk	5031.26	-0.229666	0.143479	0.0208104	0.167301	5439.67	6425.02	5968.42	5968.5	6492.62	4739.01	4129.62	4734.31	5591.43	4262.45	5341.95	3897.06	3314.4	4133.13
Coq7	189.029	0.223259	0.13559	0.020852	0.167373	153.333	189.041	197.545	151.889	171.25	160.261	157.44	241.342	262.064	212.296	207.489	171.63	153.766	217.058
Zfp106	2268.37	-0.202569	0.115725	0.0208331	0.167373	2635.87	2627.44	2382.23	2265.52	2607.22	2434.39	2400.97	2544.72	2021.79	1999.41	1539.98	2015.32	1743.93	2538.36
Rragd	75.4167	-0.294623	0.27945	0.0208525	0.167373	91.2696	84.5502	127.411	95.1593	65.77	64.4526	97.8684	72.5278	52.4127	24.3618	55.1705	85.8148	75.9453	63.1208
Gm10389	16.1296	-0.184637	0.320148	0.0208806	0.16751	6.08464	30.3104	17.5336	11.8949	16.1323	33.0973	31.9136	12.5048	7.80615	19.1414	3.59808	9.73158	11.2512	14.8141
Rybp	453.909	-0.196062	0.109444	0.0208971	0.167553	507.459	481.777	520.162	458.412	507.546	518.234	459.556	562.715	437.144	374.998	428.171	370.685	358.162	369.708
Nek3	30.0996	0.288664	0.258907	0.0210171	0.168337	15.8201	26.3222	32.7293	16.4699	29.7826	21.7745	30.8498	28.761	35.6853	40.023	44.3763	23.0019	38.4415	37.3572
Zscan21	510.415	-0.226968	0.141256	0.0210108	0.168337	407.671	580.684	677.964	648.73	586.966	533.911	528.702	458.926	479.521	529.869	558.901	417.573	395.666	340.724
Fam228a	11.8912	0.177995	0.307684	0.0211198	0.168925	6.08464	11.167	4.67562	5.48996	6.20472	11.3228	12.7654	5.00191	12.2668	27.8421	10.7942	11.501	27.1903	14.17
Cpne5	4.18245	-0.0234931	0.149694	0.021124	0.168925	2.43386	1.59529	0	0	0	40.0651	10.6379	0	1.11516	0	0	1.76938	0.937597	0
Zc2hc1a	27.4882	-0.276497	0.227298	0.0211218	0.168925	35.2909	25.5246	39.7427	26.5348	34.7464	31.3553	30.8498	18.7572	21.1881	20.8816	28.7846	26.5407	25.3151	19.3227
Ppp2r5c	713.148	-0.174442	0.091963	0.021176	0.169251	760.58	877.408	679.133	772.254	836.396	728.14	713.801	659.002	673.559	601.215	597.281	675.018	612.251	798.027
Cdc23	134.204	0.240197	0.156302	0.0212	0.16934	104.656	122.039	106.37	88.7544	115.408	131.518	158.504	106.291	138.28	140.08	176.306	156.59	165.955	168.107
Gja4	162.796	-0.230846	0.388934	0.0212113	0.16934	322.486	197.816	229.105	311.098	229.575	55.7428	89.3581	195.075	71.3705	166.182	119.936	100.855	98.4477	92.1049
Bcmo1	141.294	-0.277027	0.219503	0.0212206	0.16934	180.105	95.7172	136.762	132.674	165.045	192.487	241.48	170.065	110.401	103.538	91.1513	132.703	108.761	117.224
Gabpb1	199.332	-0.241725	0.160448	0.0212424	0.169425	292.063	180.267	174.167	197.639	204.756	231.681	287.222	181.319	162.814	200.115	155.917	135.357	214.71	172.616
BC029722	287.429	0.249871	0.171071	0.0213208	0.169871	321.269	161.124	217.416	275.413	254.393	276.101	248.926	231.339	263.179	319.314	344.216	326.45	390.04	394.827
Mccc1	614.522	0.218475	0.131419	0.0213182	0.169871	389.417	517.671	611.337	624.94	676.314	521.718	514.873	742.784	781.73	747.386	627.265	601.589	551.307	694.973
Zfp358	328.313	-0.2351	0.151364	0.0213453	0.169888	438.094	362.13	354.178	361.422	418.198	317.037	317.008	343.882	245.336	208.816	236.274	387.494	314.095	292.417
Eif1	4615.7	-0.235258	0.151258	0.0213446	0.169888	4331.05	5845.93	5838.67	6617.23	5252.91	4178.1	4015.8	3915.25	5031.62	3799.57	4960.55	4087.26	3651	3094.85
Opa1	1546.17	0.204124	0.117119	0.0213767	0.170012	1175.55	1317.71	1420.22	1462.16	1482.93	1582.57	1368.03	1516.83	1809.91	1575.69	2339.95	1557.94	1565.79	1471.1
Gzmm	9.13116	-0.115718	0.210909	0.0213878	0.170012	27.9894	15.1552	10.5201	9.14993	2.48189	14.8067	7.44651	2.50096	10.0365	2.61019	9.59487	2.65407	10.3136	2.57636
Nop56	234.063	-0.233481	0.149824	0.0213946	0.170012	358.994	285.556	247.808	210.448	210.96	241.262	272.329	227.587	257.603	216.646	169.11	206.133	206.271	166.175
Rps28	35.0974	-0.290326	0.282966	0.0214447	0.17032	42.5925	57.4303	32.7293	57.6446	29.7826	29.6134	39.3601	33.7629	34.5701	21.7516	38.3795	24.7713	30.9407	18.0345
Zfx	634.439	-0.1787	0.0955572	0.0214685	0.17042	598.729	676.402	724.72	613.046	794.204	731.624	644.655	593.977	644.565	655.159	606.876	492.772	576.622	528.798
Bmpr1a	1308.32	-0.16232	0.0834393	0.0215066	0.170526	1397.03	1306.54	1567.5	1300.21	1464.31	1439.73	1304.2	1191.71	1366.08	1031.03	1387.66	1204.06	1206.69	1149.7
Zfp628	209.113	-0.216691	0.130027	0.0215067	0.170526	219.047	299.116	204.558	216.853	235.779	221.229	215.949	212.581	202.96	224.477	140.325	191.093	169.705	173.904
Zfp574	451.461	-0.277471	0.232739	0.0215156	0.170526	346.825	756.166	536.527	532.526	611.785	427.652	464.875	626.49	340.125	413.281	281.849	378.647	247.526	356.182
Rps8	240.996	-0.249568	0.173242	0.0216266	0.171316	270.158	316.664	268.848	319.333	243.225	202.939	281.904	280.107	238.645	175.753	230.277	188.439	226.898	130.75
E130311K13Rik	193.186	0.286815	0.330556	0.021646	0.17138	124.127	77.3714	102.864	168.359	101.757	285.682	210.63	138.803	206.305	200.115	269.856	257.444	297.218	264.077
Decr1	2884.69	-0.187738	0.102918	0.0216686	0.171426	2747.82	2659.34	3220.33	3602.33	3071.33	3848.87	2715.85	2447.19	2947.38	2436.18	2525.85	2739.88	2547.45	2875.86
Kng2	4080.21	-0.21853	0.131559	0.0216822	0.171426	4276.29	5317.89	4703.67	4820.18	5092.83	3279.24	4020.05	4635.52	3899.73	4098.88	3406.18	3253	3056.57	3262.96
Wdr6	283.594	-0.266781	0.202762	0.0216938	0.171426	340.74	355.749	212.741	256.198	310.236	390.2	413.813	222.585	191.808	352.376	159.515	281.331	234.399	248.619
Fam108c	2243.65	-0.267929	0.203519	0.0216971	0.171426	3580.2	2482.27	2220.92	3447.69	2880.23	1724.54	1691.42	2043.28	2342.96	1971.57	2149.25	1471.24	1465.46	1940
Qtrtd1	188.408	-0.221119	0.135692	0.0217239	0.171549	256.772	185.053	226.767	236.983	161.323	180.293	212.757	163.813	160.584	204.465	147.521	155.705	196.895	148.785
Znrf1	2105.37	0.190656	0.10535	0.0217755	0.171866	1926.4	2168.79	1858.56	2176.77	2056.24	1526.83	1778.65	2128.31	2292.78	2882.52	2017.32	2184.3	2201.48	2276.21
Zfp869	740.034	-0.222159	0.138668	0.0218111	0.172058	1126.88	805.62	938.63	839.964	719.747	657.591	653.165	625.239	831.913	684.741	645.255	635.207	577.56	618.97
Ippk	227.983	-0.217423	0.131584	0.0218453	0.172156	318.835	247.269	266.51	276.328	245.707	219.487	185.099	242.593	219.687	211.426	215.885	187.554	174.393	180.989
Lrp5	1573.06	-0.284242	0.3034	0.0218462	0.172156	2027.4	1795.5	1495.03	1146.49	1463.07	2654.75	2595.64	1866.96	949.005	1664.43	581.689	1452.66	901.03	1429.24
Plekhb2	338.134	-0.217061	0.131252	0.0218603	0.172177	432.01	341.391	322.617	341.293	388.415	371.909	417.004	336.379	226.378	322.794	254.264	318.488	271.903	389.03
Ccdc18	11.6803	-0.219274	0.373409	0.0220339	0.173364	12.1693	6.38115	17.5336	18.2999	11.1685	22.6455	15.9568	3.75144	7.80615	13.921	8.39551	10.6163	8.43837	6.4409
Slc35c1	435.121	-0.25932	0.192249	0.0220336	0.173364	452.697	666.83	547.047	397.107	492.654	418.071	501.044	555.212	434.914	366.297	245.869	373.339	262.527	378.081
Mir3091	4.11564	-0.116161	0.211289	0.0221736	0.174372	3.65079	7.17879	9.35123	3.65997	4.96377	4.35491	6.38272	2.50096	2.23033	1.74013	4.79744	1.76938	3.75039	1.28818
Bbs1	35.5927	0.27442	0.229645	0.022219	0.174458	32.8571	20.7387	28.0537	24.7048	29.7826	32.2263	40.4239	51.2696	34.5701	33.0625	53.9712	45.1191	30.9407	40.5777
1110001A16Rik	198.717	0.271649	0.221157	0.0222305	0.174458	212.962	118.051	162.478	212.278	145.19	158.519	162.759	145.056	216.342	200.115	363.406	225.596	284.092	175.192
Emc9	233.648	0.231268	0.148456	0.0221998	0.174458	155.767	199.411	206.896	250.708	273.008	192.487	171.27	212.581	327.858	253.189	226.679	260.983	248.463	291.773
Nup62cl	8.87186	-0.119045	0.214426	0.0222199	0.174458	34.074	4.78586	9.35123	11.8949	8.6866	8.70981	7.44651	10.0038	5.57582	5.22039	2.39872	9.73158	3.75039	2.57636
Fance	234.369	0.253653	0.182279	0.0223086	0.17489	251.904	166.707	202.22	197.639	173.732	217.745	208.502	197.576	234.184	195.765	368.203	308.756	345.036	213.194
Armcx2	57.14	-0.255529	0.184477	0.0222974	0.17489	66.9311	75.7761	64.2897	64.0495	67.0109	54.0008	64.891	38.7648	36.8004	41.7631	50.3731	68.1211	44.067	63.1208
Fosl2	730.962	-0.111374	0.205993	0.0223422	0.175062	3089.78	737.82	624.195	1016.56	857.492	369.296	323.391	914.1	429.338	600.345	423.374	264.522	221.273	361.979
Tmem63a	183.799	0.256964	0.188104	0.0224143	0.175536	103.439	190.637	164.815	130.844	135.263	197.713	184.035	216.333	187.348	186.194	189.499	313.18	169.705	204.177
Tmem125	245.003	-0.232587	0.151636	0.0224303	0.175571	324.92	264.02	296.902	309.268	233.297	287.424	195.737	265.101	204.075	230.567	247.068	214.095	208.146	149.429
Irf2bp1	716.131	-0.199513	0.115076	0.0224975	0.176005	995.447	868.634	834.597	712.78	738.361	693.301	626.57	674.008	685.826	634.277	694.429	728.099	588.811	550.697
Zfa-ps	43.2066	-0.266835	0.209231	0.0225398	0.176246	53.5448	51.8468	42.0805	39.3447	50.8787	56.6138	55.3169	41.2658	37.9156	45.2434	20.3891	31.8488	30.9407	47.6627
2010012O05Rik	279.366	0.19034	0.106555	0.0226226	0.176711	223.915	230.519	237.287	247.963	245.707	277.843	324.455	326.375	312.246	334.105	301.039	311.411	260.652	277.603
Exd2	338.476	0.164308	0.0857253	0.0226166	0.176711	298.147	320.653	369.374	294.628	286.658	330.102	304.243	345.132	334.549	376.738	408.981	370.685	361.912	336.859
Fbxl21	108.869	0.269606	0.218141	0.0226533	0.176768	68.148	62.2162	57.2763	101.564	104.239	110.615	140.42	105.04	121.553	138.34	98.3475	135.357	140.64	140.412
Exoc3	447.698	0.146401	0.0733728	0.0226514	0.176768	419.84	402.012	402.103	377.892	459.149	463.362	425.515	467.679	480.636	495.937	448.56	452.961	469.736	502.39
Tmem14c	1433.67	0.204621	0.119955	0.0227001	0.176852	1148.78	1509.94	1481	1458.5	1244.67	1137.5	1102.08	1416.79	1783.15	1560.03	1986.14	1491.59	1396.08	1355.17
Usp9x	2859.45	-0.168857	0.0902958	0.0227108	0.176852	2991.21	3131.55	3011.1	3104.57	3537.93	3142.5	2555.22	3177.47	2555.96	2441.4	2621.8	2521.36	2363.68	2876.51
Zbtb10	312.305	-0.273488	0.236841	0.0226959	0.176852	430.793	374.095	347.164	419.982	376.006	331.844	264.883	457.675	167.275	286.251	321.428	185.785	197.833	211.262
Hhip	153.299	-0.275667	0.244173	0.0226775	0.176852	210.529	136.397	259.497	194.894	199.792	134.131	120.208	136.302	99.2496	117.459	92.3507	186.669	165.955	92.749
Rwdd3	91.7898	0.276157	0.239675	0.0227989	0.177447	45.0263	78.1691	90.0056	58.5596	71.9747	99.2919	93.6132	60.023	90.3283	120.069	86.3539	120.318	132.201	139.123
Atp5s	124.3	0.275233	0.240849	0.0228226	0.177449	71.7988	66.2044	112.215	103.394	112.926	126.292	131.91	93.7859	124.898	150.521	237.473	114.125	159.391	135.259
Ugt3a2	9894.19	0.194323	0.11121	0.0228168	0.177449	10077.4	8599.39	9062.51	10551.7	9514.31	8672.36	6655.05	11526.9	11949	9307.08	11796.9	9854.55	11536.2	9415.31
Amn1	179.354	0.277573	0.252018	0.0229031	0.177984	113.174	153.148	171.829	242.473	121.612	107.131	127.654	225.086	227.494	226.217	310.634	128.28	210.022	146.208
Rbm19	139.906	0.228239	0.146548	0.022966	0.178381	116.825	122.039	90.0056	119.864	138.986	138.486	143.611	151.308	179.541	175.753	117.537	128.28	150.953	185.498
Gm14403	1949.53	0.218003	0.367207	0.0229798	0.178396	2671.16	1460.49	2252.48	1410.92	1095.75	792.593	420.196	1683.14	2996.45	2979.97	4082.62	1331.46	2513.7	1602.5
Plp2	12.6448	0.281537	0.341033	0.0230192	0.178553	8.5185	11.9647	10.5201	9.14993	9.92755	9.58079	9.57408	16.2562	17.8426	14.7911	14.3923	15.9244	13.1264	15.4582
Pip4k2b	511.008	-0.198133	0.114428	0.0230235	0.178553	597.512	634.924	502.629	462.072	603.098	513.008	591.466	442.669	472.83	444.603	367.004	540.545	428.482	553.273
Abcb9	65.1864	0.278461	0.332776	0.0230588	0.178645	65.7141	46.2633	35.0671	42.0897	52.1196	60.9687	60.6359	33.7629	62.4492	67.8651	62.3667	110.586	68.4446	144.276
Bgn	1901.97	-0.235238	0.157083	0.0230589	0.178645	1939.78	2686.46	2439.5	2120.95	2222.53	1574.73	1919.07	2229.6	1712.89	1354.69	1423.64	1987.9	1272.32	1743.55
Lrig3	169.148	0.266092	0.213465	0.0231153	0.17899	111.957	122.039	85.33	124.439	173.732	200.326	186.163	200.077	167.275	243.618	133.129	200.824	195.02	224.143
6430550D23Rik	28.9123	0.224888	0.371608	0.0231523	0.179093	14.6031	15.9529	12.8579	10.9799	14.8913	41.8071	39.3601	28.761	32.3398	38.2829	17.9904	41.5804	51.5678	43.7981
Rabl6	536.832	0.189621	0.106749	0.023147	0.179093	554.919	557.553	497.953	515.141	505.064	434.62	372.325	545.209	631.183	600.345	617.67	532.583	642.254	508.831
Tmem198b	75.3955	0.267206	0.215354	0.02319	0.179293	54.7618	74.9785	53.7696	51.2396	67.0109	65.3236	80.8478	81.2811	62.4492	84.3963	51.5724	119.433	102.198	106.275
Clec7a	121.123	0.238575	0.377602	0.0232247	0.179416	165.502	67.7997	66.6275	62.2195	65.77	98.4209	115.953	97.5373	88.098	70.4752	125.933	155.705	229.711	285.976
2210015D19Rik	170.631	0.205623	0.121982	0.0232414	0.179416	194.709	155.54	130.917	169.274	142.708	158.519	126.591	183.82	185.117	173.143	212.287	180.477	214.71	161.022
Ppp4r2	1092.96	-0.182351	0.100866	0.0232343	0.179416	1286.29	1161.37	1353.59	1175.77	1197.51	1119.21	970.174	1116.68	1038.22	971.862	1206.56	885.574	949.785	868.877
Rnf32	7.78483	0.194762	0.331375	0.0232814	0.179633	4.86771	6.38115	5.84452	2.74498	3.72283	7.83883	7.44651	8.75335	12.2668	8.70065	5.9968	14.155	11.2512	9.01726
Slc35d2	599.114	0.25334	0.186891	0.0233108	0.179677	428.359	338.998	397.427	530.696	554.702	678.494	689.334	481.434	744.93	743.905	681.236	590.972	847.587	679.515
Timp2	276.936	-0.272782	0.243388	0.0233092	0.179677	259.206	415.572	363.529	304.693	316.441	228.197	376.581	292.612	249.797	155.742	142.724	368.031	165.017	238.957
Psmg2	124.129	0.222999	0.141671	0.0234148	0.180387	103.439	106.087	119.228	96.9893	91.8298	128.905	125.527	121.296	168.39	118.329	173.907	115.01	138.764	130.106
Katnal1	172.101	0.241545	0.167067	0.0234323	0.180405	131.428	125.23	143.775	116.204	219.647	162.003	158.504	150.057	185.117	220.126	196.695	191.093	162.204	247.331
Habp2	2541.68	-0.175833	0.0955805	0.023441	0.180405	2882.9	2688.06	2618.34	2895.95	3081.26	2576.36	2406.29	2777.31	2576.03	2395.29	2417.91	2308.15	2007.39	1952.24
Rassf1	174.214	-0.233097	0.155532	0.0234647	0.180496	197.142	240.888	185.856	206.788	224.611	148.938	159.568	195.075	162.814	163.572	105.544	133.588	149.078	165.531
Abca5	168.129	0.238258	0.162234	0.0235395	0.18098	118.042	148.362	157.802	116.204	136.504	182.035	173.397	251.346	160.584	191.414	165.512	184.015	142.515	226.076
Masp2	2600.94	0.159761	0.0833501	0.0235577	0.181027	2247.67	2501.41	2473.4	2133.76	2475.68	2480.55	2676.49	2687.28	2619.52	3057.41	2297.97	2726.61	2986.25	3049.12
1700030C10Rik	31.9781	0.273955	0.342182	0.0235914	0.18118	20.6878	31.9057	9.35123	33.8548	18.6141	29.6134	30.8498	38.7648	50.1824	19.1414	27.5853	45.1191	45.0046	47.0186
Grlf1	3145.55	-0.238078	0.161261	0.0236015	0.18118	3486.5	4397.41	2954.99	3297.64	4246.51	3491.76	2823.29	3169.96	2693.12	2939.08	1904.58	2945.13	2089.9	3597.89
2810454H06Rik	20.0325	0.278744	0.306867	0.0237228	0.181664	15.8201	13.5599	16.3647	12.8099	12.4094	18.2906	23.4033	23.7591	30.1094	19.1414	21.5885	14.155	28.1279	30.9163
2010010A06Rik	64.5899	0.276054	0.276509	0.0237484	0.181664	65.7141	40.6798	29.2226	34.7697	57.0834	79.2593	61.6996	67.5258	70.2553	68.7351	128.331	69.8904	62.819	68.2735
Eml6	14.576	0.267827	0.358773	0.0237462	0.181664	9.73543	7.97643	12.8579	8.23494	12.4094	13.0647	15.9568	17.5067	14.4971	14.7911	19.1897	13.2703	16.8767	27.6959
Tube1	14.6371	0.217926	0.362164	0.0237167	0.181664	9.73543	10.3694	11.689	7.31995	3.72283	13.9357	19.1482	6.25239	21.1881	13.921	20.3891	17.6938	22.5023	27.0518
Pax9	5.88951	0.110715	0.20496	0.0236901	0.181664	1.21693	5.5835	0	4.57497	1.24094	6.09687	5.31893	16.2562	4.46066	8.70065	9.59487	2.65407	10.3136	6.4409
Akr1b7	4.24106	-0.0632529	0.165361	0.0237461	0.181664	15.8201	3.98822	9.35123	0.914993	2.48189	9.58079	4.25515	2.50096	0	0	0	7.9622	1.87519	0.64409
Tor3a	312.707	-0.117321	0.2122	0.0236807	0.181664	372.38	201.006	367.036	137.249	140.227	965.047	780.82	128.799	117.092	183.584	131.93	244.174	225.961	382.589
Atf6b	246.741	0.222726	0.142484	0.0237905	0.181866	276.243	185.851	247.808	240.643	213.442	176.809	197.864	232.589	328.973	261.019	340.618	225.596	284.092	242.822
Abt1	267.279	-0.211224	0.129373	0.023799	0.181866	367.512	288.747	294.564	316.588	295.345	256.068	239.352	278.857	297.749	243.618	227.878	226.48	185.644	223.499
Ercc3	243.116	0.237534	0.162088	0.0238371	0.181883	225.132	228.924	199.883	190.319	205.997	239.52	206.375	270.103	267.639	264.5	161.913	283.1	263.465	396.759
Mir5123	3.63191	0.0879058	0.182954	0.0238179	0.181883	0	2.39293	1.1689	0.914993	0	3.48392	5.31893	6.25239	2.23033	12.1809	2.39872	5.30813	4.68798	4.50863
Fitm2	1389.98	-0.250018	0.185113	0.0238321	0.181883	1594.18	1706.16	1959.08	1247.14	1324.09	1890.9	1335.05	1388.03	981.345	1125.86	740.005	1320.84	1126.05	1721.01
Tff1	50.1479	0.275299	0.266925	0.0238615	0.181926	32.8571	31.9057	25.7159	26.5348	55.8424	47.904	68.0824	41.2658	51.2976	69.6052	70.7622	59.2742	65.6318	55.3917
2310040G24Rik	34.907	0.275176	0.308156	0.0238906	0.181926	36.5079	25.5246	18.7025	32.9398	37.2283	25.2585	20.212	21.2581	45.7217	26.1019	61.1673	35.3876	54.3806	48.3067
Hjurp	177.707	0.261618	0.208604	0.0238789	0.181926	133.862	164.315	107.539	96.9893	170.009	181.164	205.311	132.551	197.384	230.567	170.309	198.17	267.215	232.516
Osbpl2	494.916	0.178633	0.0981969	0.0238908	0.181926	475.819	476.991	412.623	482.201	528.642	442.458	374.453	465.178	575.425	484.626	621.268	537.006	507.24	544.9
Ctse	9.86616	0.0710803	0.170361	0.0239349	0.182169	2.43386	4.78586	4.67562	7.31995	1.24094	9.58079	4.25515	10.0038	4.46066	6.09045	0	42.4651	2.81279	38.0013
Brwd3	148.375	-0.235952	0.161142	0.0239796	0.182418	165.502	141.183	133.255	148.229	196.069	202.939	178.716	171.316	98.1345	127.9	101.946	116.779	138.764	156.514
Slc38a9	232.577	0.252091	0.188135	0.0239994	0.182477	130.211	181.065	164.815	217.768	213.442	195.1	302.115	242.593	264.294	284.511	201.492	213.21	325.346	320.113
Slc25a3	3133.16	-0.187645	0.106375	0.02406	0.182846	4119.3	3485.7	3221.5	3361.69	3271.13	3097.21	3220.08	3367.54	3416.86	2651.96	2819.69	2986.71	2306.49	2538.36
Pitrm1	315.819	0.211348	0.13032	0.024176	0.183636	192.275	308.688	287.55	269.923	315.2	290.908	323.391	325.124	346.816	336.715	335.821	325.566	309.407	454.083
1200011I18Rik	622.628	-0.159315	0.0836363	0.0242188	0.183868	657.141	604.614	647.573	635.005	694.928	722.043	689.334	661.503	490.672	529.869	615.271	596.28	550.369	622.191
Cbx4	765.651	-0.265985	0.264562	0.0242344	0.183895	1455.45	977.911	541.202	520.631	1032.46	814.367	977.62	657.752	448.296	447.213	546.908	964.311	694.759	640.225
Cdca8	9.9143	0.219546	0.359663	0.024299	0.184016	7.30157	5.5835	7.01342	7.31995	6.20472	9.58079	8.51029	6.25239	18.9578	14.7911	10.7942	16.8091	9.37597	10.3054
Eif2b4	370.278	-0.205622	0.124411	0.0242893	0.184016	442.962	376.488	424.312	413.577	342.5	378.006	462.747	388.899	310.016	393.269	378.998	326.45	302.844	242.822
Lphn2	977.29	-0.252324	0.191492	0.0242975	0.184016	1233.97	978.708	696.667	824.409	1247.15	1158.4	1656.32	812.811	1052.72	730.854	723.214	1038.62	715.386	812.842
Zfp217	313.438	-0.267659	0.237709	0.0242773	0.184016	138.73	474.598	381.063	324.823	472.799	370.167	393.601	248.845	228.609	288.862	194.296	282.216	300.969	288.552
Htatsf1	657.701	0.175041	0.0957574	0.0244094	0.18476	542.75	572.708	620.688	575.531	655.218	680.236	606.359	731.53	833.028	704.752	572.094	776.757	634.753	701.414
Dcdc2a	53.9451	-0.262343	0.214106	0.0244303	0.184826	52.3279	72.5856	58.4452	55.8146	59.5653	81.8722	55.3169	43.7668	41.2611	45.2434	25.1865	69.8904	45.0046	48.9508
Smad7	424.919	-0.26948	0.253282	0.024449	0.184875	548.835	667.628	326.124	215.938	553.461	492.975	681.887	403.905	229.724	348.896	400.586	368.915	342.223	367.775
Rassf4	177.906	0.244012	0.36646	0.0244742	0.184973	91.2696	191.434	132.086	137.249	188.623	108.002	105.315	490.188	190.693	207.075	100.746	130.934	136.889	280.179
Abhd16a	353.246	0.211703	0.131151	0.0245109	0.185158	408.888	285.556	336.644	324.823	268.044	314.424	282.967	340.13	372.465	369.778	492.937	393.687	447.234	307.875
Srr	1223.87	0.179154	0.0993144	0.0245429	0.185308	1044.12	1088.78	886.029	1255.37	1275.69	1221.99	1121.23	1161.69	1421.83	1471.28	1219.75	1242.1	1264.82	1459.51
Acsf3	555.601	0.195592	0.11414	0.0245608	0.18535	424.708	462.633	492.109	473.967	523.678	641.913	522.319	513.947	660.177	639.498	623.667	590.972	501.614	707.211
[truncated: 13,137 more rows]
