# Supplementary material for: Resolvin E1-ChemR23 Axis Regulates the Hepatic Metabolic and Inflammatory Transcriptional Landscape in Obesity at the Whole Genome and Exon Level
Source: Front Nutr. 2021 Dec 24;8:799492. doi: 10.3389/fnut.2021.799492 (PMC8740313; doi:10.3389/fnut.2021.799492)
Supplement: Supplementary file 4 [file Data_Sheet_4.XLSX]

## Sheet: DESeq2_results_ChemR23_WT_KO_Co
GeneID	baseMean	log2FoldChange	lfcSE	pvalue	padj	19R WT con veh	21L WT con veh	21R WT con veh	26L WT con veh	26R WT con veh	8RL WT con veh	8R WT con veh	14-2L KO con veh	14RL KO con veh	20-2L KO con veh	20L KO con veh	20R KO con veh	9L KO con veh	9RL KO con veh
Cmklr1	38.54	-2.24731	0.29779	2.53e-15	3.35e-11	62.0213	114.175	75.3049	41.962	62.2379	40.7602	53.8638	11.4226	10.2132	9.71775	22.5981	14.8633	10.655	9.76522
Wscd2	9.92586	4.71967	0.75943	1.77e-10	1.17e-06	1.26574	0	1.2146	0	1.29662	0.905783	0	13.1799	24.1402	11.8772	17.1198	33.7802	19.5341	14.6478
Zfp960	458.964	1.34986	0.23477	3.91e-10	1.73e-06	283.526	180.363	253.85	258.448	221.723	308.872	236.341	502.594	888.545	1074.35	754.641	301.319	629.532	531.391
Clec12a	103.236	1.19355	0.211072	7.03e-10	1.86e-06	89.8676	60.3969	59.5152	53.4062	29.8223	69.7453	62.6579	146.736	203.335	134.969	149.969	93.2332	159.825	131.83
Ms4a6c	95.1311	0.888286	0.157185	7.04e-10	1.86e-06	70.8815	54.6054	74.0903	76.2945	71.3143	52.5354	59.3601	124.77	132.771	103.656	165.035	116.204	117.205	113.114
Zfp97	535.118	1.23458	0.229911	3.36e-09	6.68e-06	372.128	198.565	318.224	372.889	285.257	327.893	274.815	535.104	1037.1	1169.37	895.708	402.66	671.264	630.67
Zbtb10	297.131	-0.763172	0.141915	3.53e-09	6.68e-06	448.072	388.029	360.735	437.74	392.877	345.103	273.716	225.816	213.548	214.87	154.078	258.08	229.082	218.09
Coro1a	99.8257	0.840453	0.160539	7.26e-09	1.07e-05	84.8047	57.0875	75.3049	80.1092	45.3818	77.8973	68.1542	132.678	140.199	122.012	145.861	112.15	150.946	104.976
C1qa	1479.54	0.946827	0.183848	1.1e-08	1.45e-05	1321.43	1214.56	1033.62	754.362	733.889	916.652	889.303	1573.68	2210.68	1769.71	3028.83	1860.61	1781.16	1625.1
Slc25a47	45201.2	0.935825	0.190836	1.43e-08	1.72e-05	27452.7	22408.9	31483.5	29044.4	29703	38758.4	28584.1	40674.9	71217.3	57983.6	87169.2	37209.5	66733	64393.5
Wfdc17	274.557	1.3606	0.270646	1.98e-08	2.18e-05	270.869	150.579	149.395	98.2292	89.467	129.527	137.408	237.238	568.223	346.6	639.596	279.7	418.208	328.762
Ifi27l2a	96.9247	1.37854	0.277814	2.9e-08	2.95e-05	78.476	41.3677	47.3692	49.5914	42.7886	60.6874	38.4742	72.9288	143.913	185.717	236.938	72.9651	118.093	167.636
Atp6v0e	1941.49	1.23253	0.248981	3.5e-08	3.31e-05	1594.83	752.893	1321.48	1275.07	767.601	1187.48	873.913	1813.55	3107.59	3300.8	3987.54	1316.08	3412.26	2469.79
Ms4a6d	58.5663	1.10943	0.2262	4.04e-08	3.56e-05	51.8954	38.8857	38.8671	25.7494	28.5257	39.8544	26.3823	70.2928	84.4907	85.3002	127.371	74.3164	71.0332	56.9638
Cd5l	2655.3	1.23596	0.255862	6.38e-08	5.28e-05	2627.68	1744.89	1436.87	973.709	1032.11	1323.35	1449.93	3081.46	5278.35	2906.69	6298.03	2656.47	3618.25	2746.47
Cxcl13	81.9707	2.20501	0.467303	9.63e-08	6.93e-05	34.175	37.231	6.07298	18.1199	16.8561	44.3834	26.3823	57.9916	319.393	78.8217	60.9465	295.914	77.2486	74.0529
Pyhin1	84.7833	1.03591	0.218282	9.09e-08	6.93e-05	56.9584	43.8498	44.94	70.5724	29.8223	65.2164	62.6579	88.7447	131.843	106.895	141.752	70.2627	136.739	136.713
Shank2	220.43	-2.11e-05	0.00144275	9.95e-08	6.93e-05	331.624	472.419	208.91	170.709	369.538	309.778	338.573	107.197	128.129	127.41	63.6857	195.925	98.5586	163.567
Coa6	1493.32	1.27137	0.271861	1.22e-07	8.11e-05	940.446	594.041	1119.86	880.248	558.845	1068.82	651.862	1441.88	2885.68	2820.31	3215.78	882.338	2257.08	1589.29
Acaca	1691.91	-0.861338	0.190394	2.19e-07	0.000138052	1540.41	3327.62	2001.65	1484.88	2527.12	2338.73	2353.52	1309.2	1089.09	1415.55	1088.13	1370.12	887.027	953.736
Slirp	320.829	1.24121	0.273681	2.34e-07	0.000140633	243.022	106.729	199.194	187.875	153.002	243.656	133.011	288.201	524.585	599.261	628.639	193.223	614.437	376.775
Clec4n	66.331	1.27605	0.282395	2.61e-07	0.000148877	59.4898	33.0942	31.5795	35.2862	15.5595	48.9123	32.9779	60.6276	107.702	78.8217	173.252	77.0188	89.6794	84.6319
Timm8b	2580.49	1.27013	0.283897	3.11e-07	0.000148877	2123.91	787.642	1464.8	1748.1	1125.47	1740.91	1015.72	2264.31	4149.33	4970.09	4877.77	1449.84	4787.64	3621.27
Vwa1	22.6825	1.17691	0.259894	2.82e-07	0.000148877	13.9232	15.7197	10.9314	13.3515	11.6696	10.8694	16.4889	28.1171	25.0687	34.552	43.8267	22.9705	39.9562	30.1094
Zfp51	370.805	0.830622	0.185833	3.15e-07	0.000148877	311.372	187.81	307.293	269.892	239.875	284.416	207.76	370.795	546.868	594.942	472.506	291.861	603.782	502.095
Prpf6	608.235	-0.617997	0.137773	3.06e-07	0.000148877	716.41	764.476	755.479	812.537	789.644	707.416	683.741	594.853	456.807	368.195	345.135	598.584	458.164	463.848
Zfp759	317.788	0.817007	0.183318	3.36e-07	0.000153341	235.428	134.859	240.49	216.486	195.79	302.531	234.143	365.523	506.016	456.734	451.278	274.295	464.379	371.078
Rpl31-ps12	495.243	0.893535	0.201268	3.61e-07	0.000159398	402.506	256.48	366.808	447.277	298.223	282.604	284.709	542.133	795.698	915.628	616.313	376.987	765.383	582.658
Snhg3	406.728	1.13936	0.258544	4.18e-07	0.000170398	332.89	177.054	246.563	424.388	194.494	146.737	168.187	354.1	481.875	736.389	750.532	422.928	642.85	615.209
Ppp1cc	1614.4	0.671511	0.152244	4.12e-07	0.000170398	1359.41	1035.02	1390.71	1322.76	1130.66	1132.23	1119.05	1628.16	2404.73	2091.48	2558.38	1334.99	2201.14	1892.82
Ccnt1	228.249	-0.729979	0.165964	4.25e-07	0.000170398	316.435	352.453	270.855	247.957	293.037	278.981	266.021	216.15	146.698	146.846	136.958	237.812	122.532	162.754
Whsc1l1	1752.88	-0.677393	0.155465	5.08e-07	0.000197917	2326.43	2474.62	2356.32	2665.54	2092.75	1467.37	1973.17	1413.76	1247.86	1334.57	1138.12	1795.75	1109.01	1144.97
Ear2	15.7766	1.56126	0.356006	5.68e-07	0.000208812	5.06297	6.61884	6.07298	6.67577	6.48312	9.96361	10.9926	24.6025	26.9256	23.7545	19.859	6.75603	33.7408	33.3645
Pet100	155.991	1.03095	0.237315	5.6e-07	0.000208812	108.854	72.8072	121.46	123.979	81.6873	95.1072	82.4446	122.134	233.046	291.532	310.896	121.609	224.642	193.677
C1qb	1267.6	1.09329	0.253992	6.79e-07	0.000236665	1116.38	1077.22	796.775	552.182	535.505	670.279	638.671	1356.65	2158.69	1337.81	3304.12	1436.33	1488.15	1277.62
Mrpl12	5547.75	1.1206	0.25753	7.24e-07	0.000245654	4581.98	2040.26	3630.43	3531.48	2694.38	4172.04	2732.76	5054.93	8849.24	9033.19	10951.2	3238.84	9903.8	7253.93
Pigp	258.716	1.04599	0.245659	8.22e-07	0.000272199	169.609	105.901	200.408	142.099	116.696	216.482	175.882	267.991	391.814	317.446	394.44	159.442	461.716	502.095
Tmem256	1353.1	1.13803	0.27292	1.2e-06	0.000311893	1075.88	548.536	935.239	1080.52	591.26	820.639	544.135	1188.83	1897.79	2780.36	2864.48	883.689	2202.92	1529.07
Zfp85-rs1	210.672	1.12187	0.267185	1.04e-06	0.000311893	229.099	85.2175	102.026	137.33	111.51	101.448	114.323	270.627	376.03	428.661	288.297	121.609	308.994	274.24
Chchd1	1242.45	1.10091	0.26197	1.02e-06	0.000311893	1197.39	451.736	810.135	875.48	569.218	783.502	557.326	1119.41	1849.51	2509.34	2392.66	901.255	1912.57	1464.78
Ltb	24.5308	1.05399	0.249662	1.09e-06	0.000311893	11.3917	16.5471	15.7897	14.3052	9.07636	15.3983	23.0845	33.3891	28.7825	35.6317	45.1963	35.1314	32.8529	26.8543
Ndufc2	3259.13	1.05199	0.250447	1.12e-06	0.000311893	2935.25	1347.76	2495.99	2144.83	1565.02	2079.68	1565.35	3156.15	5651.59	5480.81	6148.06	2040.32	5258.23	3758.8
Lsm3	175.412	0.987647	0.234334	9.87e-07	0.000311893	127.84	91.8364	97.1677	145.913	102.433	112.317	108.827	150.251	251.615	383.311	231.46	118.906	293.012	240.875
Ly86	83.1521	0.842013	0.199914	1.01e-06	0.000311893	67.0843	62.0516	78.9487	57.2209	42.7886	43.4776	50.566	96.6526	124.415	123.091	150.654	98.6381	88.7915	79.7493
Cd38	528.08	0.602698	0.14449	1.19e-06	0.000311893	505.031	440.153	505.272	353.816	321.563	335.14	401.231	640.543	648.071	674.844	742.999	520.214	747.624	556.617
Morc2a	392.76	-0.44581	0.10689	1.17e-06	0.000311893	437.947	522.888	484.624	433.925	414.92	438.399	477.08	383.975	310.109	319.606	267.069	362.123	329.416	316.556
Purb	1977.23	-0.560234	0.134351	1.17e-06	0.000311893	2509.97	2719.51	2509.35	2453.82	2483.03	2028.95	2052.32	1774.89	1428.91	1666.05	1208.66	2060.59	1389.59	1395.61
Snora20	70.913	-0.609584	0.145408	1.07e-06	0.000311893	79.7417	95.1458	94.7385	82.9703	89.467	80.6147	85.7424	54.4769	58.4935	55.0672	56.8377	64.8579	51.4991	43.1297
Itpa	819.978	1.09981	0.264932	1.33e-06	0.000338049	769.571	261.444	463.976	565.533	395.47	590.57	415.521	713.472	1258.08	1488.97	1550.37	572.912	1420.66	1013.14
Tspo	2012.18	0.920391	0.222311	1.36e-06	0.000338555	1659.39	1123.55	1535.25	1399.05	1043.78	1461.93	1099.26	1920.75	2914.46	3325.63	3758.14	1341.75	3442.45	2145.09
Cd48	54.5627	0.891175	0.215176	1.38e-06	0.000338931	40.5037	43.0224	41.2963	30.5178	22.0426	35.3255	42.8712	50.0836	77.9914	107.975	69.8488	64.8579	78.1365	59.4051
Mrps33	430.647	1.01916	0.248894	1.64e-06	0.000346781	348.079	154.715	327.941	354.77	189.307	288.945	230.845	460.418	682.425	795.776	656.715	281.051	740.521	517.557
S100a1	2448.62	1.01358	0.246555	1.59e-06	0.000346781	2018.86	1115.27	1817.04	1811.04	1382.2	1526.24	1138.84	2029.71	3450.19	4513.35	5031.17	1672.79	3968.09	2805.87
Fkbp3	302.422	0.93225	0.225995	1.45e-06	0.000346781	210.113	148.924	229.559	215.532	164.671	231.88	192.371	309.288	452.164	540.955	471.137	178.359	539.852	349.107
Hspbp1	594.547	0.829025	0.202651	1.66e-06	0.000346781	577.178	283.783	438.469	431.064	355.275	462.855	335.275	551.799	820.767	876.757	1054.58	494.542	915.44	725.881
Crls1	3445.48	0.826805	0.201554	1.61e-06	0.000346781	3320.04	1611.69	2589.52	2452.87	1759.52	2918.43	2075.41	4031.29	5509.53	5072.66	4195.04	2741.6	5801.64	4157.54
Ptges2	488.838	0.685704	0.166996	1.57e-06	0.000346781	339.219	297.02	392.314	381.473	338.419	429.341	367.153	572.887	651.785	589.543	884.751	381.04	659.721	559.059
Zfp444	820.46	0.664978	0.162559	1.68e-06	0.000346781	572.115	552.673	654.667	564.579	657.388	692.924	617.785	868.995	1146.66	1156.41	1335.34	609.394	1153.4	904.096
Cyb561d2	229.567	0.651208	0.159185	1.68e-06	0.000346781	227.833	144.787	166.4	173.57	168.561	173.005	162.691	235.481	240.473	310.968	388.962	222.949	323.201	275.054
Zfp146	444.321	-0.506053	0.123763	1.63e-06	0.000346781	464.527	561.774	643.736	466.35	570.514	456.515	541.936	416.485	337.034	341.201	321.167	429.684	309.882	359.686
P2ry12	44.2017	0.955245	0.232906	1.76e-06	0.000348965	31.6435	44.6771	30.3649	22.8884	20.746	34.4197	15.3897	76.4434	60.3505	60.466	64.3704	40.5362	60.3782	56.15
Bbip1	488.067	0.831141	0.203845	1.77e-06	0.000348965	434.149	233.314	387.456	387.195	270.994	374.088	277.014	472.719	708.422	819.53	717.662	366.177	740.521	643.691
Arid4a	427.914	-0.49596	0.121553	1.72e-06	0.000348965	506.297	603.142	467.619	472.072	518.649	523.542	463.888	366.401	313.822	354.158	256.112	391.85	356.942	396.305
Fpr2	25.9045	1.37579	0.337826	1.83e-06	0.000351971	17.7204	12.4103	12.146	19.0736	15.5595	9.05783	7.69483	28.9958	76.1345	31.3127	28.7613	45.941	20.422	37.4333
Zfp429	93.1553	0.974947	0.239595	1.83e-06	0.000351971	75.9445	52.9507	66.8028	53.4062	57.0514	70.6511	42.8712	100.167	144.841	211.631	150.654	70.2627	110.101	96.8384
C1d	2253.43	0.932615	0.229628	1.92e-06	0.000363978	1978.35	907.608	1458.73	1814.86	1457.4	1648.52	1095.96	2373.26	3358.27	4297.4	3843.74	1603.88	3184.06	2525.94
AW112010	1702.43	1.11425	0.276026	2.15e-06	0.000401653	1180.94	734.691	1361.56	1338.97	988.027	745.459	760.689	1345.23	1718.6	4509.04	3164.42	1660.63	2668.18	1657.65
Ifi204	250.117	0.733904	0.182218	2.19e-06	0.000401942	226.568	186.982	224.7	154.496	173.748	142.208	163.79	241.632	344.462	344.44	443.745	217.544	352.502	284.819
Ms4a6b	46.802	1.05783	0.263726	2.33e-06	0.000417469	40.5037	24.8206	37.6525	38.1473	20.746	9.96361	30.7793	57.1129	65.9213	66.9445	91.0773	55.3995	65.7057	50.4536
Tyrobp	120.414	0.880521	0.219393	2.33e-06	0.000417469	134.169	100.937	82.5925	73.4335	47.9751	68.8395	60.4594	124.77	169.91	161.962	215.709	139.174	174.031	131.83
Tyw5	329.76	1.07442	0.269436	2.56e-06	0.000446498	232.896	134.859	151.824	233.652	193.197	288.039	170.386	336.527	545.94	614.378	553.312	162.145	586.912	412.58
Lgmn	864.753	0.615203	0.15452	2.63e-06	0.000452245	918.928	635.408	663.169	643.735	571.811	625.896	588.105	796.066	1001.82	1267.63	1181.95	812.075	1180.93	1219.02
Cenpw	46.9338	1.11016	0.278916	2.73e-06	0.000457718	37.9722	26.4753	23.0773	20.981	24.6358	38.0429	25.283	40.4184	99.3462	85.3002	87.6534	35.1314	63.9299	48.8261
Zfp273	171.186	0.988476	0.250135	2.96e-06	0.00046606	168.344	74.4619	104.455	125.886	82.9839	132.244	74.7498	217.908	308.252	317.446	189.003	114.853	265.487	220.531
BC051226	64.6975	0.905853	0.228402	2.95e-06	0.00046606	36.7065	39.713	43.7254	48.6378	31.119	59.7817	40.6727	65.8995	108.631	114.453	100.664	47.2922	97.6706	70.7978
Ppp1r11	717.178	0.641002	0.162038	2.93e-06	0.00046606	606.29	428.57	590.294	626.569	532.912	575.172	446.3	635.271	987.891	972.855	1102.52	635.067	1021.1	879.683
Pon2	934.56	-0.451524	0.114272	2.91e-06	0.00046606	1180.94	1163.26	1004.47	1006.13	1173.44	1059.77	1078.38	823.305	695.423	800.095	585.497	959.357	763.607	790.169
Zfp839	329.712	-0.488398	0.123286	2.83e-06	0.00046606	337.953	431.879	387.456	370.028	383.801	387.675	435.308	261.841	290.611	232.146	206.122	322.938	265.487	302.722
Pfdn4	279.033	1.18566	0.303014	3.29e-06	0.000512839	239.225	89.3543	163.97	166.894	82.9839	218.294	154.996	289.079	467.948	505.323	477.3	136.472	535.413	379.216
Fance	295.833	0.770055	0.197027	3.57e-06	0.000550313	262.008	172.917	210.125	205.995	181.527	226.446	215.455	308.41	410.383	404.906	522.496	193.223	459.94	367.823
Cd151	1240.43	0.790384	0.20251	3.62e-06	0.000550685	1031.58	700.769	948.599	960.357	862.255	885.856	722.215	1141.38	1743.66	1952.19	2456.35	963.41	1718.12	1279.24
Serpina4-ps1	2209.17	-1.40611	0.362703	3.83e-06	0.00057566	4737.67	3047.15	7170.97	3585.84	1111.21	1487.3	2003.95	1537.66	884.831	975.014	612.889	1709.28	1111.67	952.923
Dnajc19	223.19	0.755785	0.194606	3.95e-06	0.000584438	170.875	117.484	153.039	202.18	123.179	184.78	167.088	257.447	351.89	357.397	340.342	170.252	299.227	229.483
Mak16	189.957	-0.547132	0.141329	3.97e-06	0.000584438	297.449	226.695	222.271	214.578	225.612	185.685	234.143	148.494	122.558	133.889	138.328	195.925	151.833	161.94
2021-09-15	6779.86	0.825873	0.213395	4.16e-06	0.0006059	6759.06	3413.67	5175.39	5289.12	4188.09	4451.02	3513.24	6897.48	9111.99	10967	12471.4	5275.11	10092.9	7312.52
Aspa	677.825	1.07629	0.278759	4.34e-06	0.00062258	468.324	343.352	590.294	544.552	331.936	374.088	223.15	535.104	1147.59	1413.39	1328.5	533.727	1017.55	637.994
Slc39a1	3917.11	0.420558	0.109573	4.37e-06	0.00062258	3564.33	2957.79	3402.08	3131.89	3340.1	3640.34	2939.43	4195.6	4225.46	4287.69	5722.81	3829.32	4962.56	4640.11
Rab17	551.15	0.739749	0.192801	4.75e-06	0.000667646	525.283	265.581	289.074	395.778	381.207	465.572	460.591	663.389	727.92	781.739	795.043	410.767	816.882	737.274
Nop58	270.051	-0.729931	0.192756	5.56e-06	0.000751245	431.618	265.581	456.688	383.38	282.664	318.836	273.716	236.36	184.765	172.76	116.415	229.705	216.651	211.58
Spic	33.697	1.0386	0.274334	5.89e-06	0.000776511	26.5806	12.4103	9.71677	18.1199	16.8561	31.7024	29.6801	38.6611	55.7081	59.3862	32.1852	43.2386	47.0595	50.4536
Emg1	428.839	-0.429049	0.113708	5.92e-06	0.000776511	531.611	493.103	531.993	576.024	488.827	446.551	428.712	324.226	302.681	430.82	362.94	390.499	360.493	335.272
Mrpl41	1325.42	1.05	0.278206	6.03e-06	0.000781164	1098.66	431.052	783.414	1090.06	714.44	953.789	616.686	1250.33	2195.83	2334.42	2499.49	718.842	2205.58	1663.34
Agbl3	182.487	0.883149	0.234105	6.08e-06	0.000781164	155.686	84.3902	123.889	127.793	90.7636	161.229	112.125	170.46	251.615	331.483	306.102	125.662	293.9	219.717
Fabp2	4482.05	1.14729	0.300418	6.45e-06	0.000813275	3206.12	1485.93	2344.17	3687.89	2350.78	3380.38	1921.51	3772.09	7884.56	9935.86	8605.1	2310.56	6800.54	5063.27
Aftph	938.506	-0.488313	0.131024	7.07e-06	0.000883475	1144.23	1208.77	1138.08	1050	1265.5	1085.13	911.288	849.665	659.213	724.512	646.444	1028.27	670.376	757.618
Naa20	514.722	0.791456	0.212645	7.35e-06	0.000909644	445.541	253.998	385.027	425.342	254.138	406.696	355.062	516.652	762.273	772.021	677.259	356.719	911.001	684.379
Ubd	16.0216	1.38892	0.371405	7.59e-06	0.000921641	2.53148	7.44619	9.71677	9.53682	6.48312	6.34048	14.2904	22.8452	10.2132	42.1102	21.2286	21.6193	23.0858	26.8543
Ccdc51	384.536	0.905243	0.244686	7.99e-06	0.000928239	321.498	166.298	205.267	207.903	235.985	358.69	283.61	472.719	649	546.353	591.66	217.544	671.264	455.71
Esrra	1905.7	0.82505	0.222989	7.96e-06	0.000928239	1749.25	1080.53	1329.98	1329.43	1087.87	1503.6	1104.76	1660.67	3102.94	2648.63	3888.25	1416.06	2769.41	2008.38
Slc35b2	1717.27	0.822389	0.22216	7.8e-06	0.000928239	1535.34	904.299	1180.59	1178.75	990.62	1462.84	1034.41	1733.6	2453.94	2263.16	3229.48	1053.94	2765.85	2254.95
Rfesd	418.49	0.809877	0.218767	7.96e-06	0.000928239	348.079	209.321	284.215	314.715	243.765	363.219	270.418	458.661	668.498	711.555	536.877	260.783	709.444	479.309
Clec4a2	15.1571	1.43712	0.387332	8.23e-06	0.000936657	7.59445	3.30942	6.07298	8.58313	3.88987	9.05783	13.1911	14.0586	32.4964	22.6747	10.2719	29.7265	29.3012	21.9717
Stra13	443.292	1.05404	0.28665	8.42e-06	0.000936657	292.386	210.148	343.731	360.492	281.367	229.163	174.783	296.987	541.297	994.45	1053.89	372.933	572.705	481.751
Tlr13	61.892	0.865827	0.23423	8.26e-06	0.000936657	46.8324	62.879	58.3006	25.7494	31.119	30.7966	36.2756	81.7154	84.4907	86.38	108.882	86.4772	63.9299	62.6601
Sec22a	640.476	0.851037	0.230803	8.39e-06	0.000936657	563.255	256.48	450.615	530.247	377.317	486.405	382.543	624.727	804.983	1045.2	1021.71	420.225	1085.03	917.931
Nolc1	508.734	-2.61e-05	0.00144276	8.29e-06	0.000936657	898.676	744.619	768.839	621.8	576.997	447.457	427.613	384.853	340.748	362.796	312.95	490.488	358.718	385.726
Gart	358.746	-0.404142	0.110555	8.85e-06	0.000976357	359.471	436.016	453.044	369.075	429.182	448.362	407.826	340.92	296.182	278.575	269.808	363.475	273.478	297.025
Cox7b	1898.44	0.873955	0.239567	9.91e-06	0.00106846	1607.49	897.68	1384.64	1798.64	1013.96	1082.41	1130.04	2179.96	3342.49	3992.91	2441.28	1428.23	2538.55	1739.84
Zscan2	111.002	0.618237	0.169388	9.9e-06	0.00106846	69.6158	86.8722	70.4465	73.4335	110.213	101.448	81.3454	124.77	163.411	137.128	178.731	113.501	124.308	118.81
Fkrp	748.931	0.546155	0.149818	9.93e-06	0.00106846	763.242	527.025	625.517	525.479	521.243	662.127	516.653	822.426	868.118	746.107	1081.29	708.032	1115.22	1002.56
Clic1	379.391	0.760741	0.209003	1.01e-05	0.00107317	364.534	229.177	245.348	291.827	228.206	257.242	272.617	409.456	547.797	530.157	752.586	256.729	493.681	432.111
Spop	2028.95	-0.576094	0.15975	1.09e-05	0.00115356	2193.53	2509.37	1989.51	2773.31	3149.5	2432.03	2316.14	1781.92	1414.99	1383.16	1213.45	2252.46	1370.05	1625.91
Mmp27	14.7979	1.42047	0.392894	1.13e-05	0.00118761	11.3917	5.79148	9.71677	5.72209	12.9662	2.71735	4.39705	21.0878	27.8541	23.7545	36.9788	17.5657	14.2066	13.0203
Rps27a	585.371	0.75914	0.211462	1.2e-05	0.00125459	558.192	316.877	472.478	490.192	309.893	382.24	381.444	631.757	936.825	1155.33	721.086	468.869	745.848	624.16
Clec7a	152.615	1.00865	0.282021	1.27e-05	0.00125853	172.141	70.3251	69.232	64.8503	68.721	102.353	119.82	226.694	156.911	182.478	291.721	98.6381	253.944	258.778
Mgst1	133734	0.799556	0.221609	1.23e-05	0.00125853	118570	60716.2	97037.7	113420	75279.4	111366	76280	134748	179293	251377	157221	100739	230832	165399
Myl6	776.843	0.783465	0.219094	1.27e-05	0.00125853	707.549	384.72	597.581	658.994	399.36	568.832	497.966	720.501	1135.52	1460.9	1216.88	605.34	1095.69	825.975
Phb	1587.5	0.725156	0.202669	1.26e-05	0.00125853	1321.43	922.5	1338.48	1264.58	947.832	1315.2	918.983	1431.34	2206.04	2314.98	2825.45	1148.53	2317.46	1952.23
Rsl1	147.679	0.644993	0.180404	1.27e-05	0.00125853	154.42	76.1166	122.674	104.905	103.73	131.339	85.7424	164.309	182.908	226.747	189.003	144.579	216.651	164.381
Ptgs1	247.352	0.490084	0.136553	1.23e-05	0.00125853	234.162	230.005	214.983	180.246	155.595	177.533	211.058	292.594	339.82	272.097	295.145	224.3	329.416	305.977
Ndufb2	1440.19	0.982615	0.275594	1.33e-05	0.00130112	1439.15	613.897	966.818	1017.58	719.626	961.036	651.862	1262.63	2422.38	2388.41	2759.71	836.397	2520.79	1602.31
Smpdl3a	1336.99	0.680992	0.19097	1.34e-05	0.00130369	1289.79	831.491	1073.7	956.543	759.821	1164.84	836.538	1345.23	2096.48	1740.56	2222.15	1037.73	1867.28	1495.71
Sdhaf1	671.884	0.840052	0.236454	1.37e-05	0.00131512	558.192	359.899	422.679	447.277	331.936	619.555	462.789	767.949	1115.09	844.364	1062.11	367.528	1183.59	863.408
Cetn3	667.878	0.838209	0.235754	1.37e-05	0.00131512	627.808	287.919	467.619	499.729	468.081	497.275	339.672	700.292	1021.32	1210.4	1175.1	448.601	897.682	708.792
Marco	86.261	1.64774	0.464779	1.4e-05	0.00132982	39.238	48.8139	34.0087	29.5641	18.1527	49.8181	38.4742	76.4434	261.828	57.2267	32.87	348.611	59.4903	113.114
AU041133	196.455	0.911956	0.257536	1.45e-05	0.00134095	129.106	62.879	110.528	135.423	115.399	189.309	159.393	196.82	361.174	282.894	279.395	135.121	347.175	245.758
Actr6	477.699	0.857032	0.241959	1.43e-05	0.00134095	387.317	258.962	431.181	363.353	281.367	309.778	225.349	442.845	706.565	908.07	901.871	326.992	642.85	501.281
Swi5	1560.34	0.788168	0.222364	1.43e-05	0.00134095	1296.12	791.778	1285.04	1223.57	902.45	1226.43	912.387	1498.99	2461.37	2587.08	2680.96	1030.97	2289.93	1657.65
C3ar1	66.999	0.775886	0.218498	1.45e-05	0.00134095	43.0352	74.4619	52.2276	25.7494	40.1953	53.4412	39.5734	78.2008	109.559	68.0242	93.8165	93.2332	83.464	83.0044
Glyctk	12719.2	4.01e-05	0.00144286	1.47e-05	0.00135515	10234.8	8817.95	11205.9	11021.7	11020	12604.9	9367.91	13798.5	15975.2	12123.4	16224.1	12743.2	15641.5	17289.3
Fam174a	751.816	0.951585	0.26981	1.54e-05	0.0013666	822.732	299.502	474.907	506.405	308.596	534.412	432.01	749.497	1216.29	1133.74	1470.25	466.166	1149.85	961.06
Aamdc	392.402	0.919381	0.260959	1.54e-05	0.0013666	301.246	164.644	259.923	268.938	208.756	358.69	230.845	392.761	687.067	709.396	663.563	216.193	620.652	410.953
Dio1	3557.87	0.633565	0.179445	1.52e-05	0.0013666	2213.78	2537.5	3302.49	2586.38	2704.76	3176.58	2293.06	3470.71	3413.98	5018.68	6630.16	3280.73	4399.62	4781.7
Rsf1	466.434	-0.570102	0.162006	1.53e-05	0.0013666	503.765	648.646	550.212	502.59	717.033	530.789	530.943	417.364	353.747	376.833	258.167	509.405	310.77	319.811
Rpa3	92.9373	0.805801	0.23055	1.7e-05	0.00148776	93.6649	44.6771	63.159	82.0166	47.9751	51.6296	68.1542	107.197	133.7	187.876	124.632	75.6676	110.101	110.672
Exd1	81.2741	-0.731409	0.209064	1.69e-05	0.00148776	130.371	110.038	116.601	117.303	81.6873	77.8973	95.6358	30.7531	58.4935	52.9077	79.4359	64.8579	65.7057	56.15
Tmem140	92.6167	0.779879	0.222829	1.73e-05	0.00150929	49.3639	71.1525	70.4465	87.7387	54.4582	72.4626	48.3675	72.9288	106.774	116.613	189.003	116.204	129.636	111.486
Mrps18c	139.405	0.872825	0.251432	1.86e-05	0.00158526	141.763	67.0157	75.3049	102.998	84.2805	114.129	67.055	145.858	196.835	275.336	182.155	90.5308	232.634	175.774
Zfp781	101.754	0.758181	0.218341	1.85e-05	0.00158526	68.35	44.6771	74.0903	80.1092	84.2805	70.6511	84.6432	94.0167	155.983	146.846	140.382	72.9651	174.919	132.644
Banp	210.512	0.560761	0.161213	1.85e-05	0.00158526	110.12	172.917	157.897	152.589	156.891	197.461	203.363	225.816	266.471	293.692	249.949	186.466	300.115	273.426
Zdhhc21	405.057	-0.57704	0.166692	1.88e-05	0.00159256	468.324	473.247	450.615	423.435	580.887	539.847	533.142	393.64	281.326	283.974	249.264	456.708	235.297	301.094
Timd4	125.334	0.662708	0.191379	1.91e-05	0.00160341	117.714	129.067	66.8028	73.4335	85.5771	84.2378	93.4373	119.498	176.409	167.361	161.611	206.735	148.282	124.507
Tmsb4x	2077.72	0.630639	0.182058	1.9e-05	0.00160341	2244.16	1378.37	1893.55	1778.62	1249.95	1171.18	1271.85	1963.81	2364.81	3439	2825.45	2382.18	2640.66	2484.43
Vsig4	482.053	0.700745	0.203442	2.07e-05	0.00172171	455.667	522.061	385.027	250.818	221.723	331.516	293.503	474.477	640.644	738.549	697.803	506.702	660.609	569.638
Commd2	459.781	0.982221	0.286551	2.11e-05	0.0017441	437.947	132.377	278.142	261.309	223.019	382.24	309.992	550.041	741.847	677.003	688.216	235.11	871.932	647.759
Rps15a-ps6	1421.15	0.809786	0.236724	2.19e-05	0.00175376	1398.64	671.812	1162.37	1092.92	768.898	1007.23	754.094	1502.51	2065.84	2652.95	1666.1	958.005	2462.19	1732.51
AB124611	66.2086	0.755851	0.219922	2.18e-05	0.00175376	48.0982	60.3969	41.2963	36.2399	45.3818	48.0065	49.4668	79.9581	73.349	102.576	136.958	68.9115	63.042	73.2391
Sft2d1	390.182	0.714096	0.208348	2.15e-05	0.00175376	350.61	210.975	279.357	271.799	291.74	293.474	281.411	407.698	558.01	674.844	671.096	254.027	482.138	435.366
Fastk	1053.2	0.608344	0.177464	2.19e-05	0.00175376	906.271	655.265	783.414	785.834	688.507	894.008	916.784	1147.53	1545.9	1120.78	1685.27	756.676	1518.33	1340.28
Mrfap1	4006.82	-0.477719	0.139495	2.16e-05	0.00175376	4368.07	4416.42	5108.59	5253.83	5406.92	4724.56	4024.4	3418.87	3102.94	3174.46	2337.88	4391.42	2993.16	3373.88
Als2	1121.1	-0.547718	0.160288	2.21e-05	0.00175376	1570.79	1247.65	1099.21	1031.88	1601.33	1674.79	1302.63	1014.85	700.066	898.352	656.031	1002.6	906.561	988.728
Sash1	938.209	-0.62406	0.182624	2.2e-05	0.00175376	1268.27	1485.1	1072.49	1083.38	1307	920.275	1023.41	795.188	613.718	596.022	510.855	1109.34	689.91	659.966
Med6	293.87	0.795783	0.232694	2.23e-05	0.00175638	279.729	134.031	223.486	226.976	178.934	207.424	179.18	281.171	390.885	566.869	362.94	198.627	499.008	384.912
Gnl3	327.253	-0.485749	0.142411	2.24e-05	0.00175836	518.954	353.28	378.954	448.23	355.275	343.292	330.878	281.171	239.545	218.109	238.308	276.997	316.986	281.564
Nme4	24.7146	1.34914	0.394524	2.36e-05	0.00176053	7.59445	5.79148	9.71677	7.62945	11.6696	26.2677	19.7867	27.2385	52.9227	34.552	54.0986	12.1609	39.9562	36.6196
Plin5	5216.33	0.958445	0.279967	2.39e-05	0.00176053	3368.14	3287.91	5247.05	2324.12	1813.98	4595.94	2669.01	4396.82	8022.9	5739.95	9283.04	3791.49	10283.8	8204.41
Dcun1d5	1017.27	0.830221	0.244256	2.36e-05	0.00176053	1063.22	462.491	768.839	725.752	521.243	764.481	547.432	952.468	1373.21	1454.42	1836.61	681.008	1734.1	1356.55
Trnau1ap	380.142	0.812306	0.238886	2.39e-05	0.00176053	351.876	201.875	273.284	247.004	191.9	302.531	263.823	325.104	573.794	543.114	713.553	232.408	573.593	528.136
Mettl21d	47.2644	0.809872	0.237434	2.38e-05	0.00176053	35.4408	25.648	41.2963	25.7494	23.3392	36.2313	41.7719	46.569	66.8498	71.2635	85.599	35.1314	66.5936	60.2188
Ndufs4	1693.95	0.802799	0.235635	2.35e-05	0.00176053	1518.89	790.124	1294.76	1344.69	976.357	1317.01	960.755	1694.06	2335.1	3450.88	2000.28	1201.22	2990.5	1840.74
Zfp947	90.0322	0.783541	0.229902	2.34e-05	0.00176053	62.0213	40.5404	47.3692	61.0356	59.6447	72.4626	97.8343	119.498	154.126	142.527	102.034	67.5603	129.636	104.162
Crbn	1657.97	0.621836	0.184471	2.39e-05	0.00176053	1549.27	948.976	1405.29	1316.08	1239.57	1310.67	1009.12	1754.68	2200.47	2632.43	2527.57	1222.84	2276.61	1817.96
Clec1b	162.445	0.553204	0.162689	2.39e-05	0.00176053	169.609	112.52	136.035	125.886	130.959	109.6	109.926	182.761	213.548	178.159	198.59	140.525	261.047	205.07
Pprc1	345.491	-0.75709	0.223222	2.39e-05	0.00176053	598.696	576.666	507.701	347.14	369.538	312.495	412.223	337.406	211.691	215.95	145.861	325.641	202.445	273.426
Gpx4	1471.57	0.785561	0.231776	2.43e-05	0.00177657	1146.76	884.442	1345.77	1281.75	697.583	982.774	842.035	1421.67	2219.04	2635.67	2778.2	1163.39	1830.88	1372.01
Tmem86a	641.71	0.907593	0.268991	2.55e-05	0.00184518	615.15	257.307	326.726	307.085	324.156	657.598	448.499	671.296	1133.66	684.561	1326.44	501.298	868.381	861.78
Rpl13a	1556.8	0.875104	0.25874	2.55e-05	0.00184518	1778.37	627.962	1117.43	1134.88	822.059	1022.63	749.697	1377.74	1979.5	2553.61	2841.2	1189.06	2621.12	1979.9
Klrk1	30.8614	0.824891	0.243951	2.56e-05	0.00184518	27.8463	14.065	20.6481	29.5641	20.746	13.5867	21.9852	39.5397	40.8526	50.7482	35.6092	33.7802	49.7232	33.3645
Omd	511.014	0.920596	0.274234	2.64e-05	0.00188261	370.862	301.157	444.542	343.325	268.401	412.131	179.18	547.405	758.559	896.192	1120.32	301.319	690.798	519.998
Nudt16l1	343.791	0.650103	0.192718	2.63e-05	0.00188261	262.008	177.881	233.202	228.884	267.104	337.857	292.404	426.15	487.446	398.428	512.909	240.515	529.197	419.091
Herc6	417.123	0.548973	0.163422	2.75e-05	0.00194542	234.162	241.588	309.722	360.492	383.801	346.915	414.422	425.272	400.17	581.985	577.964	543.185	521.206	498.84
Cd44	323.823	0.620223	0.185067	2.83e-05	0.00198194	339.219	274.682	269.64	209.81	154.298	246.373	223.15	320.711	402.956	422.182	516.333	441.845	295.676	416.649
Fasn	4495.41	-1.04266	0.309158	2.82e-05	0.00198194	4441.49	8764.99	5557.99	3120.45	7280.54	6289.76	8319.21	4423.18	2766.84	3432.52	1997.54	3825.27	1243.08	1472.92
Med21	654.995	0.997922	0.298253	2.88e-05	0.00200479	656.92	240.76	449.4	515.942	338.419	356.878	294.602	503.472	816.124	1417.71	1366.84	426.981	921.656	864.222
Fam151b	139.82	0.757871	0.226583	2.92e-05	0.00200479	105.057	76.944	108.099	119.21	97.2468	111.411	74.7498	138.828	182.908	265.618	245.156	94.5845	174.919	162.754
Bag5	460.752	-0.39509	0.118418	2.91e-05	0.00200479	641.731	556.81	587.864	563.626	488.827	450.174	439.705	402.426	361.174	381.152	347.19	445.898	403.113	380.844
Mpp6	941.878	-0.455159	0.136266	2.9e-05	0.00200479	1285.99	1025.09	974.106	1208.31	1269.39	1133.13	880.509	727.531	649.928	1005.25	678.629	833.694	792.908	721.812
Zfp951	142.312	0.968397	0.290949	3.06e-05	0.00203642	99.9936	52.1233	54.6568	100.137	85.5771	148.548	87.9409	80.8367	272.97	212.711	206.122	141.877	259.271	189.608
Atp5j	4398.07	0.67297	0.202668	3.03e-05	0.00203642	3818.74	2552.39	3546.62	4054.1	3035.4	3276.22	2407.38	4083.13	6032.26	7479.43	6385	3328.02	6821.85	4752.41
Abhd16a	430.543	0.598568	0.179782	3.06e-05	0.00203642	425.289	296.193	349.804	338.557	280.071	326.988	292.404	393.64	591.435	554.991	782.717	368.879	522.094	504.536
Diablo	636.661	0.558987	0.167585	3.06e-05	0.00203642	573.381	349.971	555.07	568.394	486.234	538.941	410.025	628.242	750.203	862.72	852.566	548.59	987.361	801.562
Mir22hg	1243.04	0.524889	0.15736	2.99e-05	0.00203642	1023.98	817.426	920.664	1198.78	729.999	914.841	1299.33	1595.65	1739.95	1463.06	1545.58	1145.82	1702.13	1305.28
Mdn1	293.678	-0.636355	0.191566	3.04e-05	0.00203642	410.1	365.691	326.726	362.399	343.605	379.523	375.948	230.209	188.479	188.956	124.632	352.665	218.427	244.13
Taf1d	352.092	0.605323	0.18211	3.11e-05	0.00205332	349.345	196.91	285.43	282.29	238.579	289.85	239.639	375.188	490.232	573.347	473.876	268.89	466.155	399.56
Supt16	346.225	-0.458574	0.138322	3.12e-05	0.00205332	341.75	474.074	385.027	345.233	495.31	431.153	388.039	333.891	264.614	256.98	236.253	347.26	271.702	275.867
Arhgap15	39.5539	0.900633	0.270886	3.21e-05	0.00209282	34.175	17.3744	24.2919	31.4715	15.5595	34.4197	24.1838	46.569	64.9928	75.5825	57.5225	29.7265	61.2661	36.6196
Mad2l1	85.7055	0.65051	0.195985	3.21e-05	0.00209282	73.413	53.7781	80.1633	66.7577	47.9751	65.2164	61.5587	95.774	113.273	139.288	121.893	62.1555	123.42	95.2109
Zrsr1	759.085	-0.643485	0.194507	3.22e-05	0.00209282	977.152	1484.27	1072.49	718.122	962.095	708.322	727.711	551.799	469.805	647.85	545.094	759.378	483.914	519.184
Zfp958	439.788	0.866527	0.262027	3.27e-05	0.00210898	512.625	170.435	278.142	289.919	272.291	328.799	202.264	538.619	774.343	728.831	578.649	274.295	625.98	581.844
Senp6	977.636	-0.290096	0.0876874	3.32e-05	0.00213506	1145.5	1055.7	1085.85	1138.7	1133.25	1080.6	993.733	917.321	782.699	743.948	823.12	952.601	902.122	931.765
Lyz2	1432.08	0.777981	0.236054	3.35e-05	0.00214216	1577.11	1231.93	1026.33	852.591	637.939	942.92	728.811	1283.72	2491.08	1458.74	2525.51	2121.39	1809.57	1361.43
Chmp1a	2231.09	0.622033	0.188457	3.39e-05	0.00215479	2021.39	1298.95	1693.15	1973.17	1565.02	1831.49	1429.04	2191.38	2700.92	2911.01	4187.5	1763.32	3062.42	2606.5
Nr4a1	868.79	-4.06e-06	0.0014427	3.42e-05	0.00215982	6142.64	280.473	180.975	406.268	753.338	1640.37	1560.95	43.0544	411.312	71.2635	93.1317	240.515	41.732	297.025
Brd1	591.593	-0.627599	0.190835	3.43e-05	0.00215982	698.689	947.321	695.963	605.588	886.89	654.881	668.351	539.497	382.529	423.262	345.82	701.276	339.183	393.05
Fbxl15	364.874	0.866797	0.263631	3.5e-05	0.00219582	297.449	164.644	244.134	265.123	223.019	284.416	224.249	311.924	567.295	590.623	886.806	272.944	459.052	316.556
Tomm5	644.377	0.927135	0.281096	3.55e-05	0.00221775	577.178	244.897	535.637	503.544	283.961	429.341	340.771	606.276	998.104	1159.65	1011.44	341.855	1166.72	821.906
Cox7a2	3100.78	0.879328	0.26666	3.58e-05	0.00222791	2864.37	1428.01	2440.12	2878.21	1544.28	1786.2	1444.43	2748.45	4101.05	6464.46	3552.7	2406.5	6129.28	3622.9
Dkk4	21.6168	1.49987	0.455226	3.68e-05	0.00227426	6.32871	6.61884	14.5751	20.0273	3.88987	10.8694	7.69483	17.5732	15.784	29.1532	80.1207	22.9705	23.0858	43.9435
Cfp	416.614	0.697651	0.213434	3.74e-05	0.00228361	408.834	404.576	292.718	244.142	220.426	243.656	306.694	393.64	632.287	489.127	782.032	590.477	434.19	389.795
Cyc1	5667.73	0.646965	0.198042	3.74e-05	0.00228361	5322.44	3503.85	4501.29	4430.8	3695.38	4524.39	3627.56	5591.79	7945.84	7765.56	10363.6	3996.87	7921.09	6157.78
Aldh16a1	1839.9	0.563093	0.172076	3.71e-05	0.00228361	1755.58	1136.79	1501.24	1397.14	1203.27	1596.9	1432.34	1884.73	2496.65	2148.7	2942.55	1439.03	2724.12	2099.52
Asb2	31.0287	0.974596	0.296719	3.82e-05	0.00229974	10.1259	15.7197	20.6481	18.1199	14.2629	40.7602	15.3897	38.6611	62.2074	34.552	39.7179	47.2922	34.6287	42.3159
Slc25a45	950.507	0.750747	0.230169	3.82e-05	0.00229974	789.823	384.72	631.59	634.198	527.726	925.71	815.652	1093.05	1438.2	1405.83	1555.16	656.686	1414.45	1034.3
Mpc1	2711.48	0.72442	0.222052	3.82e-05	0.00229974	2351.75	1398.23	2180.2	2264.99	1771.19	2058.84	1591.73	2901.34	4374.02	4722.83	4777.79	1987.62	3130.79	2449.44
Prkca	237.193	-0.550975	0.169384	3.86e-05	0.00230975	302.512	218.422	211.34	267.985	343.605	337.857	338.573	171.339	199.621	204.073	154.763	228.354	142.066	200.187
Krt8	2559.01	0.59763	0.18413	4.05e-05	0.00240677	1840.39	1532.26	2134.04	1941.7	1775.08	2761.73	1709.35	2797.65	3602.46	4010.19	4110.81	2332.18	2926.57	2351.79
Cbx4	715.617	-1.83e-05	0.00144273	4.06e-05	0.00240677	1513.83	1014.34	562.358	542.645	1078.79	846.907	1010.22	588.702	643.429	598.181	435.528	478.327	388.019	317.37
Urb1	88.6729	-0.50643	0.156365	4.07e-05	0.00240677	112.651	115.002	119.03	101.09	93.3569	81.5205	122.018	71.1715	70.5636	80.9812	56.1529	71.6139	65.7057	80.563
BC017643	365.4	0.552626	0.170333	4.1e-05	0.00241363	297.449	275.509	325.512	278.475	269.698	290.756	263.823	319.832	370.459	526.918	616.998	322.938	519.43	437.807
Smim8	206.579	0.575628	0.177745	4.17e-05	0.00242274	140.497	106.729	194.335	187.875	156.891	180.251	152.797	252.176	294.325	251.582	252.003	160.794	306.331	255.523
Rsl24d1	362.805	-0.351364	0.108632	4.14e-05	0.00242274	458.198	359.072	426.323	443.462	414.92	446.551	348.466	317.196	293.396	320.686	300.624	316.182	276.142	358.058
Bicd2	539	-0.431211	0.133088	4.16e-05	0.00242274	601.227	752.893	660.74	645.642	649.608	508.144	599.098	456.903	404.812	394.109	413.614	570.209	374.7	514.301
Adprhl2	503.141	0.800131	0.247743	4.26e-05	0.00244879	508.828	246.552	330.37	308.993	250.248	445.645	337.473	536.861	823.552	602.5	769.021	293.212	874.596	716.116
Pkp4	1128.99	-0.465492	0.144273	4.24e-05	0.00244879	1248.02	1494.2	1234.03	1384.75	1585.77	1253.6	1161.92	981.464	860.691	928.585	764.228	1278.24	716.547	913.862
Polr1a	359.852	-0.542763	0.170317	4.27e-05	0.00244879	360.736	522.888	444.542	416.759	495.31	400.356	422.117	336.527	302.681	234.306	175.992	370.231	288.572	266.916
Gorasp1	1168.58	0.74541	0.231012	4.3e-05	0.00245235	855.641	562.601	857.505	858.313	876.517	939.297	850.829	1204.64	1857.87	1850.69	2257.76	731.003	1564.51	1092.89
Eif5b	1028.71	-0.523977	0.163105	4.34e-05	0.00246331	978.418	1395.75	1180.59	1358.04	1462.59	1166.65	1155.32	830.334	721.42	772.021	558.79	1171.5	792.02	858.525
Clec4f	2269.58	0.870211	0.268769	4.38e-05	0.00246611	2249.22	2001.37	1410.15	1001.37	962.095	1499.07	1436.74	2325.81	3427.91	2563.33	5639.95	1905.2	3135.23	2216.7
Zfp386	711.577	0.838864	0.262676	4.51e-05	0.00252149	637.934	255.653	462.761	452.045	369.538	653.975	523.249	882.175	1180.08	954.499	901.871	394.552	1322.11	971.639
Mcat	851.198	0.635767	0.198384	4.64e-05	0.00256147	782.228	448.426	551.426	661.855	584.777	788.937	649.664	976.192	1184.73	1008.49	1425.05	576.965	1212	1066.04
Tubgcp4	149.496	-0.432554	0.135092	4.63e-05	0.00256147	174.672	195.256	176.116	164.033	167.264	184.78	162.691	147.615	114.202	110.134	132.165	154.038	107.438	102.535
Kdm6b	755.823	-0.774438	0.242709	4.74e-05	0.00260367	829.061	1445.39	856.29	823.981	1076.2	835.132	1022.31	632.635	544.083	461.053	288.982	924.225	388.907	453.269
Trp53bp1	448.544	-0.361971	0.11395	4.99e-05	0.00273024	483.513	571.702	491.911	497.822	558.845	492.746	494.668	388.368	319.393	384.391	336.233	486.434	366.709	406.884
Mrc1	993.717	2.84e-05	0.00144277	5.05e-05	0.00275048	1017.66	862.104	887.869	754.362	659.981	606.874	755.193	1079.87	1308.21	1455.5	1064.85	864.772	1428.66	1166.13
Commd6	827.554	0.738663	0.232679	5.16e-05	0.00280082	712.612	373.964	636.448	703.817	535.505	637.671	518.852	691.506	1085.38	1402.59	1561.33	589.126	1140.08	996.866
Gpr137	521.342	0.524541	0.165383	5.2e-05	0.0028109	410.1	340.87	351.018	456.813	387.69	462.855	480.377	541.255	675.925	588.464	888.175	437.791	689.91	587.541
Wbscr16	515.512	0.459175	0.14519	5.34e-05	0.00287137	469.59	336.733	461.546	432.971	399.36	451.986	397.933	518.41	582.15	584.145	769.706	455.357	739.633	617.65
C1galt1c1	1928.65	0.866599	0.270511	5.41e-05	0.00287299	2175.81	902.644	1439.3	1442.92	1036	1199.26	809.057	1583.35	2270.11	4277.97	2839.15	1621.45	3136.12	2267.97
Emr1	183.78	0.767792	0.243544	5.43e-05	0.00287299	202.519	150.579	126.318	83.924	121.883	107.788	106.628	169.581	272.041	228.907	319.798	343.206	170.48	169.264
Armc6	128.691	0.539319	0.170392	5.36e-05	0.00287299	115.182	88.5269	108.099	109.673	94.6535	99.6361	94.5365	122.134	159.697	163.042	212.97	105.394	167.816	160.312
Ogfr	1804.43	0.449941	0.142445	5.42e-05	0.00287299	1713.81	1177.33	1535.25	1566.9	1396.46	1651.24	1321.31	1742.38	1918.22	2157.34	2713.83	1697.12	2424.9	2246
Serpinb9	448.946	0.737962	0.234086	5.48e-05	0.0028907	315.17	196.083	400.817	247.004	286.554	412.131	375.948	585.188	657.356	585.224	532.083	267.539	712.108	712.047
Pla2g4a	21.6927	1.05586	0.333714	5.68e-05	0.00296489	17.7204	14.8924	9.71677	8.58313	9.07636	14.4925	16.4889	34.2678	46.4234	20.5152	19.859	14.8633	42.6199	34.1783
Pdcd10	474.151	0.654727	0.208483	5.69e-05	0.00296489	479.716	210.975	378.954	432.971	321.563	357.784	279.213	581.673	677.782	830.328	603.987	393.201	578.92	511.046
Rabggtb	523.315	-0.44285	0.141175	5.67e-05	0.00296489	525.283	613.07	675.315	598.912	656.091	581.513	660.656	496.443	384.386	436.219	297.2	521.566	390.683	489.075
Zfp931	196.808	0.673292	0.214417	5.72e-05	0.00296937	179.735	87.6996	167.614	137.33	130.959	169.381	140.706	246.904	327.75	291.532	265.699	132.418	261.935	215.649
Patl1	307.901	-0.517174	0.165215	5.75e-05	0.0029727	369.596	445.117	355.877	332.835	382.504	323.364	388.039	276.778	246.973	193.275	182.839	355.367	203.333	254.709
BC035044	14.4162	1.16276	0.368913	6.11e-05	0.00314729	5.06297	6.61884	8.50217	7.62945	6.48312	8.15205	14.2904	10.5439	34.3533	21.595	20.5438	13.5121	26.6374	17.9029
Hpx	83959.4	0.716493	0.231519	6.21e-05	0.00316476	87764	47467	67565.5	63320.6	51081.8	55414.9	48443.4	82792.6	67894.3	93875.6	161438	82014.2	156888	109472
Zfp956	167.676	0.702612	0.225439	6.23e-05	0.00316476	82.2732	87.6996	106.884	122.071	123.179	153.077	173.683	235.481	311.037	178.159	251.319	136.472	180.247	205.883
Bet1l	966.731	0.64434	0.206713	6.24e-05	0.00316476	780.962	573.357	810.135	871.665	697.583	741.836	566.12	809.246	1275.72	1235.23	1821.55	753.973	1463.28	1133.58
Cyb5r3	9255.49	-0.530534	0.170618	6.21e-05	0.00316476	8142.51	15987.8	11641.9	9097.17	12144.2	11292.4	10227.5	7818.32	7792.64	7627.35	8007.96	8432.88	5271.55	6092.68
Cramp1l	427.427	-0.489344	0.157684	6.33e-05	0.00318626	441.744	595.695	493.126	428.203	543.285	485.5	589.204	405.062	363.031	289.373	232.829	413.469	316.098	387.354
Smc5	337.726	-0.513655	0.165471	6.31e-05	0.00318626	329.093	444.289	453.044	384.334	482.344	359.596	396.834	362.887	277.612	238.625	178.731	286.456	239.737	294.584
Vars	287.368	-3.47e-05	0.0014428	6.47e-05	0.00324393	374.659	366.518	303.649	282.29	339.715	316.118	357.26	267.991	230.26	194.355	206.122	275.646	223.755	284.819
Polr2k	71.1068	0.837413	0.270222	6.58e-05	0.00328919	68.35	26.4753	37.6525	55.3135	45.3818	57.0643	46.169	71.1715	95.6323	111.214	139.698	43.2386	102.11	96.0246
Wnt2	103.039	0.781303	0.253136	6.85e-05	0.00335021	93.6649	73.6346	89.8801	59.1283	51.8649	72.4626	60.4594	129.163	167.124	132.809	218.449	74.3164	134.963	84.6319
Anapc10	72.0631	0.730713	0.236488	6.82e-05	0.00335021	59.4898	35.5762	52.2276	53.4062	46.6784	63.4048	49.4668	72.0501	84.4907	131.729	119.839	45.941	98.5586	96.0246
Malsu1	419.79	0.632386	0.204977	6.85e-05	0.00335021	412.632	232.487	344.945	387.195	274.884	315.212	234.143	391.004	551.511	610.059	625.215	322.938	659.721	515.115
Mettl21a	268.3	0.501	0.16213	6.78e-05	0.00335021	203.784	168.78	207.696	216.486	210.053	240.938	255.029	246.025	327.75	386.55	356.092	220.247	358.718	358.058
Dsp	1067.83	-0.861551	0.280373	6.86e-05	0.00335021	1340.42	1838.38	937.668	977.524	1675.24	1695.63	1527.97	874.267	630.43	536.636	279.395	1201.22	605.558	829.23
Zfp53	238.068	0.586759	0.190288	6.92e-05	0.00335477	155.686	129.067	190.692	184.061	185.417	227.351	205.562	246.904	338.891	356.317	304.732	167.55	305.443	335.272
Prr14l	626.823	-0.480093	0.156498	7.07e-05	0.00341562	911.334	704.906	566.002	616.078	873.924	792.56	768.384	572.887	485.589	485.887	364.309	635.067	498.12	500.467
Immp2l	347.932	0.708862	0.230921	7.15e-05	0.00342895	270.869	215.94	314.58	279.429	203.57	278.981	189.073	296.109	428.953	683.482	605.356	272.944	478.586	353.175
Pithd1	656.92	0.477965	0.155542	7.13e-05	0.00342895	565.786	452.563	491.911	533.108	459.005	663.939	550.73	682.719	812.41	778.5	973.089	518.863	892.354	821.906
Lyrm4	334.812	0.677479	0.221417	7.38e-05	0.00350021	343.016	172.09	246.563	296.595	198.383	244.561	213.257	301.38	482.804	538.795	411.56	240.515	538.076	459.779
Bad	476.274	0.616798	0.201418	7.35e-05	0.00350021	431.618	290.401	344.945	370.982	268.401	455.609	352.863	454.267	586.792	632.733	836.131	389.147	759.167	494.771
Cebpa	39225.5	0.596833	0.193469	7.52e-05	0.0035557	39282.3	26870	38333.9	24278.8	25726.3	31315.6	23711.1	39114.4	60588.2	51865.8	66937.7	34974.6	47382.7	38775.2
Dync1li2	540.673	-0.484148	0.159222	7.77e-05	0.00365939	553.129	710.698	606.083	585.56	645.718	659.41	758.491	528.954	422.453	427.581	296.515	562.102	348.063	464.662
Bloc1s2a	198.018	0.667891	0.219668	7.84e-05	0.00368278	153.155	121.621	189.477	165.941	129.662	141.302	117.621	159.038	238.617	346.6	276.656	145.93	320.537	266.102
Pura	648.039	-0.334129	0.109966	7.97e-05	0.00371646	726.536	781.023	754.264	777.25	759.821	708.322	639.77	646.694	536.655	496.685	479.354	676.954	530.973	558.245
Sesn3	157.598	-0.534261	0.176517	7.97e-05	0.00371646	215.176	191.119	139.679	165.941	229.502	205.613	191.272	147.615	134.628	106.895	112.991	170.252	92.3431	103.349
Rpl22l1	346.054	0.776107	0.256393	8.14e-05	0.00376348	377.191	192.774	256.28	286.104	158.188	203.801	206.661	409.456	531.084	562.55	549.888	186.466	495.457	428.856
Rilpl2	350.968	0.654251	0.216135	8.19e-05	0.00376348	392.38	203.529	227.129	331.881	220.426	230.069	212.158	369.916	506.944	450.256	616.998	310.777	512.327	328.762
Cdkn2aipnl	658.236	0.573824	0.189562	8.17e-05	0.00376348	675.906	441.807	550.212	504.498	440.852	537.129	399.032	640.543	810.553	933.984	1100.46	514.81	942.078	723.44
Rock2	638.932	-0.607363	0.200283	8.18e-05	0.00376348	630.339	971.314	1054.27	1017.58	707.956	600.534	572.715	489.414	411.312	516.12	400.603	695.871	406.665	470.358
Wac	1044.85	-0.312806	0.103705	8.37e-05	0.00382276	1101.2	1400.71	1212.17	1153.95	1196.78	1144	1031.11	982.342	848.621	917.787	832.707	1067.45	818.658	920.372
Atg3	1177.66	0.640139	0.212438	8.57e-05	0.00389784	1144.23	726.417	998.398	933.654	748.152	920.275	665.053	997.279	1547.76	2012.65	2073.55	976.922	1505.9	1236.93
Slc25a17	809.918	-0.337887	0.112376	8.94e-05	0.00404148	896.145	829.837	849.002	1070.03	943.942	984.586	870.615	724.895	610.933	827.088	573.171	713.437	720.099	725.067
Nup214	224.156	-2.78e-05	0.00144276	9.39e-05	0.00420036	241.757	294.538	223.486	237.467	272.291	290.756	309.992	200.335	164.339	160.883	119.154	221.598	199.781	201.815
Cbx1	180.801	-0.343488	0.115637	9.37e-05	0.00420036	201.253	223.386	211.34	185.968	215.239	204.707	200.066	174.853	145.77	140.367	134.904	171.603	150.058	171.705
Lrpprc	1227.41	-0.485864	0.163101	9.35e-05	0.00420036	1410.04	1399.06	1338.48	1635.56	1565.02	1458.31	1471.91	1117.66	1014.82	805.493	706.021	1471.46	823.985	965.943
Srsf9	453.051	-0.378448	0.12725	9.51e-05	0.00423883	469.59	547.709	472.478	596.051	562.735	471.913	537.539	363.765	330.535	328.244	351.298	466.166	380.028	464.662
Rae1	156.72	-0.468038	0.157683	9.58e-05	0.00425606	192.393	206.011	178.546	158.311	176.341	163.041	228.646	146.736	118.844	114.453	93.1317	158.091	116.317	143.223
Aif1	26.4518	0.753848	0.252317	9.71e-05	0.00428078	24.0491	17.3744	23.0773	21.9347	9.07636	19.0214	14.2904	27.2385	38.0672	35.6317	26.7069	40.5362	39.9562	33.3645
Maf1	512.388	0.34867	0.117275	9.73e-05	0.00428078	494.905	437.671	410.533	514.988	395.47	423.906	401.231	571.129	589.578	484.808	612.204	514.81	680.143	642.063
Ppil4	398.082	-0.319877	0.108316	9.72e-05	0.00428078	432.884	426.088	519.847	442.508	400.657	482.782	446.3	352.343	349.104	384.391	285.558	318.885	382.691	349.107
Fli1	123.946	0.37682	0.126954	9.8e-05	0.00429755	115.182	102.592	110.528	95.3682	105.026	96.013	111.025	138.828	151.34	166.281	132.85	125.662	152.721	131.83
Cbx3	567.465	-0.433144	0.146579	0.00010004	0.00437106	579.71	627.135	774.912	726.705	759.821	604.157	597.998	552.677	425.239	533.396	321.852	521.566	445.733	473.613
Zap70	376.065	0.945159	0.319649	0.000100625	0.00438217	239.225	152.233	275.713	342.372	204.867	234.598	211.058	270.627	458.664	685.641	1083.34	258.08	513.215	335.272
Flnb	1977.62	-0.532325	0.180396	0.000101315	0.00439773	2280.87	2809.7	2481.42	2162	2541.38	2365	2183.13	1590.38	1582.11	1452.26	998.427	2398.39	1188.92	1652.76
Zfp930	414.182	0.725434	0.245753	0.000103133	0.00441855	389.848	153.061	313.366	271.799	281.367	379.523	272.617	519.288	667.569	652.169	405.397	287.807	715.659	489.075
Cav2	206.176	0.66749	0.226074	0.000103575	0.00441855	206.316	115.83	223.486	122.071	121.883	124.092	146.202	275.021	338.891	249.422	229.405	156.74	342.735	234.365
Zfp932	279.243	0.649002	0.219746	0.000103445	0.00441855	232.896	139.823	187.048	228.884	193.197	258.148	206.661	282.929	415.954	501.004	369.103	179.71	384.467	329.576
Cln5	1722.49	0.556659	0.188262	0.00010403	0.00441855	1778.37	1090.45	1637.27	1476.3	1166.96	1266.28	937.67	1555.23	1822.58	2500.7	2660.42	1703.87	2444.43	2074.3
Tcta	380.01	0.394821	0.133674	0.000103751	0.00441855	287.323	306.121	284.215	344.279	269.698	359.596	381.444	404.184	445.665	451.335	510.855	332.397	475.922	467.103
Avpr1a	927.903	-1.71e-05	0.00144272	0.000104131	0.00441855	1455.6	1458.63	1292.33	886.924	1020.44	1067.01	1250.96	1001.67	564.509	410.305	293.091	701.276	792.02	795.865
Tmem9	457.879	0.602988	0.204779	0.000105158	0.00444788	470.856	303.639	303.649	276.568	328.046	377.711	368.253	504.351	648.071	552.832	847.772	355.367	641.075	432.111
Urm1	519.799	0.745488	0.253641	0.000106463	0.00446299	527.814	220.076	391.1	411.99	268.401	432.058	306.694	477.991	739.061	680.242	902.556	343.206	893.242	682.751
Zfp606	367.009	0.496234	0.16873	0.000106181	0.00446299	307.575	261.444	315.795	284.197	274.884	312.495	295.701	404.184	464.234	655.408	410.875	314.831	496.344	340.155
Camk1d	2331.66	-0.481945	0.164642	0.000106526	0.00446299	2666.92	4042.45	2487.49	2201.1	3143.02	2453.77	2533.8	1972.59	1942.36	2175.7	1525.03	1501.19	2200.25	1797.61
Creg1	14264.4	0.602282	0.204892	0.000106882	0.00446375	14714.2	8393.51	9954.83	11653	9397.93	12720.8	8773.21	12783.6	18458	17271.7	21079.3	10840.7	24000.3	19659.8
Ttc32	419.855	0.555089	0.18909	0.00010772	0.00447054	384.785	230.832	348.589	385.287	366.944	315.212	249.532	405.941	539.44	702.917	601.247	356.719	508.775	481.751
Smug1	506.287	0.51139	0.174147	0.000107666	0.00447054	603.759	301.157	438.469	387.195	337.122	384.958	359.459	514.016	606.29	667.285	731.358	482.381	694.349	580.217
Acbd4	1661.99	0.791171	0.270303	0.000108481	0.00448808	1517.62	698.287	906.088	1191.15	927.086	1643.09	1087.17	1505.15	2755.7	2478.03	2993.23	971.517	2660.19	1933.51
Rbbp6	1250.04	-2.44e-05	0.00144274	0.00010905	0.00449755	1494.84	1988.96	1476.95	1371.39	1624.67	1153.97	1510.39	1133.47	994.39	999.848	575.91	1283.65	947.405	944.785
Larp4b	1327.44	-0.493188	0.168583	0.000109924	0.0045195	1604.96	1816.87	1418.65	1659.41	1797.12	1493.64	1360.89	1303.93	1012.96	950.18	747.793	1537.67	919.88	960.246
Pold4	446.169	0.485889	0.1659	0.000110664	0.00452808	340.484	287.092	453.044	363.353	329.342	390.392	345.168	444.602	619.289	593.862	675.89	356.719	543.404	503.723
Hnrnpab	3446.18	-0.319755	0.113477	0.000111293	0.00453354	3790.9	3979.58	3915.86	3919.63	4217.92	3986.35	3567.1	3194.81	2651.71	2633.51	2382.39	3649.61	3148.55	3208.69
Thap3	257.497	0.653763	0.224016	0.000114448	0.00463371	189.861	151.406	189.477	151.635	162.078	233.692	251.731	304.016	360.246	322.845	373.896	147.282	431.527	335.272
Dhrs3	2115.51	-0.356672	0.122594	0.000114451	0.00463371	2145.43	2862.65	2087.89	2164.86	2909.62	2648.51	2154.55	1810.92	1872.72	1964.06	1502.43	1852.5	1707.46	1933.51
Snrpd3	254.374	-0.434366	0.149413	0.000116184	0.00467525	279.729	301.984	268.426	338.557	373.428	264.489	267.121	187.155	194.05	201.913	220.503	293.212	180.247	190.422
Deb1	1043.54	0.731978	0.253021	0.000120825	0.00481698	1177.14	453.39	740.903	988.014	591.26	642.2	568.318	983.221	1623.89	1862.57	1494.9	813.426	1524.55	1145.79
Zfp52	50.203	0.680486	0.234862	0.000121832	0.00481698	39.238	40.5404	43.7254	20.0273	41.492	39.8544	30.7793	44.8117	79.8483	77.742	78.0663	63.5067	47.0595	56.15
Plac8	137.279	0.622256	0.215215	0.000121889	0.00481698	106.322	52.9507	134.82	128.747	99.84	85.1436	113.224	157.28	197.764	222.428	174.622	125.662	175.807	147.292
Mat2b	1286.94	0.609511	0.21057	0.000121851	0.00481698	1226.5	705.733	1032.41	964.172	847.992	1098.71	913.487	1332.93	1787.3	2082.84	1544.89	808.021	2042.2	1629.98
Rab1b	4381.36	0.562852	0.194176	0.000120617	0.00481698	4087.08	2617.75	3166.45	3726.03	3356.96	3864.98	2850.39	4227.23	5734.22	5890.04	8148.34	3413.15	5481.99	4774.38
Ppm1b	2461.73	-0.526677	0.181764	0.000123413	0.00486268	2441.62	3790.94	3183.46	2956.41	3349.18	2540.72	2651.42	2184.35	1713.95	1662.81	1614.74	3009.14	1517.45	1848.07
Ndufb8	2067.26	0.694394	0.241556	0.000124495	0.00487264	1942.91	1145.06	1553.47	1487.74	1243.46	1826.96	1217.98	1879.45	3326.7	3047.05	3968.37	1353.91	2904.37	2044.19
Mcfd2	7582.35	3.31e-05	0.00144278	0.000125138	0.00487264	7138.78	5689.72	6185.94	5851.79	6402.73	7659.3	5783.22	7280.58	8433.28	8903.62	10665	6996.55	10386.8	8775.68
Ufsp2	251.027	-0.356298	0.123591	0.000124396	0.00487264	254.414	316.877	276.928	313.761	311.19	258.148	279.213	220.544	201.478	235.385	193.796	258.08	174.031	220.531
Camsap1	260.774	-0.67372	0.234368	0.000124951	0.00487264	389.848	445.117	312.151	315.669	348.792	233.692	273.716	208.242	140.199	183.557	106.143	314.831	181.135	197.746
Otud4	1541.69	-3.74e-05	0.00144281	0.000125821	0.0048849	1784.7	1709.31	1961.57	1777.66	1742.66	1666.64	1657.69	1553.47	1255.29	1450.1	947.067	1393.09	1362.06	1322.37
Ahsa2	256.05	-0.552461	0.192202	0.000126581	0.0049	297.449	412.85	337.658	287.058	347.495	257.242	252.83	209.121	193.122	199.754	193.111	294.563	123.42	179.029
Cox16	580.298	0.616662	0.214145	0.000126988	0.00490145	565.786	322.668	484.624	577.931	339.715	395.827	361.657	676.568	831.908	1076.51	559.475	524.268	821.321	585.913
Zcchc14	983.523	-2.11e-05	0.00144273	0.000128457	0.0049294	1163.22	1585.21	1045.77	970.848	1439.25	1115.02	1220.18	944.56	734.419	793.616	445.8	1082.32	569.153	659.966
Tfec	49.0874	0.708959	0.245517	0.000128968	0.0049347	43.0352	36.4036	27.9357	33.3789	29.8223	35.3255	40.6727	62.3849	89.133	72.3432	71.9032	27.0241	66.5936	51.2674
Ap3s2	1007.83	0.439293	0.152745	0.000129717	0.00494906	968.292	642.855	773.697	823.981	767.601	1023.53	789.27	1042.97	1179.16	1118.62	1508.6	883.689	1338.98	1248.32
Lztfl1	429.341	0.62691	0.218545	0.000131454	0.0049866	430.352	174.572	336.443	366.214	309.893	357.784	269.319	458.661	643.429	646.77	568.377	324.29	633.971	490.702
Nup98	189.292	-0.514972	0.179943	0.000131374	0.0049866	241.757	251.516	204.052	188.829	261.918	238.221	215.455	183.64	170.838	105.815	102.719	198.627	139.403	147.292
Galk1	988.977	0.580459	0.2024	0.000132093	0.0049965	887.285	745.447	851.432	634.198	707.956	856.871	608.991	849.665	1418.7	1392.88	1846.88	794.509	1061.95	1188.92
Rmnd5a	4571.35	-0.449568	0.156047	0.00013272	0.00500591	4384.53	6573.33	5327.22	5151.79	6396.24	5054.27	4974.16	4145.52	3558.82	3751.05	2805.59	5156.2	3382.96	3337.26
Mirlet7d	12.489	1.1708	0.403605	0.000133492	0.0050125	5.06297	5.79148	6.07298	10.4905	3.88987	4.52891	12.0919	22.8452	20.4263	23.7545	14.3806	10.8097	25.7495	8.95145
Pip4k2b	502.944	-0.374073	0.130495	0.000133652	0.0050125	621.479	658.574	522.276	481.609	630.159	533.506	611.19	513.138	406.669	410.305	364.309	512.107	404.001	371.892
Ubxn6	916.413	0.583862	0.203942	0.000134443	0.00502793	975.887	607.278	683.817	782.973	619.786	711.039	514.455	825.941	1199.58	1220.12	1676.37	767.485	1235.98	1009.07
Msl2	803.423	-0.373217	0.130851	0.0001362	0.00507931	787.291	1006.89	965.604	858.313	1112.5	900.348	855.226	764.434	601.648	721.273	503.322	741.812	714.771	714.488
Tspan3	96.5298	0.545384	0.190975	0.000137639	0.00511855	97.4621	64.5337	92.3093	68.6651	57.0514	77.8973	69.2535	93.138	100.275	146.846	144.491	90.5308	135.851	113.114
Bbox1	6523.22	0.686283	0.24172	0.000138515	0.00513668	6108.47	3060.38	5183.89	5286.26	4241.26	5636.69	3458.28	5951.17	9129.63	12711.9	8722.88	4449.52	9660.51	7724.29
Dusp6	2747.48	-0.867558	0.305803	0.000139498	0.00514433	4983.22	4120.23	3623.14	2284.07	3787.44	3793.42	3291.19	946.317	1722.31	2212.41	2376.91	2687.55	584.248	2052.32
Zfp27	176.603	-3.12e-05	0.00144277	0.000140616	0.00517117	189.861	205.184	195.55	194.551	203.57	233.692	214.356	153.766	147.627	117.693	143.806	206.735	126.084	139.968
Brpf1	396.337	-0.359401	0.126629	0.000142698	0.00523319	426.555	568.393	448.186	405.315	525.132	373.183	438.605	352.343	301.752	370.354	345.135	343.206	296.564	353.989
Arhgap32	406.54	-0.835493	0.295699	0.000143917	0.00526331	607.556	773.577	539.28	506.405	517.353	364.125	485.874	366.401	239.545	217.03	108.197	521.566	218.427	226.228
Spcs1	1889.84	0.667141	0.235354	0.000144893	0.00528442	1785.96	887.752	1629.99	1780.52	1249.95	1288.02	1033.31	1947.99	2696.27	3681.95	1753.75	1676.85	3021.57	2023.84
Zfand1	603.661	0.660349	0.233979	0.000150366	0.00543871	469.59	281.301	450.615	460.628	347.495	597.817	486.973	680.083	929.397	989.051	729.988	358.07	920.768	749.48
Bloc1s1	363.207	0.63238	0.224171	0.000151178	0.00543871	288.589	207.666	310.936	350.001	221.723	292.568	217.654	315.439	452.164	711.555	543.725	316.182	514.103	342.596
Glrx	1525.49	0.517975	0.183475	0.000151119	0.00543871	1034.11	1190.56	1502.45	967.033	1033.41	1411.21	1276.24	1749.41	2558.86	1675.77	1961.93	1172.85	2171.84	1651.14
U2af1	169.375	-0.65525	0.232909	0.000151052	0.00543871	163.281	221.731	217.413	214.578	203.57	152.172	327.58	162.552	166.196	132.809	76.6967	131.067	85.2398	116.369
Mcts2	240.156	0.759893	0.269791	0.000153176	0.00548358	231.631	108.383	142.108	171.663	124.476	230.975	158.294	271.506	353.747	336.882	204.068	171.603	525.646	331.204
Deptor	2529.94	-1.82e-05	0.00144272	0.000153254	0.00548358	3132.71	3948.96	3272.12	3340.75	4236.07	2291.63	2271.07	2063.09	1619.25	1970.54	1288.09	3196.95	1363.84	1424.09
Slc25a10	4430.95	0.452139	0.160337	0.000154716	0.00552098	3854.18	2918.91	3398.44	3527.67	3403.64	4960.07	3195.55	4474.14	6548.49	4954.97	6616.46	4177.93	5019.38	4983.52
Vps29	838.299	0.532046	0.18939	0.000156682	0.00557612	839.187	498.895	659.525	767.714	613.303	663.939	548.532	831.213	984.177	1373.44	1185.37	648.579	1179.15	943.157
Tlr2	60.0975	0.560254	0.199181	0.000158555	0.00561252	49.3639	43.8498	57.086	42.9157	35.0088	53.4412	42.8712	67.6568	80.7768	68.0242	99.9796	79.7212	51.4991	69.1703
Cenpb	5524.95	0.555057	0.196599	0.000158977	0.00561252	5169.29	2949.52	4095.62	4783.67	3783.55	5167.49	3989.22	5597.94	7754.57	5729.15	9452.87	4310.35	7635.18	6930.86
Crim1	364.591	-0.6432	0.230179	0.000158832	0.00561252	430.352	646.991	493.126	505.451	525.132	323.364	293.503	269.749	249.758	263.459	184.209	440.493	226.418	252.268
Ttc38	2217.2	-0.307018	0.108902	0.000161638	0.00566117	2237.83	2567.28	2379.39	2635.02	2589.36	2628.58	2440.36	2021.8	2006.42	1904.68	1705.13	2460.55	1804.24	1660.09
Elmsan1	485.982	-0.548498	0.196604	0.00016161	0.00566117	863.236	582.458	553.856	475.887	635.345	495.463	559.524	422.636	426.167	320.686	275.971	551.292	301.891	339.341
Fam109a	309.365	0.681351	0.243591	0.000163481	0.00569655	170.875	215.94	161.541	198.366	269.698	248.184	303.396	384.853	470.734	407.066	594.399	201.33	428.863	275.867
Alkbh1	165.463	-0.408957	0.146837	0.000163508	0.00569655	197.456	191.119	259.923	185.968	181.527	145.831	194.569	120.376	144.841	141.447	133.534	124.311	138.515	157.057
G0s2	18736.1	0.666172	0.238539	0.000164313	0.00570173	8343.77	7336.98	16842.8	16365.2	11635.9	16849.4	18275.2	17653.2	29504	23768.5	27775.8	18784.5	27928.5	21241.8
Prss50	31.7806	-1.58e-05	0.00144271	0.000164518	0.00570173	40.5037	34.7489	31.5795	24.7957	50.5683	60.6874	48.3675	20.2092	28.7825	29.1532	23.2829	21.6193	15.9825	14.6478
BC029722	345.406	0.604638	0.216212	0.000165438	0.00570374	334.156	167.126	225.915	287.058	265.808	287.133	257.227	364.644	439.166	398.428	663.563	262.134	491.905	391.422
Rbm48	153.288	-0.480866	0.172903	0.000165349	0.00570374	140.497	186.155	197.979	233.652	213.943	145.831	164.889	122.134	119.772	152.245	96.5557	149.984	110.101	112.3
Plscr2	666.968	0.63009	0.22578	0.000167796	0.00574111	389.848	463.319	484.624	420.574	596.447	605.063	512.256	640.543	776.2	978.253	1426.42	482.381	769.822	791.796
Serpinf2	17935.7	0.298021	0.106825	0.000167118	0.00574111	15116.7	13618.3	16586.5	15436.3	16751.1	17571.3	14951.1	19605.5	18126.5	19337.2	23228.1	16986	23020.1	20765.7
Rdh14	1255.55	0.600477	0.215709	0.000168766	0.00575159	1303.71	658.574	977.75	995.644	877.814	1063.39	757.391	1199.37	1492.98	1820.46	1851.68	878.284	2061.74	1638.93
Wrb	119.544	0.403386	0.144716	0.000168998	0.00575159	112.651	82.7355	93.5239	97.2755	82.9839	124.092	104.43	126.527	137.413	129.57	156.817	140.525	129.636	155.43
Grap	102.906	0.525056	0.188226	0.000169529	0.00575487	91.1334	100.937	86.2363	96.3218	63.5345	57.9701	69.2535	106.318	123.486	133.889	162.98	102.692	138.515	107.417
Ctla2b	161.798	0.883291	0.319652	0.000174208	0.00587083	196.19	73.6346	116.601	122.071	79.094	60.6874	85.7424	115.983	246.044	253.741	384.168	148.633	225.53	157.057
Nom1	483.738	-0.339377	0.121689	0.000174276	0.00587083	525.283	588.249	524.705	515.942	600.337	563.397	539.738	452.51	391.814	350.919	327.331	508.054	442.182	441.876
Klf12	687.319	-0.602931	0.218422	0.000175295	0.00589019	984.747	1111.96	743.333	795.37	901.153	718.286	742.002	571.129	547.797	542.034	342.396	855.314	364.933	402.001
Slc48a1	1213.59	0.441841	0.159563	0.000177193	0.00593889	1101.2	901.817	998.398	1040.47	999.697	1016.29	890.402	1213.43	1414.99	1297.86	2158.46	1048.54	1505.02	1403.75
Hyal3	87.5584	-0.698088	0.253742	0.000177736	0.00594205	73.413	119.139	122.674	136.376	149.112	83.332	101.132	55.3556	74.2775	70.1837	63.6857	98.6381	33.7408	44.7572
Taf2	444.884	-0.54281	0.197082	0.000179658	0.00599117	567.052	582.458	668.028	769.621	440.852	365.03	416.62	401.548	322.179	289.373	259.536	387.796	368.485	389.795
Zfp568	554.677	-0.323321	0.117224	0.000180169	0.0059931	761.976	699.942	608.512	522.617	587.37	646.729	576.013	479.749	446.594	430.82	464.289	567.507	498.12	475.241
Wdr73	737.747	0.809666	0.292918	0.000181263	0.00599935	505.031	324.323	472.478	376.704	307.3	899.442	596.899	716.987	1162.44	954.499	1140.18	429.684	1212.89	1229.6
Gmnn	101.727	0.788592	0.285906	0.000180862	0.00599935	74.6787	60.3969	74.0903	84.8777	71.3143	68.8395	51.6653	117.74	162.482	225.668	116.415	47.2922	167.816	100.907
Ddx42	819.359	-0.341377	0.124597	0.000184595	0.0060944	796.151	1056.53	1036.05	918.395	984.137	907.594	849.729	749.497	660.141	654.328	543.04	845.855	720.099	749.48
Rnh1	1508.42	0.510146	0.185492	0.000186473	0.00609559	1456.87	1063.98	1259.54	1246.46	1082.68	1125.89	1104.76	1354.89	1780.8	2196.21	2754.92	1255.27	1810.46	1625.1
Med22	1150.93	0.37516	0.136425	0.000185709	0.00609559	987.278	820.736	1097.99	1033.79	903.747	1059.77	900.295	1134.35	1290.57	1335.65	1782.51	1120.15	1449.08	1197.05
Ndfip2	1043.08	0.370303	0.134736	0.000186342	0.00609559	1008.8	783.505	995.968	874.526	832.432	932.956	752.994	1092.17	1158.73	1395.04	1392.87	890.445	1327.43	1165.32
Ikzf4	32.0616	-0.890854	0.32549	0.000188495	0.0061465	35.4408	71.1525	57.086	44.823	24.6358	27.1735	42.8712	25.4811	14.8555	16.1962	13.6958	29.7265	31.077	14.6478
Atg4d	787.797	0.513116	0.187459	0.000192288	0.0062548	830.326	522.061	637.663	550.274	529.022	710.134	569.418	803.974	1067.74	908.07	1360	637.769	1053.95	848.76
Atpif1	257.887	0.625069	0.229077	0.000196005	0.00634548	210.113	167.126	239.275	216.486	164.671	183.874	161.591	258.326	353.747	512.881	351.983	175.657	373.812	240.875
Hp	107930	0.47797	0.170307	0.000196034	0.00634548	79784.7	76374.8	99872.6	107538	91190.2	86301.2	68093.8	123532	87365.2	103025	166389	152603	134239	134713
Tshz1	971.502	-2.92e-05	0.00144276	0.0002005	0.0064742	1246.76	1323.77	985.037	1306.54	1281.06	933.862	860.722	839.999	787.342	853.002	714.238	1008	701.453	759.246
Zbtb21	343.874	-1.45e-05	0.00144271	0.000202175	0.0065124	627.808	705.733	491.911	372.889	341.012	332.422	304.496	206.485	211.691	224.588	194.481	466.166	137.627	196.932
Leap2	1906.81	1.13323	0.416083	0.000204054	0.00655697	1177.14	400.44	623.088	720.983	672.948	2070.62	1790.7	2383.81	4207.82	3128.04	2478.95	649.93	3882.85	2508.03
Tyms-ps	197.405	0.603356	0.22229	0.000204782	0.00656443	183.533	99.2826	172.473	142.099	137.442	188.403	117.621	195.063	267.399	283.974	306.102	136.472	301.891	231.924
Chrna4	237.008	-6.32e-06	0.0014427	0.000206593	0.00660649	196.19	876.169	504.057	54.3598	130.959	307.06	577.112	152.008	155.983	112.294	98.61	41.8874	57.7145	53.7087
Ftsj2	259.511	0.63641	0.234957	0.000208159	0.00664053	211.379	111.693	211.34	179.292	156.891	266.3	206.661	319.832	350.033	320.686	419.093	166.198	410.217	303.536
Rpl22	1880.13	0.435892	0.159693	0.000210388	0.00669551	1654.32	1149.2	1852.26	1903.55	1463.89	1504.51	1265.25	1840.79	2341.6	2737.17	2438.54	1720.09	2281.94	2168.69
Rnf217	753.541	-0.468436	0.173805	0.000211513	0.00671517	1244.22	845.556	876.938	1027.12	881.704	711.945	714.52	652.845	582.15	464.292	604.671	832.343	570.929	540.342
Ap1s2	70.9105	0.589371	0.218066	0.000213236	0.00675367	49.3639	49.6413	69.232	56.2672	40.1953	42.5718	69.2535	76.4434	102.132	105.815	105.458	64.8579	102.11	59.4051
Oxld1	392.845	0.704546	0.261438	0.000214887	0.00678971	311.372	188.637	284.215	301.363	238.579	374.994	259.426	347.071	548.725	578.746	771.076	218.895	615.325	461.407
Crybg3	315.612	-0.552781	0.205968	0.000217185	0.00684598	407.569	560.119	446.971	298.502	378.614	298.003	323.183	251.297	217.262	217.03	160.926	336.45	285.021	237.62
Frg1	72.697	-2.32e-05	0.00144273	0.00021857	0.00687328	79.7417	89.3543	65.5882	94.4145	106.323	85.1436	91.2387	50.0836	55.7081	71.2635	40.4027	75.6676	55.0507	57.7775
Ppil3	181.027	0.654797	0.243692	0.000219844	0.00689695	141.763	86.8722	155.468	159.265	112.806	141.302	129.713	155.523	243.259	316.367	221.188	118.906	324.089	227.855
Ecscr	30.5926	0.786227	0.29139	0.000220663	0.00690628	21.5176	12.4103	30.3649	22.8884	18.1527	18.1157	24.1838	34.2678	36.2103	34.552	70.5336	28.3753	41.732	34.992
Ank	691.501	-0.426664	0.159288	0.000221456	0.00691475	756.913	980.415	778.556	764.853	1008.77	705.605	704.627	560.585	506.944	572.267	552.627	813.426	454.612	520.812
Tdp2	756.519	2.49e-05	0.00144274	0.000222756	0.00693899	699.955	453.39	598.796	591.283	543.285	721.003	668.351	935.773	1021.32	1076.51	787.511	556.697	1001.57	935.833
Ern1	549.968	-0.527357	0.200658	0.000223685	0.00695157	699.955	696.633	522.276	681.882	886.89	617.744	595.8	511.38	351.89	372.514	311.58	682.359	404.889	363.754
Chad	120.827	-1.63e-05	0.00144272	0.000226167	0.00699584	73.413	152.233	170.043	134.469	150.408	140.396	264.922	79.9581	114.202	80.9812	69.8488	116.204	63.9299	80.563
Dsg2	3196.98	-0.386121	0.144511	0.000226114	0.00699584	3233.97	4624.91	3595.2	3157.64	4325.54	3712.8	3343.95	2885.52	2392.66	3022.22	2218.73	3380.72	2407.14	2456.77
Dcxr	669.952	0.48792	0.182687	0.000231669	0.00714934	432.884	566.738	574.504	596.051	477.157	577.889	512.256	631.757	978.606	867.039	1186.74	609.394	735.194	633.112
Wnt5b	193.286	0.759931	0.285521	0.000234492	0.00718963	97.4621	112.52	216.198	79.1556	95.9501	194.743	137.408	161.673	321.25	278.575	358.146	158.091	283.245	211.58
Dctn2	1563.07	0.415323	0.15701	0.000233703	0.00718963	1466.99	1079.7	1232.81	1419.08	1135.84	1338.75	1359.79	1621.13	1793.8	1956.51	2448.13	1229.6	1984.49	1816.33
Commd8	607.401	0.327914	0.122861	0.000234604	0.00718963	580.975	454.218	507.701	554.089	475.861	587.853	507.859	577.28	672.211	796.855	732.727	568.858	774.262	712.861
Enpp3	464.726	-0.491553	0.185728	0.000241325	0.00736253	403.772	736.346	449.4	597.005	718.329	555.245	458.392	457.782	313.822	423.262	313.635	422.928	306.331	349.92
Rps15a-ps4	1422.46	0.670285	0.252934	0.000242766	0.00738845	1550.53	624.653	1235.24	1095.78	787.05	1079.69	836.538	1607.07	2231.11	2474.79	1544.89	979.625	2305.03	1562.43
Ubp1	1216.95	-0.233229	0.0882256	0.000243708	0.00740013	1306.25	1512.4	1237.67	1324.66	1349.79	1336.94	1287.24	1110.63	1125.3	1021.44	977.883	1162.04	1053.07	1232.05
Amdhd2	246.04	0.581493	0.21952	0.000245487	0.00743334	235.428	165.471	171.258	184.061	207.46	187.497	158.294	239.874	292.468	357.397	510.855	187.818	280.581	266.102
Polr3h	249.106	0.492279	0.185619	0.000245925	0.00743334	250.617	124.103	208.91	213.625	177.637	207.424	206.661	276.778	283.183	353.078	386.907	212.139	308.106	278.309
Tmem134	1335.94	0.695307	0.262199	0.000248246	0.00744036	1164.48	790.951	1027.55	1239.79	867.441	906.689	687.039	1090.42	1490.19	2421.88	3030.89	1114.75	1609.79	1261.34
Psmg3	367.327	0.523713	0.197959	0.000248441	0.00744036	313.904	227.523	278.142	328.066	276.181	326.988	261.624	309.288	453.093	523.679	623.161	278.349	509.663	432.925
Gipc1	266.524	0.482519	0.182655	0.000248967	0.00744036	254.414	169.608	206.481	173.57	189.307	264.489	234.143	301.38	348.176	303.41	405.397	210.788	385.355	284.819
Larp1	4143.14	-0.47662	0.180746	0.000247807	0.00744036	4423.77	6191.92	4640.97	4952.47	5081.47	4688.33	4803.77	3679.83	2885.68	2696.14	2088.62	4729.22	3353.65	3788.09
Syne2	834.999	-0.655466	0.249145	0.000247373	0.00744036	846.781	1624.92	811.35	995.644	1233.09	995.455	920.082	636.15	554.296	681.322	312.95	990.434	481.25	606.257
Stk4	452.517	-0.436901	0.166004	0.00025056	0.0074543	494.905	555.155	535.637	526.432	644.422	508.144	479.278	388.368	324.036	336.882	273.917	566.156	346.287	355.617
Mcm10	1370.29	-0.589585	0.224824	0.000250426	0.0074543	2350.48	1655.54	1745.37	2663.63	1281.06	1236.39	1016.82	894.476	981.392	1035.48	984.731	1291.75	919.88	1127.07
Fcgr2b	801.348	0.543965	0.206603	0.000255255	0.00756614	756.913	665.193	783.414	534.062	506.98	457.42	637.572	831.213	1032.46	1143.46	1051.84	537.78	1271.49	1009.07
Paf1	281.359	-0.430957	0.164797	0.000255462	0.00756614	273.4	400.44	306.078	343.325	357.868	278.075	363.856	239.874	214.476	193.275	176.676	325.641	230.858	235.179
Chd4	1525.99	-0.577534	0.219973	0.000257686	0.00761497	1354.34	2722.82	1910.56	1662.27	1759.52	1898.52	1936.9	1265.27	985.106	848.683	776.554	1799.81	1059.28	1384.22
Ppp3ca	393.19	-0.475804	0.181486	0.000258429	0.0076199	377.191	533.644	440.898	514.988	540.692	442.928	447.4	377.824	358.389	317.446	195.166	399.957	242.401	315.742
Lpxn	34.4577	0.757924	0.285975	0.000260399	0.00764955	22.7833	34.7489	20.6481	24.7957	9.07636	20.833	32.9779	42.1757	38.0672	48.5887	69.8488	31.0777	45.2837	41.5022
Gtpbp3	317.999	0.627056	0.23906	0.000261393	0.00764955	256.946	181.191	217.413	160.218	245.062	295.285	293.503	345.314	511.586	309.888	542.355	205.383	477.698	410.139
Isca2	510.979	0.396676	0.150654	0.000261397	0.00764955	434.149	378.928	488.267	423.435	407.14	410.32	443.003	448.117	611.861	599.261	734.782	433.737	706.78	633.925
Pdcd11	361.695	-0.466411	0.178738	0.000264328	0.007708	461.996	453.39	434.825	393.87	470.674	411.225	399.032	331.255	306.395	241.864	165.72	395.903	305.443	292.143
Srpk1	282.186	-4.07e-05	0.00144281	0.000266353	0.00774999	311.372	341.697	336.443	264.17	302.113	343.292	305.595	252.176	253.472	253.741	229.405	259.432	229.97	267.73
Sltm	446.92	-0.553288	0.212367	0.000268599	0.00778116	358.205	745.447	561.143	506.405	609.413	510.861	557.326	383.975	306.395	394.109	197.22	433.737	284.133	408.512
Rpl39	526.275	0.62696	0.240338	0.000270405	0.00781637	537.94	278.819	454.259	465.397	282.664	313.401	393.536	657.238	869.975	1012.81	544.41	431.035	634.859	491.516
Csad	1644.86	0.777494	0.298418	0.000274803	0.0078918	1013.86	833.973	839.286	996.597	1118.99	1478.24	1563.15	2896.94	3275.64	3080.53	997.057	1332.29	1331.87	2269.6
Exosc5	583.521	0.58682	0.225326	0.000274293	0.0078918	535.409	349.971	410.533	568.394	427.886	428.435	367.153	506.987	788.27	924.266	1110.05	448.601	707.668	595.678
Dnajc7	353.443	-0.318997	0.121981	0.000274423	0.0078918	313.904	442.635	380.168	376.704	443.445	420.283	426.514	326.862	336.106	272.097	288.982	352.665	280.581	287.26
Rrs1	746.13	-0.450634	0.174591	0.000284003	0.00812102	920.194	1098.73	1139.29	927.932	908.933	613.215	606.793	637.907	571.008	639.212	590.975	693.169	505.224	593.237
Tmtc3	254.475	-0.495189	0.191201	0.000284012	0.00812102	296.183	383.893	298.791	316.622	337.122	254.525	261.624	254.811	170.838	217.03	196.535	279.7	131.411	163.567
Fam92a	241.023	0.595159	0.229774	0.000286671	0.00816838	236.694	110.038	190.692	197.412	142.629	188.403	204.463	268.87	367.674	362.796	239.677	164.847	364.045	336.086
Slc17a8	1269.67	-1.4e-05	0.00144271	0.000288136	0.00816838	644.262	2443.18	1854.69	1230.25	1747.85	2362.28	1414.75	982.342	1145.73	794.696	555.366	885.04	539.852	1175.08
Supt6	736.176	-1.7e-05	0.00144272	0.000287355	0.00816838	787.291	1216.21	855.075	923.164	1112.5	806.147	822.248	591.338	499.516	405.986	301.308	999.893	432.415	553.362
Snrpd2	264.543	0.552273	0.214409	0.000296073	0.00835759	244.288	170.435	229.559	291.827	171.154	163.041	153.897	292.594	327.75	462.133	374.581	240.515	340.959	240.875
Plekho1	173.962	0.51595	0.200419	0.000298866	0.00838282	125.308	142.305	166.4	166.894	128.366	101.448	124.217	141.464	203.335	200.833	321.852	205.383	213.987	193.677
Lnx2	574.92	-0.831553	0.325094	0.000299554	0.00838435	1878.36	832.319	620.658	419.62	478.454	602.346	567.219	487.656	376.958	305.569	259.536	406.713	386.243	427.228
Ndufb4	363.445	0.58458	0.227394	0.000300652	0.00838651	337.953	224.213	276.928	378.612	213.943	242.75	248.433	419.121	580.293	671.604	474.561	312.129	415.544	292.143
Zfp119a	227.564	0.488517	0.190038	0.000301476	0.00838651	187.33	125.758	204.052	226.976	158.188	189.309	174.783	241.632	364.888	303.41	219.818	201.33	332.08	256.337
Dync1h1	1753.25	-1.67e-05	0.00144272	0.000301532	0.00838651	1939.12	3097.62	1887.48	1930.25	2643.82	1884.93	2173.24	1418.16	1003.67	1126.18	765.597	2428.12	1087.7	1159.62
Arg1	41195.5	0.429056	0.166281	0.000302806	0.00838671	40839.1	25591.7	34800.6	33363.6	32702.1	38724	30292.4	47081.3	58540	50900.5	58473	36301.5	53442.7	35684.5
Tgfa	601.149	-0.327764	0.127898	0.000302184	0.00838671	780.962	714.834	538.066	676.16	784.457	624.084	673.848	544.769	475.376	459.973	530.714	643.174	492.793	476.868
Acyp1	193.489	0.561719	0.21863	0.000303602	0.00839119	162.015	119.139	151.824	179.292	125.772	159.418	139.606	166.067	237.688	300.17	362.94	154.038	253.944	196.932
Taf4a	358.536	-0.37672	0.147167	0.000305169	0.00841695	327.827	461.664	402.031	391.963	444.742	404.885	473.782	334.77	277.612	330.403	211.601	351.314	290.348	316.556
Pdcd2l	203.328	0.562642	0.219812	0.000310217	0.00851504	191.127	115.002	155.468	154.496	137.442	175.722	160.492	209.121	243.259	282.894	327.331	129.716	338.296	226.228
Manea	1524.71	0.468541	0.183171	0.000310655	0.00851504	1188.53	1031.71	1300.83	1027.12	1155.29	1567.91	1293.83	1755.56	1950.71	1938.15	1503.8	1130.96	2491.49	2010.01
Mib1	508.432	-1.9e-05	0.00144272	0.000310284	0.00851504	668.311	618.034	629.161	484.47	719.626	654.881	629.877	529.832	350.961	279.655	268.438	644.525	300.115	340.155
Hint1	6085.82	1.82e-05	0.00144272	0.000312001	0.00853426	6608.44	3393.81	4747.85	5169.91	3758.91	4882.17	3519.84	5564.56	7651.51	8713.58	9769.93	4309	10087.6	7024.45
Btla	24.9897	0.742135	0.287811	0.000317298	0.00862567	10.1259	20.6839	13.3606	25.7494	14.2629	15.3983	20.886	25.4811	37.1388	23.7545	28.0765	28.3753	42.6199	43.9435
Spata2	296.242	-0.438683	0.172373	0.00031706	0.00862567	463.261	460.837	355.877	277.521	315.079	300.72	284.709	262.719	213.548	224.588	243.786	287.807	199.781	257.151
Upf1	1060.39	-0.441517	0.173638	0.000317107	0.00862567	960.698	1672.91	1161.15	1164.45	1439.25	1180.23	1228.97	965.648	828.194	710.475	706.021	1171.5	711.22	944.785
Psmd13	1302.47	0.554194	0.217126	0.000318416	0.00863834	1289.79	603.969	961.96	1117.71	885.594	1231.86	909.09	1327.66	1694.46	1718.96	1913.31	924.225	2034.21	1621.84
Sepw1	607.704	0.404073	0.15866	0.000319876	0.00864252	555.66	468.283	539.28	572.209	522.539	443.834	426.514	512.259	641.572	722.353	940.219	595.882	808.003	759.246
Mgat1	3119.71	0.334942	0.131461	0.000319747	0.00864252	2766.91	2651.67	3024.34	2650.28	2518.04	2873.14	2246.89	2792.38	3451.12	3642	4710.68	3233.44	3569.42	3545.59
Msr1	353.325	0.682241	0.268629	0.000323169	0.00868106	369.596	198.565	223.486	165.941	181.527	293.474	339.672	509.623	598.862	318.526	449.908	227.003	587.8	482.565
Mpdu1	917.808	0.388798	0.152582	0.000323269	0.00868106	808.809	713.18	726.328	857.36	715.736	846.907	700.23	814.518	1072.38	1071.11	1399.03	783.7	1145.41	1194.61
Bcl9l	1334.04	-0.61657	0.243053	0.000322044	0.00868106	1327.76	2307.49	1439.3	1060.49	1943.64	1640.37	2028.14	1055.27	1058.45	909.149	550.573	1543.08	796.46	1016.4
Trim39	341.028	-0.331372	0.130985	0.000324013	0.00868341	417.695	430.224	415.392	404.361	355.275	322.459	377.047	322.468	257.186	244.023	273.917	370.231	290.348	293.77
Nap1l4	892.371	0.304261	0.11978	0.000327046	0.00872935	775.899	658.574	791.916	859.267	761.118	881.327	712.322	978.828	981.392	990.131	1157.98	782.349	1100.13	1061.97
Nop14	229.647	-0.380405	0.149987	0.000326915	0.00872935	279.729	292.884	313.366	271.799	277.477	220.105	211.058	212.636	190.336	151.165	184.209	240.515	169.592	200.187
Tmem120a	902.968	0.547741	0.215564	0.000329707	0.00878269	732.864	475.729	739.689	735.288	486.234	921.181	777.178	955.982	1261.79	837.886	1352.46	726.949	1189.81	1448.51
Gcsh	2191.99	0.361445	0.142487	0.000332814	0.00884764	1989.75	1564.53	1972.5	2030.39	1850.28	1999.06	1585.14	2129.87	2434.45	2906.69	3137.03	1899.8	2726.79	2461.65
Fuom	136.887	0.435637	0.172146	0.000335958	0.00886202	92.3991	110.038	139.679	119.21	106.323	107.788	106.628	117.74	148.555	198.674	204.068	135.121	173.143	157.057
Wdr26	4621.56	-0.323737	0.127337	0.000335855	0.00886202	5000.94	5515.97	5344.22	5398.79	5419.89	4972.75	5139.05	4186.82	3573.68	4194.83	2733.69	4415.74	4643.79	4161.61
Wrn	208.747	-0.493516	0.195756	0.000334815	0.00886202	203.784	310.258	234.417	216.486	291.74	256.337	250.632	208.242	160.625	173.84	112.306	212.139	110.989	180.657
Ccdc91	645.099	0.467975	0.185314	0.000338087	0.00888082	613.885	344.18	527.135	529.293	518.649	646.729	444.102	629.999	817.053	782.819	1053.89	562.102	768.934	792.61
Nedd4	4544.49	-0.386813	0.153882	0.000337536	0.00888082	4173.15	6707.36	5418.31	4834.21	5793.31	4953.73	5175.32	4049.75	3279.35	3510.27	3038.42	5119.72	3647.55	3922.36
Mrpl33	495.592	0.587571	0.233133	0.000340005	0.00891352	429.086	275.509	414.177	501.636	302.113	356.878	333.076	470.083	582.15	997.689	492.365	425.63	815.106	542.783
Tra2a	448.033	-0.482742	0.19212	0.000340828	0.00891744	569.584	579.976	720.255	554.089	548.472	378.617	425.414	318.075	276.684	436.219	377.32	483.732	294.788	309.232
Afm	1710.97	-0.40218	0.1603	0.000345881	0.00901402	1928.99	2238.82	1673.71	1997.96	2493.41	1743.63	1948.99	1591.25	1384.35	1378.84	1224.41	1982.22	1108.12	1258.9
Rbm6	287.513	-0.422169	0.168517	0.000348195	0.00905649	258.211	349.144	335.228	323.298	373.428	332.422	400.131	281.171	258.114	185.717	170.513	301.319	213.987	242.503
Sult1b1	526.218	0.490161	0.194837	0.00034983	0.00908118	298.715	354.108	493.126	471.119	382.504	513.579	406.727	513.138	725.134	865.959	748.478	436.44	594.903	563.128
Dok1	51.6669	0.61219	0.243151	0.00035487	0.00917818	49.3639	43.8498	46.1546	32.4252	23.3392	37.1371	37.3749	74.6861	63.1359	53.9875	99.2948	54.0483	62.154	46.3848
Cml2	57776.4	0.461805	0.184334	0.000355542	0.00917818	36302.7	31162.3	43857.8	51840.2	43864.8	67268	50881.5	67874.8	67694.7	60372.1	75601.7	58312.7	88244.5	65592.2
Apoa5	71259.4	0.380607	0.147474	0.000355647	0.00917818	67732.4	52995.4	61761	62758	56527.6	66864.9	50920	70843.7	92181.2	88027.7	97296.6	63558	99815	66349.8
Ddx21	919.998	-0.33286	0.13157	0.000356559	0.00918383	1292.32	1015.16	1008.11	979.431	1008.77	1114.11	929.976	872.51	641.572	746.107	647.813	870.177	840.855	913.048
Clasp1	313.258	-0.455801	0.182693	0.000357973	0.00920233	292.386	471.592	331.585	396.732	407.14	371.371	342.97	279.414	248.83	212.711	181.47	368.879	219.315	261.22
Adamdec1	38.6345	0.680884	0.271428	0.000360092	0.00923888	30.3778	32.2668	25.5065	18.1199	23.3392	32.6082	30.7793	36.9037	47.3519	35.6317	42.4571	60.8043	41.732	83.0044
Gnpnat1	3543.09	0.673995	0.26662	0.000362128	0.00927314	3842.79	1255.92	2425.55	3200.56	2350.78	2701.04	2084.2	3746.61	5050.87	6916.88	4859.97	2647.01	5009.62	3511.41
Lpp	2069.57	-0.521535	0.209506	0.000364808	0.00932374	1856.84	3107.54	2442.55	2205.87	2708.65	2698.33	2666.81	1997.19	1641.53	1434.99	946.382	2418.66	1487.26	1361.43
Cactin	246.177	-0.401251	0.16145	0.000366588	0.00933318	302.512	341.697	258.709	274.66	317.673	219.199	302.297	248.661	172.695	212.711	154.763	239.164	182.023	219.717
Ifi205	38.7325	0.688861	0.276125	0.000368768	0.00937068	30.3778	23.9933	42.5108	28.6104	27.2291	19.9272	21.9852	47.4477	51.9943	65.8647	72.5879	31.0777	45.2837	33.3645
Usp36	440.798	-0.393941	0.158998	0.000374397	0.00949548	601.227	599.832	470.049	467.304	553.658	412.131	497.966	360.251	320.322	367.115	359.516	524.268	335.632	301.908
Prdx4	2439.93	0.630856	0.258119	0.000375714	0.00950598	3222.58	1244.34	1849.83	1859.68	1431.47	1663.92	1231.17	2382.93	2981.31	3894.66	3387.67	1872.77	4052.44	3084.18
Cirh1a	147.772	-0.372935	0.150638	0.000376247	0.00950598	221.505	184.5	166.4	154.496	159.485	160.324	151.698	136.192	119.772	115.533	119.154	152.686	97.6706	129.389
Zfp120	729.906	0.547063	0.220411	0.000378298	0.00951501	613.885	331.769	609.727	619.893	548.472	673.902	530.943	782.008	1022.24	1176.93	1035.41	481.03	981.146	811.327
Slc39a3	341.276	0.293675	0.118341	0.00037876	0.00951501	344.282	276.336	307.293	261.309	290.444	334.234	278.113	364.644	399.242	366.035	435.528	316.182	402.225	402.001
Bud13	150.639	-0.827134	0.335303	0.000377541	0.00951501	205.05	427.742	218.627	208.856	142.629	85.1436	126.415	81.7154	78.9199	146.846	93.8165	132.418	83.464	77.308
Zfp609	644.491	-0.672615	0.272645	0.000379688	0.00952026	1065.75	1058.19	727.543	629.43	737.779	752.705	814.553	705.564	509.729	312.048	199.959	668.847	401.338	439.435
Ddx27	172.961	-0.403331	0.163228	0.000384347	0.00961884	191.127	243.242	190.692	179.292	210.053	206.518	197.867	201.213	123.486	107.975	126.687	158.091	141.178	144.037
Atp6v0b	1165.44	0.569767	0.230946	0.000389167	0.00972108	1113.85	754.547	1043.34	1141.56	658.685	781.691	698.031	1019.25	1236.72	1702.77	2177.64	937.737	1671.06	1379.34
Cd320	95.5264	0.411729	0.166265	0.0003899	0.00972108	73.413	67.0157	95.9531	82.9703	75.2042	77.8973	81.3454	97.5313	101.203	114.453	139.698	85.126	124.308	121.251
Pdlim5	1188.14	-3.56e-05	0.00144278	0.000393563	0.00979395	1241.69	1428.84	1217.02	1443.87	1511.86	1282.59	1235.57	1152.8	987.891	1075.43	849.827	1257.97	1009.56	939.088
Rassf7	477.397	0.536289	0.218088	0.000398139	0.00985839	432.884	365.691	313.366	309.946	351.385	440.21	368.253	521.924	629.502	794.696	836.131	320.236	526.534	472.799
Neo1	370.085	-0.324398	0.132262	0.000397117	0.00985839	391.114	484.83	394.744	431.064	423.996	397.639	423.216	353.221	302.681	331.483	250.634	409.416	297.451	289.701
Cep164	197.108	-0.474183	0.193485	0.000398387	0.00985839	222.77	258.135	190.692	217.439	247.655	252.713	267.121	188.912	169.91	111.214	102.719	218.895	142.066	169.264
Mff	819.867	0.359214	0.146115	0.000399815	0.00987527	807.543	589.076	705.68	764.853	693.694	672.997	624.381	847.907	904.329	979.333	1001.85	667.496	1187.14	1031.86
Cfhr1	6669.01	0.574291	0.230635	0.000402054	0.00990773	7281.81	3536.11	5462.04	6424.95	5054.24	4448.3	3230.73	6732.3	7883.63	12009	9077.6	5791.27	9279.6	7154.65
Psma4	1469.05	0.514261	0.209576	0.000402625	0.00990773	1363.2	742.964	1147.79	1388.56	1078.79	1211.03	1101.46	1497.24	1941.43	2507.18	1503.12	1125.55	2243.76	1714.61
Mpeg1	2328.2	0.402127	0.164111	0.000406511	0.00997066	1717.61	1928.56	1893.55	1798.64	2195.18	1616.82	2339.23	2491.88	2090.91	2890.49	3827.3	3049.67	2455.97	2298.9
Stx16	825.618	-0.253399	0.103544	0.000406689	0.00997066	846.781	924.982	838.071	916.488	927.086	872.269	1081.67	731.045	812.41	719.113	660.139	841.802	673.927	712.861
Tmem126b	383.086	0.520633	0.212987	0.000412366	0.0100355	355.673	205.184	330.37	365.26	261.918	334.234	235.242	401.548	481.875	684.561	441.691	299.968	542.516	423.159
Nrd1	668.865	-0.368095	0.152556	0.000411755	0.0100355	751.85	868.722	692.32	717.169	873.924	800.712	721.116	635.271	567.295	470.771	481.409	779.646	444.845	559.059
Cp	14950.7	-0.442703	0.177429	0.000411076	0.0100355	14697.8	20408.4	15222.5	16101	22689.6	18968	16096.5	14970.6	11390.5	9976.89	8692.06	16276.6	11343.1	12475.9
Agl	733.641	-0.465616	0.190743	0.000411964	0.0100355	730.333	994.48	799.204	683.79	1078.79	845.095	1023.41	717.865	621.146	570.108	425.941	814.778	449.285	516.743
Dok2	76.422	0.681396	0.278768	0.000418273	0.0101175	70.8815	56.2601	72.8757	44.823	35.0088	52.5354	50.566	79.0794	117.916	88.5395	180.785	67.5603	79.0244	74.0529
Cecr5	631.715	0.425941	0.173936	0.000419392	0.0101175	573.381	436.016	480.98	570.302	513.463	571.549	473.782	585.188	753.917	821.69	1071.7	521.566	779.589	690.889
Actr3	1608.62	0.344872	0.141381	0.000420321	0.0101175	1485.98	1149.2	1446.58	1465.81	1367.94	1432.04	1244.36	1664.18	1693.53	2348.46	1754.44	1383.64	2166.51	1918.05
Fbxo4	298.236	0.282125	0.115611	0.000418446	0.0101175	294.918	229.177	259.923	288.966	247.655	239.127	277.014	334.77	304.538	303.41	388.962	326.992	355.166	324.694
Mef2d	532.958	-0.438382	0.179557	0.000420098	0.0101175	718.941	836.456	598.796	451.091	552.362	573.361	696.932	429.665	470.734	332.563	372.527	585.072	397.786	445.131
Dhx8	273.076	-0.534837	0.22038	0.000419141	0.0101175	335.421	414.505	279.357	289.919	444.742	312.495	268.22	209.121	177.338	177.079	149.285	358.07	192.678	214.835
Atxn7l1	200.031	-2.46e-05	0.00144273	0.000422108	0.0101421	211.379	277.164	197.979	191.69	255.435	243.656	269.319	155.523	146.698	156.564	135.589	228.354	193.565	137.527
Fkbp8	6251.25	0.535822	0.220346	0.000425143	0.0101965	6070.5	4619.12	5248.27	4973.45	4478.54	4639.42	3740.79	5527.65	7753.64	9484.52	12612.5	5416.99	7330.63	5621.51
Aatk	252.476	0.931716	0.384164	0.000426501	0.0102106	111.385	145.614	167.614	113.488	117.993	240.938	192.371	176.611	282.255	648.93	731.358	206.735	192.678	206.697
Itm2c	945.125	0.423226	0.174298	0.00042931	0.0102593	965.761	679.258	795.56	717.169	732.592	750.894	776.079	960.376	1087.24	1190.96	1700.34	840.45	1089.47	945.599
Echdc1	179.949	-0.484579	0.200171	0.000431613	0.0102737	150.623	267.236	263.567	134.469	226.909	251.808	225.349	173.975	133.7	131.729	137.643	167.55	117.205	137.527
Fgd6	1649.1	-0.541067	0.22392	0.00043224	0.0102737	2727.67	2044.39	1457.51	1914.99	2353.37	1742.73	1968.78	1397.07	1144.8	1145.61	829.283	2128.15	1023.77	1209.26
Msto1	59.3483	0.544292	0.223759	0.000435253	0.0103267	58.2241	39.713	30.3649	39.1009	50.5683	51.6296	51.6653	65.0209	69.6352	71.2635	94.5013	43.2386	87.0157	78.9355
Plxnb2	2923.42	-2.88e-05	0.00144275	0.00043768	0.0103354	2963.1	3928.28	2990.33	3109	4083.07	3203.75	3306.58	2843.34	2278.46	2235.08	2057.8	3275.32	2267.73	2385.97
Jhdm1d	911.895	-0.337891	0.141921	0.000437961	0.0103354	1049.3	1130.99	1063.99	1004.23	1106.02	1059.77	906.891	869.874	700.994	804.414	779.293	1035.02	586.024	669.731
Eif3c	1101.96	-0.374475	0.155065	0.000436955	0.0103354	1125.24	1306.39	1275.33	1293.19	1493.71	1219.18	1243.27	1089.54	905.257	773.101	704.651	1280.94	806.227	911.42
Osgepl1	553.322	0.557539	0.230556	0.000439039	0.0103424	512.625	255.653	461.546	459.674	374.724	505.427	384.742	587.824	775.272	887.554	601.932	372.933	907.449	659.152
Hint3	623.929	0.546739	0.226443	0.000444145	0.0104361	641.731	391.339	551.426	524.525	442.149	458.326	340.771	535.104	893.187	1073.27	934.741	548.59	859.502	540.342
Simc1	211.163	-2.74e-05	0.00144274	0.000444594	0.0104361	296.183	305.294	240.49	201.227	216.536	235.504	218.753	198.577	176.409	182.478	136.274	177.008	171.368	200.187
Tmem242	1224.04	0.602338	0.249982	0.000447524	0.0104808	1111.32	651.128	1116.21	1066.22	754.635	995.455	680.443	1082.51	1560.76	1877.68	2336.51	820.182	1735.87	1347.6
Setd2	953.335	-0.509385	0.21113	0.000448081	0.0104808	1034.11	1502.48	1118.64	880.248	1382.2	1174.8	1032.21	895.355	767.844	591.703	446.484	1048.54	633.083	838.995
Sf3b5	1022.88	0.496275	0.205915	0.000449364	0.0104923	1026.52	632.099	873.294	883.109	698.88	851.436	676.046	912.928	1090.95	1445.78	1860.58	841.802	1307.9	1219.02
Pdlim2	27.0835	0.820899	0.339846	0.000455682	0.0105838	17.7204	14.065	19.4335	13.3515	11.6696	16.3041	32.9779	35.1464	62.2074	34.552	39.0331	14.8633	32.8529	34.992
Tmem106b	14788.9	0.407734	0.169582	0.000455359	0.0105838	13332.1	11684.7	13460.1	13329.6	13439.5	11130.3	8964.48	13829.2	16301.1	21774.2	22109.9	13109.4	18953.4	15626.8
Ift172	127.299	-0.49332	0.206385	0.000455101	0.0105838	150.623	152.233	153.039	120.164	167.264	180.251	152.797	111.59	77.9914	113.374	67.7944	158.091	82.5761	94.3971
Prdx5	3308.46	0.458807	0.191439	0.000461109	0.0106612	3013.73	2092.38	2885.88	3391.29	2315.77	2735.46	2155.65	3201.84	4058.34	4532.79	5130.46	2722.68	4802.73	3279.49
Mlycd	7071.87	0.457359	0.189239	0.000461	0.0106612	6664.13	4761.43	6171.36	5444.57	4765.09	7257.13	4763.1	7492.34	9854.77	7588.48	10093.1	5092.7	9816.79	9241.15
Rnf139	2279.17	0.438277	0.180005	0.000461428	0.0106612	2322.64	1573.63	2204.49	1753.82	1695.98	1970.08	1457.62	2207.19	2829.04	3352.62	3000.07	1801.16	3202.71	2537.33
Prcp	200.971	0.398915	0.165732	0.000463777	0.0106968	201.253	145.614	223.486	140.191	137.442	170.287	149.5	196.82	241.402	256.98	255.427	195.925	277.917	221.345
Glrx3	156.862	0.619575	0.259102	0.000466366	0.0107378	111.385	90.1817	174.902	132.562	90.7636	100.542	108.827	125.648	197.764	328.244	223.927	128.365	220.203	162.754
Emc2	310.006	0.560083	0.234872	0.000468321	0.0107641	293.652	162.989	278.142	276.568	188.01	230.975	219.852	321.59	439.166	557.151	260.221	249.973	497.232	364.568
Emr4	120.389	0.571433	0.239225	0.00046994	0.0107826	117.714	114.175	122.674	59.1283	58.3481	77.8973	86.8417	115.105	210.762	139.288	165.035	170.252	126.972	121.251
Zfhx2	412.325	-1.4e-05	0.00144271	0.000472622	0.0108113	460.73	575.839	378.954	512.127	702.77	500.898	606.793	362.008	326.821	193.275	97.2405	445.898	278.805	330.39
Hnrnpul2	1685.73	-0.498283	0.209371	0.000473417	0.0108113	1494.84	2516.81	2078.17	2055.18	2464.88	1831.49	1885.23	1375.1	1241.36	1352.93	784.087	2045.73	1156.95	1317.49
Zfp142	156.056	-0.508875	0.214488	0.000475657	0.0108386	225.302	255.653	183.404	156.404	190.604	148.548	168.187	106.318	111.416	123.091	89.7077	199.979	106.55	119.624
Brwd1	1003.34	-0.232557	0.105462	0.000483009	0.0109872	1072.08	1208.77	1191.52	998.505	1082.68	1034.4	1181.71	930.501	931.254	910.229	745.738	1022.86	905.673	830.857
Tprgl	1631.78	0.398039	0.167343	0.000483961	0.01099	1588.51	1078.04	1263.18	1412.4	1330.34	1558.85	1227.88	1671.21	2077.91	1985.66	2511.13	1291.75	2102.58	1745.53
Proca1	81.7845	0.529034	0.222548	0.000487845	0.0110403	75.9445	61.2242	69.232	57.2209	68.721	71.5568	39.5734	75.5648	98.4177	138.208	129.426	81.0724	75.4728	103.349
Pds5a	453.058	-0.354626	0.149978	0.000491207	0.0110869	556.926	512.96	528.349	425.342	608.116	528.071	497.966	413.849	367.674	345.52	349.929	529.673	299.227	379.216
Rictor	770.714	-0.419919	0.177568	0.000491577	0.0110869	726.536	1039.98	892.728	982.292	993.214	783.502	954.159	744.225	611.861	565.789	404.027	864.772	610.885	616.023
Nop10	1213.27	0.504771	0.212869	0.000493909	0.0111205	1153.09	791.778	994.754	1163.49	818.169	887.667	840.935	1084.27	1358.35	2202.69	1223.72	1105.29	2064.4	1297.15
Ormdl1	1429.99	0.603475	0.255198	0.000497311	0.0111215	1512.56	629.617	1028.76	1285.56	982.841	1147.63	842.035	1432.22	1701.88	2549.29	1868.11	939.088	2354.75	1745.53
Zfp433	269.648	0.543876	0.2299	0.00049614	0.0111215	301.246	145.614	161.541	209.81	181.527	240.032	207.76	282.929	384.386	499.924	298.569	216.193	363.157	282.378
Fam195b	313.406	0.418012	0.176386	0.000495456	0.0111215	318.967	179.536	255.065	258.448	247.655	297.097	244.036	343.556	357.461	328.244	453.332	260.783	404.889	438.621
Gcc1	441.687	-0.440249	0.185488	0.000497131	0.0111215	520.22	564.256	500.413	523.571	663.871	406.696	496.866	405.941	306.395	393.029	345.135	516.161	281.469	259.592
Iqcg	40.8981	0.737661	0.310194	0.000503182	0.011196	16.4546	25.648	31.5795	19.0736	25.9325	48.9123	29.6801	40.4184	69.6352	51.828	82.175	29.7265	55.9386	45.571
Zfp709	197.447	0.462948	0.195992	0.000502946	0.011196	173.407	105.901	177.331	186.922	164.671	173.91	125.316	216.15	242.33	295.851	272.547	179.71	275.254	174.96
Lats1	1284.73	-0.288043	0.12215	0.000502584	0.011196	1544.2	1416.43	1379.78	1367.58	1447.03	1489.11	1476.31	1323.26	1034.31	924.266	933.371	1351.21	1086.81	1212.51
Syp	59.4788	0.662405	0.279626	0.000505655	0.0112322	39.238	40.5404	36.4379	37.1936	31.119	48.9123	65.9557	86.9874	106.774	60.466	56.1529	36.4826	88.7915	97.6522
Tlcd2	2477.68	0.664648	0.28008	0.000511615	0.0112513	1123.98	1494.2	2702.48	1698.51	1685.61	2230.04	1523.58	2475.19	3604.32	3937.85	4822.31	1359.31	2934.56	3095.57
Mrpl47	189.186	0.597647	0.253873	0.000511498	0.0112513	175.938	97.6278	126.318	182.153	133.552	148.548	122.018	174.853	295.253	305.569	181.47	127.013	337.408	240.875
Bptf	838.889	-2.09e-05	0.00144272	0.000509733	0.0112513	965.761	1180.64	873.294	916.488	1058.04	1023.53	1039.9	780.25	610.004	644.611	332.809	870.177	706.78	742.157
Rpl23	392.623	-2.6e-05	0.00144273	0.000509469	0.0112513	332.89	503.032	512.559	559.811	471.971	415.754	402.33	318.954	315.679	367.115	235.568	345.909	358.718	356.43
Rpl27a	488.15	-0.391406	0.16655	0.00050942	0.0112513	494.905	539.435	586.65	769.621	557.548	492.746	554.028	449.874	385.315	394.109	277.341	512.107	391.57	428.856
Ptpn23	345.972	-0.608927	0.260087	0.000511081	0.0112513	421.492	575.839	405.675	387.195	491.42	362.313	407.826	289.958	238.617	190.036	144.491	458.059	169.592	301.094
Mll5	955.789	-0.555395	0.237053	0.00051275	0.0112575	901.208	1615	1025.12	987.06	1299.22	1123.17	1337.8	835.606	768.772	631.654	349.929	1055.29	656.169	795.052
Pcnx	893.738	-0.393955	0.167953	0.000514663	0.0112622	935.383	1202.15	929.166	972.755	1222.72	1001.8	1059.69	886.568	738.133	705.077	527.975	1022.86	617.989	690.075
Aff1	820.095	-0.54768	0.233879	0.000514333	0.0112622	1006.26	1355.21	884.226	922.21	1169.55	822.451	932.174	704.686	579.365	575.507	407.451	1106.64	467.931	547.666
AI467606	15.3821	0.98284	0.412247	0.000516734	0.0112889	6.32871	6.61884	3.64379	18.1199	7.77974	9.05783	12.0919	18.4519	15.784	8.638	30.1308	29.7265	21.31	27.6681
Mplkip	475.782	0.4366	0.185814	0.000519179	0.0113236	434.149	319.359	360.735	461.582	316.376	456.515	352.863	524.56	661.998	625.175	543.725	331.046	664.16	608.699
Chd1	737.907	-0.501528	0.210841	0.000522585	0.0113791	1398.64	905.126	738.474	790.602	946.535	748.177	743.101	660.753	524.585	611.138	351.298	745.866	617.101	549.294
Fam195a	1166.03	0.584259	0.249802	0.000528349	0.0114712	815.137	1004.41	1305.69	892.646	615.896	881.327	599.098	909.413	1564.47	1555.92	2363.22	1082.32	1459.73	1275.17
Rabac1	1503.38	0.578437	0.247805	0.000534613	0.0114712	1688.5	997.79	1278.97	1197.82	929.679	1040.74	774.98	1321.51	1934.93	2186.49	2907.63	1135.01	2079.5	1573.83
Smcr7	901.544	0.491256	0.20983	0.000529501	0.0114712	731.599	674.294	698.393	674.253	684.617	836.038	673.848	811.003	1147.59	1214.72	1725.68	624.257	1137.42	987.915
Mnda	42.0731	0.469309	0.199773	0.000533817	0.0114712	26.5806	34.7489	37.6525	33.3789	35.0088	28.0793	39.5734	44.8117	53.8512	50.7482	59.5769	51.3458	49.7232	43.9435
Sdcbp	2350.2	0.45572	0.194788	0.000533934	0.0114712	2420.1	1320.46	2202.06	2134.34	1491.12	2062.47	1576.34	2618.41	3065.8	3420.65	2605.63	1911.96	3434.45	2639.05
Smg5	1011.65	0.36553	0.155783	0.000532209	0.0114712	1088.54	709.043	746.976	790.602	774.084	987.303	864.02	1115.02	1216.29	1091.63	1331.24	835.046	1329.21	1284.13
Sf1	1413.28	-2.06e-05	0.00144272	0.000531843	0.0114712	1532.81	2338.93	1780.6	1834.88	1801.01	1189.29	1432.34	1213.43	1089.09	1043.04	779.978	1657.93	988.249	1104.28
D1Pas1	546.441	-0.415675	0.178176	0.000532772	0.0114712	880.956	558.464	757.908	615.125	672.948	595.099	435.308	491.171	433.595	416.783	403.342	566.156	455.5	367.823
Chd6	451.621	-0.47253	0.202629	0.000530224	0.0114712	432.884	560.946	446.971	512.127	584.777	630.425	638.671	436.694	420.596	276.416	208.177	447.249	332.08	394.678
Batf	14.2277	0.905538	0.386219	0.000536873	0.0114825	13.9232	4.96413	10.9314	6.67577	9.07636	7.24626	9.89336	11.4226	18.5694	14.0367	28.0765	31.0777	18.6462	14.6478
Pomt1	141.895	-0.410215	0.17616	0.000536851	0.0114825	120.245	218.422	154.254	144.96	202.273	158.512	169.286	102.803	124.415	128.49	106.828	140.525	95.8948	119.624
Lsm12	346.331	-0.31727	0.136148	0.000540539	0.0115423	443.01	390.511	380.168	334.742	376.021	487.311	348.466	357.615	302.681	280.735	262.96	291.861	264.599	327.949
Fabp1	114497	0.689413	0.276228	0.000545565	0.0116066	105636	44931.1	70956.7	90417.6	73615.8	118026	72801.9	101542	171534	187910	129818	67259	183576	184938
Bcap29	412.42	0.599214	0.257129	0.000546181	0.0116066	325.296	195.256	283.001	310.9	235.985	458.326	336.374	437.573	649.928	572.267	443.06	248.622	658.833	618.464
Mapt	126.489	-2.51e-05	0.00144273	0.000545921	0.0116066	131.637	151.406	153.039	169.755	162.078	103.259	162.691	86.1087	99.3462	102.576	108.197	136.472	107.438	96.8384
Kif16b	214.584	-0.345534	0.149078	0.000551232	0.0116951	227.833	286.265	240.49	184.061	283.961	287.133	216.555	185.397	188.479	187.876	160.241	212.139	179.359	164.381
Rhbdd3	374.929	0.458863	0.197702	0.000555671	0.0117517	325.296	324.323	290.288	347.14	289.147	253.619	273.716	345.314	385.315	494.525	690.955	298.617	475.034	455.71
Mon1a	678.46	2.32e-05	0.00144273	0.000555368	0.0117517	644.262	499.722	496.77	576.977	500.497	657.598	513.355	679.204	704.708	929.665	1195.65	612.097	784.029	703.909
2021-03-01	96.1439	0.615861	0.266139	0.000561614	0.0118584	56.9584	101.765	97.1677	68.6651	71.3143	37.1371	61.5587	117.74	159.697	112.294	154.078	139.174	78.1365	90.3283
Lefty1	15.5044	0.920518	0.390776	0.000566124	0.0119346	6.32871	14.8924	6.07298	6.67577	6.48312	14.4925	10.9926	21.9665	38.9957	23.7545	21.2286	13.5121	18.6462	13.0203
Zfp704	352.006	-0.418735	0.180893	0.000569	0.0119761	305.044	440.153	419.036	391.009	435.665	393.11	525.447	333.891	298.039	308.808	180.785	355.367	269.926	271.799
Zfp60	219.82	-0.364788	0.158762	0.000570619	0.0119912	235.428	290.401	255.065	231.745	293.037	233.692	240.738	181.883	168.053	199.754	141.752	260.783	176.695	168.45
Coq9	1868.59	2.49e-05	0.00144273	0.000573521	0.012033	1706.22	1397.4	1529.18	1726.16	1469.07	1726.42	1323.51	1819.71	2397.31	2178.94	3200.03	1664.69	2105.25	1916.42
Psmd10	217.351	0.380953	0.164958	0.000576462	0.0120453	210.113	152.233	182.189	195.505	154.298	210.142	165.989	226.694	242.33	265.618	298.569	177.008	310.77	251.454
Tigd2	622.828	0.339972	0.147308	0.000576688	0.0120453	636.668	440.153	557.499	518.803	466.784	543.47	550.73	693.263	656.428	786.058	638.911	548.59	908.337	773.894
Ccdc122	179.924	0.640499	0.279212	0.000586915	0.0122365	202.519	82.7355	109.314	116.349	103.73	139.491	160.492	213.514	301.752	202.993	305.417	101.34	272.59	206.697
Fundc2	329.898	0.552129	0.240793	0.000588696	0.0122543	350.61	144.787	270.855	270.846	197.087	253.619	271.518	390.125	548.725	370.354	380.06	228.354	517.654	423.973
Nudt6	252.615	0.502579	0.218977	0.000591076	0.0122845	237.959	182.845	212.554	218.393	172.451	179.345	180.279	223.18	312.894	423.262	437.582	195.925	322.313	237.62
Nt5dc3	534.265	-0.492175	0.215719	0.0005921	0.0122865	815.137	784.332	688.676	669.484	589.964	528.977	462.789	387.489	396.456	341.201	412.245	706.681	356.942	339.341
Csnk1e	169.728	-0.320042	0.140063	0.000594836	0.012324	193.658	237.451	188.262	179.292	199.68	173.005	181.378	151.13	159.697	127.41	137.643	178.359	125.196	144.037
Smim7	1533.32	0.359662	0.15674	0.000596359	0.0123362	1382.19	1006.89	1434.44	1567.85	1141.03	1353.24	1160.82	1461.21	1775.23	1837.73	2189.28	1355.26	1980.05	1821.21
Lilrb3	78.7524	0.577423	0.252755	0.000599819	0.0123692	58.2241	71.9799	59.5152	56.2672	46.6784	56.1585	62.6579	65.8995	116.987	70.1837	112.306	168.901	74.5848	82.1906
Magi1	639.195	-0.43522	0.191021	0.000599591	0.0123692	711.347	833.146	621.873	701.91	841.509	808.864	804.66	599.246	453.093	508.562	283.504	679.657	559.386	541.97
Uqcrq	8491.55	0.541618	0.237543	0.00060668	0.0124912	8598.18	5102.3	7007	8077.68	5262.99	6430.15	4989.55	7301.67	10639.3	14519.4	14223.8	6507.41	11744.5	8477.84
Utp20	194.411	-0.476364	0.209939	0.000607778	0.0124944	210.113	205.184	183.404	206.949	320.266	230.069	286.907	171.339	167.124	134.969	92.4469	198.627	139.403	174.96
Gtpbp4	414.4	-0.433231	0.190517	0.000608869	0.0124974	534.143	555.155	553.856	596.051	449.928	431.153	328.679	298.745	273.898	416.783	238.308	371.582	377.364	375.961
Psmc6	1420.88	0.5027	0.22079	0.000612259	0.0125475	1344.22	674.294	1135.65	1295.1	1056.75	1277.15	987.137	1861.88	1893.15	2276.11	1191.54	1159.34	2162.96	1577.08
Zbp1	217.965	0.565277	0.248768	0.000617459	0.0126345	173.407	101.765	129.962	128.747	141.332	192.932	284.709	265.355	206.12	269.937	288.982	202.681	330.304	335.272
Cd53	220.401	0.472774	0.208228	0.000620206	0.0126711	246.82	198.565	145.751	210.764	120.586	141.302	159.393	289.958	315.679	347.679	214.34	239.164	232.634	222.972
Gar1	69.6743	-0.519358	0.22952	0.000621162	0.0126711	83.5389	96.8005	97.1677	79.1556	92.0603	63.4048	85.7424	63.2635	52.9227	31.3127	34.2396	66.2091	61.2661	68.3565
Psmb9	331.771	0.641376	0.283217	0.000625078	0.0127118	154.42	115.83	259.923	256.54	247.655	306.155	339.672	372.552	441.023	572.267	612.889	260.783	374.7	330.39
Dync1li1	279.76	-0.484747	0.214594	0.00062425	0.0127118	407.569	369	283.001	372.889	316.376	330.611	292.404	282.929	220.976	130.65	207.492	325.641	159.825	217.276
Gabarap	5810.42	0.496131	0.222957	0.000627481	0.012725	5416.11	3852.16	5046.65	5826.04	4306.09	4185.62	3136.19	4614.72	5990.48	8886.34	10132.2	5272.41	7801.22	6879.6
Ddx6	2733.7	-0.505788	0.224176	0.000628145	0.012725	2588.44	3921.66	3207.75	3475.22	3994.9	3038.9	3136.19	2571.84	1952.57	1768.63	1292.89	3532.05	1785.6	2005.12
Zfp259	1095.28	-0.764905	0.338594	0.000629115	0.012725	1270.8	2520.95	1599.62	1872.08	1275.88	580.607	1049.8	601.004	631.359	921.027	733.412	1336.34	482.138	458.965
Heatr3	685.843	0.260775	0.114996	0.000631141	0.0127373	753.116	532.816	654.667	586.514	554.955	620.461	549.631	679.204	738.133	765.543	809.424	718.842	813.33	825.161
Abca8b	774.601	-0.388624	0.17218	0.000641127	0.0129088	913.865	938.22	850.217	1006.13	1137.14	739.119	760.689	654.602	498.588	809.812	516.333	818.831	562.05	638.808
Zfp646	446.163	-0.445944	0.198415	0.000641591	0.0129088	425.289	694.978	525.92	426.296	575.701	549.81	533.142	436.694	352.818	295.851	260.221	528.322	331.192	310.046
Ifi44	105.52	0.470182	0.208679	0.000645233	0.0129624	59.4898	67.8431	75.3049	98.2292	93.3569	80.6147	111.025	111.59	103.989	168.441	134.904	141.877	91.4552	139.154
AU022252	1098.21	0.44141	0.195953	0.000647908	0.0129964	1046.77	658.574	783.414	849.73	831.136	1170.27	861.821	1153.68	1503.19	1196.36	1568.86	797.212	1548.52	1405.38
Hivep1	451.762	-1.49e-05	0.00144271	0.000650183	0.0130223	484.779	718.971	632.804	580.792	600.337	440.21	522.149	359.372	402.956	247.263	178.731	614.799	257.495	284.005
Adam23	455.171	0.56146	0.249557	0.000651967	0.0130384	456.933	253.171	391.1	274.66	250.248	361.407	422.117	582.552	783.628	400.587	417.038	371.582	793.796	613.581
Minos1	629.02	0.406153	0.179958	0.000653667	0.0130526	522.751	444.289	489.482	612.264	465.488	603.251	481.477	639.665	783.628	960.977	712.868	478.327	932.311	679.496
Cmas	855.85	-0.276844	0.123499	0.000661163	0.0131429	921.46	938.22	892.728	929.839	1011.37	1086.94	943.167	788.158	659.213	714.794	643.02	828.29	677.479	947.226
Dnajc13	439.583	-0.417793	0.186869	0.000661123	0.0131429	451.87	588.249	457.903	564.579	580.887	458.326	537.539	425.272	323.107	306.649	248.579	537.78	336.52	336.9
Gtpbp1	375.131	-2.69e-05	0.00144273	0.00066278	0.0131552	355.673	513.787	361.95	401.5	471.971	443.834	475.98	373.431	354.675	277.496	249.264	376.987	297.451	297.839
Pilra	53.1179	0.520776	0.231683	0.000663851	0.0131568	53.1611	43.8498	44.94	27.6568	29.8223	45.2891	42.8712	46.569	60.3505	49.6685	84.9142	77.0188	68.3694	69.1703
Rab39	23.0141	0.617899	0.271869	0.000666414	0.0131767	15.1889	21.5112	15.7897	13.3515	16.8561	21.7388	13.1911	22.8452	36.2103	22.6747	34.2396	28.3753	29.3012	30.9232
Dusp28	511.755	0.533163	0.238376	0.000667658	0.0131767	560.723	360.727	388.671	429.157	339.715	365.936	304.496	439.33	636.001	814.131	959.394	399.957	665.048	501.281
Sfxn5	611.741	-0.27031	0.120702	0.000667843	0.0131767	639.199	594.041	574.504	751.501	767.601	749.082	718.917	571.129	581.222	529.077	575.91	543.185	523.87	445.131
Napg	468.934	-0.246486	0.110623	0.000674115	0.0132807	487.31	484.83	557.499	537.876	539.395	497.275	535.341	463.054	462.378	407.066	370.472	475.625	369.373	377.588
LOC100504703	121.553	0.785104	0.351818	0.000682385	0.0134037	70.8815	45.5045	59.5152	79.1556	50.5683	127.715	131.911	104.561	226.546	218.109	213.655	66.2091	134.075	173.333
Onecut1	711.135	-6.48e-06	0.0014427	0.000683817	0.0134119	1979.62	1598.45	1750.23	961.311	312.486	385.863	585.907	410.334	341.677	220.269	191.742	840.45	204.22	173.333
Tmem219	815.401	0.398278	0.179105	0.000684946	0.0134142	929.054	645.337	681.388	645.642	628.862	623.179	552.929	725.773	944.253	1010.65	1281.93	802.617	1129.43	814.582
Mrpl53	1213	0.5859	0.263797	0.000688785	0.0134496	1232.83	552.673	924.307	1099.59	788.347	1038.03	687.039	1008.7	1497.62	1775.11	2172.84	844.504	1923.22	1437.11
Clpp	858.195	0.452311	0.203165	0.000688545	0.0134496	850.578	618.861	788.273	843.054	557.548	639.483	516.653	796.945	982.32	1138.06	1454.5	721.544	1150.74	956.178
Asun	315.369	-0.234008	0.10574	0.000698206	0.0136135	324.03	361.554	386.241	375.751	353.978	317.93	315.488	282.05	278.541	314.207	260.221	299.968	272.59	272.612
Phf8	367.946	-0.746145	0.339043	0.000700779	0.0136435	377.191	575.839	669.242	833.518	460.301	251.808	235.242	238.117	181.051	212.711	204.068	476.976	221.979	213.207
Ttll7	39.7514	0.523378	0.235838	0.000701931	0.0136459	43.0352	28.9574	37.6525	28.6104	29.8223	17.2099	30.7793	51.841	51.9943	55.0672	49.305	43.2386	52.387	36.6196
Ddx5	5863.05	-0.394455	0.174031	0.000703275	0.013652	5322.44	8160.2	7756.41	7380.54	6952.49	5396.65	7110.03	5315.89	4244.96	5310.21	3658.16	6649.29	4513.27	4312.16
Bivm	548.381	0.419269	0.189711	0.00071125	0.0137664	417.695	430.224	523.491	452.045	420.106	498.181	386.94	519.288	576.579	883.235	693.694	401.308	789.356	685.193
Rbck1	1083.03	0.324737	0.14699	0.00071069	0.0137664	994.873	733.036	895.157	958.45	888.187	1021.72	1000.33	1144.89	1299.86	1116.46	1676.37	987.732	1217.33	1227.98
Mup2	78849.8	0.966866	0.425397	0.000716768	0.0138254	62263.1	22175.6	57953.2	89609.8	42568.1	33309.3	23406.6	55235.2	49147.6	157718	139733	44366.9	190736	135675
Tnfaip8	80.7824	0.410982	0.186448	0.000717816	0.0138254	75.9445	67.0157	80.1633	73.4335	59.6447	54.347	51.6653	89.6234	96.5608	115.533	89.023	105.394	69.2574	103.349
Oaz2	801.934	0.338146	0.153628	0.000718018	0.0138254	716.41	648.646	676.53	703.817	569.218	744.553	712.322	887.447	1085.38	903.751	1177.16	648.579	959.836	793.424
Smek1	1588.09	-0.243951	0.110932	0.000721436	0.0138623	1554.33	2119.68	1943.35	1725.21	1677.83	1659.39	1644.5	1651	1402.92	1333.49	1354.52	1493.08	1344.3	1329.7
Ncor1	2199.69	-0.43975	0.200982	0.000722595	0.0138644	2117.59	3219.24	2339.31	2351.78	2866.83	2865.9	2637.13	2104.39	1638.75	1637.98	968.981	2320.02	1742.98	1984.78
Pmepa1	66.1249	-0.526439	0.240703	0.000726211	0.0139136	94.9306	104.247	78.9487	81.0629	66.1278	70.6511	71.452	45.6903	37.1388	45.3495	46.5659	83.7748	64.8178	34.992
Hnrnpm	1099.6	-0.327472	0.149348	0.000727701	0.013922	1089.8	1220.35	1332.41	1230.25	1396.46	1252.7	1294.93	1042.09	814.267	795.776	697.803	1210.68	958.948	1057.9
Smad9	445.991	-0.728925	0.33427	0.00073004	0.0139466	522.751	1108.66	625.517	676.16	522.539	310.683	340.771	331.255	336.106	231.066	134.219	471.571	324.977	307.604
Mfn1	926.299	-0.225038	0.103414	0.000733418	0.0139708	940.446	1089.63	951.028	1077.66	1134.55	977.34	964.053	847.907	773.415	808.733	755.326	986.381	877.26	784.473
Dram1	26.6861	0.608455	0.275442	0.000734741	0.0139759	32.9093	22.3386	14.5751	20.0273	15.5595	15.3983	16.4889	25.4811	45.495	29.1532	31.5004	35.1314	33.7408	35.8058
Gclc	2968.83	-0.423409	0.193676	0.000737085	0.0140004	4733.87	4083.82	2747.42	3011.73	3656.48	3797.04	2653.62	1852.22	1763.16	2353.85	2709.72	3019.95	2498.59	2682.18
Ubac1	438.63	0.355604	0.162297	0.000743136	0.0140951	425.289	340.87	385.027	423.435	343.605	332.422	337.473	402.426	500.445	512.881	710.814	404.011	526.534	495.585
Nat6	2045.48	-0.429062	0.197143	0.000744743	0.0141054	1782.16	2610.3	2261.58	2831.48	3130.05	1903.05	2526.1	1523.6	1715.81	1504.09	1355.2	2532.16	1449.96	1511.17
Cdc34	1729.31	0.593635	0.270316	0.000747654	0.0141201	1937.85	829.009	1231.6	1434.34	985.434	1538.02	1013.52	1651.88	2560.72	2231.84	3243.86	1120.15	2479.95	1952.23
Wiz	352.234	-0.460759	0.211797	0.000746759	0.0141201	344.282	571.702	371.666	364.306	462.895	384.958	466.087	306.652	263.685	218.109	194.481	431.035	249.504	301.908
Echdc2	3267.9	0.305121	0.139424	0.000749206	0.0141292	3099.8	2736.89	3063.21	3334.07	2341.7	2623.15	2570.07	3750.12	3703.66	3599.89	4725.06	2934.82	3873.08	3395.04
Sirt3	2522.17	0.54203	0.248733	0.000752086	0.0141634	2169.48	1839.21	2123.11	2266.9	1646.71	1832.4	1565.35	2157.11	2993.38	4435.61	5020.21	1861.96	3113.92	2285.06
Pydc4	13.5897	0.867594	0.391834	0.00075736	0.0142222	13.9232	5.79148	1.2146	8.58313	6.48312	10.8694	13.1911	19.3305	27.8541	14.0367	18.4894	17.5657	14.2066	18.7167
Itpr2	692.856	-0.538821	0.247964	0.00075698	0.0142222	667.046	1146.71	889.084	833.518	1019.15	733.684	709.024	579.037	425.239	479.409	300.624	917.469	475.922	524.067
Aprt	365.549	0.423111	0.193274	0.000759297	0.0142384	315.17	249.861	298.791	278.475	260.621	343.292	336.374	485.02	478.161	323.925	549.888	264.836	514.991	418.277
Phrf1	516.222	-0.310874	0.144156	0.000761573	0.0142609	613.885	698.287	542.924	498.775	631.456	538.941	591.403	503.472	432.667	384.391	350.613	535.078	412.88	492.33
Ctbs	409.878	0.331235	0.151871	0.000766238	0.0143093	306.309	292.056	336.443	301.363	388.987	416.66	406.727	524.56	444.737	475.09	471.137	344.558	509.663	519.998
Suv420h1	749.564	-2.06e-05	0.00144269	0.000767182	0.0143093	694.892	1068.11	858.719	734.335	965.984	831.509	906.891	732.803	594.22	554.991	474.561	787.753	625.092	664.035
Ash1l	1126.36	-0.547553	0.253348	0.000767401	0.0143093	1141.7	1822.66	1293.54	1038.56	1651.9	1412.12	1427.94	1116.78	820.767	703.997	462.919	1397.15	667.712	811.327
Ndufa4	2398.37	0.602611	0.280541	0.000771665	0.0143686	2385.92	1217.87	1817.04	2617.86	1344.6	1411.21	1530.17	2521.76	3719.45	5147.17	2814.49	1749.81	3038.44	2261.46
Tbc1d14	499.492	0.290282	0.133678	0.000773115	0.0143754	525.283	394.648	353.447	427.249	417.513	471.007	455.094	495.564	530.156	643.531	671.096	513.458	549.619	545.225
Dapk1	1290.56	-0.445659	0.209649	0.000774755	0.0143857	1387.25	2089.07	1415	1026.16	1570.21	1700.15	1654.39	1327.66	1015.74	783.898	686.162	1113.39	1050.4	1248.32
Gpc4	1059.49	-2.12e-05	0.00144272	0.000778159	0.0144286	1196.13	1505.79	1023.9	1078.61	1467.78	1283.49	1246.56	1106.23	778.985	661.887	621.791	1233.65	815.106	812.954
Dhx38	278.201	-0.440131	0.202154	0.000780943	0.01446	311.372	371.482	290.288	324.252	381.207	305.249	338.573	229.33	192.193	238.625	126.002	333.748	214.875	237.62
Fpr1	50.7544	0.592699	0.27255	0.00079373	0.0145191	32.9093	54.6054	24.2919	28.6104	27.2291	51.6296	41.7719	64.1422	93.7754	48.5887	73.2727	67.5603	54.1628	48.0123
Zfp938	229.266	0.572639	0.266027	0.000796196	0.0145191	301.246	86.8722	163.97	165.941	164.671	176.628	142.904	264.477	329.606	315.287	268.438	174.306	364.045	291.329
Tmem70	2813.68	0.51515	0.23811	0.000793976	0.0145191	2941.58	1399.06	2465.63	2455.73	1740.07	2510.83	1706.05	2889.04	4109.4	3916.25	3912.22	1932.23	4308.16	3105.34
Ap1s1	784.825	0.472799	0.215392	0.000790923	0.0145191	703.752	440.153	689.89	679.021	497.903	799.806	545.234	729.288	1047.31	1046.28	1218.24	567.507	1093.02	930.137
Ublcp1	799.641	0.447725	0.207448	0.000794116	0.0145191	751.85	464.973	661.955	738.15	521.243	753.611	593.601	805.732	960.037	1236.31	921.73	572.912	1211.12	1001.75
Neurl3	159.664	0.403435	0.186639	0.0007952	0.0145191	160.749	134.031	127.533	107.766	97.2468	126.81	163.79	151.13	204.263	146.846	247.21	195.925	186.462	185.539
Pnpla3	54.335	-7.56e-06	0.0014427	0.000794163	0.0145191	72.1473	191.946	77.7341	12.3979	36.3055	37.1371	129.713	42.1757	28.7825	25.914	42.4571	24.3217	26.6374	13.0203
Polr3a	217.652	-2.45e-05	0.00144273	0.000793079	0.0145191	197.456	277.164	201.623	247.957	286.554	246.373	312.19	172.217	192.193	156.564	147.915	232.408	172.255	204.256
Pafah1b2	877.886	-0.182268	0.0843145	0.000795071	0.0145191	1061.96	979.588	949.814	925.071	925.789	888.573	914.586	818.911	786.413	806.573	799.837	901.255	785.805	746.225
Pitpnm2	1007.13	-0.382468	0.1778	0.000791582	0.0145191	1046.77	1607.55	1200.02	1056.68	1325.15	967.376	1047.6	870.752	778.985	804.414	767.652	1170.14	643.738	812.954
Safb2	696	-0.549086	0.255156	0.000785917	0.0145191	594.898	1057.36	768.839	763.899	851.882	782.596	1233.37	703.807	608.147	386.55	275.971	708.032	452.837	555.804
Palmd	1063.82	-0.365439	0.170177	0.000803225	0.014567	1292.32	1518.2	1208.52	1169.21	1115.1	1269	1090.47	921.715	859.762	621.936	740.26	1057.99	831.088	1197.87
Pde8a	421.596	-0.421293	0.19652	0.000802391	0.014567	527.814	646.164	427.538	457.767	597.743	435.682	410.025	367.28	347.247	345.52	306.102	505.351	253.056	275.054
Irs2	1106.13	-1.15023	0.545777	0.000800351	0.014567	4632.61	1011.85	632.804	1227.39	1147.51	1896.71	910.189	511.38	624.86	309.888	301.993	1135.01	421.76	721.812
Dnajc2	117.568	-0.34409	0.160412	0.000808358	0.01464	126.574	123.276	149.395	152.589	106.323	128.621	161.591	107.197	99.3462	89.6192	78.7511	109.448	107.438	105.79
Ube2j1	991.634	-0.321051	0.151192	0.000810277	0.0146547	1361.94	1159.12	1155.08	1193.06	1156.59	990.926	927.777	876.024	722.349	770.941	762.173	1172.85	799.123	834.926
Slc25a4	149.321	0.493244	0.229871	0.000814977	0.0146608	140.497	96.8005	151.824	134.469	85.5771	90.5783	118.72	152.008	186.622	145.766	179.415	132.418	191.79	284.005
Ccdc174	74.1676	-0.44051	0.20569	0.000813831	0.0146608	83.5389	106.729	97.1677	104.905	95.9501	59.7817	72.5513	62.3849	58.4935	44.2697	49.305	68.9115	69.2574	65.1015
Ccdc47	1370.06	-0.467747	0.214884	0.000815042	0.0146608	1298.65	1771.37	1701.65	1770.03	2001.99	1496.35	1521.38	1328.53	986.962	896.192	661.509	1711.98	1001.57	1032.67
Pycrl	821.467	0.552612	0.258502	0.000823958	0.0147417	817.669	448.426	632.804	731.474	592.557	644.917	478.179	682.719	935.897	1456.58	1601.04	648.579	1027.32	802.375
Usmg5	104.886	0.508745	0.237311	0.000822032	0.0147417	108.854	67.8431	81.3779	84.8777	60.9413	95.1072	70.3528	87.866	120.701	170.6	157.502	86.4772	166.04	109.859
Pmpcb	1632.06	0.454215	0.21213	0.000823503	0.0147417	1621.41	1065.63	1259.54	1524.94	1362.75	1304.33	978.343	1479.66	2059.34	2379.77	2903.52	1394.45	1944.53	1570.57
Wbp7	579.987	-0.461424	0.216398	0.000825109	0.0147417	620.213	809.98	609.727	527.386	752.042	714.663	859.623	568.493	517.157	353.078	252.688	560.751	457.276	516.743
Sik1	1092.37	-1.18726	0.565869	0.000824382	0.0147417	5295.86	1004.41	669.242	1372.35	892.077	922.087	1257.56	512.259	604.433	477.249	301.308	1110.69	454.612	419.091
Ehd1	1371.16	0.421911	0.197108	0.000831123	0.0147695	1437.88	898.507	1019.05	1089.1	1150.11	1255.41	945.365	1251.21	1711.17	1641.22	2548.11	1448.49	1438.42	1362.25
Frmd6	122.771	-2.39e-05	0.00144272	0.000829007	0.0147695	148.092	162.162	125.103	125.886	141.332	155.795	139.606	113.347	92.8469	96.0977	82.175	149.984	87.9036	98.4659
Cmah	8116.94	-0.449028	0.210263	0.000827794	0.0147695	7367.88	11199.1	10228.1	8633.68	12576	9749.85	8437.93	8397.36	5630.24	5955.9	5421.5	9700.31	4703.29	5636.16
Snrpe	99.6779	0.502328	0.235488	0.000834943	0.0148174	118.98	68.6704	77.7341	86.785	57.0514	62.499	71.452	106.318	151.34	165.202	126.002	79.7212	126.084	97.6522
Pisd-ps1	2397.59	0.342995	0.164146	0.00083877	0.0148654	1985.95	2038.6	1747.8	1679.43	1727.1	2177.5	2810.81	2759.87	3072.3	2652.95	3426.01	2187.6	2740.99	2559.3
Eif3a	2849.04	-0.366674	0.173328	0.000845577	0.0149461	2763.11	3661.04	3215.03	3321.67	3909.32	3269.88	3091.12	2581.5	2108.55	2171.38	1505.86	2951.03	2449.76	2887.25
Mylk	1749.45	-0.427866	0.201832	0.000847164	0.0149541	1566.99	2218.14	2045.38	1914.04	2127.76	2353.22	2363.41	1770.5	1593.25	1212.56	879.958	1910.61	1109.89	1426.54
Cgrrf1	1240.05	-6.83e-05	0.00144347	0.000848948	0.0149657	1213.85	810.808	1200.02	1121.53	766.304	888.573	679.344	996.401	1397.35	2160.58	1913.31	975.571	1840.65	1396.43
Acat2	1048.48	-0.484062	0.22881	0.000852037	0.0150002	850.578	1742.41	1271.68	1145.37	1375.72	1159.4	1377.38	999.915	858.834	916.708	784.772	1117.45	509.663	568.824
Cystm1	142.141	0.458892	0.216338	0.000857313	0.015073	168.344	87.6996	125.103	83.924	93.3569	134.056	101.132	134.435	187.551	170.6	196.535	122.96	197.117	187.167
Mup20	202709	0.676269	0.301362	0.000859572	0.0150927	212866	84818.7	176697	202959	121474	128450	84457.4	227175	195375	414595	244242	137079	290298	317442
Rab21	730.8	-0.263502	0.124359	0.000862274	0.0151201	801.214	919.191	740.903	889.785	850.585	773.538	743.101	664.267	703.779	610.059	557.421	797.212	557.611	622.533
Zfp455	82.508	0.572096	0.270631	0.000864878	0.0151457	72.1473	56.2601	48.5838	54.3598	66.1278	64.3106	69.2535	76.4434	143.913	178.159	89.023	71.6139	94.119	70.7978
Psmb5	1335.29	0.439062	0.207424	0.000871757	0.015246	1403.71	753.72	1083.42	1321.8	879.111	1113.21	959.656	1271.42	1763.16	1916.56	1772.93	1047.19	1940.98	1467.22
Ccdc55	320.224	-2.34e-05	0.00144272	0.000878821	0.015329	286.058	437.671	342.516	385.287	443.445	378.617	341.87	285.565	236.76	273.177	171.883	299.968	289.46	310.859
Phc3	972.625	-0.395638	0.192028	0.000884063	0.0153969	975.887	1375.06	1187.87	933.654	1191.6	1055.24	1313.62	1064.06	863.476	685.641	520.442	987.732	703.229	759.246
Rrbp1	5119.94	-0.538588	0.258953	0.000885042	0.0153969	5633.82	6917.51	4984.7	5744.98	7643.6	6901.16	6663.73	4350.25	3335.06	3054.61	1809.91	6592.54	3683.96	4363.42
Xpr1	1059.28	-0.385665	0.184359	0.000895852	0.0155645	1168.28	1453.66	1107.71	1175.89	1427.58	1173.89	1192.7	1028.03	834.694	791.457	616.998	1309.32	753.84	795.865
Ly6a	117.873	0.524378	0.25068	0.000910139	0.015792	102.525	71.1525	95.9531	123.979	92.0603	54.347	93.4373	159.038	125.343	184.637	123.947	87.8284	203.333	132.644
Mup13	76161.5	0.942193	0.431026	0.000912109	0.0158022	54677.5	20988.3	57405.4	94197	43824.6	28857.3	23354.9	54505.9	48249.7	169448	131846	46372.1	171459	121076
Nudt16	215.884	0.291095	0.138723	0.00091311	0.0158022	183.533	186.982	194.335	189.783	197.087	167.57	196.768	202.971	253.472	231.066	300.624	201.33	245.065	271.799
Ss18	621.413	-0.333839	0.160115	0.000914901	0.0158125	631.605	667.675	774.912	737.196	750.745	713.757	728.811	636.15	519.014	600.341	324.591	535.078	555.835	524.067
Tbc1d1	168.255	0.402243	0.192265	0.000920747	0.015874	134.169	168.78	170.043	119.21	101.137	136.773	134.11	155.523	162.482	222.428	271.862	202.681	180.247	196.118
Pex19	4414.1	0.398233	0.190931	0.000921746	0.015874	3717.48	2790.67	3501.68	3638.3	3100.23	4864.96	3745.19	4677.11	5711.01	4362.19	6159.7	3384.77	6337.94	5806.24
Ocel1	175.389	0.359645	0.17175	0.000922058	0.015874	179.735	115.83	111.743	167.848	140.035	164.852	150.599	192.427	209.834	166.281	224.612	171.603	246.84	213.207
Lrrc47	454.596	-2.45e-05	0.00144272	0.000924102	0.0158886	591.101	630.444	420.25	514.988	574.404	501.804	453.995	472.719	376.03	309.888	376.636	481.03	295.676	365.382
Hnrnpu	3442.64	-0.444777	0.215625	0.000929459	0.0159599	2798.55	5094.85	4345.82	3662.14	4696.37	4163.88	4173.9	3302.01	2786.34	2783.59	1450.39	3476.65	2685.05	2777.39
Acads	3852.89	0.399586	0.19157	0.000936848	0.016066	3536.48	2827.07	3166.45	3447.56	3155.98	3436.54	2555.78	3666.65	4660.91	4584.62	7236.2	3365.86	4325.03	3975.26
Pink1	8138.62	0.440134	0.209285	0.000938888	0.0160801	9362.69	5479.57	6563.68	6561.33	6168.04	6469.1	5184.12	7626.77	11081.3	10765.1	13593.8	6624.97	10483.6	7976.56
Bhlhe40	2900.92	-0.838161	0.408631	0.00094155	0.0161049	6340.1	5093.2	3051.06	3222.49	4596.53	2152.14	3285.69	1681.76	1926.57	2210.25	1988.64	3661.77	445.733	956.991
Pak2	673.358	-0.253757	0.120333	0.000944433	0.0161198	734.13	814.117	726.328	698.095	841.509	740.025	694.733	645.815	507.872	522.599	536.877	703.979	599.343	661.594
Setd1a	553.21	-0.433033	0.209624	0.000944858	0.0161198	611.353	872.859	598.796	518.803	674.244	622.273	728.811	573.765	440.094	350.919	261.591	551.292	451.061	489.075
Mis12	389.979	-2.28e-05	0.00144272	0.000946899	0.0161338	446.807	458.354	444.542	529.293	506.98	393.11	407.826	301.38	221.904	369.274	280.08	471.571	316.098	312.487
Npepl1	1178.63	0.357032	0.172443	0.000951713	0.016195	1216.38	904.299	904.874	1028.07	880.407	1050.71	935.472	1121.17	1455.84	1398.28	1916.05	968.815	1394.03	1326.44
Commd5	581.36	0.529181	0.25588	0.00095661	0.0161952	550.598	268.063	416.606	399.593	394.174	590.57	488.072	651.966	799.412	673.764	877.219	343.206	960.724	725.067
Tmem170b	874.551	-2.46e-05	0.00144272	0.000955725	0.0161952	929.054	1239.38	987.466	917.442	1074.9	891.29	1039.9	830.334	658.284	763.383	561.529	1037.73	648.178	664.849
Dnajb4	1432.08	-0.472488	0.229638	0.00095784	0.0161952	2840.32	1706.83	1665.21	1804.37	1450.92	1577.87	1112.45	897.991	925.684	1504.09	959.394	1387.69	1067.27	1149.04
Abcc2	6795.3	-0.47925	0.233048	0.000957453	0.0161952	5784.44	10874.7	7462.48	7585.58	9915.28	8118.53	8098.26	5443.3	5362.84	5210.87	4086.84	9040.92	3890.84	4259.26
Nfil3	1284.76	-0.795962	0.389603	0.000957523	0.0161952	3284.6	2020.4	1385.85	2336.52	1449.63	874.08	787.071	748.619	464.234	721.273	946.382	1724.14	579.808	664.035
Zfp157	211.879	0.551365	0.267099	0.000968288	0.0163222	126.574	112.52	182.189	124.932	128.366	212.859	230.845	306.652	357.461	254.821	210.916	137.823	313.434	266.916
Nfyb	452.753	-0.29473	0.143455	0.000967799	0.0163222	429.086	516.269	419.036	559.811	618.489	509.05	539.738	430.544	372.316	452.415	326.646	437.791	348.951	378.402
Anp32e	341.901	-0.476541	0.232631	0.000970283	0.0163222	322.764	443.462	439.684	434.879	413.623	442.928	406.727	287.322	261.828	236.465	132.85	435.088	263.711	265.288
Chrac1	423.398	0.493137	0.239877	0.00097997	0.016377	477.185	244.07	332.799	364.306	265.808	370.465	253.929	396.276	485.589	537.715	660.824	306.724	689.91	541.97
Ankrd54	229.705	0.454364	0.221005	0.000981587	0.016377	222.77	163.816	163.97	192.644	171.154	185.685	180.279	216.15	234.903	332.563	426.625	181.062	319.649	224.6
Ppp1r8	312.228	0.384464	0.187022	0.000981397	0.016377	311.372	214.285	295.147	213.625	241.172	280.793	251.731	307.531	285.968	396.268	507.431	289.158	413.768	362.941
Efcab2	62.0619	-1.93e-05	0.00144271	0.000982202	0.016377	45.5667	77.7713	76.5195	78.2019	85.5771	83.332	71.452	56.2343	53.8512	49.6685	34.2396	64.8579	44.3957	47.1986
Zfp790	268.776	-2.39e-05	0.00144272	0.00097837	0.016377	251.883	340.043	344.945	305.178	335.825	293.474	308.893	217.908	172.695	244.023	186.948	331.046	218.427	211.58
Ngfr	98.9404	-0.424721	0.20746	0.000979966	0.016377	156.952	110.038	91.0947	117.303	119.289	107.788	123.117	90.502	64.9928	53.9875	65.0552	101.34	85.2398	98.4659
Mterfd3	128.648	0.861757	0.420037	0.000994563	0.0164757	62.0213	32.2668	71.6611	69.6188	59.6447	170.287	97.8343	160.795	249.758	183.557	122.578	48.6434	277.917	194.491
Acsl5	3260.62	-2.6e-05	0.00144273	0.000993115	0.0164757	2715.02	4596.78	4541.37	2996.47	3539.78	4235.44	3579.2	2777.45	3021.24	3015.74	2362.53	2590.26	2734.78	2942.59
Kbtbd2	533.641	-0.279045	0.136914	0.000995588	0.0164757	494.905	654.438	632.804	670.438	641.829	554.339	559.524	460.418	483.732	440.538	367.048	556.697	435.078	519.184
Kpnb1	1698.42	-0.363207	0.177919	0.000993437	0.0164757	1659.39	2330.66	1947	1877.8	2243.16	1942.9	1848.96	1587.74	1278.5	1208.24	947.067	1893.04	1365.61	1647.88
Ctif	1491.9	-0.4106	0.201126	0.000990208	0.0164757	2447.94	2007.16	1902.06	1235.97	1561.13	1694.72	1537.87	1337.32	1068.67	1071.11	899.132	1680.9	1165.83	1276.8
Ubr4	2265.08	-0.591808	0.290869	0.000994715	0.0164757	2615.02	3832.31	2237.29	2463.36	3200.07	2872.24	2839.39	1788.95	1356.49	1370.2	868.316	3423.96	1298.13	1545.35
Rnf145	827.411	-0.339208	0.165982	0.000997848	0.0164925	1123.98	953.94	1004.47	950.82	1048.97	810.676	792.568	828.577	845.835	835.726	628.639	653.984	541.628	563.941
Rps7	243.476	0.537902	0.263262	0.00100144	0.0165312	246.82	144.787	206.481	240.328	138.739	144.019	171.485	333.012	395.528	472.93	224.612	256.729	227.306	205.883
Nt5e	200.874	0.435921	0.212993	0.0010041	0.0165545	126.574	123.276	200.408	124.932	153.002	194.743	207.76	200.335	306.395	251.582	264.33	163.496	231.746	263.661
Awat2	35.7017	0.731393	0.358682	0.00101826	0.0167671	27.8463	16.5471	21.8627	25.7494	25.9325	23.5504	28.5808	21.9665	38.9957	78.8217	79.4359	25.6729	41.732	43.1297
Wdtc1	2640.43	-8.46e-05	0.00144386	0.00102221	0.0168113	3563.06	3268.05	2059.95	3349.33	3797.81	2756.3	2541.49	2418.95	2119.69	1996.46	1969.46	2536.21	2167.4	2421.77
Rab5c	2858.98	0.322774	0.165152	0.00103121	0.0169284	2744.13	2151.95	2519.07	2696.06	2433.76	2448.33	2002.86	2725.6	3245	3876.3	4413.48	2529.46	3280.85	2958.86
Sema5a	28.3197	-1.25e-05	0.0014427	0.00103189	0.0169284	18.9861	53.7781	31.5795	32.4252	33.7122	34.4197	51.6653	20.2092	15.784	29.1532	13.6958	17.5657	14.2066	29.2957
Fabp4	183.636	0.863717	0.428918	0.00104561	0.0170457	115.182	63.7063	143.322	111.581	64.8312	149.454	152.797	296.987	257.186	105.815	207.492	67.5603	302.779	532.204
Lrriq3	60.0749	0.655657	0.324068	0.00104657	0.0170457	53.1611	27.3027	51.013	31.4715	29.8223	67.9337	37.3749	47.4477	101.203	77.742	75.3271	44.5898	123.42	73.2391
Ifit1	705.54	0.568001	0.281621	0.00105063	0.0170457	367.065	259.789	408.104	847.823	544.582	709.228	539.738	672.175	807.768	997.689	1275.08	766.134	919.88	762.501
Shisa5	701.288	0.298289	0.146973	0.0010494	0.0170457	529.08	575.011	590.294	680.929	654.795	586.947	625.48	629.121	703.779	887.554	1057.32	725.598	768.934	803.189
Atxn2l	759.945	-1.71e-05	0.00144271	0.00104989	0.0170457	696.158	1233.59	808.921	913.627	1067.12	678.431	1084.97	725.773	620.217	583.065	360.885	880.987	467.931	517.557
Mob1b	850.687	-0.394475	0.197368	0.00104883	0.0170457	1275.87	1008.55	926.737	826.842	1139.73	961.941	889.303	861.966	730.705	664.046	585.497	985.03	511.439	541.97
Commd1	1049.12	0.420042	0.208145	0.00105473	0.0170495	1020.19	662.711	889.084	1028.07	819.466	872.269	651.862	1043.85	1286.86	1542.96	1653.09	806.67	1376.27	1034.3
Fbrsl1	429.992	-0.36866	0.18317	0.00105353	0.0170495	518.954	570.875	409.319	431.064	486.234	489.123	608.991	448.995	418.739	307.729	255.427	422.928	288.572	362.941
Zfp628	200.93	-0.426992	0.21272	0.00105326	0.0170495	227.833	310.258	212.554	226.023	246.358	230.069	223.15	161.673	162.482	114.453	119.839	266.188	151.833	160.312
Ugt2b5	38987.8	0.711603	0.329614	0.00105719	0.0170575	49388	17053.4	24879.8	34732.1	23807.3	24611	15569.9	30710.9	48056.6	78732.1	66052.3	27239	65305.3	39691.5
Timm17b	612.234	0.329922	0.163369	0.0010578	0.0170575	568.318	456.7	491.911	562.672	487.53	596.911	478.179	578.158	661.07	716.954	992.948	553.995	723.651	702.282
Mbl1	5271.88	0.448266	0.222516	0.00105996	0.0170587	5292.06	2814.66	4098.05	4957.24	3707.05	4981.81	3542.92	5091.84	5472.4	7089.64	5983.71	4326.56	9185.48	7262.88
Zmym1	136.979	-3.08e-05	0.00144274	0.00106045	0.0170587	135.434	164.644	143.322	156.404	145.222	151.266	180.279	132.678	110.488	130.65	114.36	121.609	110.101	121.251
Cyb5	22678.9	0.610349	0.28676	0.00106722	0.017064	18936.8	12942.3	21124.2	23399.5	15291.1	14829.5	10201.1	16720.9	25516.2	52543.9	31292.3	20411.3	31119.6	23175.3
Cycs	2913.18	0.526783	0.260369	0.00106628	0.017064	2797.29	1345.28	2342.96	2329.84	1710.25	2989.99	2043.53	3378.45	4467.79	3923.81	2543.32	2028.16	5057.56	3826.34
Cuedc2	145.786	0.424385	0.210593	0.00106629	0.017064	122.777	128.24	132.391	102.998	99.84	115.94	122.018	135.314	177.338	238.625	244.471	133.769	146.506	140.782
Mfsd6	374.748	-0.387269	0.193093	0.00106216	0.017064	578.444	315.222	393.529	387.195	460.301	491.84	460.591	334.77	270.184	246.183	230.09	379.689	353.39	345.038
Ccnl1	1064.99	-1.8e-05	0.00144271	0.00107085	0.0171014	2302.38	1093.76	1210.95	1403.82	1000.99	884.95	1158.62	844.393	1028.74	722.353	779.293	1005.3	727.202	747.039
Psma7	1744.1	0.43338	0.214682	0.00107483	0.017121	1792.29	1027.57	1480.59	1469.62	1170.85	1699.25	1171.81	1733.6	2239.47	2402.44	2565.92	1251.22	2501.26	1911.54
Prdm2	1269.59	-1.89e-05	0.00144271	0.00107584	0.017121	1613.82	1908.71	1434.44	1548.78	1778.97	1197.44	1165.22	1087.78	932.183	931.824	725.195	1632.26	805.339	1012.33
Atg2b	743.187	-0.41719	0.208898	0.00107596	0.017121	859.438	1044.12	771.268	836.379	968.578	824.262	886.005	703.807	604.433	529.077	341.711	897.201	524.758	613.581
Nubp1	332.69	0.371217	0.185614	0.00110073	0.0173495	313.904	221.731	259.923	292.78	189.307	356.878	300.098	377.824	385.315	359.557	459.495	286.456	447.509	406.884
Atg5	1557.59	0.368685	0.18519	0.00109733	0.0173495	1491.04	991.998	1270.47	1350.41	1335.52	1551.61	1071.78	1626.4	1903.36	2067.72	2198.87	1183.66	2122.12	1641.37
Usp8	950.396	-0.327506	0.163934	0.0010947	0.0173495	961.963	1201.32	1082.2	1175.89	1235.68	987.303	1002.53	856.694	760.416	816.291	564.269	1105.29	728.09	827.602
Mon1b	323.976	-0.348989	0.175391	0.00109459	0.0173495	387.317	402.922	329.155	356.677	452.522	367.748	331.977	302.259	249.758	211.631	257.482	401.308	232.634	252.268
Gnaq	851.092	-0.388782	0.1956	0.0010994	0.0173495	944.243	1149.2	1010.54	1171.12	1091.76	847.813	800.263	721.38	591.435	726.672	444.43	999.893	728.09	688.448
Rprd2	677.232	-0.389693	0.196004	0.00109875	0.0173495	698.689	1044.95	795.56	666.623	927.086	716.474	734.307	575.523	556.153	455.654	409.506	809.373	478.586	612.767
Rtf1	440.487	-0.406521	0.2046	0.00109549	0.0173495	498.702	693.323	437.254	514.988	584.777	466.478	458.392	389.247	311.037	345.52	215.709	493.19	367.597	390.609
Myh10	246.039	-0.548451	0.27658	0.00110081	0.0173495	231.631	334.251	309.722	345.233	396.767	262.677	269.319	200.335	152.269	160.883	73.2727	231.056	207.772	269.357
Mrpl54	655.936	0.431906	0.215755	0.00110453	0.0173875	701.221	396.303	547.783	576.977	408.436	628.613	432.01	591.338	731.634	786.058	994.318	548.59	992.689	847.133
Pde6d	205.312	0.509514	0.255664	0.00110724	0.0174052	196.19	144.787	188.262	172.616	123.179	152.172	129.713	177.489	240.473	250.502	432.104	147.282	258.383	261.22
Cdkn2d	85.3149	0.477536	0.24002	0.00110828	0.0174052	72.1473	48.8139	43.7254	69.6188	107.62	61.5932	65.9557	80.8367	103.06	126.331	134.219	87.8284	95.0069	97.6522
Gnpda2	132.254	0.642698	0.323319	0.00111673	0.0174964	111.385	57.9148	80.1633	79.1556	71.3143	133.15	126.415	196.82	223.761	145.766	131.48	62.1555	233.522	198.559
Aph1a	1449.57	0.31065	0.155668	0.00111611	0.0174964	1522.69	1145.89	1223.1	1232.16	1199.38	1265.38	1116.85	1457.7	1726.95	1582.91	2315.97	1333.64	1687.04	1484.31
Ccdc132	296.12	0.345566	0.17366	0.0011205	0.0175346	292.386	178.709	245.348	284.197	213.943	274.452	257.227	318.075	377.887	354.158	321.167	252.676	427.975	347.479
Tmem18	511.24	0.417212	0.2096	0.00112467	0.0175587	424.023	286.265	368.022	386.241	391.58	501.804	540.837	626.485	584.007	725.592	520.442	378.338	755.616	668.104
Atn1	659.275	-1.48e-05	0.00144271	0.00112469	0.0175587	672.109	1174.02	624.302	599.866	1006.18	767.198	915.685	608.033	520.871	391.949	246.525	748.568	389.795	564.755
Suds3	2900.96	0.437288	0.217082	0.00112626	0.0175625	3009.93	2072.52	2330.81	2703.69	2160.17	2310.65	1707.15	2671.13	3439.05	4018.83	5291.39	2330.83	3461.09	3106.15
Zfp318	817.429	-0.32029	0.162545	0.00114122	0.0177749	841.718	1109.48	927.951	825.888	934.866	906.689	1016.82	756.527	634.144	685.641	454.702	843.153	742.297	764.128
Uchl4	547.798	0.508181	0.257224	0.00114698	0.0178436	644.262	309.431	383.812	398.639	400.657	466.478	347.367	451.631	623.003	824.929	853.251	372.933	831.088	761.687
C1qc	910.358	0.434208	0.220073	0.00114861	0.0178474	867.033	1063.98	761.551	538.83	619.786	576.078	679.344	913.807	1118.81	869.199	1596.93	1206.63	998.016	935.02
Ero1l	503.072	-0.275217	0.138931	0.00114992	0.0178474	564.521	560.119	561.143	548.367	623.676	538.035	567.219	423.514	393.671	422.182	417.038	624.257	381.803	417.463
Vav3	35.3294	0.59416	0.298417	0.00115236	0.0178642	24.0491	25.648	30.3649	37.1936	11.6696	26.2677	25.283	41.297	61.2789	48.5887	47.9354	29.7265	56.8266	28.4819
Sec13	782.803	0.311692	0.155992	0.00117331	0.0181616	792.354	502.204	619.444	615.125	627.566	790.748	756.292	871.631	918.256	822.769	951.176	693.169	973.155	1025.35
Abhd3	1058.65	0.310158	0.157931	0.00117428	0.0181616	1068.29	810.808	883.011	952.728	954.315	942.014	742.002	1093.05	1184.73	1325.93	1642.13	1013.4	1199.57	1009.07
Ncor2	954.032	-0.496007	0.254729	0.00117926	0.0181961	1198.66	1406.5	1156.3	1088.15	1064.53	1118.64	1159.72	932.259	670.355	550.672	360.885	1236.35	671.264	742.157
Polr2a	850.646	-0.645022	0.331258	0.00117923	0.0181961	825.263	1825.14	879.367	946.052	1374.42	890.384	947.564	665.146	569.151	547.433	308.841	1218.79	380.915	530.577
Magoh	288.048	0.508989	0.260374	0.00118191	0.0181964	310.107	142.305	227.129	266.077	219.129	232.786	151.698	253.933	388.1	513.961	389.647	217.544	400.45	319.811
Ccdc32	251.369	0.474295	0.242008	0.00118272	0.0181964	249.351	133.204	137.249	196.458	181.527	257.242	224.249	300.502	339.82	318.526	289.667	172.954	417.32	301.094
F5	11172.5	-0.545213	0.276515	0.0011834	0.0181964	12729.6	18498.8	12427.7	13919.9	17705.4	11062.3	11168.5	9140.7	6740.68	8324.87	4805.87	15968.6	6795.21	7126.98
Pts	989.203	0.450225	0.230487	0.0012035	0.0184411	810.075	679.258	895.157	927.932	672.948	833.32	678.245	840.878	1198.65	1759.99	1356.57	685.062	1445.53	1065.22
Rsbn1	242.058	-2.4e-05	0.00144272	0.00120265	0.0184411	207.582	306.121	292.718	237.467	311.19	307.966	295.701	263.598	193.122	192.195	156.133	199.979	188.238	236.807
Nf1	606.551	-0.485694	0.250722	0.00120163	0.0184411	613.885	952.285	658.311	646.596	838.915	741.836	737.605	606.276	396.456	359.557	296.515	803.968	376.476	463.034
Abca8a	1530.14	-9.32e-06	0.0014427	0.00120871	0.0184597	1769.51	3113.34	2658.75	2656	3060.03	743.648	873.913	742.468	566.366	1450.1	644.389	2080.86	514.103	548.48
Tsr1	239.212	-0.347663	0.17941	0.00120985	0.0184597	351.876	269.718	303.649	245.096	235.985	264.489	272.617	216.15	168.981	168.441	149.285	239.164	210.436	253.082
Zbtb2	218.94	-0.448951	0.230624	0.00121029	0.0184597	229.099	388.857	292.718	260.355	286.554	180.251	207.76	165.188	136.485	210.551	173.252	240.515	163.376	130.203
Ubr5	1569.38	-0.495437	0.246475	0.00120614	0.0184597	1508.76	2271.92	1940.92	1714.72	2165.36	1903.96	1917.11	1399.71	1071.45	1136.98	577.28	1997.08	1146.3	1219.84
Pdcd4	1136.39	-0.396713	0.204134	0.0012125	0.0184721	1234.1	1157.47	937.668	1240.74	1808.79	1684.76	1344.4	1099.2	820.767	1016.04	604.671	1009.35	956.284	995.238
Rft1	351.44	0.242926	0.126773	0.00122201	0.0185957	313.904	254.825	323.082	337.603	309.893	338.763	305.595	385.732	424.31	364.955	455.387	329.694	400.45	375.961
Gpatch2	354.623	-2.7e-05	0.00144272	0.00122973	0.0186916	403.772	363.209	375.31	342.372	427.886	436.587	475.98	349.707	310.109	271.017	223.242	305.373	339.183	340.969
Bmp4	104.236	-0.548288	0.284664	0.00123319	0.0187227	203.784	124.103	95.9531	189.783	85.5771	110.505	101.132	73.8075	73.349	61.5457	54.0986	118.906	87.0157	79.7493
Trrap	564.871	-0.459852	0.237981	0.0012347	0.0187242	586.038	917.536	488.267	541.691	710.55	725.532	817.851	514.016	428.024	408.145	240.362	586.424	416.432	527.322
Fam222a	283.598	-5.3e-06	0.0014427	0.00123772	0.0187485	1518.89	536.953	292.718	362.399	138.739	132.244	120.919	168.703	90.99	71.2635	102.034	262.134	86.1277	86.2594
Ppp1ca	2680.09	0.458786	0.237853	0.00124447	0.0188077	2620.08	1773.85	2070.89	2018.94	2051.26	2440.18	1826.97	2466.4	3416.77	3758.61	5455.74	2098.42	3060.64	2462.46
Nudt3	1334.21	0.425487	0.21969	0.00124341	0.0188077	1337.89	957.249	1150.22	1239.79	1054.15	1020.82	752.994	1123.81	1556.11	1916.56	2409.1	1206.63	1554.74	1398.87
Col20a1	43.2831	-1.49e-05	0.0014427	0.0012473	0.0188289	64.5528	43.8498	71.6611	70.5724	53.1616	30.7966	41.7719	29.8745	34.3533	39.9507	28.0765	44.5898	27.5254	25.2268
Mrpl51	455.057	-0.265814	0.138024	0.00125277	0.01889	460.73	511.305	540.495	617.032	584.777	436.587	426.514	428.786	371.388	404.906	357.461	456.708	372.924	401.188
Fat1	957.678	-0.697618	0.366473	0.0012576	0.0189412	1518.89	1122.72	931.595	1146.33	1316.07	1331.5	1455.42	904.141	556.153	403.826	189.687	1337.69	561.162	632.298
Lamp3	138.398	-0.35414	0.185627	0.00125949	0.0189482	173.407	158.025	183.404	160.218	158.188	154.889	136.308	108.954	103.06	139.288	93.8165	170.252	97.6706	100.093
Apoc4	12748.4	0.411982	0.214579	0.00126802	0.0190548	12198	8321.53	10067.8	12648.7	9217.7	11348.6	8445.63	10925.3	14516.6	17619.4	18721.5	9661.13	19860	14926.1
Slc22a1	8984.84	1.57e-05	0.00144271	0.00127202	0.0190934	10353.8	4921.11	5680.66	6615.69	5899.64	8763.45	6219.62	8153.09	11955.9	11911.8	17582.7	6987.09	11317.4	9425.88
Aasdh	161.342	-0.46868	0.245492	0.00127383	0.0190987	188.595	166.298	171.258	161.172	175.044	236.409	274.815	174.853	122.558	115.533	67.1096	117.555	130.523	157.057
Gon4l	341.973	-0.375332	0.194123	0.00127551	0.0191024	378.457	405.404	324.297	364.306	420.106	433.87	480.377	365.523	280.398	206.232	191.057	326.992	276.142	334.459
Dct	74.7847	0.782204	0.407285	0.00127914	0.0191134	41.7695	46.3319	64.3736	68.6651	44.0852	36.2313	39.5734	72.0501	76.1345	132.809	235.568	55.3995	94.119	39.8746
Ece1	4707.55	-0.373725	0.195939	0.00127807	0.0191134	4854.12	6714.81	4648.26	5225.22	6122.66	5474.55	5633.72	4401.21	3649.81	3546.98	2533.05	5765.6	3533.01	3802.74
Mrpl40	465.876	0.448469	0.23434	0.001284	0.0191429	431.618	244.897	406.89	396.732	320.266	467.384	319.885	445.481	560.795	669.445	662.879	325.641	731.642	538.715
Samd4b	663.328	-0.43103	0.226576	0.00128387	0.0191429	815.137	1021.78	772.483	764.853	895.967	671.185	626.579	587.824	428.953	404.906	397.864	878.284	471.483	549.294
Cables2	666.078	-3.02e-05	0.00144273	0.00128744	0.0191726	669.577	862.931	677.744	726.705	700.177	770.821	823.347	678.326	559.867	540.955	453.332	645.877	561.162	654.27
Tpd52l2	895.014	0.463262	0.242847	0.00129629	0.0192826	864.501	610.588	723.899	808.722	659.981	701.982	557.326	757.405	1032.46	1459.82	1579.13	633.716	1233.31	907.352
Srrm1	797.126	-0.489116	0.258337	0.00130157	0.0193396	812.606	1231.93	825.925	866.897	1072.31	871.363	1158.62	750.376	677.782	438.378	326.646	945.845	491.017	690.075
Il16	89.3908	0.369268	0.192127	0.00130433	0.0193507	51.8954	85.2175	61.9444	82.9703	62.2379	73.3684	98.9336	89.6234	116.059	102.576	119.839	112.15	99.4465	95.2109
Tyw1	235.776	-0.287223	0.151605	0.00130524	0.0193507	279.729	249.861	208.91	284.197	299.52	301.626	248.433	202.092	173.624	174.919	197.905	224.3	205.108	250.641
Ppp1r10	1094.2	-0.562298	0.297843	0.00130752	0.0193627	1564.46	1919.46	1496.38	1647.96	1260.32	945.637	805.759	430.544	661.998	994.45	895.023	1306.62	801.787	588.354
Adcy5	33.6935	-1.43e-05	0.0014427	0.0013148	0.0194271	46.8324	39.713	53.4422	50.5451	41.492	29.8908	32.9779	29.8745	16.7124	21.595	23.9677	37.8338	15.0946	31.737
Tpgs1	756.448	0.3718	0.195907	0.00131968	0.0194726	802.48	512.133	566.002	699.049	557.548	685.678	558.425	695.899	888.545	888.634	1335.34	748.568	887.027	764.942
Ttc39b	1428.36	-0.327198	0.172732	0.00132082	0.0194726	1898.61	1474.35	1491.52	1811.99	1904.74	1422.08	1519.18	1205.52	958.18	1430.67	1105.25	1649.82	1135.64	989.542
Mrps30	767.423	0.315585	0.166093	0.00132512	0.0194925	730.333	510.478	770.054	681.882	647.015	697.453	548.532	811.003	843.978	912.389	1039.51	618.853	981.146	951.295
Ftcd	8780.92	2.52e-05	0.00144272	0.00132487	0.0194925	8174.16	6196.89	6659.63	6855.06	6894.15	8769.79	8961.18	9388.49	11478.7	10082.7	12244.8	7123.56	10267	9836.83
Med30	175.995	0.430236	0.227324	0.00133025	0.0195315	196.19	95.1458	153.039	142.099	130.959	144.019	127.514	180.125	222.833	234.306	230.775	118.906	260.159	227.855
Ifi35	484.552	0.401198	0.211808	0.00133072	0.0195315	413.897	276.336	409.319	433.925	407.14	442.022	379.245	399.79	519.943	673.764	817.642	417.523	655.281	537.901
Aldh3b1	46.5414	0.50522	0.265112	0.00133497	0.0195535	44.301	43.8498	30.3649	26.7031	23.3392	28.0793	53.8638	47.4477	62.2074	65.8647	65.0552	37.8338	65.7057	56.9638
Gxylt1	454.328	-0.486328	0.258948	0.00133517	0.0195535	454.401	661.884	629.161	571.255	601.633	482.782	493.569	419.121	280.398	420.023	151.339	504	342.735	348.293
Mrpl11	515.803	0.372065	0.196713	0.0013384	0.0195575	463.261	292.884	451.83	506.405	398.063	485.5	389.139	471.841	590.506	697.518	740.26	432.386	726.314	575.334
Ubap2	264.655	-0.436311	0.232679	0.00133763	0.0195575	302.512	371.482	267.211	281.336	331.936	315.212	356.161	207.364	211.691	165.202	112.991	326.992	216.651	238.434
Usp34	652.738	-0.428137	0.225966	0.00134051	0.0195667	797.417	861.276	674.101	669.484	854.475	903.065	712.322	681.84	558.01	413.544	328.015	794.509	419.096	471.172
Phf7	279.59	1.88e-05	0.00144271	0.00134402	0.0195963	263.274	199.392	238.061	260.355	221.723	213.765	184.676	231.966	321.25	426.501	473.876	217.544	344.511	317.37
Snrnp25	27.4197	0.656643	0.345012	0.00134635	0.0196087	30.3778	19.0292	14.5751	16.2126	18.1527	21.7388	15.3897	32.5104	43.638	49.6685	52.729	16.2145	28.4133	25.2268
Fam169b	832.49	0.301249	0.156645	0.00134848	0.0196182	646.794	690.841	731.187	757.223	705.363	805.241	680.443	832.091	986.962	1072.19	1299.05	751.271	880.812	815.396
Pfdn1	473.56	0.417521	0.221427	0.00135032	0.0196234	545.535	274.682	409.319	417.713	344.902	373.183	308.893	449.874	496.731	715.874	705.336	389.147	642.85	555.804
Ikbkb	688.837	-3.19e-05	0.00144274	0.00135701	0.019699	650.591	903.471	670.457	749.594	792.237	740.025	873.913	642.301	586.792	606.819	544.41	736.408	556.723	589.982
Rpl15	1855.78	3.55e-05	0.00144283	0.00136072	0.01972	1797.35	1191.39	1939.71	1813.9	1410.73	1605.95	1286.14	1845.19	2226.47	2350.62	2282.41	1632.26	2399.15	2199.62
Cdh2	1987.83	-0.318934	0.169283	0.00136287	0.01972	1885.95	2458.9	2389.11	2616.9	2406.53	2244.53	1983.07	2104.39	1668.46	1558.08	1217.56	2126.8	1448.19	1721.12
Ccp110	215.234	-0.482836	0.2588	0.00136293	0.01972	364.534	290.401	287.859	325.205	224.316	169.381	181.378	124.77	139.27	220.269	173.252	235.11	146.506	131.017
Myo1e	858.698	-0.720585	0.388332	0.00136483	0.0197259	624.011	1936.84	1394.36	1173.03	1430.18	789.843	635.373	548.284	389.028	448.096	397.864	1336.34	435.966	482.565
Sh3glb2	336.424	0.448618	0.23856	0.00136864	0.019738	329.093	218.422	218.627	269.892	247.655	287.133	295.701	340.92	474.448	493.446	607.41	231.056	364.933	331.204
Txnl4b	353.096	0.400521	0.212727	0.00136731	0.019738	349.345	244.07	274.499	294.688	290.444	342.386	217.654	321.59	480.018	454.575	480.039	244.568	494.569	454.896
Bcorl1	174.193	-0.512134	0.275437	0.00137358	0.0197876	207.582	285.437	140.893	128.747	282.664	196.555	266.021	171.339	150.412	141.447	80.8055	164.847	104.774	117.183
Mtus1	4071.81	-1.84e-05	0.00144271	0.00137739	0.0198209	4485.79	5525.9	4104.12	4886.66	6297.7	4415.69	4342.08	3961.88	3180.93	2517.98	2048.21	4894.07	2799.6	3544.77
Sdpr	432.49	0.577092	0.309426	0.00138778	0.01994	484.779	314.395	495.555	178.338	206.163	264.489	280.312	602.761	661.998	590.623	664.933	291.861	621.54	397.119
Sdc1	10876.4	0.332893	0.172735	0.00138868	0.01994	12315.7	7993.07	10144.3	8333.27	7421.87	10381.2	7894.9	12004.3	14963.2	9932.62	13927.3	13653.9	12802.8	10500.9
Scrn2	645.992	0.312716	0.167877	0.00140161	0.0200822	630.339	464.146	476.122	565.533	579.591	682.96	460.591	684.476	770.629	882.156	882.697	571.56	739.633	653.456
Sh3d19	1901.86	-0.353396	0.192895	0.00140936	0.0201496	1994.81	2769.16	1971.29	2262.13	2757.92	1946.53	1832.47	1855.73	1431.7	1587.23	1256.59	2209.22	1285.7	1465.6
Arl6ip4	783.644	0.425208	0.228197	0.00141999	0.0202126	841.718	493.103	634.019	649.457	588.667	668.468	526.546	731.924	855.12	1066.79	1390.13	579.668	1077.93	867.477
Crlf2	223.122	0.360487	0.194159	0.00142151	0.0202126	246.82	145.614	216.198	168.802	136.145	191.12	195.669	231.966	302.681	258.06	335.548	220.247	229.082	245.758
Cnep1r1	407.55	0.2303	0.122859	0.00142059	0.0202126	316.435	349.144	382.598	396.732	370.834	407.602	322.084	466.569	436.38	474.01	470.452	372.933	506.999	432.925
Fosl2	693.838	-6.02e-06	0.0014427	0.00142212	0.0202126	3213.72	765.303	648.594	1059.54	895.967	384.052	334.176	248.661	192.193	376.833	363.625	776.944	205.108	249.013
AA987161	826.382	0.422412	0.228188	0.00142763	0.0202576	934.117	415.332	678.959	724.798	613.303	730.061	547.432	851.422	1215.37	1257.91	1040.88	697.223	1069.94	792.61
Taf15	442.415	-0.506633	0.275716	0.00143544	0.0203249	329.093	649.473	505.272	499.729	676.837	511.767	655.16	476.234	415.954	227.827	186.263	431.035	274.366	354.803
Nme2	1429.94	0.401449	0.219697	0.00143798	0.0203391	1620.15	908.435	1232.81	1420.03	937.459	1056.14	940.968	1454.18	1672.17	2272.87	2056.43	1260.68	1823.78	1363.06
Zfp236	570.572	-0.28271	0.150893	0.00144585	0.0204286	742.99	778.541	590.294	580.792	720.923	542.564	562.822	522.803	451.236	524.758	442.376	608.043	442.182	477.682
Nrbp1	704.783	0.319737	0.172608	0.0014493	0.0204555	706.284	563.429	613.371	637.059	561.438	570.643	543.035	663.389	760.416	944.781	1075.81	582.37	890.579	754.363
Mrps11	155.847	0.408335	0.221391	0.00145286	0.020484	181.001	104.247	123.889	143.052	108.916	124.092	98.9336	147.615	191.265	227.827	241.732	129.716	193.565	166.009
Tmem160	538.299	0.443578	0.241604	0.00145878	0.0205455	625.276	303.639	434.825	473.026	417.513	410.32	323.183	459.539	615.575	786.058	921.73	449.952	678.367	637.18
Ltbr	2594.66	2.32e-05	0.00144272	0.00146295	0.0205739	2697.29	1832.59	1677.36	2098.1	1935.86	2608.65	2496.42	2816.98	3253.36	2668.06	3679.39	2261.92	3350.1	2949.1
Kidins220	1189.93	-2.2e-05	0.00144271	0.0014639	0.0205739	1232.83	1474.35	1303.26	1362.81	1492.41	1352.33	1468.61	960.376	800.34	1118.62	587.552	1233.65	1128.54	1143.34
Ankrd11	1594.69	-1.37e-05	0.0014427	0.0014657	0.0205773	1626.48	2678.15	1718.65	1763.36	2292.43	1811.57	1866.55	1444.52	1334.21	932.904	538.246	1843.05	1111.67	1363.88
Uqcrfs1	7593.11	2.65e-05	0.00144272	0.0014673	0.0205779	6793.23	5930.48	7304.58	7212.69	6445.52	6672.9	5567.76	7148.78	7971.83	9431.61	10519.8	6423.64	10179.1	8701.62
Rnf6	907.084	-0.35998	0.197124	0.00147292	0.0206349	753.116	1153.33	1099.21	1033.79	1399.06	1001.8	984.939	801.338	655.499	720.193	553.312	1060.7	694.349	788.541
Igsf10	38.2748	-1.22e-05	0.0014427	0.00147699	0.02067	41.7695	47.9866	69.232	43.8694	63.5345	22.6446	53.8638	24.6025	23.2117	28.0735	21.2286	52.6971	19.5341	23.5993
Ptpro	10.7339	0.879519	0.46222	0.00148851	0.0207436	7.59445	7.44619	4.85838	9.53682	2.59325	9.05783	4.39705	11.4226	18.5694	11.8772	17.1198	5.40483	25.7495	14.6478
Polb	172.925	0.465581	0.254424	0.00148833	0.0207436	136.7	118.312	155.468	185.014	92.0603	124.092	135.209	146.736	195.907	305.569	228.036	131.067	269.038	197.746
Lrp6	2413.24	-0.525449	0.28847	0.00148707	0.0207436	2503.64	3754.54	3014.63	2793.33	3533.3	2754.49	2677.8	1984.89	1503.19	1612.07	823.805	3425.31	1584.04	1820.4
Crip3	15.3954	-0.782152	0.426691	0.00148452	0.0207436	10.1259	31.4395	20.6481	26.7031	25.9325	12.681	17.5882	14.0586	9.28469	11.8772	10.2719	14.8633	3.55166	6.51015
Tatdn2	1251.65	0.322539	0.176515	0.00149645	0.0207885	1294.85	1001.93	1153.87	962.265	951.722	1186.58	878.31	1188.83	1408.49	1403.67	2050.95	1222.84	1538.76	1280.06
Fam178a	468.556	-2.01e-05	0.00144271	0.00149493	0.0207885	443.01	690.841	625.517	541.691	610.71	441.116	505.66	441.087	318.465	383.311	275.286	556.697	337.408	388.981
Kdm5c	1179.95	-0.289925	0.158832	0.00150075	0.0208265	1210.05	1418.09	1234.03	1257.91	1554.65	1360.49	1354.29	1134.35	875.546	865.959	814.218	1348.5	943.854	1147.41
Bik	94.6836	0.640502	0.351481	0.00150552	0.0208707	44.301	47.1592	43.7254	45.7767	80.3907	105.977	100.033	80.8367	139.27	119.852	143.122	58.1019	132.299	184.725
Sat1	1578	2.36e-05	0.00144272	0.00150737	0.0208746	1607.49	1341.14	1609.34	1456.27	1017.85	1210.13	1126.74	1615.86	1585.82	1993.22	1712.66	1589.02	2442.65	1783.78
Zfp36l1	5983.73	-0.544146	0.303204	0.00151313	0.0209324	5509.77	10015.1	6817.53	8664.2	9480.91	5992.66	6096.51	3420.62	4201.32	4808.13	4293.65	8677.45	2566.96	3227.4
Ctnnd1	2017.31	-2.01e-05	0.00144271	0.0015253	0.0210621	1906.21	2675.66	2130.4	2148.64	2903.14	2460.11	2384.3	2045.52	1756.66	1294.62	1131.96	2329.48	1426.88	1648.69
Fbxo42	346.052	-3.31e-05	0.00144282	0.00152569	0.0210621	425.289	531.162	348.589	322.344	431.776	349.632	393.536	304.895	286.897	259.14	246.525	395.903	240.625	308.418
Kdm2a	1266.18	-2.06e-05	0.00144271	0.00152933	0.0210905	1183.47	1885.54	1388.28	1305.59	1683.02	1454.69	1487.3	1245.06	971.178	864.88	745.054	1487.68	918.104	1106.72
Rhod	638.403	0.316363	0.174288	0.00153145	0.0210977	541.737	587.422	553.856	444.416	438.259	672.997	561.723	773.221	717.706	670.525	791.62	504	893.242	786.914
Tmem167b	860.147	-0.261774	0.144948	0.00153614	0.0211188	941.712	1049.09	1027.55	1029.98	1080.09	913.935	725.513	735.439	685.21	716.954	732.727	971.517	683.694	748.667
Bmpr2	328.303	-0.435445	0.242264	0.00153617	0.0211188	417.695	431.052	380.168	310.9	470.674	368.654	389.139	332.134	298.967	213.79	218.449	409.416	170.48	184.725
Pdzd4	16.3548	-1.16e-05	0.0014427	0.00154255	0.0211691	24.0491	30.6121	24.2919	18.1199	16.8561	15.3983	19.7867	5.27196	12.0701	7.55825	13.011	14.8633	12.4308	14.6478
Prpf8	2129.59	-0.497692	0.27751	0.00154303	0.0211691	1999.87	3757.02	2324.74	2058.04	3343.99	2398.51	2512.91	1862.76	1467.91	1373.44	993.633	2848.34	1224.43	1648.69
Wipf2	390.92	-2.13e-05	0.00144271	0.00154722	0.0212045	406.303	517.924	368.022	407.222	574.404	430.247	485.874	352.343	303.609	316.367	226.666	458.059	283.245	342.596
Golga4	1693.47	-0.594964	0.32849	0.00156006	0.0213585	1910	2233.86	1995.58	1926.44	2595.84	2389.45	2068.81	1431.34	1069.6	814.131	460.865	2452.44	997.128	1363.06
Iars	349.309	-2.37e-05	0.00144272	0.00156227	0.0213666	370.862	398.785	377.739	438.694	400.657	397.639	423.216	309.288	263.685	289.373	202.698	412.118	264.599	340.969
Sult1d1	9687.46	0.629694	0.33641	0.00157347	0.0214533	7874.18	6433.51	10112.7	8915.97	5860.74	5031.62	4199.18	8240.08	11739.6	20417	20363	6918.18	11924.7	7594.08
Ermp1	1238.41	0.448256	0.249082	0.0015727	0.0214533	764.508	736.346	1191.52	915.534	885.594	1343.28	1003.63	1115.9	1289.64	1964.06	1434.64	909.362	1770.5	2013.26
Ogn	134.2	0.416814	0.232341	0.00157054	0.0214533	148.092	86.0449	112.957	110.627	99.84	89.6725	108.827	158.159	168.053	240.784	168.459	105.394	159.825	122.065
Nfs1	1183.51	0.380256	0.210957	0.0015811	0.0215263	1072.08	794.26	1135.65	1176.84	892.077	983.68	744.2	1094.81	1272.93	1714.64	1961.24	1028.27	1500.58	1197.87
Pkd1	750.116	-2.11e-05	0.00144271	0.00158244	0.0215263	897.411	1149.2	771.268	739.103	959.501	746.365	862.921	641.422	557.081	625.175	519.072	948.547	523.87	560.686
Egfr	13048.8	-0.5099	0.285204	0.0015837	0.0215263	18750.7	16719.2	15816.5	17781.4	20580	11190.9	12389.8	13649.1	6321.02	7209.49	5774.85	15249.7	11593.5	9656.99
Nckap1	795.049	-0.306562	0.171863	0.00158589	0.021534	882.222	939.048	862.363	773.436	1068.42	940.203	911.288	796.945	716.778	559.31	634.802	906.66	496.344	642.877
Nedd4l	785.089	-0.482958	0.271792	0.0015876	0.0215351	710.081	1165.74	980.179	922.21	1222.72	841.472	904.692	609.79	550.582	369.274	357.461	1017.46	634.859	704.723
Cat	34429.8	-2.03e-05	0.00144271	0.00159599	0.0216046	29060.2	48889.2	37028.2	47486.7	52268.2	36871.7	31100.3	30163.5	26380.6	30236.2	22857.7	37891.9	23607	28175.9
Ets2	726.968	-0.425128	0.239378	0.00159537	0.0216046	1370.8	1099.55	893.942	695.234	746.855	624.99	682.642	622.092	575.651	483.728	536.877	816.129	502.56	526.508
Tusc2	1680.53	0.437137	0.240328	0.00160689	0.0216962	1878.36	1027.57	1272.9	1573.57	1227.9	1337.84	1045.4	1348.74	1855.08	2253.44	2817.23	1356.61	2476.39	2056.39
Mea1	933.786	0.376901	0.210338	0.00160643	0.0216962	935.383	663.538	714.182	875.48	719.626	894.913	568.318	764.434	1023.17	1297.86	1505.17	864.772	1220	1026.16
Bcr	641.159	-0.373727	0.210569	0.00160768	0.0216962	754.382	845.556	637.663	653.272	901.153	752.705	738.704	668.66	518.086	426.501	337.602	751.271	471.483	519.184
Lamtor1	867.44	0.381491	0.213388	0.00161142	0.0217247	817.669	551.846	754.264	800.139	663.871	740.93	648.564	725.773	951.681	1050.6	1352.46	659.389	1280.37	1146.6
Synj1	323.865	-0.246429	0.139309	0.00161437	0.0217423	399.974	391.339	325.512	328.066	364.351	323.364	401.231	303.138	294.325	288.293	215.709	294.563	297.451	306.791
Nnmt	7277.36	0.630632	0.355906	0.00162172	0.0218043	6617.3	3117.47	7208.63	9016.11	3210.44	3441.07	3358.24	7190.08	7075.86	8986.76	14565.5	8943.64	13203.3	5948.65
Nek4	147.106	-0.387722	0.218454	0.00162227	0.0218043	140.497	196.083	143.322	135.423	175.044	198.366	230.845	159.038	138.342	91.7787	98.61	110.799	102.998	138.341
Mll2	2208.16	-0.493875	0.280622	0.00163	0.021886	2266.94	3649.46	2115.83	2172.49	2887.58	2839.63	3137.29	2127.24	1553.33	1440.39	849.827	2851.05	1433.09	1590.1
Irf7	916.541	0.503728	0.28462	0.00163487	0.0219291	750.585	724.763	635.234	725.752	833.729	538.941	683.741	698.535	842.121	1395.04	2174.21	1103.94	864.829	860.153
Dse	303.351	0.358643	0.202768	0.00164053	0.0219828	296.183	224.213	361.95	173.57	210.053	221.011	275.915	373.431	397.385	374.673	348.559	299.968	398.674	291.329
Ric8	618.852	3.25e-05	0.00144273	0.00164287	0.0219918	583.507	496.413	529.564	553.135	535.505	596.005	568.318	627.363	770.629	603.58	832.022	581.019	694.349	692.517
Phf3	1376.46	-1.75e-05	0.00144271	0.00164453	0.0219919	1345.48	2389.4	1586.26	1514.45	1992.91	1460.12	1257.56	1166.86	921.041	1051.68	751.217	1674.14	979.37	1179.96
Tsen34	792.792	0.374005	0.205002	0.00164927	0.0220287	864.501	574.184	748.191	656.133	612.006	611.403	515.554	854.058	1096.52	1059.23	1161.41	616.15	1009.56	720.185
Dars	1312.86	0.303559	0.171542	0.00165096	0.0220287	1188.53	815.772	1142.93	1232.16	1164.37	1275.34	1039.9	1391.8	1558.9	1801.02	1257.96	1132.31	1776.72	1602.31
Rrn3	477.537	-0.336709	0.191028	0.00165228	0.0220287	858.173	553.5	517.418	585.56	491.42	442.928	432.01	424.393	348.176	408.145	418.408	447.249	366.709	391.422
Cd55	481.294	0.407842	0.230134	0.00165573	0.0220303	569.584	372.31	482.194	394.824	303.41	266.3	330.878	464.811	709.35	612.218	703.281	494.542	595.791	438.621
Frmd8	524.534	0.337533	0.190807	0.00165426	0.0220303	478.45	366.518	453.044	360.492	394.174	532.6	497.966	608.912	687.995	629.494	777.239	399.957	626.868	529.763
Tprkb	5328.29	0.422542	0.238478	0.0016651	0.0221328	4404.78	3850.51	4763.64	4751.24	4437.05	4230.91	3398.92	4442.51	5154.86	9565.5	8574.28	4037.4	7094.44	5890.05
Nfat5	1170.71	-1.74e-05	0.00144271	0.00168071	0.0222732	1235.36	1648.92	1212.17	1160.63	1257.72	1346.9	1959.98	1259.12	1051.03	822.769	493.735	990.434	1029.98	921.186
Rc3h1	1307.33	-0.37192	0.213008	0.00168003	0.0222732	1316.37	1966.62	1773.31	1531.61	1784.15	1244.55	1160.82	1156.32	869.975	1172.61	948.437	1555.24	981.146	841.436
Prrc2a	2040.05	-1.5e-05	0.0014427	0.00168735	0.0223167	2308.71	3107.54	2112.18	2182.02	3037.99	2185.65	2611.85	1999.83	1460.48	1194.2	780.663	2625.39	1327.43	1626.72
D19Bwg1357e	227.695	-0.23434	0.133662	0.00169397	0.0223595	224.036	245.724	252.636	272.753	265.808	271.735	238.54	217.029	192.193	175.999	173.937	229.705	199.781	227.855
Chd8	768.075	-0.35049	0.201132	0.00169373	0.0223595	744.256	1011.85	727.543	737.196	1029.52	939.297	1088.27	772.342	678.711	561.47	434.843	787.753	543.404	696.586
Numa1	1176.78	-0.436052	0.250936	0.00169637	0.0223688	983.481	1817.7	1229.17	1277.93	1749.15	1450.16	1442.23	1050.88	827.266	746.107	558.79	1425.52	829.312	1087.19
Atp5l	408.951	0.501212	0.287281	0.00170058	0.022402	393.646	238.278	310.936	484.47	228.206	240.938	285.808	514.895	719.563	755.825	383.483	399.957	422.647	346.665
Rrp7a	532.249	0.35495	0.203521	0.00171362	0.0225513	529.08	355.762	490.697	487.331	386.394	482.782	362.756	463.054	583.078	652.169	861.468	463.464	707.668	625.788
Arl11	12.219	0.734852	0.409588	0.00172196	0.022584	8.86019	9.92826	8.50217	9.53682	6.48312	7.24626	5.49631	10.5439	14.8555	11.8772	23.2829	25.6729	13.3187	15.4616
Dnase2a	317.491	0.357473	0.203986	0.00172303	0.022584	364.534	202.702	219.842	265.123	274.884	273.546	246.235	319.832	382.529	340.121	461.55	252.676	417.32	423.973
Mfap1b	270.571	-3.38e-05	0.00144283	0.00172036	0.022584	287.323	388.029	326.726	323.298	350.088	271.735	250.632	224.058	199.621	263.459	163.665	309.426	198.005	231.924
Sde2	335.712	-0.281611	0.162749	0.00172319	0.022584	379.722	419.469	431.181	389.102	387.69	330.611	327.58	265.355	269.256	278.575	229.405	397.255	291.236	303.536
Mll1	799.263	-0.460164	0.266546	0.00172463	0.022584	645.528	1281.57	878.153	763.899	1043.78	937.485	1271.85	761.798	655.499	522.599	323.222	867.475	632.195	604.63
Actn1	307.308	-0.403287	0.233806	0.00173166	0.0226536	368.331	464.146	252.636	317.576	456.411	308.872	396.834	300.502	238.617	259.14	183.524	341.855	171.368	242.503
Fam108a	1883.71	0.385094	0.221475	0.00173453	0.0226687	1946.71	1448.7	1604.48	1667.99	1448.33	1483.67	1159.72	1695.81	2136.41	2476.95	3571.87	1720.09	2154.97	1856.21
Mga	967.494	-0.349177	0.211017	0.00173658	0.0226732	1003.73	1217.04	1127.14	1099.59	1364.05	1072.45	1049.8	894.476	843.978	849.763	496.474	1162.04	717.435	646.946
Brms1	303.203	0.291075	0.166949	0.00174023	0.0226985	256.946	247.379	306.078	277.521	245.062	243.656	251.731	276.778	334.249	361.716	471.137	285.105	368.485	318.997
Ppp1r14b	516.518	0.406026	0.233703	0.00174998	0.0228031	522.751	272.2	460.332	470.165	335.825	487.311	368.253	474.477	674.997	633.813	877.219	428.332	653.505	572.079
Ssbp4	56.9334	0.34658	0.199905	0.00175921	0.0228148	51.8954	41.3677	49.7984	49.5914	53.1616	36.2313	51.6653	63.2635	70.5636	76.6622	57.5225	58.1019	64.8178	72.4254
Zfp943	713.572	0.337517	0.19536	0.00175723	0.0228148	777.165	424.433	619.444	684.743	586.074	572.455	522.149	713.472	917.327	1067.87	778.608	631.013	937.638	757.618
Noc3l	148.329	-2.43e-05	0.00144271	0.00175741	0.0228148	178.47	156.37	195.55	153.543	180.231	159.418	165.989	133.556	120.701	127.41	99.2948	105.394	131.411	169.264
Fbrs	510.211	-0.412619	0.24029	0.00175467	0.0228148	460.73	784.332	569.645	583.653	704.067	514.485	659.557	506.987	421.525	325.005	234.199	568.858	363.157	446.759
Mia3	3626.05	-0.412843	0.240743	0.00175949	0.0228148	4259.22	5547.41	3807.76	3825.22	5574.18	3990.88	3408.81	2986.57	2526.36	2815.99	2384.45	4942.71	2150.53	2544.65
Chac2	1199.58	0.517289	0.298701	0.00176711	0.0228912	1278.4	713.18	744.547	1036.65	950.425	951.072	666.153	1115.9	1513.4	2570.88	1970.15	851.26	1400.24	1031.86
BC089597	2881.25	0.267959	0.154811	0.00179028	0.0231687	2780.83	2061.77	3030.42	2206.82	2608.81	2345.98	2538.2	2690.46	3322.06	3707.86	3864.28	2651.07	3353.65	3175.32
Clec2d	4751.19	0.627519	0.348447	0.00179327	0.0231847	1254.35	3275.5	4660.4	4132.3	3840.6	3949.21	2579.97	2983.93	5792.72	8852.87	9280.3	4152.26	5994.31	5767.99
Ei24	7077.04	0.37095	0.21023	0.00179855	0.0232302	6757.79	4945.1	5928.44	6308.6	5498.98	6419.28	4992.85	6724.39	8825.1	8054.93	11698.3	4945.42	9831.88	8147.45
Timm8a1	1172.64	1.6e-05	0.0014427	0.00180936	0.0233244	1099.93	649.473	1278.97	1034.74	606.82	1003.61	785.972	1202.89	1631.32	1700.61	1350.41	829.641	1877.05	1365.5
Med12	324.502	-0.475104	0.280969	0.00181415	0.0233634	345.547	504.686	341.301	312.808	433.072	374.088	475.98	365.523	228.403	199.754	132.85	390.499	203.333	235.179
Hyal1	1347.58	-0.378602	0.221763	0.00181734	0.0233817	1129.04	1739.93	1385.85	1616.49	2033.11	1386.75	1857.75	1153.68	1242.29	1002.01	819.696	1639.01	918.992	941.53
Pycr2	94.7925	0.370801	0.216223	0.00182199	0.0234161	87.3362	59.5695	87.4509	71.5261	58.3481	102.353	80.2461	100.167	128.129	103.656	139.013	79.7212	118.093	111.486
Entpd8	3532.81	1.51e-05	0.0014427	0.00182355	0.0234161	2641.6	1732.48	2442.55	2373.71	2209.45	3899.39	3860.61	4336.19	5632.09	3539.42	4981.86	2333.53	5157.01	4319.48
Zfp873	135.612	0.502258	0.29694	0.00185112	0.0236793	135.434	52.9507	91.0947	111.581	101.137	137.679	92.338	141.464	218.19	190.036	139.013	87.8284	217.539	182.284
Acot8	494.244	0.348109	0.204852	0.00185284	0.0236793	386.051	352.453	416.606	425.342	329.342	601.44	367.153	499.079	628.573	489.127	690.27	424.279	666.824	642.877
Zc3h13	505.622	-1.44e-05	0.0014427	0.00185299	0.0236793	415.163	740.482	613.371	626.569	643.125	564.303	690.336	446.359	418.739	305.569	191.742	548.59	374.7	499.654
Mettl3	158.944	-2.53e-05	0.00144272	0.00184839	0.0236793	150.623	204.357	196.765	174.524	168.561	155.795	212.158	140.586	145.77	109.055	128.056	170.252	128.748	139.968
Csnk2a2	183.643	-0.257327	0.15211	0.00185078	0.0236793	215.176	240.76	199.194	206.949	188.01	199.272	193.47	164.309	153.197	136.048	165.72	212.139	152.721	144.037
Zbtb48	451.162	0.401246	0.236992	0.00185995	0.0237453	224.036	321.841	349.804	350.955	383.801	396.733	521.05	535.983	659.213	508.562	730.673	371.582	499.008	463.034
Rgl2	336.494	0.337791	0.199455	0.00186732	0.0237935	272.134	253.171	279.357	301.363	241.172	306.155	318.786	310.167	450.307	409.225	549.203	260.783	378.252	380.844
Il11ra1	562.875	0.421455	0.249793	0.00187438	0.0238114	545.535	508.823	555.07	478.748	329.342	365.03	358.359	473.598	654.571	823.849	930.632	436.44	811.554	608.699
Cmbl	4117.48	0.408036	0.242152	0.00187436	0.0238114	3061.83	2425.8	3445.81	3505.73	2661.97	4928.36	3116.41	4081.38	5528.1	4750.9	5203.73	2853.75	6203.86	5877.03
Dut	121.96	0.377985	0.224457	0.00189001	0.0238114	118.98	72.8072	110.528	111.581	85.5771	96.013	104.43	107.197	153.197	173.84	182.839	94.5845	142.066	153.802
Dnalc4	243.692	0.369258	0.218003	0.00187714	0.0238114	205.05	164.644	187.048	218.393	191.9	240.938	195.669	216.15	288.754	285.054	386.223	177.008	357.83	297.025
Tor1a	1601.74	0.300122	0.177464	0.00188686	0.0238114	1363.2	1389.13	1591.12	1111.99	1108.61	1640.37	1378.47	1519.2	1872.72	1670.37	2109.84	1402.55	2029.77	2237.05
Tmem184c	441.915	0.293109	0.173979	0.00189391	0.0238114	335.421	295.366	410.533	400.546	365.648	466.478	379.245	442.845	472.591	651.089	497.844	399.957	574.481	494.771
Znhit3	194.764	1.31e-05	0.0014427	0.00188006	0.0238114	207.582	85.2175	151.824	167.848	110.213	165.758	128.614	159.916	258.114	346.6	264.33	113.501	321.425	245.758
Hnrnph3	98.513	-1.6e-05	0.0014427	0.00187535	0.0238114	75.9445	148.924	115.387	93.4608	107.62	117.752	175.882	86.1087	94.7038	78.8217	52.729	95.9357	78.1365	57.7775
Taf1	385.434	-0.29071	0.172663	0.00189171	0.0238114	405.037	460.009	449.4	505.451	491.42	379.523	384.742	344.435	286.897	294.772	269.123	463.464	314.322	347.479
Nipbl	1154.89	-0.311142	0.186647	0.00189374	0.0238114	1070.82	1464.42	1282.61	1236.92	1597.44	1300.7	1356.49	1147.53	932.183	925.346	656.715	1278.24	879.036	1040
Myh14	189.3	-0.554029	0.332745	0.00188329	0.0238114	153.155	202.702	187.048	234.606	295.63	306.155	296.801	199.456	150.412	110.134	58.2073	179.71	91.4552	184.725
Spen	977.055	-0.613039	0.367968	0.00188147	0.0238114	956.901	1807.77	1112.57	911.72	1489.82	1235.49	1321.31	900.627	703.779	425.421	276.656	1394.45	503.448	638.808
Lyl1	27.1486	0.542456	0.316389	0.00189961	0.0238228	13.9232	22.3386	23.0773	20.981	7.77974	21.7388	30.7793	38.6611	30.6395	26.9937	39.0331	28.3753	30.1891	45.571
Tmem126a	716.895	0.33976	0.202524	0.00189678	0.0238228	718.941	490.621	680.174	693.326	521.243	611.403	475.98	639.665	884.831	1075.43	867.631	602.638	982.034	792.61
Ctso	1435.51	0.209625	0.127525	0.00190021	0.0238228	1221.44	1200.49	1361.56	1340.88	1342.01	1323.35	1220.18	1390.92	1436.34	1815.06	1909.88	1391.74	1663.06	1480.24
H2-M3	56.0624	0.413205	0.243905	0.00190484	0.0238357	44.301	35.5762	47.3692	41.0083	38.8987	50.7238	58.2609	57.1129	63.1359	62.6255	90.3925	45.941	85.2398	64.2877
Grid1	14.6482	-9.93e-06	0.0014427	0.00190341	0.0238357	15.1889	18.2018	30.3649	21.9347	28.5257	11.7752	12.0919	9.66526	7.42775	7.55825	12.3263	18.9169	6.2154	4.88261
Tmem29	194.292	0.410409	0.244939	0.00190687	0.0238386	178.47	106.729	178.546	216.486	134.849	147.643	127.514	200.335	227.475	348.759	195.166	195.925	272.59	189.608
Dicer1	933.249	-1.65e-05	0.0014427	0.00191274	0.0238894	1097.4	1235.24	963.174	850.684	1096.94	1300.7	1324.61	992.007	777.128	570.108	373.896	959.357	673.039	851.202
Zfp398	96.1864	-1.74e-05	0.0014427	0.00191536	0.0238996	78.476	130.722	119.03	94.4145	114.103	113.223	152.797	103.682	78.9199	69.104	49.305	93.2332	76.3607	73.2391
Hexim1	1193.98	-0.371199	0.223058	0.00191945	0.023928	1512.56	2137.88	1322.69	1109.13	1408.13	1241.83	1131.14	1062.3	797.555	1025.76	964.187	1370.12	760.055	872.359
Pm20d1	1726.2	-2.48e-05	0.00144271	0.00192128	0.0239283	1637.87	2515.16	1756.31	1915.95	2234.08	1748.16	1943.49	1624.64	1434.48	1455.5	1252.48	1963.3	1334.54	1350.86
Sned1	159.07	-1.67e-05	0.0014427	0.00192371	0.0239361	187.33	215.94	173.687	150.682	197.087	168.476	241.838	144.979	133.7	150.085	93.1317	193.223	90.5673	86.2594
Hebp1	5724.11	0.436976	0.260437	0.00192736	0.023959	5230.04	3934.07	5074.58	4852.33	4505.77	4503.55	3537.42	5163.01	7272.7	9284.77	11158.7	4417.09	6396.54	4806.93
Rnf121	398.743	0.352445	0.211823	0.0019399	0.024004	446.807	225.868	330.37	331.881	280.071	402.168	297.9	392.761	466.091	464.292	540.986	337.802	547.843	517.557
Naprt1	1642.67	0.267173	0.159313	0.00194169	0.024004	1458.13	1498.34	1462.37	1454.36	1421.1	1365.01	1346.6	1475.27	1843.01	2068.8	2558.38	1556.59	1889.48	1599.87
Wnk1	2238.78	-0.377108	0.22275	0.00194215	0.024004	2247.96	2990.06	2570.08	2635.02	3206.55	2428.4	2431.57	1906.69	1441.91	1783.75	1197.02	2965.9	1751.86	1786.22
Golgb1	2053.52	-0.381444	0.229952	0.00193636	0.024004	1734.07	2581.35	2294.37	2453.82	3015.95	2401.23	2556.88	1905.81	1569.11	1433.91	1136.75	2668.63	1445.53	1551.86
Zfp750	496.418	-0.398713	0.241644	0.00194367	0.024004	465.793	644.509	642.521	470.165	857.068	579.701	489.172	422.636	328.678	302.33	297.885	536.429	379.14	533.832
Grlf1	3059.31	-0.410159	0.247913	0.00193823	0.024004	3626.35	4561.21	3070.5	3437.07	4437.05	3631.28	2917.44	2753.72	2063.99	2167.06	1507.23	4069.83	2226	2361.56
Tsen54	132.176	0.43926	0.264234	0.00194915	0.0240268	120.245	107.556	117.816	87.7387	116.696	88.7667	92.338	144.1	139.27	186.797	254.743	85.126	175.807	133.458
Brwd3	141.797	-1.51e-05	0.0014427	0.00195372	0.0240607	172.141	146.442	138.464	154.496	204.867	211.047	184.676	183.64	115.13	82.061	59.5769	127.013	113.653	91.9558
Khsrp	949.029	-0.363707	0.220743	0.00196041	0.0240984	987.278	1322.11	924.307	1001.37	1290.14	1093.28	1201.49	998.158	787.342	585.224	551.258	1116.1	635.747	792.61
Dhx58	313.378	0.513479	0.310884	0.00196499	0.0241322	196.19	124.103	202.837	239.374	213.943	370.465	304.496	333.012	493.945	320.686	419.093	208.086	419.096	541.97
Suclg1	3042.38	2.32e-05	0.00144271	0.00197074	0.0241804	2480.85	2335.62	2872.52	3073.72	2586.76	2749.96	2071.01	2882.01	3503.11	4030.71	4352.54	2463.25	3888.18	3303.09
Srrm2	5808.47	-0.485938	0.287044	0.00197532	0.0242121	5828.74	9406.19	5706.17	5670.59	7621.55	6356.78	9478.93	5632.21	4918.1	3623.64	1906.46	6119.61	4244.23	4805.3
Hipk2	500.765	-0.598339	0.367459	0.00197698	0.0242121	754.382	596.523	363.164	434.879	727.406	980.963	656.259	487.656	411.312	181.398	145.861	512.107	355.166	403.629
Marcks	941.414	2.92e-05	0.00144272	0.00197993	0.0242257	961.963	766.13	895.157	872.619	790.94	689.301	845.332	1031.55	1184.73	1130.5	844.348	902.606	1090.36	1174.27
Wdr92	282.523	0.27298	0.164873	0.00198869	0.0242881	270.869	178.709	228.344	276.568	255.435	258.148	248.433	280.293	324.036	358.477	354.722	252.676	356.942	311.673
Abca3	694.759	-0.419853	0.257357	0.00199637	0.0243594	936.649	864.586	536.851	649.457	968.578	873.175	1028.91	701.171	643.429	474.01	332.124	756.676	515.879	445.131
Oaf	14253	0.382099	0.232704	0.00200132	0.0243973	13430.8	10231.9	11531.4	13433.6	11853.7	12086.8	8612.72	11919	15765.4	20962.3	26309.7	13166.2	16541.9	13697.3
Exo5	114.551	0.475259	0.289958	0.00202023	0.0246052	55.6926	65.361	91.0947	90.5997	98.5434	106.882	109.926	98.41	144.841	156.564	234.199	98.6381	144.73	108.231
Apopt1	237.643	0.230573	0.140374	0.00204082	0.0247692	188.595	206.839	212.554	234.606	208.756	212.859	211.058	223.18	249.758	310.968	306.787	237.812	262.823	260.406
Stx3	312.755	0.211127	0.129092	0.00204267	0.0247692	272.134	249.034	309.722	308.039	258.028	298.003	268.22	316.318	317.536	349.839	356.092	308.075	391.57	375.961
Sart1	196.724	-1.49e-05	0.0014427	0.00204688	0.0247692	202.519	305.294	206.481	259.401	277.477	207.424	222.051	194.184	146.698	123.091	69.164	228.354	140.291	171.705
Tut1	319.02	-1.88e-05	0.00144268	0.00203754	0.0247692	417.695	406.231	451.83	345.233	318.969	318.836	308.893	281.171	233.046	190.036	272.547	339.153	292.124	290.515
Med1	804.487	-2.09e-05	0.00144271	0.00204366	0.0247692	761.976	1069.77	986.252	936.515	1157.88	699.264	924.479	637.029	668.498	653.249	557.421	1002.6	587.8	620.091
Ankle2	943.114	-0.195871	0.12219	0.00204839	0.0247692	1021.45	1199.66	913.376	1014.72	1131.95	1029.88	929.976	873.388	799.412	886.475	788.88	986.381	766.271	861.78
Xylb	2662.48	-0.301512	0.185883	0.00203621	0.0247692	2431.49	3763.64	2726.77	3101.37	3411.42	2797.96	3169.17	2464.64	2415.88	1921.95	1767.45	3044.27	1902.8	2355.86
Ltbp4	491.483	-0.43818	0.271831	0.00204866	0.0247692	455.667	862.104	698.393	541.691	574.404	374.994	668.351	449.874	410.383	309.888	276.656	591.828	302.779	363.754
Acyp2	35.0503	0.782572	0.483764	0.0020541	0.0248122	40.5037	14.065	9.71677	11.4442	23.3392	27.1735	29.6801	54.4769	61.2789	51.828	65.0552	8.10724	44.3957	49.6399
Cep170b	1085.11	-0.359863	0.223945	0.00205682	0.0248224	1192.33	1570.32	1111.36	1115.81	1410.73	1273.53	1265.25	1064.94	824.48	728.831	583.443	1368.77	794.684	887.007
Fam160a2	624.006	-0.234588	0.144725	0.00206767	0.024908	782.228	685.877	595.152	607.495	739.075	711.945	749.697	618.577	581.222	563.629	423.886	624.257	516.766	536.273
Zfp81	117.689	0.438807	0.272094	0.00208135	0.0249219	132.903	57.0875	95.9531	81.0629	77.7974	110.505	93.4373	159.038	166.196	178.159	117.099	79.7212	166.04	132.644
G6pc3	116.34	0.383044	0.235734	0.00207426	0.0249219	89.8676	77.7713	88.6655	90.5997	114.103	101.448	102.231	120.376	136.485	132.809	195.166	75.6676	156.273	147.292
Atp5f1	3743.14	0.319076	0.183385	0.00207329	0.0249219	3512.43	2587.14	3536.9	3776.58	2691.79	3412.99	2733.86	3597.24	4632.13	5272.42	4510.04	3079.4	5103.73	3957.35
Gtpbp5	404.961	0.277312	0.170638	0.002082	0.0249219	377.191	292.884	436.04	336.65	316.376	377.711	314.389	399.79	441.951	503.163	573.171	358.07	493.681	448.386
H2-D1	6143.53	2.5e-05	0.00144271	0.00207738	0.0249219	5808.49	4945.1	6253.95	6091.16	5089.25	4444.68	4564.14	5981.92	5737.94	8085.17	8714.66	6573.62	7553.49	6165.92
Ino80d	881.07	-1.96e-05	0.00144271	0.0020758	0.0249219	875.893	1207.11	943.741	812.537	1130.66	1057.05	1193.8	901.505	735.347	627.335	505.376	1009.35	573.593	761.687
Tenm3	530.303	-0.536824	0.336308	0.00207969	0.0249219	455.667	593.213	387.456	491.146	771.491	983.68	999.229	474.477	389.028	357.397	192.427	455.357	317.874	555.804
Sdha	5917.78	-0.266669	0.166034	0.00208606	0.024948	5317.38	7523.14	6547.89	7202.2	7771.96	6343.2	6183.35	5106.77	4471.51	6010.97	4143.68	6470.93	5150.79	4605.11
Exosc4	625.953	0.292849	0.181315	0.00209016	0.0249744	673.374	413.677	483.409	514.034	523.836	606.874	537.539	666.903	744.632	681.322	914.882	537.78	802.675	662.407
Klhl36	166.64	0.412324	0.255806	0.00209619	0.0250239	159.483	95.1458	125.103	95.3682	120.586	163.947	173.683	183.64	238.617	164.122	264.33	125.662	225.53	197.746
Tpr	855.041	-0.340082	0.212555	0.00210106	0.0250594	917.663	1046.6	953.458	885.016	1106.02	1146.72	932.174	815.397	711.207	602.5	402.658	925.576	689.022	836.554
Spryd4	973.867	0.273254	0.169954	0.00210704	0.0251081	1122.71	689.186	703.251	739.103	837.619	910.312	898.097	1118.53	1074.24	1054.92	1305.9	882.338	1177.38	1120.56
Aggf1	621.985	-2.89e-05	0.00144272	0.0021152	0.0251827	645.528	727.245	722.684	667.577	800.017	655.787	639.77	594.853	559.867	525.838	423.201	690.467	510.551	544.411
Sell	27.9176	0.519081	0.319564	0.00211832	0.0251971	17.7204	13.2377	18.2189	37.1936	14.2629	23.5504	20.886	37.7824	36.2103	28.0735	29.4461	43.2386	31.9649	39.0609
Wbp1	816.852	0.417279	0.258458	0.00212872	0.0252302	729.067	526.198	597.581	904.09	650.905	648.54	497.966	707.322	949.824	1256.83	1525.72	686.413	957.172	798.307
Tmco1	1533.31	0.257605	0.159753	0.00212868	0.0252302	1388.52	1164.92	1427.15	1677.53	1365.34	1231.86	1114.65	1439.25	1524.55	2081.76	1841.41	1587.67	1954.3	1667.41
Akap11	1626.98	-0.255217	0.160196	0.00212392	0.0252302	1928.99	1747.37	2044.16	1682.29	1859.36	1764.46	1802.79	1673.85	1399.2	1254.67	1114.16	1887.64	1364.73	1254.02
Cic	599.455	-0.46084	0.291126	0.00212601	0.0252302	561.989	979.588	646.165	664.716	894.67	626.802	769.483	576.401	401.099	376.833	275.971	826.938	369.373	422.346
Mthfsd	182.855	0.422212	0.263342	0.00213481	0.0252797	143.029	94.3184	119.03	155.45	103.73	200.178	200.066	194.184	242.33	211.631	305.417	152.686	215.763	222.159
Tbkbp1	314.21	0.353904	0.221818	0.00214038	0.0253231	249.351	275.509	281.786	186.922	180.231	330.611	311.091	322.468	415.026	355.238	366.364	260.783	401.338	462.22
Nt5dc1	481.746	0.325955	0.203974	0.00214243	0.0253247	383.52	290.401	381.383	430.11	373.428	527.166	444.102	524.56	552.439	637.052	493.05	390.499	712.108	604.63
Rnf114	2434.25	2.27e-05	0.00144271	0.00214664	0.0253518	2330.23	2009.64	2158.34	2208.73	2068.11	1914.82	1836.87	2280.12	2485.51	3140.99	3975.22	2088.97	3082.84	2499.08
Akap5	42.9744	-1.59e-05	0.00144271	0.00215319	0.025389	45.5667	52.1233	43.7254	59.1283	57.0514	43.4776	69.2535	42.1757	31.5679	50.7482	23.9677	40.5362	19.5341	22.7855
Iars2	692.244	-0.220737	0.138781	0.00215555	0.025389	760.711	758.684	586.65	791.556	927.086	783.502	768.384	688.87	611.861	550.672	573.856	682.359	589.575	617.65
AU040320	501.646	-0.25635	0.159588	0.00215439	0.025389	537.94	704.079	488.267	524.525	609.413	543.47	544.135	447.238	415.026	427.581	447.854	575.614	364.045	393.864
Pigu	192.496	0.261602	0.164842	0.00215887	0.0254056	132.903	173.744	191.906	185.014	159.485	176.628	152.797	182.761	209.834	234.306	244.471	175.657	245.952	229.483
Slfn2	122.199	0.453874	0.28568	0.00216772	0.0254645	117.714	105.901	80.1633	109.673	89.467	85.1436	76.9483	91.3807	118.844	152.245	258.851	174.306	130.523	119.624
Phf2	492.01	-0.393185	0.252823	0.0021823	0.0256131	454.401	734.691	449.4	509.266	709.253	565.208	693.634	498.2	389.028	298.011	236.938	525.619	391.57	432.925
Plekhm1	383.258	-0.34415	0.219569	0.00218533	0.0256258	450.604	562.601	409.319	408.176	451.225	421.189	435.308	376.945	299.895	246.183	206.122	463.464	300.115	334.459
Tmem62	370.759	0.39641	0.251758	0.00221786	0.0257932	284.792	215.112	297.576	324.252	258.028	351.444	357.26	398.033	409.455	302.33	418.408	325.641	681.919	566.383
Ggh	267.251	0.390244	0.248605	0.00221635	0.0257932	308.841	179.536	250.207	191.69	186.714	222.823	170.386	273.263	339.82	490.206	231.46	262.134	347.175	287.26
Fbxo6	764.759	0.386176	0.245846	0.00222082	0.0257932	629.073	507.168	585.435	578.885	560.141	824.262	647.465	858.451	974.892	770.941	1077.86	456.708	1148.96	1086.38
Zfp617	1171.75	0.369147	0.23428	0.00221169	0.0257932	1203.72	682.568	1050.63	1156.82	853.178	999.078	760.689	1115.02	1405.7	1587.23	1429.16	891.796	1891.26	1377.71
Mpv17l2	249.898	0.286301	0.180955	0.00221446	0.0257932	227.833	222.558	217.413	246.05	164.671	221.011	202.264	253.933	321.25	252.661	374.581	222.949	303.667	267.73
Cmc1	335.059	0.265771	0.167732	0.00222298	0.0257932	326.561	244.07	276.928	359.538	276.181	279.887	274.815	334.77	414.097	443.777	401.973	287.807	416.432	353.989
Zfp46	160.82	-1.75e-05	0.0014427	0.00221959	0.0257932	122.777	262.271	200.408	193.597	229.502	145.831	180.279	120.376	118.844	125.251	114.36	194.574	118.093	125.32
Pwp1	222.801	-0.296824	0.187928	0.0022195	0.0257932	293.652	218.422	300.005	231.745	238.579	260.865	245.135	195.063	178.266	212.711	128.056	204.032	176.695	235.993
Heatr5b	205.804	-0.36759	0.23672	0.0022211	0.0257932	216.442	280.473	212.554	176.431	283.961	260.865	270.418	163.431	154.126	144.686	121.893	263.485	142.066	190.422
B3galt1	1736.29	-0.576763	0.359509	0.00223199	0.0258751	2372	1595.97	2872.52	2349.87	2980.94	1326.07	2028.14	2095.6	1012.96	656.488	664.933	1987.62	1317.67	1047.32
Zkscan3	1399.49	0.341375	0.216365	0.00223433	0.0258795	1093.6	842.247	1055.48	1279.84	1073.6	1379.51	1419.15	1635.19	2144.76	1561.32	1472.3	1024.21	1863.73	1747.97
Vprbp	618.465	-0.280691	0.180757	0.00224428	0.0259721	639.199	934.083	638.877	649.457	780.567	682.054	608.991	543.891	424.31	590.623	442.376	667.496	500.784	555.804
Hinfp	90.0637	-2.1e-05	0.00144271	0.00224901	0.0259918	86.0704	103.419	86.2363	101.09	119.289	98.7303	135.209	99.2886	80.7768	68.0242	64.3704	75.6676	71.9211	70.7978
Tmem131	772.94	-0.497789	0.323453	0.00224991	0.0259918	624.011	1438.77	892.728	939.376	1327.74	791.654	725.513	623.849	506.016	516.12	341.026	1036.38	449.285	608.699
Pgp	916.38	0.481658	0.310695	0.00226099	0.0260759	1183.47	463.319	566.002	647.55	558.845	823.357	649.664	864.602	1129.02	1295.7	1517.5	566.156	1373.6	1190.54
Snhg8	285.885	0.40014	0.257881	0.00226113	0.0260759	305.044	205.184	244.134	292.78	211.35	163.947	181.378	298.745	301.752	515.041	249.264	305.373	429.751	298.653
Timp2	281.503	-0.391916	0.254455	0.00226421	0.0260887	269.603	431.052	377.739	317.576	330.639	237.315	389.139	250.418	204.263	224.588	154.078	317.534	157.161	279.936
Nkiras2	148.506	0.37439	0.240738	0.00227142	0.026149	149.357	105.901	123.889	133.515	127.069	124.998	83.5439	152.887	197.764	158.723	269.123	140.525	176.695	135.086
Pnpo	4609.91	2.05e-05	0.00144271	0.00227825	0.0262048	4744	3373.12	4045.82	4432.71	3945.63	3569.69	2954.82	4240.41	4528.14	5837.13	7989.47	5148.1	5042.47	4687.3
Lrp1	12112.7	-0.473276	0.292561	0.00228138	0.026218	12315.7	17305.8	11297	12602.9	18076.2	14370.2	18178.5	11278.5	6853.96	7836.82	5215.38	16809	8892.47	8545.38
Pom121	480.876	-0.436959	0.285825	0.00228843	0.0262762	717.675	822.39	485.838	478.748	548.472	503.615	538.638	371.673	353.747	307.729	225.297	663.442	317.874	397.119
Txn2	3860.83	0.327644	0.207875	0.00229535	0.0263025	3631.41	3061.21	3499.25	3708.87	3080.78	3117.7	2553.59	3258.95	4126.12	4810.29	6874.63	3818.51	4530.14	3980.14
Rnf146	493.695	-0.229565	0.149183	0.00229667	0.0263025	494.905	580.803	663.169	507.359	591.26	490.028	524.348	463.054	392.742	442.697	388.277	548.59	401.338	423.159
Ehd4	195.685	0.316161	0.204802	0.00230921	0.0264004	215.176	144.787	156.683	131.608	137.442	201.084	168.187	202.092	207.977	177.079	243.786	210.788	254.832	288.074
Aldh2	23176	-0.369104	0.213774	0.00231121	0.0264004	22211.2	35703.7	25296.4	26814.7	31431.4	24720.6	24054	21268	20119	19548.9	18572.9	27448.4	13449.2	13825.9
Gpbp1l1	1006.12	-2.67e-05	0.00144271	0.00231369	0.026406	1065.75	1148.37	972.891	1266.49	1388.68	999.078	1071.78	926.987	737.204	970.695	825.174	1095.83	767.158	849.574
Arf3	1518.83	-0.255264	0.166961	0.00232036	0.0264593	1631.54	1850.79	1586.26	1591.69	1802.31	1799.79	1733.54	1567.53	1249.72	996.609	1082.66	1680.9	1237.75	1452.58
Mettl10	108.589	0.453115	0.29658	0.00234193	0.0266359	89.8676	47.1592	92.3093	100.137	67.4244	101.448	91.2387	139.707	149.483	170.6	102.034	72.9651	181.135	114.741
Timm50	298.162	0.286196	0.186775	0.00234783	0.0266359	296.183	251.516	272.069	259.401	234.689	253.619	223.15	297.866	350.033	315.287	474.561	245.92	342.735	357.244
Gripap1	242.047	-1.99e-05	0.00144271	0.00234533	0.0266359	237.959	292.884	240.49	272.753	285.257	263.583	378.146	221.422	215.405	181.398	134.904	271.593	173.143	219.717
Col18a1	14391.3	-2.44e-05	0.00144271	0.00234732	0.0266359	14261.1	20750.9	14105.1	15628.9	19203	15755.2	14652.1	14041.9	12673.6	10475.7	10321.2	15783.4	11740.9	12085.3
Pcnxl3	690.532	-0.311949	0.197051	0.00234516	0.0266359	780.962	926.637	736.045	733.381	892.077	735.496	767.285	663.389	520.871	536.636	414.299	866.123	522.982	571.265
Bche	7283.19	0.356417	0.224833	0.00235295	0.0266702	6850.19	6330.92	7268.14	5319.64	5408.22	6228.16	4661.97	6441.46	8294.01	12674.1	10214.4	6042.6	8842.74	7388.2
Ppp2r3c	212.334	0.409486	0.268804	0.00235795	0.0266811	217.708	95.9731	179.76	191.69	164.671	187.497	147.301	209.121	293.396	300.17	226.666	148.633	318.761	291.329
Tspan9	1025.82	0.236049	0.153038	0.00235628	0.0266811	1039.17	918.364	849.002	766.76	1020.44	913.029	827.744	1105.35	1052.88	985.812	1496.96	1186.36	1140.08	1059.53
Cysltr1	32.5635	0.58272	0.380637	0.00236483	0.0267144	39.238	10.7556	20.6481	23.842	16.8561	31.7024	20.886	45.6903	47.3519	44.2697	40.4027	16.2145	53.2749	44.7572
Hmgn1	1151.32	-0.184439	0.122074	0.00236493	0.0267144	1146.76	1288.19	1433.22	1216.9	1255.13	1217.37	1252.06	1091.3	1018.53	927.505	960.078	1274.19	978.482	1058.71
Hbs1l	822.979	-0.306544	0.201562	0.00237401	0.0267942	1354.34	945.666	889.084	1009	894.67	780.785	772.781	644.058	566.366	755.825	573.856	898.552	687.246	749.48
Lrrc29	85.4252	0.462916	0.303551	0.00238054	0.0268449	64.5528	54.6054	47.3692	58.1746	44.0852	78.8031	113.224	129.163	121.629	66.9445	106.828	75.6676	123.42	111.486
Trim28	622.048	-2.86e-05	0.00144271	0.00238774	0.0269032	703.752	862.931	663.169	609.402	713.143	582.418	722.215	608.033	472.591	527.998	605.356	605.34	483.026	549.294
Slc25a26	138.106	0.362555	0.238581	0.00239454	0.026934	121.511	83.5628	110.528	126.84	94.6535	135.867	119.82	144.979	162.482	184.637	221.188	97.2869	182.023	148.106
Glo1	4149.84	-0.336922	0.22454	0.00239331	0.026934	4466.8	4639.8	3405.73	6258.06	6350.86	4730	4134.32	3700.04	3182.79	4267.17	2491.96	4256.3	3002.04	3211.94
Dctn5	352.903	-2.62e-05	0.00144271	0.0023971	0.0269399	365.799	367.345	371.666	392.917	444.742	435.682	401.231	252.176	264.614	269.937	284.189	375.635	372.924	341.783
Rnf8	203.421	-0.190146	0.126015	0.00240575	0.0270142	220.239	242.415	233.202	205.042	211.35	230.975	216.555	183.64	167.124	184.637	182.155	194.574	175.807	200.187
Bok	427.834	0.447203	0.296833	0.0024098	0.0270317	383.52	234.969	342.516	446.323	299.52	313.401	307.793	410.334	450.307	447.016	626.585	263.485	808.003	655.897
Mlxipl	4508.38	-0.339668	0.223172	0.0024114	0.0270317	4016.2	6671.79	4381.05	4292.52	5841.29	4450.11	7269.42	4404.72	3697.16	3944.33	3338.36	4667.07	3062.42	3080.93
Mtf1	553.227	-0.264042	0.176241	0.00242262	0.0271116	688.563	613.897	614.585	626.569	810.39	580.607	455.094	442.845	445.665	511.801	488.941	589.126	407.553	469.544
Epc2	274.072	-0.346803	0.232647	0.00242095	0.0271116	273.4	383.893	346.16	303.271	378.614	274.452	292.404	271.506	193.122	195.435	145.176	317.534	202.445	259.592
Aebp2	824.612	-2.88e-05	0.00144271	0.00242474	0.0271124	987.278	1008.55	1026.33	890.739	905.043	818.828	790.369	783.765	696.352	719.113	626.585	939.088	663.272	689.262
Mtr	76.9959	-1.84e-05	0.0014427	0.00244096	0.0272567	83.5389	98.4552	87.4509	65.804	105.026	95.1072	96.735	62.3849	80.7768	71.2635	43.8267	78.37	50.6111	58.5913
Nmt2	170.368	-0.234672	0.156805	0.00244176	0.0272567	192.393	197.738	171.258	167.848	202.273	210.142	192.371	162.552	183.837	153.324	141.752	144.579	124.308	140.782
Mettl18	120.45	0.344847	0.230113	0.00244435	0.0272626	111.385	79.426	117.816	98.2292	85.5771	98.7303	106.628	114.226	144.841	193.275	125.317	97.2869	178.471	135.086
Zfp507	529.156	-3.17e-05	0.00144272	0.00244888	0.0272902	573.381	645.337	561.143	567.441	634.049	548.904	554.028	476.234	428.953	431.9	454.017	618.853	468.819	445.131
Ncoa1	480.203	-1.56e-05	0.0014427	0.00245898	0.0273797	549.332	735.518	468.834	576.977	619.786	536.223	563.921	481.506	363.96	304.489	214.34	624.257	293.9	389.795
Chadl	24.8337	0.710574	0.470858	0.0024637	0.0274092	15.1889	10.7556	17.0043	14.3052	19.4494	21.7388	16.4889	15.8159	37.1388	18.3557	65.0552	13.5121	37.2924	45.571
Zfp592	860.312	-2.1e-05	0.00144271	0.00247301	0.0274436	863.236	1164.09	909.732	890.739	1169.55	951.072	1004.73	864.602	710.279	564.709	489.626	933.684	712.108	816.209
Efr3a	1048.21	-0.203991	0.13762	0.00247294	0.0274436	963.229	1237.72	1068.84	1190.19	1243.46	1180.23	1214.68	1077.24	847.692	830.328	823.805	1029.62	918.992	1048.95
Mecp2	679.505	-0.272532	0.18461	0.00247273	0.0274436	687.298	914.227	810.135	737.196	857.068	663.033	743.101	616.82	570.08	608.979	463.604	813.426	481.25	546.852
Hnrnph1	1359.8	-0.232095	0.156623	0.0024815	0.0274714	1265.74	1621.62	1561.97	1463.9	1441.85	1368.64	1920.41	1501.63	1233.01	1208.24	1098.41	1043.13	1140.97	1167.76
Peo1	638.162	-0.247279	0.165135	0.00248175	0.0274714	546.8	878.651	677.744	719.076	796.127	696.547	706.825	606.276	517.157	536.636	506.061	699.925	486.577	559.873
Cyp2c68	2537.06	-0.281945	0.191072	0.00247778	0.0274714	2928.93	2599.55	2359.96	3332.16	3386.78	2828.76	2869.07	2166.78	2157.76	2727.45	1520.92	2455.14	2421.34	1764.25
Ubiad1	452.131	0.258416	0.173133	0.00249	0.0275217	460.73	320.186	412.963	385.287	359.165	457.42	358.359	477.113	507.872	430.82	621.106	420.225	522.094	596.492
Onecut2	5604.03	-1.69e-05	0.0014427	0.00249873	0.0275217	6818.55	6397.11	5674.59	6708.2	6092.83	6999.89	8012.52	5719.2	4096.4	3791	2162.57	5916.93	4816.94	5249.62
Sympk	779.124	-0.269298	0.183149	0.00249568	0.0275217	737.927	988.689	884.226	930.793	964.688	850.53	842.035	711.715	617.432	554.991	583.443	947.196	557.611	736.46
Rnf44	1263.15	-0.307247	0.210595	0.00250084	0.0275217	1499.9	1633.2	1398	1528.75	1689.5	1216.47	1259.75	1134.35	980.463	991.21	797.783	1621.45	874.596	1058.71
R3hdm2	1268.6	-0.333395	0.225226	0.00249783	0.0275217	1223.97	1772.19	1322.69	1430.52	1788.04	1452.88	1385.07	1139.62	1122.52	911.309	667.672	1499.84	885.251	1158.81
Col5a1	116.489	-0.381508	0.260695	0.00249934	0.0275217	140.497	134.859	109.314	140.191	119.289	124.998	202.264	117.74	90.0615	88.5395	52.0442	113.501	104.774	92.7696
Setd5	925.023	-0.305362	0.207116	0.0025055	0.0275501	863.236	1250.96	1074.92	915.534	1153.99	1092.37	1125.64	905.899	848.621	585.224	521.127	970.166	794.684	847.946
Stoml1	123.241	0.440898	0.298289	0.00252348	0.0276637	64.5528	77.7713	86.2363	90.5997	93.3569	109.6	150.599	132.678	185.694	119.852	205.438	82.4236	168.704	157.871
Prrc2b	1320.91	-2.09e-05	0.00144274	0.00251927	0.0276637	1522.69	2136.23	1283.83	1428.61	1981.24	1417.55	1602.72	1238.91	895.972	778.5	506.746	1805.21	857.726	1036.74
Msh2	105.377	-0.305615	0.20896	0.00252171	0.0276637	111.385	135.686	106.884	102.044	120.586	134.962	138.507	113.347	79.8483	110.134	69.8488	95.9357	76.3607	79.7493
Rab11fip1	254.163	-0.321542	0.220305	0.00252419	0.0276637	253.148	325.15	274.499	276.568	400.657	282.604	255.029	236.36	186.622	235.385	171.883	297.265	158.049	205.07
Ssr4	1170.94	0.448932	0.306886	0.00252999	0.0277043	1502.44	619.689	931.595	1082.43	714.44	793.466	699.131	1003.43	1294.29	2011.57	1585.98	935.035	1876.16	1343.53
Ebna1bp2	224.807	-0.213577	0.145353	0.00253877	0.0277712	262.008	222.558	275.713	258.448	224.316	260.865	241.838	166.945	194.05	185.717	212.97	218.895	192.678	230.296
Gprasp1	145.525	-0.328712	0.225023	0.00254029	0.0277712	148.092	154.715	177.331	161.172	162.078	185.685	198.966	130.042	176.409	98.2572	86.9686	132.418	95.0069	130.203
Brca1	79.1657	0.318752	0.216503	0.00255062	0.0278611	41.7695	72.8072	81.3779	54.3598	70.0177	63.4048	80.2461	108.075	88.2045	93.9382	80.1207	89.1796	98.5586	86.2594
Zswim8	793.36	-2.02e-05	0.0014427	0.00255468	0.0278825	984.747	1077.22	808.921	851.638	925.789	791.654	995.931	799.581	720.492	569.028	450.593	935.035	557.611	638.808
Ndufa4l2	26.9118	0.506095	0.341543	0.00255919	0.0278923	18.9861	16.5471	23.0773	14.3052	20.746	21.7388	26.3823	33.3891	38.0672	23.7545	25.3373	24.3217	36.4045	53.7087
Rarb	89.9527	0.404424	0.276764	0.00257113	0.0278923	64.5528	53.7781	77.7341	62.943	58.3481	91.4841	92.338	130.92	130.914	122.012	73.9575	64.8579	120.756	114.741
Gjb1	20532.5	0.292485	0.200535	0.00256408	0.0278923	21770.8	13643.9	16400.7	18621.6	18195.5	19070.4	14586.1	19822.6	23362.1	26570.5	29401.5	17218.4	27531.6	21258.9
Arnt	775.864	-1.58e-05	0.0014427	0.00256072	0.0278923	768.305	1210.42	1016.62	991.829	1024.33	730.967	783.774	682.719	576.579	542.034	464.289	1091.77	451.949	526.508
Fryl	348.901	-1.7e-05	0.00144271	0.00257411	0.0278923	367.065	569.22	329.155	389.102	513.463	364.125	430.911	304.016	300.824	236.465	139.698	431.035	215.763	293.77
Srek1	620.671	-2e-05	0.0014427	0.0025674	0.0278923	605.024	657.747	733.616	726.705	610.71	730.061	978.343	670.418	571.937	438.378	338.972	551.292	511.439	564.755
Rhou	2740.24	-0.214433	0.165564	0.00257319	0.0278923	4189.6	2645.88	2669.68	2959.27	2892.77	3095.97	2959.21	2317.91	2139.19	2494.22	2611.11	2415.96	2286.38	2686.25
Cpeb4	567.772	-0.504366	0.352694	0.00257454	0.0278923	572.115	872.859	709.324	389.102	809.093	850.53	783.774	554.435	501.373	239.704	234.199	714.788	338.296	379.216
Nhsl1	314.904	-0.517506	0.362388	0.00257323	0.0278923	378.457	433.534	383.812	455.86	446.038	324.27	356.161	240.753	163.411	171.68	97.2405	482.381	202.445	272.612
Dennd1a	398.298	-2.59e-05	0.00144271	0.00258336	0.0279561	427.821	516.269	321.868	413.898	496.607	507.238	451.797	333.891	351.89	314.207	311.58	375.635	340.071	413.394
Krr1	374.62	-2.59e-05	0.00144271	0.00258466	0.0279561	378.457	393.821	487.053	469.211	495.31	353.255	371.551	349.707	268.328	350.919	299.939	394.552	315.21	317.37
Zdhhc9	1929.2	-0.290851	0.202514	0.00259773	0.0280746	1878.36	2747.64	1987.08	2233.52	2673.64	1968.27	2028.14	1665.06	1459.55	1569.96	1503.8	2395.69	1319.44	1578.71
Alms1	68.7574	-1.92e-05	0.0014427	0.00260747	0.0281563	84.8047	107.556	77.7341	62.943	66.1278	86.9551	75.8491	56.2343	49.2089	46.4292	55.4681	59.4531	63.042	70.7978
Gtf2f1	150.077	-0.329086	0.228711	0.00260955	0.0281563	167.078	196.91	162.756	187.875	202.273	156.7	150.599	144.1	102.132	99.337	98.61	193.223	110.101	129.389
Bbc3	291.003	0.4913	0.342368	0.00261409	0.0281823	82.2732	167.953	219.842	222.208	341.012	247.279	251.731	354.1	451.236	377.912	478.67	209.437	329.416	340.969
Zmat3	200.946	-0.257703	0.179683	0.0026333	0.0283433	198.721	263.099	241.705	203.134	204.867	224.634	252.83	203.849	168.981	193.275	131.48	202.681	166.928	157.057
Mybbp1a	531.496	-1.92e-05	0.0014427	0.00263834	0.0283574	555.66	669.33	603.654	633.245	674.244	535.318	665.053	511.38	397.385	357.397	284.189	648.579	396.898	508.605
Zfml	1478.16	0.299317	0.206572	0.00264902	0.0284431	1259.41	1058.19	1644.56	1251.23	1261.61	1220.09	1075.08	1476.15	1568.18	2364.65	1865.37	1206.63	1822	1621.03
Zfp820	203.654	0.559056	0.393444	0.00266323	0.0285494	159.483	76.944	126.318	103.951	129.662	194.743	234.143	322.468	372.316	244.023	147.23	118.906	361.381	259.592
Klrd1	9.3199	0.832478	0.551061	0.00266676	0.0285641	3.79722	4.13677	3.64379	14.3052	5.18649	5.4347	2.19852	10.5439	16.7124	15.1165	15.7502	9.45845	16.8704	7.32391
Tln2	170.153	-2.04e-05	0.0014427	0.00267558	0.0286354	158.218	180.363	190.692	209.81	176.341	226.446	233.044	128.284	162.482	112.294	110.936	193.223	133.187	166.822
Psmd8	2650.6	0.316533	0.221045	0.00268257	0.0286871	2897.28	1455.32	2253.07	2357.5	2035.7	2547.97	2005.05	2792.38	3404.7	2953.12	3464.36	2125.45	3737.23	3079.3
Egfl7	405.841	0.387442	0.273798	0.00269362	0.0287443	422.758	261.444	348.589	323.298	239.875	291.662	392.436	433.18	473.519	438.378	758.749	283.753	557.611	456.524
Bnip3l	4243.09	0.307808	0.212946	0.0026904	0.0287443	3989.62	3030.6	4349.47	4456.55	3249.34	3284.37	2685.5	4163.97	4492.86	6257.15	4753.83	3691.5	5949.92	5048.62
Tmem47	349.713	0.303085	0.214693	0.00269481	0.0287443	367.065	199.392	357.091	334.742	320.266	221.011	269.319	379.581	452.164	450.256	389.647	339.153	449.285	367.009
Stau1	1204.99	-0.252885	0.177308	0.00269661	0.0287443	1075.88	1706.01	1237.67	1259.81	1619.48	1354.15	1276.24	1193.22	1015.74	951.26	956.654	1289.05	901.234	1033.49
Snx10	2038.19	1.54e-05	0.0014427	0.00270502	0.0287663	1335.36	1169.05	2369.68	2164.86	1749.15	1345.99	1208.09	2478.7	2375.02	2921.8	2958.3	2910.5	2115.9	1432.23
Usp9x	2802.34	-2.31e-05	0.00144271	0.00270477	0.0287663	3111.19	3248.19	3128.8	3235.84	3696.67	3268.06	2640.43	2653.55	2211.61	2554.69	1603.1	3140.2	2545.65	2194.73
Setx	724.027	-0.321381	0.229728	0.00270519	0.0287663	712.612	833.146	763.981	755.316	1020.44	873.175	948.663	717.865	625.788	563.629	340.342	791.807	573.593	616.023
Hirip3	67.5395	-1.55e-05	0.0014427	0.00270832	0.0287764	72.1473	111.693	81.3779	87.7387	76.5008	61.5932	74.7498	49.205	48.2804	51.828	35.6092	89.1796	47.0595	58.5913
Nudt14	252.482	1.27e-05	0.0014427	0.00271771	0.0288531	293.652	142.305	191.906	211.717	159.485	212.859	130.812	181.883	323.107	409.225	468.398	178.359	355.166	275.867
Lonrf1	152.877	-6.81e-06	0.00144269	0.00272282	0.0288841	258.211	402.922	276.928	252.726	141.332	70.6511	92.338	50.9623	69.6352	124.171	99.9796	218.895	31.077	50.4536
Mdfi	25.6047	0.512961	0.355693	0.00272698	0.0289051	16.4546	16.5471	30.3649	22.8884	10.373	16.3041	20.886	30.7531	33.4249	29.1532	49.9898	21.6193	32.8529	26.8543
Bbs12	14.8827	0.740626	0.514486	0.00274206	0.0289969	11.3917	3.30942	13.3606	6.67577	3.88987	18.1157	9.89336	20.2092	18.5694	24.8342	19.859	6.75603	22.1979	29.2957
Cd84	151.59	0.362857	0.25807	0.00274441	0.0289969	162.015	124.931	115.387	99.1829	75.2042	127.715	159.393	172.217	205.192	169.521	145.861	129.716	230.858	205.07
Dynll2	3191.85	0.000707773	0.00154927	0.00273801	0.0289969	2878.3	5693.03	3970.51	4120.86	4232.18	2944.7	3008.68	2563.05	2091.84	2374.37	1850.99	4136.04	2092.82	2728.56
Frs2	603.489	-2.16e-05	0.00144271	0.00274224	0.0289969	721.473	747.929	671.671	593.19	742.965	671.185	704.627	622.97	559.867	380.072	362.94	679.657	457.276	533.018
Csf1r	557.541	0.363528	0.257746	0.00274723	0.0290036	507.562	729.727	454.259	280.382	309.893	421.189	470.484	631.757	696.352	614.378	725.195	770.188	579.808	614.395
S100pbp	119.459	-0.309142	0.22344	0.00275805	0.0290947	141.763	160.507	128.747	94.4145	169.858	126.81	147.301	94.8953	108.631	85.3002	106.143	132.418	95.8948	79.7493
Cpped1	2299.41	0.254914	0.181735	0.00276058	0.0290981	2058.1	2003.03	2008.94	1804.37	2178.33	2231.85	1690.66	2406.65	2861.54	2666.98	3626.66	2286.24	2241.99	2126.38
Ugt2b36	21541.1	0.615847	0.377043	0.002774	0.0291728	26865.4	10961.6	15471.5	19183.3	12784.7	13229	9013.95	15272.9	23931.3	49839.1	41357.3	16813.1	28130	18722.4
Itgb3bp	21.9073	0.474215	0.333202	0.00277708	0.0291728	12.6574	14.065	24.2919	12.3979	14.2629	16.3041	23.0845	24.6025	35.2818	26.9937	26.0221	21.6193	26.6374	28.4819
Nudcd2	881.211	0.351031	0.249454	0.00277062	0.0291728	882.222	464.973	867.221	680.929	606.82	870.457	687.039	896.234	1171.73	1103.5	1100.46	629.662	1280.37	1095.33
Fam207a	993.05	0.310907	0.221057	0.00277868	0.0291728	1041.71	687.532	872.08	778.204	779.271	908.5	774.98	901.505	1180.08	1126.18	1593.51	798.563	1400.24	1060.34
Tbpl1	174.256	-0.311256	0.226042	0.00277817	0.0291728	179.735	255.653	205.267	217.439	216.536	146.737	193.47	160.795	139.27	123.091	147.915	205.383	108.326	139.968
Syap1	2140.74	0.222622	0.154037	0.00278449	0.0292107	2080.88	1625.75	1818.25	2043.74	2012.36	2112.29	1591.73	2315.27	2578.36	2854.86	2520.03	1918.71	2353.86	2144.28
Scamp1	2087.17	-2.91e-05	0.00144268	0.00279647	0.0292899	2011.26	2420.84	2217.85	2507.23	2415.61	2419.35	2055.62	2154.48	1649.89	1872.29	1562.01	1983.57	1992.48	1957.93
Zfp780b	194.12	-0.390738	0.287304	0.00279427	0.0292899	149.357	227.523	240.49	248.911	311.19	217.388	236.341	151.13	155.983	171.68	89.023	243.217	150.946	124.507
Mfng	29.9311	0.527627	0.374932	0.00280483	0.0293543	22.7833	27.3027	30.3649	19.0736	12.9662	17.2099	24.1838	46.569	37.1388	32.3925	60.2617	31.0777	38.1803	19.5304
Ccnk	366.355	-2.07e-05	0.0014427	0.00280917	0.0293765	378.457	479.038	405.675	468.258	497.903	327.893	397.933	325.983	355.604	299.091	236.253	402.66	224.642	329.576
Rom1	135.983	0.457497	0.334084	0.00282125	0.0294795	177.204	64.5337	83.8071	111.581	84.2805	112.317	95.6358	113.347	189.408	183.557	171.198	98.6381	243.289	174.96
Anp32a	984.859	-0.297884	0.219312	0.00283916	0.0296432	732.864	1251.79	1326.34	1110.09	1397.76	1100.53	1046.5	774.1	947.967	808.733	574.54	867.475	911.889	937.461
Clec11a	84.9341	0.398716	0.29044	0.00284303	0.0296602	84.8047	52.9507	75.3049	64.8503	55.7548	76.0858	63.7572	79.0794	146.698	122.012	108.882	52.6971	110.989	95.2109
Rps14	436.356	0.493411	0.368304	0.00284704	0.0296787	461.996	265.581	387.456	452.045	204.867	241.844	261.624	462.175	574.722	1051.68	487.572	325.641	526.534	405.257
Epas1	6884.39	-0.464396	0.332476	0.00285351	0.0297227	5228.78	10689.4	7847.5	6800.7	10870.9	8313.27	9828.5	7332.42	4694.34	4667.76	2940.5	8866.62	3755.88	4544.9
Csrp1	295.191	0.398311	0.291558	0.00286429	0.0297925	329.093	250.688	268.426	204.088	203.57	179.345	207.76	282.05	378.815	359.557	606.041	264.836	344.511	253.896
Tnpo2	566.55	-0.197024	0.144483	0.00286471	0.0297925	563.255	673.467	534.422	596.051	667.761	650.352	689.237	579.916	495.802	459.973	437.582	498.595	503.448	581.844
Wdr96	29.6383	0.574112	0.419411	0.00288141	0.029849	13.9232	25.648	25.5065	33.3789	22.0426	13.5867	12.0919	36.0251	23.2117	66.9445	33.5548	28.3753	49.7232	30.9232
Hist1h4h	89.0697	0.570249	0.422986	0.00287575	0.029849	110.12	38.0583	63.159	88.6924	44.0852	57.0643	41.7719	75.5648	67.7782	145.766	182.839	63.5067	136.739	131.83
Mysm1	590.117	-0.146169	0.105562	0.0028811	0.029849	626.542	584.94	659.525	626.569	599.04	636.765	710.123	565.857	514.372	554.991	532.083	583.721	558.498	508.605
Nufip2	2124.24	-0.231095	0.171348	0.00287909	0.029849	1927.72	2575.55	2692.76	2120.99	2442.84	2263.55	2649.22	2168.53	1862.51	2216.73	1480.52	1978.17	1708.35	1651.95
Proser1	230.329	-0.386972	0.286812	0.0028753	0.029849	211.379	349.144	263.567	217.439	259.325	253.619	380.345	239.874	221.904	159.803	101.349	224.3	155.385	187.167
Cops7b	278.191	0.267737	0.196232	0.00289116	0.0298797	244.288	188.637	248.992	263.216	241.172	257.242	235.242	266.234	317.536	301.25	414.984	232.408	320.537	362.941
Tnpo3	832.89	-1.71e-05	0.00144266	0.00288916	0.0298797	745.522	1111.14	982.608	1009	1050.26	911.217	800.263	725.773	588.649	679.163	629.324	975.571	694.349	757.618
Ergic1	1081.31	-2.37e-05	0.00144271	0.00288905	0.0298797	1130.31	1274.13	944.955	1275.07	1449.63	1283.49	1219.08	1082.51	865.333	751.506	866.262	1195.82	781.365	1018.84
Rpl19	232.783	-2.18e-05	0.0014427	0.00289858	0.0298865	277.197	299.502	261.138	340.464	212.646	218.294	252.83	199.456	160.625	250.502	180.785	232.408	199.781	173.333
Ptpn2	304.282	-0.247059	0.184102	0.00289771	0.0298865	287.323	333.424	349.804	380.519	378.614	292.568	383.642	298.745	219.119	283.974	200.644	266.188	305.443	279.936
Bms1	307.646	-1.64e-05	0.0014427	0.00290952	0.029976	311.372	399.612	340.087	329.974	444.742	360.502	373.749	335.648	220.047	207.312	132.85	345.909	222.867	282.378
Mup8	52104.4	0.915115	0.643902	0.00292721	0.0301325	32352.4	12669.3	36576.3	63783.2	26898.5	18957.1	14457.5	35225.5	29442.7	117268	100929	27430.8	126049	87422.3
Arf2	301.416	0.296966	0.221601	0.00293802	0.0301325	327.827	191.119	269.64	258.448	188.01	294.379	253.929	370.795	329.606	308.808	393.071	282.402	446.621	305.163
Hyal2	2552.09	0.218438	0.159208	0.00293425	0.0301325	2191	2176.77	2553.08	2182.98	2134.24	2615.9	1981.97	2487.49	2757.55	2652.95	3409.58	2284.89	3077.51	3223.34
Bend3	277.319	-2.61e-05	0.00144271	0.00293742	0.0301325	408.834	307.776	261.138	280.382	309.893	306.155	301.198	250.418	253.472	224.588	198.59	276.997	245.065	257.965
Whsc1	545.351	-0.188095	0.140737	0.00293837	0.0301325	694.892	550.191	553.856	606.541	674.244	556.151	559.524	454.267	455.878	488.047	436.212	568.858	520.318	515.929
Ep400	818.903	-0.340327	0.257491	0.00293718	0.0301325	899.942	1181.46	808.921	950.82	1061.93	969.188	881.608	782.008	576.579	618.697	393.755	1037.73	603.782	698.213
Prkci	397.084	-0.178367	0.133565	0.00294259	0.0301524	402.506	498.895	408.104	434.879	400.657	457.42	435.308	376.067	326.821	344.44	318.428	374.284	401.338	380.03
Ncl	2360.59	-0.304952	0.225138	0.00294737	0.030178	2366.94	3169.6	2990.33	2786.66	3034.1	2449.24	2348.02	2109.66	1748.31	1826.94	1610.63	3156.42	1620.44	1830.98
Lor	31.9499	-9.55e-06	0.0014427	0.0029563	0.0302322	46.8324	84.3902	43.7254	28.6104	32.4156	35.3255	21.9852	23.7238	11.1416	21.595	23.9677	33.7802	28.4133	11.3928
Scmh1	120.049	-0.308792	0.232284	0.00295723	0.0302322	120.245	135.686	122.674	120.164	180.231	140.396	158.294	117.74	122.558	73.423	76.0119	93.2332	101.222	118.81
Prdm4	232.123	-0.225806	0.162469	0.00295957	0.0302329	283.526	277.991	258.709	287.058	280.071	192.932	234.143	217.908	176.409	201.913	206.122	225.651	209.548	197.746
Maml1	660.447	-1.98e-05	0.0014427	0.00297645	0.0303819	625.276	886.097	686.247	673.299	980.247	804.335	696.932	729.288	524.585	463.213	406.082	701.276	488.353	581.03
Lrrc25	50.29	0.408218	0.305395	0.00298115	0.0303885	44.301	48.8139	37.6525	24.7957	28.5257	48.9123	42.8712	57.9916	68.7067	35.6317	63.6857	85.126	56.8266	60.2188
Foxj3	414.585	-0.269328	0.204842	0.0029817	0.0303885	425.289	530.334	494.34	478.748	496.607	451.986	433.109	368.159	341.677	344.44	243.101	512.107	320.537	363.754
Lcor	191.25	-1.75e-05	0.0014427	0.00298681	0.0304172	280.995	231.659	201.623	152.589	268.401	215.576	228.646	201.213	152.269	129.57	159.557	217.544	110.101	127.762
Mettl9	1884.95	0.359685	0.268002	0.00299523	0.0304388	2182.14	1232.76	1627.56	1632.7	1343.3	1585.12	1123.45	1658.91	2121.55	2971.47	2876.81	1480.92	2488.83	2063.72
Zfp746	842.625	0.34482	0.254319	0.00299989	0.0304388	602.493	593.213	658.311	526.432	604.227	936.579	923.38	1058.79	1331.42	713.715	1040.88	722.895	1085.92	998.494
Tmem165	322.626	0.297684	0.224	0.00299848	0.0304388	350.61	205.184	291.503	277.521	220.426	321.553	240.738	296.109	371.388	373.593	471.822	297.265	437.742	361.313
Ubxn8	593.044	0.181834	0.144447	0.00300043	0.0304388	536.674	478.211	494.34	562.672	527.726	628.613	515.554	663.389	647.143	591.703	749.162	632.365	563.826	711.233
Trim56	307.011	-1.42e-05	0.0014427	0.00299356	0.0304388	305.044	394.648	303.649	317.576	398.063	456.515	437.506	279.414	273.898	172.76	115.73	374.284	198.893	270.171
Pin1-ps1	265.112	0.392788	0.298191	0.00301757	0.0305658	318.967	139.823	207.696	227.93	186.714	230.975	164.889	246.025	308.252	271.017	479.354	220.247	380.915	328.762
Sdsl	353.9	0.350283	0.267415	0.00303374	0.0305776	336.687	319.359	319.439	327.113	237.282	249.996	231.944	434.058	432.667	250.502	434.843	336.45	645.514	398.746
Uqcr10	1647.41	2.04e-05	0.0014427	0.00303017	0.0305776	1520.16	1318.8	1555.9	1787.2	1048.97	1290.74	1242.17	1708.12	2054.7	2461.83	1911.25	1445.79	2221.56	1496.52
Pik3r4	306.186	-1.82e-05	0.0014427	0.00302928	0.0305776	286.058	348.316	292.718	348.094	483.641	371.371	378.146	307.531	234.903	204.073	167.089	333.748	237.961	292.957
Lamb1	145.777	-2.09e-05	0.0014427	0.00303167	0.0305776	169.609	180.363	207.696	166.894	158.188	131.339	157.194	121.255	108.631	146.846	97.2405	144.579	150.946	100.093
Smc1a	485.921	-0.350412	0.271636	0.0030271	0.0305776	408.834	644.509	559.929	544.552	726.109	599.628	545.234	438.451	367.674	373.593	247.895	622.906	313.434	410.139
Safb	702.647	-0.396087	0.308076	0.0030349	0.0305776	632.871	1092.94	755.479	755.316	847.992	755.423	1104.76	696.778	659.213	414.624	287.613	793.158	488.353	552.549
Abtb2	375.921	-9.23e-06	0.0014427	0.00303897	0.0305954	241.757	1005.24	799.204	563.626	395.47	248.184	218.753	267.991	207.977	141.447	265.014	363.475	247.728	297.025
Tbc1d20	715.481	0.26867	0.201575	0.00304858	0.0306222	793.62	668.503	545.353	570.302	561.438	640.388	525.447	780.25	915.47	671.604	1101.15	664.794	824.873	753.549
Wdr18	960.176	0.197186	0.147669	0.00304632	0.0306222	782.228	817.426	883.011	912.673	788.347	1028.06	812.354	971.798	1147.59	1144.53	1255.22	920.172	993.577	985.473
Mrps10	324.68	-2.59e-05	0.00144271	0.00304601	0.0306222	349.345	288.747	372.881	395.778	405.843	412.131	335.275	277.657	304.538	262.379	258.167	224.3	352.502	305.977
Adtrp	4016.05	0.351712	0.25037	0.00305456	0.030659	3539.01	2220.62	3987.52	4159.01	3066.51	3749.94	2363.41	3587.57	4637.7	4993.84	4349.8	3602.32	6248.26	5719.16
Ccl6	349.439	0.421454	0.324822	0.00306892	0.0307333	415.163	301.157	332.799	244.142	151.705	230.069	231.944	411.213	412.24	377.912	660.139	283.753	507.887	332.017
Mlx	988.842	0.234999	0.179911	0.003067	0.0307333	1036.64	660.229	901.23	905.997	823.356	903.065	833.24	1003.43	1137.37	1156.41	1368.9	906.66	1231.54	975.708
Zzz3	741.732	-0.200559	0.153229	0.00306582	0.0307333	939.18	788.469	824.71	753.408	847.992	791.654	796.965	687.991	648.071	723.432	482.778	721.544	657.057	720.999
Egr2	10.1627	-4.18e-06	0.0014427	0.0030816	0.0308136	2.53148	11.583	12.146	2.86104	15.5595	57.0643	10.9926	1.75732	4.64234	4.319	2.05438	13.5121	0	3.25507
Ptch1	291.074	-1.49e-05	0.0014427	0.00308058	0.0308136	397.443	345.007	318.224	389.102	483.641	259.054	261.624	260.083	198.692	215.95	168.459	397.255	171.368	209.138
Ces2g	687.737	-2.42e-05	0.0014427	0.00308692	0.0308252	765.774	1003.58	800.419	663.762	775.381	730.061	693.634	593.974	635.073	583.065	695.749	714.788	475.034	498.026
Uroc1	5296.64	-0.232058	0.181379	0.00308831	0.0308252	5284.47	7246.8	5141.38	5712.55	6927.86	5703.71	5654.6	4734.22	5239.35	4428.05	4692.19	5735.87	3791.4	3860.52
Gabpb2	916.257	-0.273857	0.212858	0.00309592	0.0308404	899.942	1104.52	948.599	853.545	1181.22	1104.15	1253.16	965.648	807.768	725.592	521.811	944.493	753.84	763.315
Sec31a	1356.25	-0.33219	0.261695	0.00309569	0.0308404	1601.16	1777.99	1385.85	1390.47	1759.52	1551.61	1703.86	1358.41	1015.74	842.205	792.304	1802.51	876.372	1129.51
Ccdc142	162.929	0.42945	0.334247	0.00310849	0.0308889	99.9936	119.139	100.811	90.5997	115.399	158.512	198.966	183.64	237.688	248.342	268.438	98.6381	189.126	171.705
Clec1a	69.8571	0.403356	0.313749	0.00311012	0.0308889	46.8324	50.4686	97.1677	54.3598	46.6784	42.5718	48.3675	86.9874	117.916	70.1837	89.023	62.1555	98.5586	66.729
Dhx9	593.494	-1.37e-05	0.0014427	0.0031067	0.0308889	588.57	865.413	646.165	632.291	890.78	706.511	745.3	625.606	452.164	341.201	234.199	776.944	348.063	455.71
Hnrnph2	1423.58	-0.345255	0.265682	0.0031034	0.0308889	1478.39	1576.11	1696.79	1947.42	1930.67	1577.87	1566.45	1439.25	993.462	945.861	711.499	1866.02	1061.06	1139.28
Slc22a5	2828.01	0.321863	0.248467	0.00312757	0.0310389	1968.23	2329	3060.78	2907.77	1987.72	2394.89	1783	2092.97	2806.76	3036.26	4005.35	3861.75	3512.59	3845.05
Gucd1	6366.24	0.262747	0.183887	0.00313248	0.0310411	5995.82	5409.24	6076.62	6039.67	5432.85	5417.49	4267.33	6372.04	7073.08	7081	9484.37	5183.23	7979.69	7314.96
Lpcat2	30.7444	0.471039	0.361073	0.00313627	0.0310554	31.6435	35.5762	21.8627	19.0736	11.6696	14.4925	27.4815	36.9037	30.6395	38.871	36.294	35.1314	54.1628	36.6196
Huwe1	2751.6	-1.43e-05	0.0014427	0.00314172	0.0310862	2720.08	3967.17	2890.74	3041.29	3777.06	3406.65	3552.81	2657.95	1994.35	1874.45	1039.51	3717.17	1839.76	2043.37
Ada	26.6112	0.426498	0.325279	0.00314972	0.0311187	29.1121	22.3386	21.8627	14.3052	16.8561	23.5504	17.5882	37.7824	35.2818	25.914	39.0331	25.6729	36.4045	26.8543
Tti1	332.504	-0.194142	0.154144	0.00314916	0.0311187	350.61	337.561	378.954	330.927	417.513	407.602	346.267	330.376	286.897	273.177	292.406	354.016	256.607	292.143
Elp2	238.957	-0.240363	0.187761	0.00315689	0.0311664	218.973	239.105	273.284	258.448	295.63	273.546	326.481	225.816	253.472	188.956	170.513	235.11	189.126	196.932
Zbtb20	826.195	-0.516412	0.432677	0.00316432	0.0312164	696.158	1308.88	1021.47	1214.99	1484.63	839.661	812.354	530.711	390.885	495.605	345.135	1399.85	480.362	546.038
Cxcr3	10.97	0.650622	0.477413	0.00318072	0.0313315	5.06297	9.1009	3.64379	12.3979	6.48312	6.34048	7.69483	14.9372	10.2132	14.0367	17.8046	14.8633	20.422	10.579
Atrn	2682.62	-1.75e-05	0.0014427	0.0031831	0.0313316	3558	3177.87	2370.89	3021.26	3054.84	3664.8	3221.94	2753.72	2158.69	1721.12	1219.61	2887.53	2363.63	2382.71
Acn9	188.363	0.322326	0.257097	0.0032088	0.0314765	217.708	121.621	150.61	188.829	125.772	158.512	129.713	225.816	189.408	283.974	267.754	167.55	229.97	179.843
Magix	418.283	0.314593	0.250353	0.0032105	0.0314765	424.023	284.61	300.005	389.102	343.605	369.559	327.58	451.631	505.087	562.55	643.02	282.402	559.386	413.394
Eif3k	410.059	0.289817	0.228516	0.00320907	0.0314765	440.478	273.854	323.082	394.824	331.936	377.711	288.007	403.305	485.589	467.532	678.629	368.879	463.492	443.504
Kat6b	238.422	-1.27e-05	0.0014427	0.00321208	0.0314765	245.554	352.453	256.28	263.216	383.801	271.735	289.106	226.694	166.196	160.883	88.3382	341.855	122.532	169.264
Plxna1	220.592	-1.76e-05	0.0014427	0.00320628	0.0314765	217.708	285.437	204.052	214.578	270.994	266.3	352.863	231.088	189.408	170.6	110.936	218.895	192.678	162.754
Fam120a	3764	-0.221155	0.177997	0.0032004	0.0314765	3544.08	5013.77	4342.18	3939.66	4854.56	3877.66	3916.67	3714.1	3321.13	3132.35	2875.44	4200.9	2867.08	3096.39
Rabl5	44.122	0.341394	0.268721	0.00322859	0.0315129	44.301	40.5404	37.6525	22.8884	35.0088	35.3255	38.4742	56.2343	60.3505	50.7482	60.2617	41.8874	44.3957	49.6399
Slc39a11	604.086	0.311887	0.247313	0.0032241	0.0315129	629.073	384.72	508.916	564.579	547.175	439.305	455.094	552.677	649.928	858.401	1015.55	533.727	708.556	609.512
Asb6	261.751	0.296379	0.235566	0.00323008	0.0315129	248.085	233.314	222.271	194.551	200.977	228.257	216.555	252.176	299.895	345.52	430.049	206.735	343.623	242.503
Maea	762.484	0.186567	0.148099	0.0032298	0.0315129	732.864	650.301	706.895	732.427	663.871	724.626	594.701	708.2	857.905	835.726	1008.7	725.598	843.519	889.449
Rnf7	642.839	0.180848	0.142058	0.0032248	0.0315129	659.451	531.989	586.65	606.541	536.802	623.179	522.149	580.794	738.133	674.844	799.837	678.306	725.426	735.646
Arhgef12	4490.35	-0.383174	0.313493	0.00321873	0.0315129	4880.7	6327.61	5021.14	4896.2	6680.2	5089.59	5000.54	4462.72	3130.8	2666.98	2212.56	6345.27	2739.22	3411.32
Macf1	2045.78	-1.82e-05	0.0014427	0.00323755	0.0315411	1936.58	2961.93	2276.15	2017.04	2361.15	2682.02	2498.62	1803.01	1559.83	1629.34	1013.49	2517.3	1695.03	1689.38
Psmd11	682.539	-0.244786	0.192394	0.00324011	0.0315411	721.473	856.312	693.534	682.836	746.855	888.573	810.156	680.083	619.289	471.851	454.702	625.609	553.171	751.108
Trib1	2523.77	-0.448488	0.36572	0.00323996	0.0315411	3452.94	3767.77	3096	2367.99	4079.18	3191.98	1929.2	1245.06	2156.83	1626.1	2461.83	3221.28	983.81	1752.86
Rexo2	887.61	0.269014	0.216084	0.00324306	0.0315465	908.802	549.363	685.032	941.284	781.864	802.524	648.564	877.782	1090.95	1208.24	1219.61	840.45	979.37	892.704
Pdhb	1709.37	0.293648	0.242059	0.00325496	0.0316391	1845.45	1053.22	1417.43	1527.8	1432.77	1367.73	1421.35	1621.13	2135.48	2722.05	2343.36	1443.09	1951.64	1648.69
Ipo13	172.9	-0.208846	0.170061	0.00326884	0.0317507	212.645	191.946	163.97	175.477	195.79	188.403	217.654	168.703	155.983	149.005	141.067	174.306	126.972	158.685
Fam53b	356.893	-2.45e-05	0.0014427	0.00327433	0.0317807	417.695	439.325	371.666	541.691	361.758	365.936	314.389	275.021	337.034	286.134	336.918	333.748	311.658	303.536
Ccr2	77.6143	0.494724	0.404097	0.00327863	0.0317835	55.6926	33.0942	60.7298	86.785	32.4156	50.7238	81.3454	147.615	108.631	111.214	83.5446	64.8579	115.429	54.5225
Snap47	1506.99	2.52e-05	0.0014427	0.00328887	0.0318517	1232.83	1118.58	1402.86	1338.97	1423.69	1567	1175.11	1509.54	1519.9	1795.62	2265.98	1495.79	1726.99	1525
Snrnp27	310.884	0.383387	0.314582	0.00330481	0.0318926	294.918	164.644	278.142	321.391	172.451	302.531	195.669	341.799	352.818	432.98	418.408	198.627	467.043	410.953
Memo1	618.747	0.366434	0.299877	0.00330291	0.0318926	756.913	348.316	472.478	608.449	436.962	490.028	368.253	584.309	783.628	1006.33	786.141	483.732	863.941	672.986
Cir1	559.757	0.287689	0.233241	0.00330514	0.0318926	467.059	337.561	480.98	564.579	543.285	489.123	432.01	590.46	745.561	725.592	586.182	420.225	806.227	647.759
Lman2l	300.64	-2e-06	0.00144263	0.00329866	0.0318926	327.827	420.296	346.16	351.908	420.106	300.72	250.632	231.966	231.189	261.299	275.971	352.665	209.548	228.669
Mgmt	227.295	0.463271	0.384311	0.00331103	0.0319263	191.127	131.549	195.55	205.042	176.341	182.062	116.522	144.979	290.611	373.593	524.551	201.33	249.504	199.373
Tmem128	369.986	0.35697	0.294979	0.0033175	0.0319654	421.492	215.94	321.868	362.399	242.469	290.756	238.54	318.075	420.596	546.353	532.768	301.319	570.929	396.305
Ms4a1	17.8695	0.654829	0.52563	0.00333547	0.0321152	11.3917	9.1009	2.42919	11.4442	9.07636	21.7388	16.4889	13.1799	24.1402	19.4355	15.7502	28.3753	30.1891	37.4333
Nrtn	86.7721	0.444604	0.368745	0.00333874	0.0321192	96.1963	64.5337	72.8757	86.785	55.7548	46.1949	41.7719	71.1715	128.129	126.331	160.241	63.5067	110.989	90.3283
Fam216a	141.338	0.365167	0.30198	0.00334317	0.0321192	126.574	103.419	129.962	148.774	129.662	84.2378	73.6505	111.59	172.695	222.428	213.655	125.662	179.359	157.057
Ppp1r35	225.483	0.310365	0.251357	0.00334209	0.0321192	230.365	159.679	157.897	185.968	171.154	221.011	191.272	217.029	209.834	331.483	330.755	175.657	303.667	270.985
Efna3	11.7864	-7.54e-06	0.0014427	0.00336687	0.0323234	40.5037	12.4103	9.71677	16.2126	12.9662	7.24626	16.4889	11.4226	5.57081	3.23925	4.10875	8.10724	8.87915	8.13768
Acad10	344.183	-0.28132	0.239381	0.0033902	0.0325003	250.617	495.585	410.533	425.342	426.589	370.465	397.933	275.899	310.109	283.974	317.059	379.689	228.194	246.572
Eif3h	730.149	0.294191	0.249241	0.00340561	0.0326244	775.899	596.523	620.658	763.899	510.87	494.557	528.745	766.192	935.897	1098.11	1027.87	809.373	667.712	625.788
Ccdc115	420.438	0.363356	0.305343	0.00341241	0.0326423	521.485	232.487	323.082	331.881	326.749	346.009	285.808	347.949	511.586	620.856	690.955	333.748	540.74	472.799
Upf3b	261.084	-1.77e-05	0.0014427	0.00341191	0.0326423	201.253	346.662	252.636	295.641	309.893	327.893	406.727	233.724	249.758	229.987	135.589	189.169	245.952	230.296
Commd3	798.597	0.374978	0.315077	0.00343183	0.032721	698.689	402.094	672.886	861.174	518.649	644.917	660.656	813.639	999.033	1481.42	715.608	610.745	1185.37	915.489
Dscr3	585.21	0.232364	0.19699	0.003433	0.032721	513.891	517.097	610.942	437.74	495.31	520.825	482.576	537.74	628.573	710.475	871.74	531.024	716.547	618.464
Cct8	833.254	-0.272011	0.235505	0.00343144	0.032721	772.102	1102.86	1085.85	1018.53	1120.28	769.01	833.24	677.447	661.07	801.174	559.475	998.542	630.42	635.553
Brpf3	990.881	-0.371969	0.323434	0.00342729	0.032721	1107.52	1753.99	1070.06	965.126	1234.39	1020.82	1192.7	885.69	820.767	611.138	443.745	1228.25	625.092	913.048
Neu1	1440.26	0.289409	0.247521	0.00344251	0.0327881	1572.05	1002.75	1189.09	1346.6	1030.82	1253.6	1093.77	1362.8	1777.09	1504.09	2399.51	1206.63	1868.17	1556.74
Ccdc104	354.091	0.365051	0.309811	0.00346414	0.0328288	278.463	169.608	324.297	296.595	225.612	402.168	292.404	422.636	519.014	507.482	420.462	235.11	487.465	375.961
Slc31a2	261.631	0.233644	0.198374	0.00346377	0.0328288	249.351	195.256	219.842	220.3	217.833	244.561	252.83	282.929	298.967	342.281	358.831	213.491	311.658	254.709
Cfhr2	21151.6	1.63e-05	0.0014427	0.00346264	0.0328288	25492	11779	16793	19256.7	15900.5	18863.8	12506.3	22090.4	23895.1	31293.3	25579.7	16226.6	31822	24623.8
Casc3	470.732	-0.186657	0.161716	0.00345879	0.0328288	496.171	566.738	446.971	507.359	554.955	492.746	566.12	450.753	402.956	416.783	332.124	490.488	431.527	434.552
Ppfia1	520.333	-0.230195	0.205592	0.0034575	0.0328288	608.822	683.395	545.353	546.46	579.591	562.491	580.41	524.56	390.885	405.986	402.658	617.501	360.493	476.054
Tmem220	191.915	-0.287693	0.251086	0.00346234	0.0328288	144.295	242.415	221.056	199.319	302.113	225.54	219.852	186.276	152.269	188.956	121.893	179.71	141.178	161.94
Sptan1	1101.31	-0.315914	0.276252	0.00346024	0.0328288	951.838	1655.54	1244.96	1022.35	1497.6	1317.91	1355.39	1042.09	854.191	884.315	572.486	1314.72	819.545	885.38
Epsti1	30.3166	0.439873	0.377458	0.00346907	0.0328519	31.6435	20.6839	25.5065	23.842	14.2629	20.833	24.1838	37.7824	21.3548	41.0305	32.87	51.3458	50.6111	28.4819
Api5	1658.62	-0.194771	0.18505	0.00348061	0.0329377	1758.11	1772.19	2017.44	1973.17	1948.83	1771.71	1656.59	1505.15	1297.07	1647.7	1139.49	1861.96	1465.95	1405.38
Sytl1	138.646	0.361671	0.308535	0.00348531	0.0329586	101.259	90.1817	112.957	90.5997	101.137	151.266	134.11	190.669	182.908	126.331	222.557	89.1796	190.014	157.871
Rac2	73.4073	0.371443	0.32396	0.00349137	0.0329688	48.0982	67.0157	53.4422	61.0356	55.7548	47.1007	74.7498	78.2008	85.4191	63.7052	91.0773	155.389	71.0332	75.6804
Npr2	693.929	-0.2753	0.229867	0.00348963	0.0329688	741.724	651.128	664.384	895.507	1026.93	777.162	822.248	646.694	549.654	522.599	549.203	858.016	524.758	485.006
Uqcrh	1586.91	0.411518	0.360846	0.0034988	0.0330155	1397.38	982.07	1455.09	1864.45	1016.55	896.725	1001.43	1692.3	2136.41	3370.98	1223.04	1552.54	2173.62	1454.2
Gpr110	347.076	-7.23e-06	0.00144269	0.00351582	0.0330941	483.513	594.041	566.002	746.733	547.175	143.114	212.158	205.607	84.4907	264.539	108.882	468.869	275.254	158.685
Nfic	3505.01	-1.32e-05	0.0014427	0.00352679	0.0330941	3180.81	6661.03	3901.28	3422.76	4833.81	3932	4107.94	3273.01	2698.13	2344.14	1470.93	4576.54	1939.21	2728.56
Atp11b	836.696	-1.59e-05	0.0014427	0.00351876	0.0330941	770.837	1279.09	1110.14	1156.82	1220.12	745.459	674.947	684.476	583.078	818.45	478.67	952.601	668.6	570.451
Lamc1	260.047	-1.76e-05	0.0014427	0.00352514	0.0330941	269.603	431.052	267.211	286.104	296.927	272.641	304.496	243.389	205.192	197.594	147.23	318.885	174.919	225.414
Zscan29	531.24	-0.168968	0.145491	0.00351795	0.0330941	537.94	679.258	559.929	528.34	661.278	527.166	568.318	479.749	476.305	467.532	430.049	532.375	501.672	487.447
Ubqln1	3089.84	-0.207547	0.183812	0.00352714	0.0330941	3490.91	3531.98	3051.06	3353.14	3656.48	3812.44	3224.13	3172.84	2789.12	2294.47	2311.86	3465.84	2283.72	2819.71
Rcc2	614.24	-0.208547	0.183882	0.00351415	0.0330941	829.061	722.281	572.075	751.501	665.168	617.744	637.572	601.882	534.798	441.618	487.572	652.633	563.826	521.625
Pbx3	65.9829	-0.313048	0.274331	0.00352388	0.0330941	64.5528	94.3184	82.5925	93.4608	81.6873	64.3106	59.3601	58.8702	38.9957	59.3862	45.8811	59.4531	54.1628	66.729
Fam187b	187.219	0.289884	0.24861	0.00353396	0.0331111	174.672	116.657	184.619	127.793	125.772	197.461	178.08	215.272	231.189	159.803	243.101	182.413	253.944	230.296
Tmem30a	12953.8	2.04e-05	0.0014427	0.003533	0.0331111	15015.5	7733.28	11587.2	13397.3	10037.2	10996.2	8439.03	14467.1	15539.8	16051.6	13852.7	12194.6	17159	14883
Zfp213	445.307	0.325191	0.283017	0.00353843	0.0331296	380.988	341.697	523.491	311.854	360.461	342.386	303.396	420.878	572.865	638.132	767.652	375.635	474.147	420.718
Ppan	170.143	-1.55e-05	0.0014427	0.00354621	0.0331789	317.701	221.731	258.709	182.153	121.883	144.019	175.882	126.527	141.127	111.214	126.002	156.74	142.066	156.243
Crybb3	12.7266	0.798014	0.677171	0.0035591	0.0332761	6.32871	4.13677	6.07298	9.53682	3.88987	7.24626	15.3897	21.0878	10.2132	14.0367	15.0654	4.05362	39.9562	21.158
Dpysl2	166.354	0.296387	0.26776	0.00356727	0.0333061	132.903	148.096	177.331	123.979	107.62	129.527	151.698	165.188	148.555	290.453	195.166	205.383	193.565	159.499
Ik	561.797	-2.15e-05	0.0014427	0.00356735	0.0333061	580.975	659.402	595.152	697.141	841.509	535.318	574.914	532.468	493.017	400.587	369.788	635.067	450.173	499.654
Ss18l1	116.142	-0.272452	0.240557	0.00357256	0.0333313	130.371	162.989	105.67	106.812	124.476	153.983	151.698	124.77	105.845	87.4597	110.936	83.7748	85.2398	91.9558
Golga2	636.338	-0.17874	0.174332	0.00358039	0.0333808	680.969	794.26	640.092	626.569	665.168	730.061	772.781	637.907	535.727	520.439	476.615	624.257	549.619	654.27
Tbca	236.325	0.379112	0.341399	0.00358776	0.033426	203.784	167.953	191.906	274.66	129.662	140.396	198.966	289.958	300.824	470.771	179.415	239.164	285.909	235.179
Sdhd	6358.8	0.22688	0.177162	0.00359164	0.0334387	5613.56	4913.66	6147.07	6075.91	5540.47	5951.9	4955.47	6480.12	7267.13	7978.27	8081.23	5061.62	8387.24	6569.55
Kat6a	750.621	-0.391147	0.365027	0.00359661	0.0334614	778.431	1302.26	733.616	753.408	1187.71	851.436	789.27	666.025	484.661	494.525	348.559	1052.59	547.843	518.37
Tmem259	3308.45	0.197793	0.166078	0.00360281	0.033472	3428.89	2862.65	2866.45	3270.17	2646.41	2981.84	2617.34	3212.38	3493.83	3528.62	4547.7	3080.75	3771.86	4009.44
Dusp5	13.8676	-8.5e-06	0.0014427	0.0036017	0.033472	31.6435	15.7197	10.9314	15.2589	14.2629	29.8908	13.1911	12.3012	5.57081	4.319	10.2719	10.8097	5.32749	14.6478
Baat	10317	0.256775	0.230973	0.00360695	0.0334869	9301.93	7076.36	9585.59	9930.69	9207.32	9859.45	6946.24	9379.7	10885.4	13276.6	15172.3	9485.47	14009.5	10321
Sys1	768.267	0.229088	0.203941	0.00361371	0.0335262	755.648	579.148	657.096	787.741	653.498	682.96	580.41	716.108	781.771	814.131	1200.44	825.587	839.08	882.125
Cbr3	23.0877	0.582502	0.530088	0.00362804	0.0336356	24.0491	9.1009	21.8627	21.9347	19.4494	9.96361	5.49631	25.4811	32.4964	31.3127	37.6636	20.2681	47.0595	17.0891
Pnrc1	2204.57	-1.8e-05	0.00144272	0.00363136	0.0336428	2108.73	4049.07	2853.09	3103.28	2637.33	2301.59	1752.22	1471.76	1204.22	1406.91	1447.65	3052.38	1454.4	2021.4
Klhdc2	841.684	0.311488	0.28102	0.00364787	0.0337721	887.285	491.449	767.624	686.651	604.227	805.241	635.373	811.882	1168.94	864.88	1107.99	605.34	1215.56	1131.14
Tmem245	580.108	-0.337813	0.308227	0.00365057	0.0337735	580.975	749.583	617.015	473.026	706.66	857.776	835.439	658.117	546.868	378.992	284.873	558.048	391.57	482.565
Scarna2	12.5066	0.694127	0.608589	0.00365477	0.0337887	15.1889	6.61884	3.64379	9.53682	9.07636	7.24626	4.39705	7.90794	8.35622	15.1165	29.4461	22.9705	16.8704	18.7167
Srrm4	609.571	-8.23e-06	0.0014427	0.00366046	0.0337942	1278.4	809.153	739.689	1198.78	977.654	290.756	425.414	417.364	365.817	255.901	312.95	1002.6	240.625	218.904
Fip1l1	355.605	-0.236083	0.215444	0.00365902	0.0337942	353.142	480.693	375.31	374.797	448.632	390.392	391.337	364.644	315.679	251.582	243.786	402.66	281.469	304.349
Mrps28	505.374	0.262331	0.238529	0.00366728	0.0338335	553.129	331.769	448.186	502.59	381.207	458.326	347.367	481.506	575.651	654.328	702.597	452.654	646.402	539.528
Taf9	1360.63	0.339752	0.300089	0.00367104	0.0338446	1453.07	770.267	1300.83	1295.1	892.077	1219.18	822.248	1226.61	1575.61	1846.37	1623.64	1057.99	2156.75	1809.01
Slmo2	683.82	-0.151118	0.135659	0.00367433	0.0338514	751.85	648.646	716.611	812.537	792.237	778.067	690.336	653.723	601.648	561.47	580.019	659.389	688.134	638.808
Sin3b	481.049	-0.141834	0.148503	0.00368186	0.0338972	505.031	567.565	553.856	494.961	567.921	479.159	480.377	449.874	386.243	448.096	451.963	456.708	421.76	471.172
Eps15l1	240.658	-0.204766	0.189186	0.00368736	0.0339007	231.631	292.056	229.559	247.957	282.664	284.416	308.893	216.15	228.403	179.238	193.796	231.056	193.565	249.827
Dvl3	303.63	-0.401185	0.378741	0.00368523	0.0339007	393.646	457.527	279.357	296.595	381.207	337.857	451.797	277.657	255.329	165.202	132.165	425.63	172.255	224.6
Pcnt	201.207	-1.4e-05	0.0014427	0.00369139	0.0339141	232.896	281.301	148.181	249.865	265.808	249.09	274.815	216.15	160.625	132.809	84.2294	244.568	144.73	131.83
Reep5	316.435	0.214012	0.196865	0.00369934	0.0339637	384.785	263.099	290.288	246.05	248.952	269.017	249.532	311.046	333.32	401.667	381.429	324.29	359.606	367.009
Hist1h1c	4236.8	0.480692	0.420955	0.00371103	0.0340474	3680.78	1669.6	3100.86	3878.62	2492.11	4611.34	2553.59	4182.42	7113.93	3035.18	5142.1	2702.41	7287.12	7865.07
Glyr1	2740.75	0.230988	0.195041	0.00371494	0.0340597	2980.82	1814.39	2483.85	2428.07	2250.94	2612.28	2218.31	2714.18	3310.92	2939.08	3803.33	2502.43	3336.78	2975.14
Tfam	1732.05	2.22e-05	0.00144272	0.00371837	0.0340674	1532.81	1213.73	1416.22	1331.34	1339.41	1950.15	1503.79	1887.36	2191.19	2106.59	1969.46	1202.57	2482.61	2121.49
Sergef	46.5789	0.344957	0.319122	0.00373405	0.0341137	53.1611	27.3027	47.3692	34.3325	28.5257	44.3834	29.6801	48.3263	47.3519	59.3862	71.2184	51.3458	56.8266	52.8949
Il17rc	492.387	0.301327	0.282751	0.00373888	0.0341137	468.324	349.971	423.894	421.527	361.758	443.834	396.834	434.937	549.654	550.672	975.829	471.571	562.05	482.565
Rps27l	684.877	1.36e-05	0.0014427	0.00372743	0.0341137	670.843	381.41	562.358	775.343	473.268	426.624	463.888	803.096	970.25	1459.82	768.337	613.448	649.954	569.638
Pank2	593.506	-0.218661	0.205657	0.00373658	0.0341137	635.402	637.89	644.95	654.226	663.871	704.699	723.314	615.941	462.378	462.133	361.57	629.662	562.938	550.107
Scaf11	1666.02	-0.223045	0.206478	0.00372871	0.0341137	1708.75	2055.15	1775.74	1588.83	2234.08	1917.54	1840.16	1827.61	1472.55	1243.87	1136.07	1703.87	1290.14	1529.88
Smyd3	28.6443	-0.390689	0.370538	0.00373784	0.0341137	30.3778	32.2668	35.2233	32.4252	49.2717	28.0793	37.3749	25.4811	24.1402	17.276	15.7502	22.9705	18.6462	31.737
Nr2f6	6117.9	1.4e-05	0.0014427	0.00374579	0.0341533	7591.92	3444.28	4387.12	4035.03	3688.89	6130.34	4548.75	6611.04	7849.28	7185.73	9287.15	3721.22	8967.05	8202.78
Jtb	1748.29	0.291218	0.262631	0.00375852	0.0342457	1910	1137.61	1623.91	1775.76	1269.39	1440.19	1112.45	1564.89	1956.28	2392.73	2309.12	1555.24	2532.33	1896.08
Tsacc	28.5945	0.433857	0.397937	0.00377513	0.0342791	13.9232	23.1659	26.7211	31.4715	14.2629	14.4925	27.4815	20.2092	38.9957	39.9507	39.7179	35.1314	38.1803	36.6196
Mob2	742.097	0.319475	0.295262	0.00376588	0.0342791	731.599	516.269	681.388	749.594	579.591	574.266	439.705	645.815	836.55	1181.25	1147.03	581.019	936.75	788.541
Tfb1m	162.439	0.260649	0.24324	0.00376994	0.0342791	118.98	115.83	132.391	127.793	156.891	180.251	140.706	181.883	176.409	171.68	229.405	132.418	216.651	192.863
Sipa1l1	566.657	-2.11e-05	0.00144273	0.00377243	0.0342791	589.836	805.016	580.577	622.754	696.287	808.864	640.87	534.225	421.525	290.453	250.634	675.603	450.173	566.383
Ttc27	182.356	0.283899	0.269635	0.00378225	0.0343202	151.889	95.1458	187.048	154.496	140.035	199.272	146.202	188.912	207.977	232.146	243.786	158.091	238.849	209.138
Usp48	417.437	-0.263487	0.265737	0.00379022	0.034369	482.247	481.52	391.1	468.258	523.836	442.022	572.715	400.669	353.747	289.373	292.406	532.375	276.142	337.714
Sult2a7	36.691	0.528677	0.514501	0.00379488	0.0343691	31.6435	17.3744	36.4379	21.9347	15.5595	35.3255	23.0845	28.1171	48.2804	98.2572	42.4571	31.0777	52.387	31.737
Emc10	1426.16	0.193614	0.170641	0.00379803	0.0343691	1499.9	1212.9	1180.59	1302.73	1243.46	1301.61	1180.61	1460.33	1674.96	1505.17	2009.86	1348.5	1672.83	1372.83
Golim4	1116.7	-0.315969	0.312464	0.0037964	0.0343691	1097.4	1668.77	1264.39	1108.18	1456.11	1336.03	1288.33	1127.32	910.828	780.659	560.16	1425.52	756.503	853.643
Lfng	94.5928	0.371451	0.359427	0.0038224	0.0345245	93.6649	92.6637	104.455	70.5724	50.5683	54.347	58.2609	94.0167	122.558	133.889	171.198	91.882	95.8948	90.3283
Dusp19	124.15	0.353688	0.337221	0.00382418	0.0345245	96.1963	74.4619	103.241	102.044	84.2805	134.962	102.231	109.833	175.481	194.355	181.47	77.0188	163.376	139.154
Yif1b	355.633	0.3014	0.286218	0.00382084	0.0345245	369.596	269.718	276.928	352.862	330.639	242.75	227.547	321.59	339.82	427.581	644.389	371.582	397.786	406.07
Get4	478.039	0.255395	0.241606	0.00382824	0.0345245	524.017	333.424	358.306	416.759	355.275	459.232	421.017	519.288	609.076	505.323	695.064	374.284	556.723	564.755
Smg1	1912.27	-1.6e-05	0.0014427	0.00382763	0.0345245	1645.46	3217.58	2692.76	2215.4	2258.72	1759.03	2056.72	1643.09	1538.47	1645.54	1194.96	2414.61	1190.69	1298.77
Smarcc2	1498.24	-0.243066	0.241467	0.0038317	0.0345322	1422.69	2010.47	1372.49	1782.43	2044.78	1644.9	1666.48	1412.89	1214.44	1184.49	925.154	1640.36	1189.81	1463.97
Svip	542.306	0.294213	0.287519	0.00384187	0.0346004	479.716	335.906	474.907	472.072	484.937	472.819	444.102	577.28	712.136	846.524	810.794	408.064	619.765	453.269
Il15	22.807	0.522814	0.518165	0.0038715	0.0348198	18.9861	8.27355	25.5065	11.4442	18.1527	13.5867	18.6875	18.4519	38.0672	31.3127	40.4027	20.2681	39.0683	17.0891
Def8	1742.93	1.56e-05	0.0014427	0.00387532	0.0348305	1526.48	937.393	1376.14	1242.65	1178.63	2038.92	1595.03	1890	2310.96	1632.58	2397.46	1232.3	2450.65	2591.85
Ubap2l	539.84	-0.25616	0.256037	0.0038859	0.034902	501.234	774.404	574.504	578.885	636.642	639.483	623.281	502.594	452.164	388.71	382.114	682.359	373.812	447.572
Peg13	216.385	-2.06e-05	0.0014427	0.00390369	0.0350379	227.833	253.998	307.293	230.791	264.511	208.33	238.54	230.209	190.336	149.005	173.252	243.217	141.178	170.891
Pcbd2	207.126	0.31379	0.320036	0.00393155	0.0352641	177.204	146.442	187.048	204.088	186.714	160.324	128.614	152.887	241.402	274.256	380.06	228.354	207.772	224.6
Fam162a	553.4	0.285603	0.268055	0.00394122	0.0352747	586.038	349.971	552.641	560.765	350.088	443.834	414.422	504.351	583.078	753.665	679.314	487.786	747.624	734.019
Mrpl20	642.316	0.257247	0.258395	0.0039368	0.0352747	605.024	431.879	547.783	709.539	473.268	539.847	526.546	596.61	697.28	1002.01	682.053	599.936	890.579	690.075
Bmp5	171.044	-1.98e-05	0.0014427	0.00394606	0.0352747	226.568	193.601	173.687	190.736	215.239	192.932	179.18	153.766	142.056	154.404	95.8709	208.086	126.084	142.409
Sox6	338.873	-0.30746	0.385143	0.00394532	0.0352747	403.772	424.433	246.563	400.546	582.184	379.523	374.848	328.619	248.83	239.704	190.372	406.713	250.392	267.73
Slc25a23	4856.15	-0.383311	0.332842	0.00394534	0.0352747	4838.93	8025.34	4838.95	6035.85	8203.74	4528.01	4536.65	4330.04	3504.97	4120.33	3565.03	6175.01	2800.48	2482.81
Eif5a	7036.01	2.05e-05	0.0014427	0.00394944	0.0352811	7248.9	5175.93	6724	7417.73	5425.07	5601.36	4556.44	6213.89	7590.23	9617.33	9676.8	6853.32	9092.25	7310.89
Tmem141	331.951	0.499674	0.52234	0.00395261	0.0352857	455.667	146.442	151.824	244.142	151.705	338.763	179.18	299.623	471.662	590.623	427.995	193.223	609.11	387.354
Pebp1	3009.25	0.299677	0.293439	0.00396158	0.0352879	2656.79	2208.21	2476.56	3016.49	2416.91	2711.91	2008.35	2474.31	3345.27	3995.07	5664.6	2865.91	3443.33	2845.75
Zfp867	231.117	0.290259	0.300673	0.00396461	0.0352879	208.847	143.96	187.048	199.319	199.68	192.932	216.555	291.715	318.465	357.397	205.438	170.252	316.986	227.041
Slc38a10	3313.73	0.219872	0.2036	0.00396619	0.0352879	3574.45	2635.95	2964.83	2734.2	2868.13	3255.38	2321.64	3162.3	3526.32	3675.47	4975.01	3544.21	3738.12	3416.2
Zmynd11	1065.24	-0.209551	0.21989	0.00396198	0.0352879	1082.21	1351.9	1043.34	1102.46	1352.38	1167.55	1263.05	1122.05	928.469	810.892	747.108	1160.69	808.003	973.267
Pitx3	127.068	-0.543942	0.602802	0.00396182	0.0352879	188.595	299.502	246.563	152.589	93.3569	104.165	82.4446	108.075	55.7081	47.509	58.2073	75.6676	102.998	163.567
Nktr	1376.74	-1.72e-05	0.00144268	0.00397241	0.0353195	1925.19	1416.43	1325.12	1614.58	1784.15	1267.19	1720.34	1325.02	1128.09	1029	965.557	1701.17	1040.64	1031.86
Rps3	3101.44	0.308538	0.310247	0.00399153	0.0354228	3465.6	1937.66	2973.33	2882.03	2007.17	2718.25	1911.62	2832.8	3556.96	4555.46	4501.14	2544.32	4198.95	3334.82
Tesk1	558.071	-0.222547	0.23692	0.00399205	0.0354228	696.158	801.707	593.937	626.569	628.862	576.078	488.072	521.046	416.883	409.225	490.311	628.311	438.63	497.212
Sptlc2	211.662	-0.201806	0.209459	0.00399742	0.0354467	208.847	220.076	238.061	250.818	272.291	233.692	229.746	232.845	194.05	164.122	156.817	214.842	170.48	176.588
Ube2h	2680.04	-0.214551	0.230127	0.00400395	0.0354633	2832.73	3620.5	2915.03	3361.73	3257.12	2836.01	2287.56	2143.05	2010.14	2645.39	2287.21	2995.62	1998.7	2329.82
Cnot3	193.918	-0.329265	0.360023	0.00400465	0.0354633	153.155	285.437	185.833	176.431	264.511	223.728	326.481	172.217	145.77	141.447	103.404	218.895	148.282	169.264
Lage3	197.787	0.301915	0.316655	0.00401227	0.035507	144.295	158.852	173.687	217.439	180.231	127.715	141.805	180.125	249.758	296.931	327.331	178.359	198.005	194.491
Dok3	79.0511	0.277659	0.289916	0.00403039	0.0356267	82.2732	79.426	69.232	59.1283	53.1616	57.0643	63.7572	65.8995	82.6337	92.8585	113.675	109.448	87.0157	91.142
Necap2	200.335	0.184797	0.191914	0.00403118	0.0356267	203.784	201.875	155.468	174.524	177.637	156.7	183.577	219.665	195.907	207.312	248.579	206.735	245.065	227.855
Mup9	11168.1	0.584141	0.65554	0.00403735	0.0356336	7879.24	3111.68	8776.67	15420.1	7287.02	5456.44	4306.91	8775.18	6905.02	22896.1	17708.7	6681.72	23908.9	17239.7
Herc4	725.905	-0.186363	0.202923	0.00403608	0.0356336	692.361	844.729	869.651	877.387	924.493	696.547	729.91	678.326	609.076	749.346	519.072	722.895	620.652	628.229
Gnb1	1326.33	-0.198224	0.19191	0.00404585	0.0356849	1504.97	1701.87	1476.95	1548.78	1602.63	1307.95	1179.51	1200.25	1039.89	1169.37	1199.76	1509.3	1035.31	1092.08
Sycp3	179.321	0.264439	0.280386	0.00405274	0.0357219	107.588	120.794	155.468	185.968	181.527	159.418	151.698	182.761	204.263	289.373	213.655	178.359	180.247	199.373
Mapk8ip1	48.1272	0.323824	0.344011	0.00406851	0.035837	44.301	46.3319	49.7984	32.4252	33.7122	31.7024	35.1764	47.4477	62.2074	51.828	71.9032	74.3164	47.0595	45.571
Sntb1	1036.74	-2.24e-05	0.0014427	0.00407907	0.0359061	1573.32	1106.17	942.526	1015.67	1310.89	1257.23	1003.63	1009.58	892.259	780.659	938.85	1067.45	760.055	856.084
Ppm1h	81.5456	0.226823	0.242896	0.0041024	0.0360396	68.35	66.1884	78.9487	58.1746	67.4244	76.9915	80.2461	84.3514	88.2045	78.8217	99.2948	94.5845	95.8948	104.162
Utp15	199.264	-0.264573	0.304001	0.00409988	0.0360396	308.841	249.034	202.837	204.088	215.239	212.859	218.753	177.489	192.193	123.091	121.893	229.705	166.04	167.636
Epha2	1080.68	-0.287494	0.330643	0.00410196	0.0360396	1082.21	1320.46	1322.69	993.736	1715.43	1092.37	1323.51	934.895	1061.24	767.702	855.305	1283.65	567.378	808.886
Papss2	3687.95	-0.416017	0.467119	0.00410764	0.0360617	2366.94	8118	5958.81	3367.45	5239.66	3364.08	3628.66	2757.24	2576.5	3340.75	2468.68	4254.95	2031.55	2158.11
Tmem110	389.396	0.355864	0.394376	0.00411116	0.0360687	350.61	194.428	221.056	255.587	219.129	465.572	455.094	453.389	540.369	438.378	537.562	320.236	487.465	512.674
Rpa1	539.124	0.164219	0.198797	0.00412567	0.0361671	461.996	432.706	512.559	476.841	508.276	545.281	462.789	571.129	557.081	732.07	652.607	517.512	570.041	546.852
Prpf4	268.545	-2.69e-05	0.0014427	0.00412784	0.0361671	344.282	300.33	253.85	311.854	341.012	264.489	270.418	280.293	229.332	215.95	208.177	252.676	237.961	249.013
Yif1a	531.858	0.225486	0.245667	0.00413135	0.0361739	421.492	371.482	449.4	485.424	521.243	518.108	467.186	532.468	619.289	536.636	845.033	532.375	507.887	637.994
Pggt1b	201.213	-1.57e-05	0.0014427	0.00413881	0.0361845	198.721	206.839	264.782	195.505	296.927	276.264	229.746	260.083	179.195	168.441	102.719	163.496	136.739	137.527
Myo1d	325.303	-1.73e-05	0.0014427	0.00414007	0.0361845	241.757	540.263	376.525	275.614	401.953	400.356	423.216	288.201	246.044	238.625	234.884	340.504	237.073	309.232
Sptlc1	427.233	-0.182437	0.210813	0.00414076	0.0361845	413.897	469.11	516.203	489.239	484.937	486.405	452.896	383.975	365.817	453.495	275.971	399.957	389.795	399.56
Narfl	511.939	0.229714	0.254624	0.00415122	0.0362281	501.234	383.065	429.967	469.211	443.445	480.971	394.635	516.652	571.008	602.5	654.661	378.338	744.961	596.492
Polr1b	300.851	-2.16e-05	0.0014427	0.00415065	0.0362281	372.128	338.388	310.936	352.862	307.3	341.48	366.054	320.711	260.9	214.87	186.948	326.992	220.203	292.143
Gnb2l1	5973.33	0.326579	0.376607	0.00415974	0.0362547	7088.15	3608.09	5578.64	4945.79	3712.23	5114.96	3719.9	5286.9	6806.61	7572.29	10174	4634.64	8674.93	6709.52
Trim32	181.886	-0.27112	0.323742	0.0041576	0.0362547	198.721	247.379	180.975	175.477	263.215	209.236	201.165	171.339	133.7	142.527	100.664	222.949	150.946	148.106
Ggcx	1005.97	-2.16e-05	0.0014427	0.00416537	0.0362798	992.341	1080.53	946.17	1125.34	1310.89	1267.19	1269.65	1021	946.11	781.739	625.215	1099.88	736.969	880.497
Ppp1r16a	664.306	0.199704	0.224084	0.00416824	0.0362809	697.424	547.709	480.98	623.708	612.006	611.403	530.943	673.932	791.056	766.622	939.535	603.989	761.831	659.152
Zfp760	310.404	0.34844	0.400523	0.00418114	0.0362815	232.896	105.074	257.494	324.252	242.469	275.358	291.304	420.878	423.382	504.243	347.874	275.646	344.511	300.28
Dph3	639.47	0.237092	0.268808	0.00417573	0.0362815	669.577	492.276	603.654	650.411	474.564	503.615	456.194	543.891	674.068	896.192	773.815	620.204	886.139	707.978
Nt5m	187.681	0.197819	0.218875	0.00418475	0.0362815	174.672	145.614	172.473	147.821	163.375	174.816	185.775	210	203.335	171.68	256.797	183.764	229.082	208.325
Fundc1	269.306	0.184091	0.198615	0.00418315	0.0362815	212.645	244.07	273.284	239.374	238.579	252.713	223.15	274.142	304.538	344.44	345.82	235.11	289.46	292.957
Pi4ka	426.021	-1.63e-05	0.0014427	0.00418078	0.0362815	412.632	715.662	521.062	396.732	478.454	472.819	512.256	356.736	359.317	306.649	248.579	544.536	263.711	375.147
Ssna1	312.308	0.270526	0.309288	0.00419116	0.0362895	327.827	237.451	240.49	288.966	243.765	270.829	229.746	299.623	296.182	353.078	496.474	255.378	477.698	354.803
Tek	190.424	0.276555	0.324788	0.00419765	0.036322	187.33	168.78	193.121	170.709	112.806	110.505	170.386	210	240.473	280.735	162.296	191.871	261.047	205.883
Alb	666627	-0.205283	0.249613	0.00420202	0.0363361	732955	947319	800706	647613	816671	678522	619785	541870	604368	598253	539118	715083	450408	640107
Dctpp1	474.98	0.324077	0.366051	0.00420491	0.0363373	489.842	390.511	429.967	499.729	326.749	300.72	257.227	442.845	523.656	722.353	799.837	417.523	611.773	436.994
Trim59	17.6463	0.600059	0.661003	0.00421115	0.0363675	6.32871	6.61884	10.9314	19.0736	10.373	12.681	15.3897	22.8452	31.5679	26.9937	9.58709	10.8097	23.9737	39.8746
Map2k4	1125.19	-2.95e-05	0.0014427	0.00421479	0.0363752	1191.06	1191.39	1260.75	1295.1	1313.48	1212.84	1191.6	1035.94	1029.67	817.371	855.305	1275.54	1025.54	1057.08
Ciz1	261.959	-1.95e-05	0.0014427	0.00422541	0.0364431	255.68	348.316	233.202	257.494	331.936	303.437	374.848	269.749	233.046	199.754	153.393	252.676	212.212	241.689
Mug2	5009.66	-0.396025	0.3674	0.00423036	0.0364621	6719.82	7390.76	4460	6084.49	7810.86	4679.27	5521.59	3942.55	2848.54	4626.73	3310.28	7280.3	2646.87	2813.2
Ltbp1	69.725	-1.63e-05	0.0014427	0.00424225	0.036517	56.9584	92.6637	95.9531	87.7387	102.433	54.347	83.5439	55.3556	49.2089	53.9875	47.2506	75.6676	65.7057	55.3362
Metap1	538.967	-0.176082	0.211588	0.00424125	0.036517	577.178	591.559	604.869	624.661	618.489	605.063	546.333	526.318	428.024	456.734	400.603	613.448	420.872	531.391
Dnajc15	122.618	0.251559	0.29682	0.00424808	0.0365434	122.777	86.0449	98.3823	134.469	75.2042	100.542	112.125	144.979	151.34	178.159	136.274	112.15	142.954	121.251
Wdr34	169.298	0.313994	0.376941	0.00425835	0.036604	178.47	96.8005	159.112	129.701	115.399	161.229	125.316	146.736	244.187	186.797	288.982	133.769	214.875	188.794
Tmed7	6295.05	0.24427	0.204734	0.00426065	0.036604	7067.9	3671.8	5344.22	6039.67	5487.31	5875.81	4851.04	7123.3	7066.58	7650.03	6843.81	5825.05	8049.84	7234.4
Phlpp2	131.499	-0.253701	0.323263	0.00426591	0.0366254	178.47	183.673	131.176	110.627	137.442	160.324	158.294	127.406	86.3476	95.018	97.9253	148.633	110.101	115.555
Prr24	143.195	-1.9e-05	0.0014427	0.00426881	0.0366266	143.029	193.601	166.4	185.014	199.68	103.259	164.889	116.862	120.701	128.49	95.1861	113.501	134.963	139.154
Rnf38	331.867	-0.299507	0.392875	0.004273	0.0366387	235.428	428.57	319.439	405.315	553.658	317.93	483.675	326.862	261.828	303.41	196.535	329.694	248.616	235.179
Arl5b	698.872	-1.49e-05	0.0014427	0.00428016	0.0366764	1221.44	781.85	844.144	765.806	885.594	826.98	507.859	563.221	504.159	598.181	601.247	875.582	410.217	397.933
Rnase6	15.8368	0.46624	0.503753	0.00428681	0.036689	17.7204	9.92826	4.85838	14.3052	11.6696	9.96361	13.1911	15.8159	23.2117	17.276	19.1742	16.2145	23.9737	24.413
Enpp2	1736.07	0.357323	0.455678	0.00428844	0.036689	1036.64	1251.79	1874.12	2189.65	1051.56	1239.11	903.593	1612.34	1959.07	2906.69	2344.04	1295.81	2120.34	2520.24
Vps13d	1902.12	-1.42e-05	0.0014427	0.00428995	0.036689	1899.88	2856.03	1810.96	1863.49	2470.07	2749.96	2338.13	1730.08	1415.92	1352.93	749.847	2453.79	1355.85	1582.78
Ap3b1	600.666	-2.45e-05	0.0014427	0.00429867	0.0367399	588.57	762.821	665.598	648.503	749.448	691.112	595.8	577.28	474.448	430.82	461.55	698.574	501.672	563.128
Cmtm7	35.6678	0.332903	0.381476	0.00431131	0.0368242	36.7065	23.9933	34.0087	27.6568	20.746	34.4197	24.1838	57.1129	41.7811	39.9507	47.9354	32.429	42.6199	35.8058
Rnd3	544.969	-1.64e-05	0.0014427	0.00432802	0.036943	410.1	726.417	863.578	517.849	709.253	637.671	614.487	472.719	467.02	547.433	320.483	591.828	346.287	404.443
Cgnl1	1417.51	-1.26e-05	0.00144269	0.00433823	0.0370063	1601.16	2298.39	1447.8	1653.68	2016.25	1587.84	1398.26	1106.23	908.043	1044.12	653.292	2098.42	853.286	1178.34
Epc1	372.187	-2.39e-05	0.0014427	0.00434421	0.0370335	411.366	492.276	392.314	350.955	439.555	413.943	418.819	351.464	312.894	321.765	236.253	379.689	302.779	386.54
L3hypdh	771.597	0.321265	0.397452	0.00436576	0.0371693	750.585	585.767	661.955	581.746	567.921	675.714	543.035	684.476	897.829	1210.4	1536.67	571.56	798.235	736.46
Pik3r1	2204.91	-1.47e-05	0.0014427	0.00436538	0.0371693	4479.46	2295.08	2442.55	2154.37	2331.33	2445.61	2289.76	2024.43	1732.52	2048.29	1191.54	2491.62	1233.31	1708.91
Aplf	40.0048	-1.36e-05	0.0014427	0.00437984	0.0372652	40.5037	57.9148	69.232	47.6841	68.721	37.1371	25.283	28.9958	31.5679	30.233	42.4571	35.1314	24.8616	20.3442
Fam53c	552.729	-2.35e-05	0.0014427	0.00438369	0.037274	751.85	783.505	581.791	573.163	536.802	540.752	574.914	545.648	413.169	477.249	440.321	593.18	465.267	460.593
Smim4	211.477	0.302855	0.401184	0.0043922	0.0373224	227.833	128.24	154.254	237.467	111.51	181.157	168.187	225.816	270.184	307.729	269.808	156.74	284.133	237.62
Setd1b	940.388	-0.436206	0.537387	0.00440078	0.0373713	898.676	1355.21	823.496	959.404	1636.34	1115.92	1480.71	958.618	693.566	455.654	255.427	1148.53	600.23	783.659
Prr12	305.295	-1.15e-05	0.0014427	0.00440868	0.0374144	283.526	471.592	246.563	260.355	448.632	432.058	515.554	330.376	276.684	186.797	89.023	282.402	201.557	249.013
Poldip2	1719.62	0.197183	0.252778	0.00442865	0.0375197	1802.42	1350.24	1447.8	1723.3	1456.11	1498.16	1321.31	1646.61	1985.07	1867.97	2609.74	1684.95	1943.65	1737.4
Rest	379.048	-1.62e-05	0.0014427	0.00442958	0.0375197	379.722	528.68	436.04	318.53	567.921	443.834	445.201	445.481	330.535	242.944	247.21	404.011	221.979	294.584
Snx18	832.46	-2.56e-05	0.0014427	0.00443283	0.0375231	953.103	909.263	878.153	734.335	1253.83	869.551	890.402	796.066	664.784	827.088	732.043	755.324	669.488	720.999
Mapkap1	552.511	-0.171091	0.233035	0.00443712	0.0375355	592.367	584.94	544.139	620.847	657.388	644.012	629.877	542.133	459.592	432.98	438.267	575.614	417.32	595.678
Myzap	34.5439	0.409185	0.558538	0.00444448	0.0375498	29.1121	25.648	40.0817	20.0273	22.0426	20.833	25.283	56.2343	70.5636	26.9937	36.294	28.3753	47.9474	34.1783
Cbx5	1037.14	-2.53e-05	0.0014427	0.00444251	0.0375498	1089.8	1219.52	1184.23	1010.9	1326.45	1076.98	1177.31	1016.61	930.326	1061.39	788.88	1113.39	759.167	764.942
Wfdc1	92.6572	0.310953	0.452981	0.00445949	0.0376526	102.525	51.296	86.2363	78.2019	75.2042	67.9337	64.8564	71.1715	97.4892	126.331	160.926	97.2869	122.532	95.2109
Capn10	599.054	0.325436	0.447168	0.00446892	0.0376901	703.752	405.404	380.168	340.464	355.275	605.969	572.715	769.706	798.483	664.046	925.839	408.064	811.554	645.318
Pex2	1619.72	0.220353	0.277944	0.00446964	0.0376901	1565.72	1072.25	1551.04	1541.15	1392.57	1510.85	1199.29	1377.74	1570.97	2200.53	2081.77	1593.07	2123	1896.08
Map2k3	1241.68	0.209708	0.262654	0.00448047	0.0377575	1092.33	1092.94	1119.86	1148.23	1086.57	992.738	1061.89	1087.78	1287.79	1637.98	1962.61	1356.61	1298.13	1157.99
Cpsf3	278.131	-2.1e-05	0.0014427	0.00448911	0.0377925	310.107	350.798	263.567	281.336	381.207	267.206	359.459	296.987	236.76	179.238	203.383	285.105	226.418	252.268
Nbr1	3892.9	-2.13e-05	0.0014427	0.00449034	0.0377925	3309.91	4598.44	4317.89	5136.53	5823.14	3917.51	3819.93	3441.71	3070.45	3540.5	2854.9	4348.18	3090.83	3230.66
Pdhx	818.731	1.75e-05	0.0014427	0.00449764	0.0378147	918.928	434.361	592.723	777.25	701.473	788.937	582.609	854.936	1168.94	960.977	1115.53	709.383	1042.41	813.768
Zfp652	297.798	-0.318307	0.648175	0.00449868	0.0378147	430.352	389.684	276.928	219.347	435.665	390.392	368.253	298.745	255.329	204.073	139.013	364.826	178.471	218.09
Rfx1	162.651	-1.35e-05	0.0014427	0.00450824	0.0378709	155.686	285.437	191.906	209.81	189.307	145.831	194.569	148.494	99.3462	134.969	83.5446	225.651	109.214	103.349
Thoc7	461.753	0.25588	0.37399	0.00451132	0.0378728	411.366	297.02	485.838	450.138	386.394	341.48	349.565	465.69	580.293	673.764	510.17	340.504	678.367	493.957
Ablim3	766.315	-0.474236	0.767234	0.00451481	0.0378781	812.606	1697.73	1270.47	1154.91	1042.49	493.652	451.797	400.669	314.751	494.525	648.498	1086.37	455.5	404.443
Eea1	1121.21	-2.27e-05	0.0014427	0.00452249	0.0379184	1196.13	1363.48	1185.45	1182.57	1511.86	1275.34	1123.45	1150.17	927.54	1052.76	735.467	1270.13	855.95	866.663
Dohh	884.466	0.292949	0.41063	0.00453311	0.0379834	999.936	552.673	839.286	879.294	610.71	689.301	511.157	738.953	950.752	1124.02	1440.8	810.724	1212	1022.91
Mup10	17373.5	0.552893	0.447808	0.00454408	0.0380513	16264.8	6677.58	14773.1	21673.4	10882.6	9417.42	7735.51	14127.1	12947.5	34414.9	24023.9	11977.1	33799.4	24514.8
Mbnl1	4943	3.68e-05	0.00144286	0.00455883	0.0381507	5121.19	3251.5	3983.87	5338.71	3918.4	4501.74	3567.1	4715.77	5382.33	7171.7	5247.56	4383.31	6525.29	6093.5
Bnip3	9461.75	0.28503	0.280262	0.0045786	0.0382919	7128.66	7551.27	11351.6	9485.32	7583.95	6858.59	5728.25	9229.45	11787.8	14842.2	10664.3	8182.91	10815.7	11254.4
Tmem5	558.96	0.298049	0.511284	0.00460751	0.0384389	660.717	351.626	437.254	436.786	369.538	521.731	400.131	525.439	674.068	747.187	930.632	368.879	761.831	639.622
Gimap6	286.388	0.281713	0.507591	0.00460979	0.0384389	288.589	229.177	325.512	223.161	186.714	169.381	224.249	292.594	387.172	267.778	459.495	297.265	419.096	239.248
Rel	62.5426	-1.13e-05	0.0014427	0.00461069	0.0384389	131.637	91.8364	70.4465	45.7767	88.1704	72.4626	53.8638	48.3263	45.495	41.0305	43.1419	83.7748	41.732	17.9029
Sbno1	1503.19	-0.192567	0.198236	0.00460463	0.0384389	1566.99	1868.99	1711.37	1811.99	1845.1	1428.42	1440.03	1302.17	1099.31	1493.29	1220.3	1666.04	1330.1	1260.53
Birc6	1848.3	-1.45e-05	0.0014427	0.00461674	0.0384651	1836.59	2669.87	1808.53	1722.35	2429.87	2637.64	2352.42	1929.54	1385.28	1198.52	851.196	2383.53	1267.94	1402.94
Etnk2	15630.3	0.470823	0.507972	0.00463761	0.0386147	14850.9	8159.37	12605.1	17817.6	10847.6	8245.34	7881.71	13925	21382.6	22451.2	37850.5	19314.1	15329.9	8163.72
Rora	381.332	5.21e-05	0.00144312	0.00464362	0.0386162	439.212	580.803	479.765	348.094	481.047	451.986	334.176	305.774	287.825	283.974	334.178	502.649	240.625	268.543
Brd4	1153.09	-1.33e-05	0.00144269	0.00464169	0.0386162	1308.78	1811.91	1125.93	1135.83	1437.96	1426.61	1522.48	1174.77	885.759	670.525	378.005	1240.41	882.587	1141.72
Mtx1	472.814	0.166562	0.259582	0.0046514	0.0386566	441.744	397.13	403.246	477.794	447.335	418.472	380.345	485.899	495.802	484.808	688.216	474.273	523.87	500.467
Lck	15.8586	0.455784	0.728268	0.0046779	0.038828	10.1259	6.61884	17.0043	18.1199	7.77974	9.96361	9.89336	21.0878	19.4978	25.914	23.9677	22.9705	16.8704	12.2065
Pcsk4	644.825	5.48e-06	0.00144267	0.00468275	0.0388389	421.492	301.984	314.58	597.958	448.632	672.997	770.583	808.367	1108.59	782.819	876.534	464.815	759.167	699.027
Dcaf10	1064.46	-2.14e-05	0.00144269	0.00468508	0.0388389	1348.01	1255.92	1213.38	1218.8	1335.52	1115.02	954.159	960.376	816.124	899.432	913.512	1340.4	802.675	729.136
Cd36	750.956	0.391898	0.750126	0.0047026	0.0388896	488.576	418.641	558.714	434.879	382.504	1015.38	655.16	791.673	1147.59	1474.94	1199.76	459.41	782.253	703.909
Ninj1	3409.62	0.279417	0.426085	0.00470772	0.0388896	3504.84	2636.78	3245.4	3094.7	2409.13	2739.09	2102.89	3039.29	3570.89	4392.42	6407.6	2999.68	4301.06	3290.88
Mtmr14	427.621	0.229707	0.417684	0.00469852	0.0388896	469.59	313.567	317.009	436.786	368.241	342.386	307.793	400.669	537.583	445.937	677.944	456.708	519.43	393.05
Zc3h18	567.696	-1.58e-05	0.0014427	0.00470818	0.0388896	618.948	763.648	559.929	532.154	775.381	648.54	784.873	621.213	463.306	382.231	281.449	675.603	368.485	471.986
Ywhaz	2660.54	-2.5e-05	0.00144269	0.00470405	0.0388896	2507.43	3450.07	3211.39	3132.84	2984.83	2799.77	2665.71	2527.91	2129.91	2091.48	2024.93	2999.68	2067.95	2653.7
Stt3a	819.842	-3.33e-05	0.00144285	0.00470881	0.0388896	1051.83	1146.71	983.823	970.848	1190.3	752.705	759.59	607.154	488.375	669.445	567.008	1212.03	454.612	623.346
Creb3l3	9015.69	0.163675	0.19773	0.00471467	0.0389137	8500.72	6949.78	8677.07	8577.41	7255.9	9358.55	7642.07	8609.11	10389.6	8794.56	11172.4	9001.74	10215.5	11075.4
Pafah1b3	45.6719	0.307423	0.822701	0.00473374	0.0390224	56.9584	33.0942	32.7941	37.1936	25.9325	31.7024	38.4742	36.9037	51.0658	55.0672	74.6423	45.941	68.3694	51.2674
Zmiz2	488.745	-2.09e-05	0.0014427	0.0047322	0.0390224	482.247	610.588	494.34	534.062	599.04	549.81	614.487	478.87	389.957	344.44	321.167	586.424	365.821	471.172
Ncoa2	1447.53	-2.07e-05	0.00144269	0.00474268	0.0390612	1587.24	1878.1	1473.3	1544.96	1807.49	1631.31	1595.03	1588.62	1294.29	1127.26	818.326	1593.07	1119.66	1206.82
Tars	1134.94	-0.264959	0.386769	0.00474435	0.0390612	1107.52	1242.69	1350.63	1011.86	1382.2	1611.39	1533.47	1283.72	964.679	653.249	635.487	1052.59	1023.77	1035.93
A1cf	4531.62	-1.84e-05	0.00144269	0.00475293	0.0390832	4969.3	6983.7	6269.74	4136.12	5592.34	4597.75	4056.28	3833.59	3785.37	4045.82	4361.44	4867.05	2655.75	3288.44
Ralgapb	545.136	-0.173273	0.306223	0.00475123	0.0390832	618.948	699.942	488.267	526.432	636.642	586.041	680.443	570.251	510.658	443.777	392.386	510.756	484.802	482.565
Hnrnpa1	14.5814	-9.22e-06	0.00144269	0.0047584	0.0390888	16.4546	24.8206	13.3606	13.3515	15.5595	17.2099	30.7793	13.1799	10.2132	7.55825	6.84792	17.5657	11.5429	5.69638
Asxl2	873.454	-2.59e-05	0.00144269	0.00475951	0.0390888	912.6	974.624	931.595	858.313	1078.79	1005.42	1024.51	932.259	882.045	695.359	651.237	916.118	662.384	703.096
Mpp1	401.86	0.189692	0.410752	0.00476635	0.0391013	356.939	311.913	391.1	321.391	302.113	435.682	347.367	444.602	448.45	490.206	537.562	321.587	428.863	488.261
Chka	868.514	-8.96e-06	0.00144269	0.00476694	0.0391013	670.843	1692.77	2074.53	554.089	593.854	1039.84	1282.84	847.907	571.937	268.858	337.602	702.627	698.789	822.72
Srgap3	90.0879	-7.89e-06	0.00144269	0.00477085	0.0391091	60.7556	165.471	93.5239	48.6378	98.5434	153.983	223.15	101.046	100.275	26.9937	37.6636	43.2386	74.5848	33.3645
Scaf1	1054.18	-1.94e-05	0.0014427	0.00477763	0.0391163	1139.17	1380.03	1093.14	1050.96	1336.82	1165.74	1293.83	1033.3	905.257	671.604	600.563	1137.72	835.528	1114.86
Bdp1	520.271	-1.98e-05	0.00144269	0.00477756	0.0391163	664.514	634.581	614.585	637.059	645.718	513.579	449.598	418.242	372.316	513.961	312.95	598.584	437.742	470.358
Ids	386.093	-1.89e-05	0.00144269	0.00479627	0.0392446	455.667	565.083	419.036	428.203	517.353	327.893	390.238	340.042	287.825	335.802	313.635	466.166	245.065	313.301
Gskip	275.214	1.68e-05	0.00144269	0.00480413	0.0392847	196.19	193.601	224.7	220.3	277.477	281.698	209.959	318.075	414.097	366.035	358.146	166.198	320.537	305.977
Atp5g1	565.642	0.197258	0.41337	0.00482335	0.0393096	551.863	496.413	551.426	578.885	422.699	397.639	453.995	576.401	748.346	697.518	701.912	514.81	720.099	506.978
Slc9a9	93.1036	1.5e-05	0.00144269	0.0048267	0.0393096	88.6019	95.9731	103.241	50.5451	45.3818	67.0279	79.1469	97.5313	87.2761	118.772	143.122	99.9893	124.308	102.535
Ankrd29	18.8063	9.05e-06	0.0014427	0.00481531	0.0393096	20.2519	19.0292	17.0043	6.67577	2.59325	11.7752	12.0919	21.0878	32.4964	42.1102	19.1742	17.5657	18.6462	22.7855
Myadm	750.585	-1.23e-05	0.00144269	0.00482154	0.0393096	654.388	1308.05	1106.5	911.72	1134.55	640.388	680.443	562.343	536.655	493.446	499.213	1118.8	398.674	463.034
Ubn2	1129.27	-1.84e-05	0.00144269	0.00482615	0.0393096	1032.85	1329.56	1146.58	1242.65	1367.94	1287.12	1706.05	1252.09	1066.81	875.677	591.66	1091.77	939.414	879.683
Pard3	1329.86	-2.09e-05	0.00144269	0.0048136	0.0393096	1384.72	1733.31	1485.45	1573.57	1719.32	1470.99	1198.2	1184.43	915.47	1026.84	1010.75	1645.77	1008.67	1260.53
Glul	17138.7	-0.233375	0.263269	0.00482797	0.0393096	14702.9	17765.8	19357	22793.9	18578	20316.7	22719.5	19213.7	15876.8	12355.6	11651.7	17561.6	14179.1	12869.7
Foxj2	258.139	-2.21e-05	0.00144273	0.0048371	0.0393278	246.82	435.189	285.43	272.753	328.046	226.446	315.488	255.69	200.549	211.631	173.937	309.426	177.583	174.96
Nars	1190.25	-2.21e-05	0.00144269	0.00484008	0.0393278	1580.91	1238.55	1129.57	1429.57	1519.64	1243.64	1254.26	1111.51	804.983	1058.15	827.913	1384.99	1039.75	1040
Ahnak	741.808	-3.19e-05	0.00144283	0.00484208	0.0393278	636.668	1093.76	1048.2	876.433	794.83	780.785	889.303	528.075	464.234	830.328	393.755	841.802	520.318	686.82
Mcmbp	534.315	-2.88e-05	0.00144269	0.00486756	0.0395105	520.22	679.258	535.637	601.773	628.862	547.999	590.304	489.414	449.379	498.844	393.071	560.751	519.43	465.475
Ino80	376.008	-2.43e-05	0.00144269	0.00487424	0.0395405	392.38	429.397	394.744	453.952	426.589	447.457	390.238	350.585	349.104	305.569	230.09	409.416	324.089	360.499
Pcdh1	1961.67	-1.37e-05	0.00144269	0.00489764	0.0397059	2175.81	3206	2019.87	1761.45	2689.2	2130.4	2534.9	1917.24	1454.91	1108.9	836.131	2517.3	1444.64	1666.6
Spg21	583.6	0.203368	7.06974	0.00490494	0.0397165	673.374	450.908	479.765	569.348	408.436	498.181	439.705	561.464	695.423	635.973	732.727	479.678	780.477	764.942
Mgam	1129.88	-1.67e-05	0.00144269	0.00490254	0.0397165	934.117	1477.66	1415	1374.26	1536.5	1221	1270.75	955.104	767.844	1242.79	621.106	1332.29	887.915	782.031
Dact2	631.642	1.31e-05	0.0014427	0.0049241	0.0398473	460.73	449.254	487.053	281.336	407.14	699.264	691.436	851.422	981.392	523.679	773.815	422.928	882.587	930.951
Btf3l4	733.534	0.17702	0.517881	0.00495624	0.0400829	689.829	504.686	682.603	712.4	639.235	705.605	596.899	718.744	907.114	951.26	688.216	666.145	937.638	869.104
Ptp4a2	6028.32	0.172375	0.198161	0.00497353	0.0401747	6066.7	4801.14	5231.26	5999.61	5119.07	5953.71	4782.89	6018.82	6765.75	7785	6920.51	5289.97	6544.82	7117.22
Cnnm3	350.473	-2.64e-05	0.00144269	0.00497367	0.0401747	378.457	409.541	344.945	368.121	400.657	414.849	397.933	336.527	325.893	250.502	269.808	355.367	279.693	374.333
Suco	866.654	2.65e-05	0.00144269	0.00499858	0.0403513	916.397	647.819	879.367	827.796	696.287	795.277	657.359	868.116	985.106	1060.31	1044.31	939.088	1008.67	807.258
Zfp944	564.571	1.73e-05	0.00144269	0.0050283	0.0405171	664.514	360.727	443.327	546.46	438.259	448.362	413.322	575.523	683.353	952.339	615.628	501.298	725.426	535.459
Hook3	2568.42	-1.7e-05	0.00144269	0.0050266	0.0405171	2592.24	3158.01	2495.99	2325.08	3143.02	3630.38	3572.6	2875.86	2242.25	1860.41	1303.84	2657.82	1936.54	2163.81
Nfkbil1	308.355	-1.67e-06	0.00144264	0.00504559	0.0406317	292.386	262.271	273.284	285.151	293.037	223.728	192.371	275.021	375.101	377.912	523.866	268.89	372.036	301.908
Akr1c13	1451.19	1.33e-05	0.00144269	0.00505054	0.0406363	1413.83	949.803	1441.73	1341.83	1153.99	937.485	811.255	1114.14	1702.81	2947.72	2173.53	1271.49	1818.45	1238.56
Wdfy3	1291.11	-1.44e-05	0.0014427	0.0050523	0.0406363	1425.22	1926.91	1404.07	1267.44	1523.53	1638.56	1603.82	1153.68	1014.82	849.763	567.693	1824.13	820.433	1055.46
Tmem243	3837.03	2.2e-05	0.00144269	0.0050898	0.0408883	3792.16	2924.7	3651.07	3965.41	2913.51	3479.11	2707.48	3808.11	4462.22	4437.77	4492.92	3099.67	5283.98	4700.32
Sec23ip	366.478	-2.32e-05	0.00144271	0.00508736	0.0408883	407.569	440.153	380.168	473.026	484.937	388.581	322.084	336.527	279.469	336.882	233.514	410.767	309.882	327.135
Zfp871	3656.68	-1.28e-05	0.00144269	0.00510481	0.0409839	3061.83	6339.19	5247.05	4653.97	5027.01	3249.95	3493.45	2959.33	2554.22	3069.73	2120.12	5187.28	2032.44	2197.99
Ostm1	670.459	2.37e-05	0.00144269	0.00511579	0.0409972	753.116	450.908	638.877	640.874	539.395	589.665	530.943	655.481	676.854	778.5	814.218	671.55	864.829	781.217
Rundc3a	1033.13	2.29e-05	0.00144269	0.00511737	0.0409972	1010.06	812.462	961.96	920.303	768.898	1051.61	825.546	985.857	1170.8	1029	1340.14	918.82	1481.93	1186.47
Irs1	1252.58	-1.38e-05	0.00144269	0.00510959	0.0409972	2525.15	1321.29	1089.49	1008.04	1120.28	1808.85	1645.59	955.104	755.774	1112.14	725.195	1248.51	1206.68	1013.96
Rere	780.638	-1.61e-05	0.00144269	0.00511885	0.0409972	787.291	1013.51	731.187	759.13	1116.39	942.92	1050.89	797.824	639.715	522.599	373.896	902.606	598.455	692.517
Lancl1	330.114	2.1e-05	0.00144269	0.00514325	0.0411599	345.547	236.623	285.43	364.306	259.325	265.394	247.334	334.77	308.252	354.158	485.518	339.153	398.674	397.119
Tmprss2	139.645	1.44e-05	0.00144269	0.00514537	0.0411599	69.6158	98.4552	162.756	79.1556	140.035	102.353	138.507	159.916	155.054	111.214	196.535	216.193	172.255	152.988
Dpy30	142.837	2.39e-05	0.00144269	0.00515048	0.0411759	106.322	119.139	114.172	142.099	125.772	153.983	119.82	164.309	155.983	156.564	171.883	124.311	179.359	166.009
Hexa	530.822	9.01e-06	0.00144268	0.00515365	0.0411763	418.96	499.722	551.426	391.963	370.834	376.806	362.756	394.518	568.223	626.255	1162.78	605.34	439.518	662.407
Maml3	100.302	-1.48e-05	0.00144268	0.0051587	0.0411918	102.525	121.621	119.03	110.627	151.705	112.317	100.033	95.774	86.3476	69.104	49.9898	118.906	80.8003	85.4457
Nat1	112.645	9.28e-06	0.00144269	0.00516931	0.0412268	129.106	45.5045	82.5925	61.9893	55.7548	132.244	52.7646	105.439	181.051	255.901	138.328	62.1555	174.919	99.2797
Hnrnpa2b1	4734.06	-6.98e-05	0.00144346	0.00516632	0.0412268	4092.14	5346.37	5148.67	6054.92	5871.11	4996.3	5899.74	5163.89	4233.82	3970.24	2817.23	4673.82	3882.85	4125.8
Slc18a1	94.8243	1.91e-05	0.00144269	0.00517817	0.0412726	81.0075	76.1166	83.8071	102.998	73.9075	79.7089	68.1542	94.0167	118.844	133.889	111.621	81.0724	90.5673	131.83
Foxn3	584.813	-1.56e-05	0.00144269	0.00518442	0.0412975	654.388	849.693	665.598	629.43	824.653	625.896	522.149	521.924	435.452	499.924	462.235	768.836	337.408	389.795
Miip	270.454	2.66e-05	0.00144273	0.0052012	0.0413703	235.428	219.249	211.34	253.679	264.511	207.424	266.021	275.021	307.323	286.134	406.082	229.705	334.744	289.701
Chmp7	1680.36	1.37e-05	0.00144269	0.00520226	0.0413703	2159.35	896.025	1229.17	1349.46	1198.08	1405.77	1165.22	1564.89	1959.07	2105.51	3073.35	1195.82	2376.06	1847.25
Trim72	30.0699	7.03e-06	0.00144269	0.00520386	0.0413703	15.1889	7.44619	19.4335	11.4442	15.5595	37.1371	26.3823	32.5104	70.5636	32.3925	39.7179	5.40483	53.2749	54.5225
Itfg1	1444.15	-4.25e-05	0.00144294	0.00520605	0.0413703	1455.6	920.018	1317.84	1448.64	1173.44	1343.28	1034.41	1440.12	1587.68	2189.73	1533.93	1275.54	1952.52	1545.35
Zfp703	296.849	-1.33e-05	0.00144269	0.00521031	0.0413793	336.687	570.047	320.653	293.734	416.216	232.786	333.076	233.724	220.047	245.103	193.796	402.66	176.695	180.657
Hck	57.3457	1.56e-05	0.00144269	0.0052202	0.041433	41.7695	54.6054	55.8714	38.1473	45.3818	40.7602	52.7646	57.1129	81.7053	63.7052	79.4359	74.3164	39.9562	77.308
Tlr4	74.6435	1.6e-05	0.00144269	0.00522662	0.0414591	59.4898	70.3251	78.9487	44.823	60.9413	54.347	65.9557	99.2886	94.7038	79.9015	120.523	78.37	66.5936	70.7978
Kctd15	379.594	-7.01e-06	0.00144269	0.00523343	0.0414646	1216.38	421.951	472.478	571.255	304.707	247.279	214.356	208.242	250.687	226.747	326.646	401.308	241.513	210.766
Hnrnpa0	2546.13	-2.34e-05	0.00144269	0.00523357	0.0414646	2883.36	3167.94	2760.78	2611.18	3091.15	2753.58	2671.21	2712.42	2061.2	2054.76	1535.3	2499.73	2227.78	2615.45
Bod1l	678.173	-1.16e-05	0.00144268	0.00524495	0.041505	558.192	895.198	728.757	770.575	999.697	926.616	746.399	648.451	489.303	531.237	271.862	779.646	587.8	560.686
Osbpl11	489.385	-1.21e-05	0.00144262	0.00524353	0.041505	588.57	693.323	581.791	410.083	526.429	558.868	462.789	450.753	441.023	385.471	388.277	489.137	429.751	445.131
Slc2a8	305.136	2.42e-05	0.00144268	0.00527919	0.0415103	329.093	260.617	279.357	268.938	252.842	233.692	284.709	341.799	325.893	315.287	430.049	329.694	309.882	310.046
Ppib	1862.19	1.62e-05	0.00144269	0.00526253	0.0415103	2206.19	1231.1	1441.73	1678.48	1727.1	1415.74	1179.51	1737.99	1913.57	2582.76	3065.13	1867.37	2327.22	1696.71
BC003965	1085.49	1.59e-05	0.00144269	0.00527193	0.0415103	1135.37	577.494	944.955	1077.66	780.567	993.644	770.583	1042.97	1318.43	1521.37	1480.52	760.729	1545.86	1246.69
Yod1	467.978	-1e-05	0.00144268	0.0052794	0.0415103	944.243	575.839	494.34	589.375	683.321	357.784	342.97	499.079	331.463	438.378	436.212	349.962	245.065	263.661
Mmp15	1024.81	-1.44e-05	0.00144269	0.00528011	0.0415103	1289.79	1445.39	1524.32	1077.66	1369.23	999.078	776.079	738.953	680.568	1037.64	942.274	1213.38	572.705	680.31
Arid1b	782.03	-1.55e-05	0.00144269	0.00526311	0.0415103	625.276	1241.03	912.161	823.027	1076.2	928.427	836.538	787.28	592.363	613.298	369.103	887.743	588.688	667.29
Tnfrsf21	181.993	-1.86e-05	0.00144271	0.0052495	0.0415103	182.267	274.682	204.052	231.745	287.85	136.773	181.378	152.008	141.127	129.57	134.904	229.705	124.308	137.527
Mapk15	125.512	-2.22e-05	0.00144272	0.00525885	0.0415103	148.092	149.751	92.3093	138.284	172.451	139.491	169.286	90.502	94.7038	124.171	121.893	83.7748	113.653	118.81
Pam	332.264	-2.27e-05	0.00144273	0.0052776	0.0415103	322.764	449.254	489.482	384.334	391.58	295.285	356.161	319.832	281.326	303.41	215.709	395.903	232.634	214.021
Vps26b	876.006	-3.76e-05	0.00144268	0.00526808	0.0415103	979.684	894.37	855.075	895.507	1016.55	942.92	993.733	839.999	790.127	735.31	754.641	901.255	837.304	827.602
Trappc1	333.566	-5.08e-05	0.00144301	0.00527835	0.0415103	272.134	286.265	295.147	311.854	306.003	326.988	294.602	309.288	365.817	397.348	442.376	294.563	401.338	366.196
Nfix	902.365	9.2e-05	0.00144414	0.0052843	0.0415186	1002.47	1374.24	881.796	1105.32	1456.11	905.783	933.273	915.564	687.067	617.617	387.592	1248.51	522.094	595.678
Cep104	147.145	-2.4e-05	0.00144269	0.00528798	0.0415229	202.519	163.816	133.606	168.802	159.485	149.454	168.187	118.619	126.272	124.171	132.165	160.794	125.196	126.948
Cep350	1069.23	-1.58e-05	0.00144269	0.00529357	0.0415422	1042.97	1595.97	1155.08	1045.23	1478.15	1335.12	1133.34	1015.73	778.057	860.561	490.311	1297.16	790.244	951.295
Mttp	7864.07	-0.216603	0.360328	0.00530441	0.0416026	7217.26	9456.66	8836.18	7744.85	9176.2	11111.2	8945.79	7669.83	7500.17	5729.15	4617.55	7138.42	6518.18	8435.52
Pdzk1ip1	75.3964	-6.28e-06	0.00144269	0.00530793	0.0416055	56.9584	249.034	172.473	39.1009	72.6109	48.9123	81.3454	51.841	43.638	61.5457	89.023	35.1314	31.9649	21.9717
Gna13	1178.36	-2.47e-05	0.00144269	0.00532163	0.0416882	1268.27	1470.21	1377.35	1157.77	1382.2	1267.19	1247.66	1207.28	959.108	1092.71	814.218	1339.05	917.216	996.866
Cbr4	548.589	1.76e-05	0.00144269	0.00533906	0.0416994	475.919	365.691	517.418	556.95	421.403	498.181	403.429	543.012	697.28	890.794	540.301	433.737	778.701	557.431
Tysnd1	2307.2	1.65e-05	0.00144269	0.00533743	0.0416994	2725.14	1456.14	1853.47	1657.5	1588.36	2375.87	1810.48	2202.8	2996.17	2478.03	3764.99	1891.69	2804.92	2695.2
Aadac	24656.9	1.2e-05	0.00144269	0.00533462	0.0416994	30079.1	13966.6	20484.2	23505.4	16468.4	16344.9	12663.5	22033.3	27845.7	52548.2	28607.9	18135.9	37843.8	24670.2
Ypel2	674.184	-1.17e-05	0.00144269	0.00534104	0.0416994	348.079	1298.95	963.174	725.752	973.764	710.134	787.071	636.15	408.526	472.93	388.962	828.29	506.999	389.795
Tox	116.654	-1.24e-05	0.00144269	0.00534196	0.0416994	86.0704	196.91	170.043	135.423	163.375	109.6	118.72	76.4434	77.9914	103.656	97.9253	149.984	64.8178	82.1906
Braf	864.814	-1.45e-05	0.0014427	0.0053338	0.0416994	989.81	1108.66	1062.77	885.97	989.324	998.173	1202.59	876.903	737.204	531.237	303.363	1067.45	670.376	683.565
Matk	10.5568	8.81e-06	0.00144269	0.00534924	0.0417317	6.32871	5.79148	6.07298	9.53682	5.18649	9.05783	8.79409	9.66526	12.9986	9.71775	18.4894	9.45845	20.422	16.2754
Atp5g3	4213.95	0.153444	0.542682	0.00537227	0.0418619	3866.84	3697.45	4044.6	4662.55	3262.3	3625.85	3325.27	4096.31	4763.97	4788.69	5330.42	3909.04	5144.58	4477.35
Drap1	519.492	2.2e-05	0.00144273	0.00539156	0.0419875	536.674	389.684	439.684	519.756	407.14	412.131	324.282	459.539	617.432	764.463	875.164	487.786	603.782	435.366
Med27	85.6381	1.82e-05	0.00144271	0.00539974	0.0420019	65.8186	54.6054	49.7984	83.924	53.1616	100.542	86.8417	94.8953	117.916	87.4597	104.773	77.0188	107.438	114.741
Usp31	316.316	-1.43e-05	0.00144269	0.00539849	0.0420019	402.506	480.693	394.744	353.816	411.03	304.343	270.418	245.146	190.336	325.005	231.46	414.82	181.135	222.972
Acacb	3012.72	-1.07e-05	0.00144269	0.00540347	0.0420062	1864.44	7678.68	4429.63	1721.4	3639.62	3245.42	3783.66	2543.72	2050.99	2137.9	2020.14	3076.7	1997.81	1988.04
Gimap1	69.5969	1.44e-05	0.00144269	0.00541507	0.0420717	50.6297	58.7422	74.0903	47.6841	36.3055	42.5718	84.6432	103.682	78.9199	74.5027	86.2838	60.8043	103.886	71.6116
Dhfr	1462.73	1.78e-05	0.0014427	0.00541871	0.0420752	1463.2	961.386	1286.26	1296.05	1295.33	1239.11	975.045	1310.96	1632.25	2440.23	1935.91	1026.92	2046.64	1568.95
Dtnbp1	561.57	1.9e-05	0.0014427	0.00544101	0.0422236	582.241	448.426	442.113	530.247	459.005	489.123	397.933	488.535	557.081	715.874	840.24	448.601	801.787	660.78
Hsf2bp	24.2004	5.43e-06	0.00144269	0.00546297	0.0423444	7.59445	3.30942	17.0043	5.72209	7.77974	28.985	21.9852	23.7238	53.8512	25.914	25.3373	2.70241	40.8441	74.0529
Scpep1	526.534	-1.88e-05	0.00144269	0.00546033	0.0423444	456.933	838.938	630.375	607.495	601.633	499.086	569.418	477.113	402.956	358.477	413.614	585.072	431.527	498.84
Dynlt1b	47.2979	1.35e-05	0.00144269	0.00548395	0.0424325	49.3639	28.1301	41.2963	30.5178	35.0088	35.3255	46.169	44.8117	51.0658	65.8647	60.9465	32.429	83.464	57.7775
Zbed6	1075.88	1.73e-06	0.00144266	0.00548324	0.0424325	1060.69	1454.49	1118.64	895.507	1274.58	1349.62	1845.66	1229.25	949.824	688.88	463.604	1093.13	763.607	874.801
Scd3	912.304	-7.66e-06	0.00144269	0.00547765	0.0424325	1280.93	1589.35	1123.5	766.76	958.205	1191.1	1618.11	1325.02	1102.09	436.219	262.275	668.847	221.979	227.855
Foxp1	701.296	-1.31e-05	0.00144269	0.00550201	0.0425337	567.052	980.415	783.414	1051.91	1205.86	691.112	651.862	593.096	494.874	501.004	297.2	903.957	509.663	586.727
Gpatch4	136.562	-1.43e-05	0.00144269	0.00550346	0.0425337	174.672	123.276	155.468	173.57	169.858	189.309	151.698	134.435	101.203	65.8647	62.3161	140.525	120.756	148.92
Clmn	4902.84	-1.29e-05	0.00144269	0.00552409	0.0426683	5422.44	8046.85	5860.42	6070.18	7359.63	4024.39	4716.93	3677.19	3841.08	4014.51	2861.06	7196.53	2547.43	3001.18
Rtn4	1915.7	2.06e-05	0.00144269	0.00553381	0.0427184	1531.55	1432.15	2059.95	1564.99	1514.46	1970.98	1548.86	2207.19	2676.78	2283.67	1923.58	1474.17	2527.01	2104.4
Insr	4678.67	-1.94e-05	0.00144269	0.00554321	0.0427661	4323.77	6057.06	5055.15	4900.02	6380.68	5307.89	5339.11	4504.89	3905.14	4428.05	2537.15	5298.08	3729.24	3735.2
Htatip2	446.871	1.27e-05	0.00144269	0.00555417	0.0428007	382.254	291.229	262.353	302.317	265.808	459.232	500.164	539.497	612.789	430.82	498.529	268.89	861.277	581.03
Map4	744.418	-9.85e-05	0.00144424	0.00555369	0.0428007	765.774	925.81	767.624	718.122	981.544	757.234	795.866	723.137	671.283	696.439	549.888	726.949	665.936	676.241
Tpte	54.4509	-6.76e-06	0.00144269	0.00556691	0.0428241	212.645	38.8857	60.7298	95.3682	40.1953	38.0429	37.3749	28.9958	31.5679	31.3127	34.9244	74.3164	15.9825	21.9717
Pum1	778.485	-1.55e-05	0.00144269	0.00556345	0.0428241	763.242	1068.94	804.062	849.73	1071.01	911.217	929.976	832.091	625.788	511.801	360.885	928.279	535.413	706.351
Cand1	1359.5	-2.72e-05	0.00144269	0.00556392	0.0428241	1258.15	1607.55	1453.87	1546.87	1721.92	1508.13	1379.57	1283.72	1116.02	1253.59	981.992	1497.14	1211.12	1213.33
Gabbr2	624.187	-1.43e-05	0.0014427	0.0055821	0.042916	651.857	958.904	625.517	723.844	906.34	703.793	662.855	508.744	436.38	452.415	406.082	970.166	352.502	379.216
Orc4	543.496	1.57e-05	0.00144269	0.00560355	0.043056	577.178	289.574	483.409	509.266	395.47	492.746	412.223	606.276	661.07	767.702	616.313	359.421	784.029	654.27
Wbp11	652.449	-1.8e-05	0.00144269	0.00561638	0.0431295	791.088	883.615	731.187	757.223	822.059	607.78	636.473	592.217	492.089	421.102	445.115	802.617	499.896	651.828
Dolk	526.86	2.62e-05	0.00144269	0.00563277	0.0431802	522.751	416.987	485.838	472.072	465.488	526.26	413.322	549.163	538.512	560.39	744.369	493.19	628.644	559.059
Suox	3466.97	2.32e-05	0.00144269	0.00563024	0.0431802	2985.88	2573.9	2752.27	3485.71	3328.43	3768.96	2504.12	3390.75	4413.94	4247.74	4388.83	3187.5	3976.97	3532.57
Pcf11	1001.17	-1.28e-05	0.00144265	0.00562987	0.0431802	1194.86	1284.88	1303.26	1075.75	1271.99	870.457	951.961	819.79	844.907	1107.82	828.598	1068.8	682.807	710.42
Skil	797.495	-1.2e-05	0.00144269	0.0056384	0.0431984	1821.4	991.998	836.856	513.081	790.94	929.333	817.851	715.229	560.795	546.353	717.662	658.038	672.152	593.237
Mrpl19	447.33	2.09e-05	0.0014427	0.00567121	0.0433753	458.198	277.991	383.812	421.527	363.055	441.116	362.756	444.602	580.293	503.163	575.225	364.826	609.998	476.054
Snx8	319.135	1.58e-05	0.00144269	0.00567132	0.0433753	329.093	259.789	353.447	269.892	178.934	229.163	227.547	295.23	376.03	356.317	590.975	333.748	356.054	311.673
Ppp2r3a	520.366	3.63e-06	0.00144263	0.00568304	0.0434398	541.737	634.581	542.924	526.432	562.735	666.656	694.733	499.079	453.093	457.814	243.101	466.166	487.465	508.605
Smlr1	745.563	5.52e-05	0.00144318	0.00569884	0.0435354	531.611	500.55	564.787	569.348	567.921	885.856	706.825	889.204	1006.46	884.315	731.358	497.244	1164.94	937.461
Luc7l2	2346.54	-1.75e-05	0.00144269	0.00570431	0.0435521	2222.64	2617.75	2419.47	2758.05	2589.36	2675.68	3685.82	2644.77	2486.44	1605.59	1330.55	2193.01	1719	1903.4
Psmd5	863.882	3.33e-05	0.00144284	0.0057147	0.0436063	960.698	558.464	788.273	745.779	650.905	815.205	558.425	872.51	993.462	1081.91	1462.03	689.115	998.016	919.558
Coq3	832.426	-5.55e-05	0.0014432	0.005722	0.0436368	689.829	386.375	729.972	681.882	494.014	968.282	672.748	895.355	1304.5	923.186	986.785	491.839	1307.01	1122.19
Rit1	266.702	1.85e-05	0.00144269	0.00574372	0.0437687	240.491	196.083	216.198	271.799	186.714	255.431	228.646	292.594	307.323	290.453	324.591	185.115	403.113	335.272
Lepr	3501.02	-7.65e-06	0.00144269	0.00575252	0.0437687	1940.38	8424.95	9104.61	4496.61	5256.51	1530.77	1897.33	2081.55	2102.98	2046.13	1396.98	3510.43	3320.8	1904.22
Man2a2	940.205	-2.23e-05	0.00144269	0.00574786	0.0437687	1054.36	1171.53	936.453	939.376	1076.2	1061.58	1153.13	1035.94	994.39	638.132	675.205	924.225	693.462	808.886
Psd3	1312.56	-2.26e-05	0.00144269	0.00574944	0.0437687	1496.11	1044.12	1612.98	1506.82	1675.24	1614.1	1342.2	1117.66	1041.74	1321.61	957.339	1422.82	1128.54	1094.52
Tbc1d22a	494.582	2.2e-05	0.00144269	0.00576717	0.043855	526.548	426.915	419.036	414.851	394.174	504.521	347.367	500.836	543.154	491.286	671.781	435.088	665.936	582.658
Usf1	378.67	3.07e-05	0.00144271	0.00578282	0.0439122	303.778	335.906	342.516	373.843	370.834	310.683	362.756	388.368	345.39	464.292	443.06	372.933	448.397	438.621
Myo6	1147.28	-1.83e-05	0.00144269	0.00578464	0.0439122	1141.7	1172.36	1173.3	1298.91	1483.34	1320.63	1646.69	1190.58	960.965	915.628	547.834	1144.47	975.818	1089.64
Sgsm2	174.976	-2.14e-05	0.0014427	0.005779	0.0439122	159.483	277.164	184.619	176.431	216.536	176.628	193.47	152.008	148.555	151.165	127.371	185.115	146.506	154.616
Wdr83	120.454	-1.86e-05	0.00144269	0.00579673	0.0439536	103.791	147.269	132.391	135.423	127.069	143.114	175.882	114.226	95.6323	84.2205	80.8055	112.15	97.6706	136.713
Ldlrap1	818.288	2.28e-05	0.00144269	0.0058002	0.0439547	812.606	651.128	618.229	637.059	691.1	869.551	766.186	921.715	1024.1	760.144	1119.63	710.735	961.612	912.234
AI182371	5378.45	-2.68e-05	0.00144269	0.00580989	0.0439778	5681.91	5077.48	6158	6918.96	6633.53	6031.61	4970.86	4564.64	4187.39	4992.76	4323.78	5550.76	5529.93	4676.73
Defb1	159.309	7.78e-06	0.00144269	0.00581351	0.04398	96.1963	84.3902	123.889	88.6924	77.7974	145.831	129.713	232.845	369.531	144.686	172.568	22.9705	312.546	228.669
AF251705	59.4164	1.34e-05	0.00144269	0.00583345	0.0441057	62.0213	68.6704	48.5838	33.3789	35.0088	34.4197	50.566	66.7782	64.0644	55.0672	93.8165	93.2332	69.2574	56.9638
Adnp2	255.803	-1.85e-05	0.00144271	0.00584803	0.0441907	332.89	329.287	265.996	308.039	335.825	266.3	248.433	224.058	188.479	167.361	178.731	372.933	184.686	178.215
Zfp160	505.565	3.15e-05	0.00144279	0.00586156	0.0442677	515.157	295.366	476.122	454.906	387.69	461.043	471.583	549.163	624.86	670.525	573.856	429.684	674.815	493.144
Klra2	59.9709	1.95e-05	0.00144273	0.00586646	0.0442794	53.1611	42.1951	60.7298	40.0546	44.0852	33.514	63.7572	55.3556	76.1345	79.9015	95.1861	90.5308	58.6024	46.3848
Oplah	3920.93	1.14e-05	0.0014426	0.00587754	0.0443332	3120.05	3253.99	3845.41	3270.17	3220.81	4392.14	3450.58	4026.02	4906.96	3440.08	4631.93	3994.17	4758.34	4582.33
Taf3	178.722	-1.95e-05	0.00144269	0.00588028	0.0443332	235.428	196.91	144.537	189.783	246.358	218.294	192.371	182.761	173.624	140.367	109.567	159.442	158.049	154.616
Gss	1064.35	7e-05	0.00144348	0.00589561	0.0444161	1203.72	671.812	884.226	856.406	810.39	1096.9	837.638	1066.69	1256.22	1264.39	1410.67	805.319	1391.36	1345.16
Supt5	696.67	-1.46e-05	0.00144265	0.00589799	0.0444161	868.299	824.045	738.474	705.724	793.534	746.365	825.546	708.2	639.715	454.575	435.528	795.861	605.558	611.954
Papd7	493.404	-2.02e-05	0.00144269	0.00590897	0.0444482	529.08	621.343	483.409	462.536	710.55	567.02	544.135	420.878	403.884	495.605	382.114	568.858	308.106	410.139
Vcam1	582.796	1.01e-05	0.00144269	0.00593216	0.0445973	507.562	579.148	619.444	464.443	361.758	208.33	270.418	464.811	510.658	1151.01	1244.95	737.759	551.395	487.447
Cox4i1	4219.15	3.21e-05	0.00144282	0.0059446	0.0446654	4454.14	3305.28	3528.4	4157.1	3270.08	3397.59	2633.83	3705.31	4349.88	5364.2	7653.92	3775.27	5272.44	4200.67
Ndufs7	732.058	2.15e-05	0.00144269	0.00595333	0.0447057	691.095	608.106	665.598	749.594	595.15	648.54	527.646	714.351	888.545	792.536	1100.46	608.043	885.251	773.894
Cyp2d34	54.1923	1.38e-05	0.00144269	0.00596254	0.0447241	50.6297	46.3319	43.7254	60.0819	42.7886	28.985	34.0771	48.3263	64.9928	68.0242	93.1317	43.2386	69.2574	65.1015
Nip7	686.807	1.17e-05	0.00144269	0.00596028	0.0447241	863.236	407.886	697.178	584.607	378.614	490.934	330.878	608.912	853.263	957.738	1163.46	459.41	979.37	839.809
Bri3	2270.55	1.45e-05	0.00144269	0.00596681	0.0447308	2245.43	1525.64	1878.98	2088.56	1900.85	1847.8	1482.9	1847.82	2484.58	3143.15	4737.39	1944.39	2287.27	2372.95
Orc5	376.627	1.77e-05	0.00144271	0.00598153	0.0448158	341.75	213.457	289.074	289.919	267.104	428.435	341.87	419.121	483.732	531.237	378.005	241.866	544.292	502.909
Qser1	779.899	-2.39e-05	0.0014427	0.00598728	0.0448335	729.067	965.523	965.604	806.815	1021.74	860.494	761.788	744.225	590.506	666.206	539.616	894.499	668.6	703.909
Uck1	928.336	1.6e-05	0.00144269	0.0060129	0.0449745	603.759	833.973	824.71	645.642	683.321	1009.04	857.424	860.208	1164.3	1040.88	1612.69	783.7	910.113	1166.94
Helb	440.695	-2.03e-05	0.0014427	0.00601179	0.0449745	393.646	467.455	398.387	485.424	621.083	506.333	644.167	475.355	382.529	312.048	294.461	382.391	419.096	387.354
Dynlt1a	21.4947	1.04e-05	0.00144269	0.00601922	0.0449963	20.2519	9.92826	9.71677	21.9347	16.8561	16.3041	17.5882	26.3598	35.2818	31.3127	24.6525	10.8097	35.5166	24.413
Pkd1l3	24.6342	-1e-05	0.00144269	0.00602847	0.04504	34.175	42.1951	19.4335	32.4252	44.0852	18.1157	26.3823	11.4226	22.2833	29.1532	15.7502	22.9705	15.0946	11.3928
Rnf13	5662.15	2.23e-05	0.00144272	0.00609092	0.0454809	5040.18	4249.29	6256.38	5532.31	4661.36	4633.08	3686.92	5342.25	6020.19	8934.93	6931.46	5164.31	7130.84	5686.61
Tnfaip8l2	32.5392	1.22e-05	0.0014427	0.00610025	0.0454993	13.9232	42.1951	17.0043	24.7957	19.4494	28.0793	25.283	33.3891	38.0672	26.9937	56.1529	51.3458	47.9474	30.9232
Depdc5	146.127	-2.11e-05	0.00144269	0.00609987	0.0454993	192.393	166.298	128.747	155.45	188.01	164.852	154.996	128.284	124.415	124.171	109.567	167.55	138.515	102.535
Dnaja3	2711.17	3.52e-05	0.0014427	0.00611484	0.0455778	2432.76	2396.02	2471.7	2415.68	2598.43	2795.25	2370.01	2995.35	3115.94	2376.53	3200.72	2713.22	2992.27	3082.55
Srgap1	19.4045	-8.79e-06	0.0014427	0.00611766	0.0455778	8.86019	38.8857	27.9357	20.981	24.6358	20.833	34.0771	14.0586	16.7124	11.8772	4.10875	21.6193	12.4308	14.6478
Wdr5	812.325	2.88e-05	0.00144276	0.00612238	0.0455873	758.179	625.48	746.976	758.177	732.592	687.489	650.763	720.501	772.486	1217.96	1138.81	726.949	958.948	877.242
Xrn1	136.025	-1.38e-05	0.0014427	0.00613816	0.0456791	126.574	157.197	136.035	108.72	195.79	217.388	198.966	150.251	141.127	93.9382	60.9465	118.906	106.55	91.9558
Fkbp7	73.6	1.44e-05	0.00144269	0.00616565	0.0458154	65.8186	42.1951	64.3736	68.6651	50.5683	64.3106	64.8564	65.8995	106.774	123.091	77.3815	56.7507	105.662	74.0529
Sbk1	1874.53	1.26e-05	0.0014427	0.00616686	0.0458154	842.984	1361.83	1428.36	937.469	2458.4	1598.71	1646.69	2123.72	2655.42	2685.34	3282.89	2098.42	1724.33	1398.87
Cdc42	3140.63	-8.16e-05	0.00144359	0.00616291	0.0458154	3032.72	2682.28	2881.02	3135.7	3026.32	2965.53	2686.6	3094.64	3157.72	3733.77	3636.25	3088.86	3580.07	3267.28
Pkhd1l1	31.2307	-8.47e-06	0.00144269	0.006192	0.0459467	22.7833	43.8498	21.8627	69.6188	44.0852	28.0793	54.9631	16.6945	21.3548	17.276	17.8046	14.8633	15.9825	48.0123
Gsr	984.592	-2.46e-05	0.00144272	0.00619298	0.0459467	1091.07	1099.55	913.376	1141.56	1170.85	1196.54	1150.93	1005.19	829.123	664.046	601.247	920.172	950.069	1050.57
Mapk1ip1l	2146.84	-2.98e-05	0.00144272	0.00619841	0.0459467	2159.35	2345.55	2174.13	2265.95	2676.23	2612.28	2316.14	2079.79	1963.71	1720.04	1520.92	2279.49	1748.3	2193.92
Dyrk1a	648.712	-3.12e-05	0.0014428	0.00619791	0.0459467	791.088	805.016	681.388	706.678	750.745	742.742	707.925	655.481	560.795	461.053	322.537	676.954	542.516	677.055
Sec62	3059.18	0.000625879	0.00152241	0.0062117	0.0460194	2752.99	4044.11	3439.73	4147.56	4077.88	3095.06	3079.03	2594.68	2113.2	2830.02	1650.35	3488.82	2604.25	2910.85
Psma1	1020.36	-0.000274311	0.00145609	0.0062246	0.0460892	921.46	642.855	872.08	1083.38	864.848	852.342	855.226	1033.3	1023.17	1718.96	1003.22	924.225	1410.9	1079.06
Aoc2	46.8221	-1.19e-05	0.00144269	0.00623024	0.0461052	83.5389	59.5695	55.8714	47.6841	60.9413	36.2313	56.0624	28.9958	52.9227	55.0672	32.1852	32.429	32.8529	21.158
Sptbn1	1789.03	4.33e-05	0.00144294	0.00624539	0.0461683	1711.28	2222.27	2146.19	1783.38	1931.97	2215.54	2133.67	1859.25	1617.39	1310.82	1026.5	1918.71	1645.31	1524.19
Tecpr2	387.48	9.22e-06	0.00144264	0.00624574	0.0461683	464.527	566.738	387.456	309.946	394.174	496.369	459.491	370.795	310.109	300.17	267.754	394.552	316.098	386.54
Atp6v1h	959.748	2.19e-05	0.0014427	0.00625063	0.0461786	1068.29	682.568	776.127	908.858	745.558	948.355	716.719	946.317	976.749	1144.53	1231.94	821.534	1324.77	1144.16
Timm44	799.021	2.28e-05	0.00144268	0.00625438	0.0461805	726.536	624.653	780.985	823.027	717.033	719.192	572.715	760.041	825.409	970.695	1062.11	710.735	998.016	895.145
Flot1	345.28	1.67e-05	0.00144267	0.00627558	0.0462406	372.128	268.063	256.28	250.818	322.859	294.379	337.473	405.062	398.313	315.287	501.953	391.85	419.984	299.467
Zfp945	445.478	1.57e-05	0.00144269	0.00627058	0.0462406	437.947	225.04	303.649	415.805	359.165	460.138	381.444	492.05	590.506	637.052	523.181	304.021	623.316	483.378
Apc	1137.18	4.12e-06	0.00144267	0.00627695	0.0462406	1346.75	1777.16	1309.33	1201.64	1589.66	1119.55	1270.75	1033.3	830.98	734.23	429.365	1653.88	765.383	858.525
Ccdc6	730.312	-1.39e-05	0.00144267	0.00627347	0.0462406	730.333	872.032	748.191	726.705	1095.65	792.56	884.906	751.255	561.724	554.991	412.93	835.046	613.549	644.504
Lactb2	7238.99	-5.59e-05	0.00144317	0.00627998	0.0462406	6610.97	5635.11	5974.6	6084.49	6948.61	7143	5375.39	6809.62	7813.07	10933.5	10854	5970.98	7634.29	7558.28
Rbbp5	330.283	-2.04e-05	0.00144268	0.0062849	0.0462512	293.652	386.375	365.593	374.797	473.268	321.553	380.345	309.288	276.684	275.336	222.557	329.694	268.15	346.665
Rpain	256.581	2.06e-05	0.00144272	0.00629464	0.0462971	151.889	177.881	200.408	280.382	224.316	239.127	240.738	258.326	369.531	337.962	359.516	240.515	298.339	213.207
Klhdc9	432.48	1.46e-05	0.00144268	0.00630749	0.0463401	422.758	252.343	386.241	452.045	412.326	352.35	264.922	364.644	517.157	563.629	676.574	424.279	539.852	425.601
Zfp458	61.7085	1.42e-05	0.00144269	0.00630691	0.0463401	56.9584	47.1592	57.086	47.6841	54.4582	60.6874	27.4815	72.0501	101.203	90.699	69.8488	51.3458	71.9211	55.3362
Smg6	681.353	-1.7e-05	0.00144269	0.00631887	0.0463958	632.871	1111.96	686.247	715.261	894.67	762.669	713.421	612.426	551.511	510.722	402.658	849.909	517.654	576.962
Zcchc11	348.748	-2.42e-05	0.00144269	0.00632207	0.0463958	362.002	449.254	417.821	395.778	326.749	388.581	366.054	338.284	349.104	279.655	299.939	382.391	257.495	269.357
Sulf1	38.1507	-1.04e-05	0.0014427	0.00633012	0.046429	39.238	43.0224	25.5065	72.4798	72.6109	38.9487	50.566	21.9665	23.2117	33.4722	18.4894	13.5121	25.7495	55.3362
Usp27x	31.7232	-4.33e-06	0.00144268	0.00635051	0.0465528	31.6435	61.2242	46.1546	27.6568	59.6447	30.7966	24.1838	19.3305	23.2117	23.7545	34.2396	35.1314	13.3187	13.8341
Myct1	115.689	1.46e-05	0.00144271	0.00636256	0.0466154	97.4621	84.3902	123.889	65.804	58.3481	96.013	108.827	135.314	186.622	93.9382	164.35	70.2627	204.22	130.203
Grm8	40.9932	-8.05e-06	0.00144269	0.0063701	0.0466447	55.6926	70.3251	54.6568	92.5071	58.3481	28.985	17.5882	22.8452	12.0701	21.595	47.2506	25.6729	44.3957	21.9717
Tcp11l2	547.113	-1.27e-05	0.00144269	0.00637469	0.0466526	565.786	824.045	618.229	950.82	798.72	355.973	489.172	462.175	369.531	335.802	400.603	702.627	380.028	406.07
Rev3l	421.343	-1.29e-05	0.00144267	0.00638155	0.0466629	456.933	530.334	411.748	362.399	525.132	562.491	556.226	481.506	394.599	333.643	217.764	408.064	336.52	321.438
Tsc2	452.832	-1.84e-05	0.00144269	0.00638314	0.0466629	453.135	589.076	412.963	487.331	574.404	543.47	545.234	445.481	428.953	298.011	312.265	535.078	318.761	395.491
Zbtb7a	2105.35	-1.53e-05	0.00144269	0.00639126	0.0466964	2273.27	3689.17	2419.47	2074.26	2800.71	2117.72	1888.53	1730.08	1616.46	1880.92	1837.3	2587.56	1200.46	1358.99
Lig4	166.611	-1.83e-05	0.00144268	0.00640344	0.0467596	177.204	162.162	177.331	162.126	175.044	246.373	222.051	169.581	157.84	130.65	108.197	139.174	161.601	143.223
Fdx1l	73.4882	1.38e-05	0.00144269	0.00641486	0.0468172	73.413	50.4686	46.1546	61.9893	70.0177	71.5568	43.9705	66.7782	106.774	100.417	128.741	60.8043	73.6969	74.0529
Cyp3a11	23894.8	7.99e-06	0.00144269	0.00642346	0.0468541	17093.8	13564.5	20949.3	28057.3	16257.1	11442.8	7385.94	13121	30166.9	62816.6	54478.6	25525.6	15093.7	18573.4
Commd4	194.347	1.89e-05	0.00144269	0.00643097	0.0468676	156.952	132.377	185.833	210.764	153.002	172.099	162.691	184.519	233.974	224.588	265.699	149.984	254.832	233.551
Lsmd1	499.24	1.06e-05	0.00144268	0.00643239	0.0468676	518.954	286.265	449.4	485.424	381.207	386.769	262.724	418.242	476.305	938.303	852.566	374.284	615.325	543.597
Eif2s3x	1862.37	0.00015438	0.00144675	0.00646269	0.0470625	1844.19	1405.68	1780.6	1833.93	1689.5	1701.06	1415.85	1675.61	1911.72	2264.24	2495.38	1816.02	2091.93	2147.53
Coasy	3171.81	1.45e-05	0.00144267	0.00647064	0.0470945	2845.39	2097.34	2589.52	2834.34	2704.76	3348.68	2454.65	3352.97	4330.38	3813.68	5196.2	2420.01	3439.78	2977.58
Eprs	1682.27	1.27e-06	0.00144267	0.0064784	0.0471	2889.69	1860.72	1815.82	2223.03	2083.67	1682.04	1634.6	1388.28	1202.37	993.37	816.957	2574.05	1145.41	1241.81
Lrrd1	11.3822	-7.79e-06	0.00144269	0.00648218	0.0471	15.1889	21.5112	17.0043	13.3515	18.1527	5.4347	14.2904	7.90794	8.35622	11.8772	5.47834	10.8097	2.66374	7.32391
Itih2	11148.4	-1.6e-05	0.00144269	0.00648586	0.0471	13118.1	15711.5	11312.7	11570.1	14851.5	11967.2	12296.3	10274.2	7562.38	7193.29	5722.81	14076.9	10384.2	10036.2
Kin	282.093	-1.62e-05	0.00144269	0.00649051	0.0471	327.827	355.762	247.778	310.9	294.334	314.307	441.903	276.778	229.332	168.441	150.654	281.051	274.366	275.867
Rab2b	72.9245	-1.66e-05	0.00144269	0.00649275	0.0471	77.2102	100.937	91.0947	77.2482	66.1278	72.4626	103.331	62.3849	68.7067	68.0242	41.7723	78.37	60.3782	52.8949
Dot1l	593.149	-3.52e-05	0.00144287	0.00648785	0.0471	673.374	841.42	677.744	494.961	601.633	720.097	924.479	580.794	620.217	306.649	262.275	543.185	489.241	568.01
Hprt	915.578	7.49e-05	0.00144359	0.00650461	0.0471602	821.466	669.33	814.994	973.709	713.143	873.175	752.994	883.054	987.891	1294.62	945.013	771.539	1134.76	1182.41
Mta1	381.927	-1.41e-05	0.00144266	0.00652225	0.0472622	359.471	468.283	437.254	430.11	475.861	376.806	497.966	438.451	341.677	254.821	253.373	312.129	284.133	416.649
Kat7	463.101	-2.23e-05	0.00144269	0.00653039	0.0472953	531.611	611.415	522.276	532.154	557.548	441.116	426.514	447.238	359.317	353.078	372.527	543.185	362.269	423.159
Sirt7	722.146	2.16e-05	0.00144269	0.00659192	0.0477148	641.731	664.366	584.221	622.754	644.422	637.671	644.167	731.924	946.11	881.076	1101.15	613.448	737.857	659.152
Utrn	640.771	2.19e-05	0.00144274	0.00660223	0.0477189	789.823	881.133	699.607	779.158	879.111	664.845	579.311	496.443	398.313	567.948	346.505	910.713	522.982	454.896
Kif1b	4424.68	-1.6e-05	0.00144269	0.00660329	0.0477189	3730.14	6664.34	4575.38	5115.55	6157.66	5185.61	4657.57	3745.73	2958.1	3747.81	2180.38	5022.43	3805.6	4399.23
Aimp1	614.004	1.42e-05	0.00144268	0.00660825	0.0477287	672.109	325.978	572.075	597.005	451.225	537.129	421.017	588.702	687.995	959.898	681.368	486.434	884.363	730.764
Atp5s	128.636	1.57e-05	0.00144269	0.00661445	0.0477474	74.6787	68.6704	116.601	107.766	117.993	131.339	136.308	138.828	170.838	153.324	154.078	99.9893	166.928	163.567
Zfand2b	370.215	1.65e-05	0.00144269	0.00663993	0.0478909	402.506	276.336	300.005	365.26	246.358	310.683	292.404	322.468	454.021	434.059	620.422	339.153	475.922	343.41
Tmem51	190.885	1.5e-05	0.00144269	0.00664156	0.0478909	149.357	135.686	123.889	142.099	155.595	172.099	220.952	256.569	334.249	207.312	268.438	159.442	185.574	161.126
Myrf	504.648	-1.46e-05	0.00144269	0.00664687	0.047903	621.479	607.278	376.525	538.83	688.507	618.65	705.726	539.497	429.881	344.44	217.079	524.268	429.751	423.159
Smarca4	691.338	-1.62e-05	0.00144268	0.00667031	0.0480035	658.186	776.886	624.302	784.88	807.796	1040.74	835.439	666.903	598.862	452.415	454.017	791.807	526.534	659.966
Tcp1	2187.48	-3.38e-05	0.00144268	0.00666652	0.0480035	2360.61	2616.1	2381.82	2247.83	2485.63	2250.87	2162.25	1984.01	1949.78	2066.64	2059.85	2406.5	1888.59	1764.25
Chpt1	5195.85	1.54e-05	0.00144269	0.00668246	0.0480532	3770.64	3711.51	4627.61	5740.21	4466.87	4747.21	3163.68	5139.28	5839.14	8972.72	8078.49	5271.06	4677.54	4535.94
Znf41-ps	52.5782	1.23e-05	0.00144269	0.00668585	0.0480532	39.238	26.4753	32.7941	49.5914	40.1953	56.1585	46.169	45.6903	74.2775	83.1407	56.8377	33.7802	82.5761	69.1703
Mbd5	159.947	-1.62e-05	0.00144269	0.00670249	0.0481466	189.861	204.357	133.606	156.404	199.68	213.765	203.363	173.096	149.483	123.091	95.8709	182.413	119.869	94.3971
Elovl6	8035.57	-0.000299996	0.00145887	0.00672523	0.0482838	6456.55	18827.3	14967.5	8401.93	8119.46	7955.49	6598.87	5633.09	5724.94	6832.66	6929.41	9994.87	3263.09	2792.85
Ercc6	343.757	-1.84e-05	0.00144269	0.00674175	0.0483663	367.065	392.993	358.306	288.012	390.284	459.232	493.569	350.585	294.325	265.618	196.535	299.968	294.788	361.313
Usp19	1114.86	-2.57e-05	0.00144269	0.00674402	0.0483663	1117.65	1369.27	1167.23	1157.77	1335.52	1125.89	1336.7	1086.02	1003.67	791.457	846.403	1221.49	964.276	1084.75
Ciapin1	469.291	9.94e-06	0.00144269	0.00675066	0.0483876	545.535	255.653	327.941	275.614	250.248	461.043	436.407	623.849	820.767	435.139	480.724	272.944	769.822	614.395
Ep300	851.798	-1.16e-05	0.00144268	0.00677141	0.0485101	835.389	1445.39	891.513	813.49	1142.33	1009.04	953.06	798.702	613.718	643.531	362.255	1105.29	600.23	711.233
Mup1	57826.6	0.74445	1.06549	0.0067874	0.0485984	37944.4	14054.3	42111.2	76412.8	30640.5	20965.2	15115.9	40033.5	30372.1	121419	105114	30640	143729	101020
Scnn1a	482.251	-1.38e-05	0.0014427	0.00679388	0.0486185	384.785	738	489.482	559.811	682.024	532.6	655.16	444.602	420.596	314.207	223.242	645.877	277.029	384.099
Sdf4	2963.4	2.08e-05	0.00144269	0.0068062	0.0486374	2894.75	2400.16	2709.76	2847.69	2626.96	2599.6	2053.42	2741.42	3185.58	3544.82	4777.79	2895.64	3413.14	2796.92
Ncapg2	46.2454	1.2e-05	0.00144269	0.00681794	0.0486374	51.8954	36.4036	36.4379	18.1199	33.7122	43.4776	37.3749	60.6276	69.6352	39.9507	50.6746	40.5362	78.1365	50.4536
Car2	137.537	8.86e-06	0.00144269	0.00681571	0.0486374	140.497	86.0449	106.884	103.951	45.3818	113.223	94.5365	131.799	177.338	151.165	220.503	49.9946	151.833	352.362
Jund	4334.64	-4.17e-06	0.00144264	0.00680846	0.0486374	5946.45	6081.88	5041.79	4843.75	4912.91	4518.95	3589.09	3093.76	4012.84	2942.32	4134.09	4804.89	2483.5	4278.79
Tnks	450.877	-1.48e-05	0.00144269	0.00681857	0.0486374	484.779	595.695	496.77	458.721	608.116	576.984	483.675	494.686	441.951	273.177	239.677	551.292	269.038	337.714
Herpud2	836.68	-5.98e-05	0.00144316	0.00680146	0.0486374	920.194	1025.09	878.153	937.469	947.832	842.378	840.935	825.062	700.994	670.525	734.097	951.249	672.152	767.383
Reps1	349.531	-1.15e-05	0.00144269	0.00682664	0.0486688	639.199	436.843	358.306	519.756	392.877	302.531	336.374	242.51	215.405	182.478	196.535	543.185	235.297	292.143
Zfp385a	279.277	-1.14e-05	0.00144269	0.00683196	0.0486805	424.023	368.173	145.751	231.745	404.547	376.806	440.804	304.016	264.614	153.324	127.371	212.139	234.41	222.159
Ctr9	337.035	-2.39e-05	0.0014427	0.00685423	0.0488129	313.904	412.023	343.731	350.955	396.767	421.189	392.436	339.163	253.472	269.937	284.189	395.903	248.616	296.212
Slc8a1	132.058	-2.17e-05	0.00144275	0.00686683	0.0488756	65.8186	108.383	176.116	142.099	89.467	77.8973	68.1542	207.364	142.056	109.055	204.753	172.954	144.73	139.968
Thumpd1	557.754	-2.81e-05	0.00144268	0.00687043	0.0488756	586.038	634.581	720.255	570.302	612.006	586.041	556.226	571.129	467.02	513.961	420.462	578.316	470.595	521.625
Spg11	412.793	3.45e-05	0.0014428	0.00688077	0.0489229	397.443	455.872	372.881	451.091	496.607	539.847	496.866	384.853	393.671	353.078	278.71	437.791	343.623	376.775
Pclo	38.332	-8.67e-06	0.00144269	0.00690101	0.0490405	35.4408	80.2534	31.5795	22.8884	44.0852	72.4626	57.1616	25.4811	19.4978	28.0735	15.7502	58.1019	23.0858	22.7855
Trappc3	719.208	2.74e-05	0.00144274	0.00691755	0.0491309	739.193	555.155	648.594	629.43	671.651	668.468	521.05	715.229	888.545	819.53	997.742	599.936	914.552	699.841
Zfp111	181.58	-1.5e-05	0.00144267	0.00692115	0.0491309	160.749	243.242	234.417	190.736	243.765	200.178	178.08	148.494	129.986	134.969	166.404	231.056	147.394	132.644
Ndufa6	3135.28	2.74e-05	0.00144278	0.00694067	0.0492167	2969.43	2248.75	2803.29	3163.36	2415.61	2434.74	2206.22	2746.69	3619.17	6171.85	3490.38	2648.36	4108.38	2867.72
Ndufa5	291.765	1.72e-05	0.00144269	0.00694052	0.0492167	237.959	187.81	276.928	325.205	211.35	237.315	258.327	298.745	384.386	467.532	275.286	271.593	375.588	276.681
Lama1	56.4174	-1.53e-05	0.00144269	0.00694549	0.0492245	62.0213	81.9081	55.8714	55.3135	88.1704	58.8759	58.2609	52.7196	41.7811	50.7482	33.5548	55.3995	39.0683	56.15
Piezo2	35.5106	-1.17e-05	0.00144269	0.00696614	0.0493445	41.7695	62.0516	41.2963	30.5178	42.7886	35.3255	47.2683	24.6025	24.1402	16.1962	24.6525	51.3458	27.5254	27.6681
Mcc	1134.71	-7.49e-06	0.00144269	0.00697714	0.0493877	531.611	2326.52	1189.09	1529.71	2217.23	1146.72	1000.33	800.46	712.136	892.953	661.509	1452.55	695.237	729.95
Mark4	186.907	-1.83e-05	0.0014427	0.00697972	0.0493877	211.379	255.653	180.975	233.652	219.129	196.555	209.959	195.941	145.77	125.251	107.512	227.003	130.523	177.401
Ift20	897.501	1.5e-05	0.00144269	0.00699438	0.0494387	1084.74	539.435	711.753	834.471	670.354	809.77	555.127	739.832	1042.67	1258.99	1336.71	786.402	1286.59	908.165
Csnk2a1	1997.97	-2.63e-05	0.00144267	0.0070052	0.0494887	1947.98	2143.68	2174.13	2591.15	2314.47	2104.13	2024.84	1953.26	1733.45	1701.69	1471.62	2178.14	1758.07	1874.92
H2-K1	35459.5	0.212755	0.269369	0.00701844	0.0495344	34878.8	28782.8	36015.2	33419.9	30691.1	28232.3	25829.4	34794.1	36715.4	45797.6	54373.9	34935.4	39760.8	32206.5
Eif2c1	578.469	9.18e-05	0.00144409	0.00702289	0.0495344	621.479	847.211	506.486	581.746	806.5	577.889	659.557	539.497	441.023	465.372	395.81	671.55	465.267	519.184
Zfp672	630.489	1.69e-05	0.00144268	0.00702075	0.0495344	659.451	460.009	531.993	497.822	478.454	615.027	569.418	561.464	753.917	534.476	771.076	601.287	893.242	899.214
Lair1	67.8715	1.18e-05	0.00144268	0.00702975	0.0495564	81.0075	65.361	46.1546	38.1473	33.7122	54.347	65.9557	75.5648	91.9184	79.9015	82.175	47.2922	95.8948	92.7696
Abca6	2908.08	-1.4e-05	0.00144265	0.00704458	0.0496345	3080.81	3266.4	3023.13	2800.96	3858.75	3690.16	3191.16	2986.57	3004.53	2246.96	1958.51	3232.09	2269.51	2103.59
Ubtd1	545.82	8.78e-06	0.00144269	0.00705477	0.0496556	560.723	395.476	474.907	400.546	364.351	360.502	269.319	406.82	552.439	954.499	1546.95	475.625	473.259	406.07
Prrc2c	1432.19	-1.58e-05	0.0014427	0.00705507	0.0496556	1392.32	2118.86	1534.03	1559.27	1900.85	1622.26	1713.75	1342.59	1150.37	1086.23	566.323	1859.26	1033.53	1171.01
Dock5	500.446	-2.01e-07	0.00144265	0.00706886	0.0497155	580.975	634.581	444.542	613.217	617.193	590.57	576.013	459.539	439.166	405.986	254.058	656.686	337.408	396.305
N4bp1	480.402	-1.29e-05	0.00144269	0.0070711	0.0497155	539.206	781.023	529.564	456.813	694.99	490.028	529.844	439.33	348.176	303.41	260.906	701.276	263.711	387.354
Mrpl32	433.126	1.79e-05	0.0014427	0.00710306	0.0498872	427.821	258.962	391.1	475.887	355.275	348.726	309.992	404.184	419.668	654.328	614.943	376.987	552.283	473.613
Arhgap21	787.698	-8.48e-06	0.00144267	0.00710558	0.0498872	812.606	1293.16	887.869	707.632	951.722	872.269	1009.12	814.518	579.365	550.672	343.766	967.464	524.758	712.861
Chd2	521.383	-1.55e-05	0.0014427	0.00710683	0.0498872	493.639	753.72	487.053	576.024	732.592	657.598	646.366	501.715	400.17	345.52	202.014	658.038	363.157	481.751
Ntan1	184.628	1.83e-05	0.00144269	0.0071371	0.0499922	173.407	130.722	170.043	149.728	142.629	169.381	175.882	181.004	220.976	269.937	228.721	128.365	239.737	204.256
Cyba	81.5683	1.62e-05	0.00144271	0.00714067	0.0499922	93.6649	67.0157	66.8028	65.804	45.3818	48.9123	75.8491	75.5648	77.9914	87.4597	143.122	128.365	78.1365	87.887
Med13l	458.68	-1.09e-05	0.00144269	0.0071306	0.0499922	469.59	733.036	518.632	592.236	693.694	499.992	444.102	378.703	308.252	259.14	208.862	778.295	242.401	294.584
Agap1	279.276	-1.27e-05	0.00144269	0.00714062	0.0499922	336.687	423.606	369.237	341.418	329.342	274.452	267.121	217.029	182.908	191.116	143.806	445.898	174.031	213.207
Xpnpep3	304.439	-1.88e-05	0.0014427	0.00713239	0.0499922	374.659	393.821	319.439	329.02	425.292	324.27	270.418	264.477	230.26	245.103	244.471	405.362	206.884	228.669
Ankhd1	800.966	-1.68e-05	0.00144268	0.00714838	0.0500198	702.486	1138.44	840.5	898.368	1030.82	896.725	904.692	781.129	679.639	597.102	510.855	1009.35	569.153	654.27
Hars	405.436	-2.21e-05	0.00144267	0.0071547	0.0500376	501.234	415.332	434.825	480.655	413.623	455.609	434.208	362.008	316.608	342.281	288.297	472.922	361.381	397.119
Bckdha	5161.7	1.85e-05	0.00144266	0.00716536	0.0500592	4574.39	4182.28	4537.73	5440.75	4721.01	4741.77	3639.66	5290.41	5892.99	6190.21	7708.02	4583.29	5964.12	4797.16
Acin1	827.985	-1.23e-05	0.00144268	0.00717112	0.050073	692.361	1154.99	806.492	868.804	1112.5	951.072	1176.21	818.911	709.35	547.433	416.354	932.332	609.11	795.865
St3gal1	2913	-1.29e-05	0.00144269	0.00718129	0.0501176	4560.47	3838.1	3136.09	3133.8	3828.93	2666.62	3236.23	2534.94	1818.87	1679.01	1879.07	4567.08	2065.29	1837.49
Ndufa2	1288.72	2.47e-05	0.00144276	0.00719052	0.0501366	1112.59	851.348	1102.85	1486.79	967.281	1011.76	826.645	1100.08	1583.04	2564.41	1310.69	1087.72	1811.35	1225.53
Bcl7c	109.971	1.6e-05	0.00144271	0.00719464	0.0501366	126.574	68.6704	80.1633	77.2482	68.721	105.977	90.1395	96.6526	147.627	128.49	202.014	68.9115	147.394	131.017
Slc22a4	64.6138	3.66e-06	0.00144267	0.00719756	0.0501366	31.6435	33.0942	35.2233	40.0546	54.4582	63.4048	97.8343	84.3514	87.2761	82.061	82.175	67.5603	75.4728	69.9841
Slc16a4	28.5963	-1.24e-05	0.0014427	0.00720766	0.0501434	21.5176	43.0224	30.3649	28.6104	38.8987	31.7024	52.7646	31.6318	29.711	18.3557	23.2829	12.1609	20.422	17.9029
Pzp	41867.8	-1.43e-05	0.00144269	0.00720771	0.0501434	48069.1	56762.3	44216.1	43217	65876.3	44130.6	43059.2	41872.6	26822.5	25944.2	23317.9	56184.5	28495	38182
Pald1	354.058	1.7e-05	0.00144269	0.00724145	0.0503516	299.981	279.646	334.014	233.652	269.698	377.711	300.098	348.828	427.096	401.667	433.473	231.056	509.663	510.233
Adora1	606.571	1.25e-05	0.0014427	0.0072569	0.0504226	501.234	329.287	258.709	588.422	497.903	550.716	604.594	680.083	918.256	829.248	1180.58	605.34	521.206	426.415
Hcn3	332.146	-5.99e-06	0.00144269	0.00727069	0.0504226	479.716	850.521	296.361	195.505	519.946	315.212	455.094	151.13	166.196	333.643	317.059	424.279	74.5848	70.7978
Aup1	1592.55	-6.26e-06	0.00144261	0.007269	0.0504226	1583.44	1423.05	1478.16	1541.15	1345.9	1365.92	1133.34	1447.15	1614.61	1866.89	2439.23	1628.2	1640.87	1787.85
Ankrd52	712.059	-1.28e-05	0.00144269	0.00726715	0.0504226	877.159	1073.08	779.77	657.087	929.679	733.684	904.692	726.652	532.013	430.82	288.982	956.654	500.784	577.775
Rpn2	1392.74	-3.44e-05	0.00144282	0.00726223	0.0504226	1632.81	1780.47	1423.51	1729.98	1782.86	1284.4	1321.31	1217.82	1014.82	1179.09	1112.1	1736.3	1162.28	1120.56
Pcid2	248.865	-7.46e-06	0.0014426	0.00730021	0.0506008	279.729	312.74	262.353	288.966	285.257	233.692	271.518	216.15	219.119	242.944	204.068	287.807	211.324	168.45
Ptprf	3197.25	2.71e-05	0.00144278	0.00730936	0.0506142	3903.55	3300.32	2483.85	3717.45	4890.86	3837.8	3912.27	3375.81	2421.45	2403.52	1740.06	3845.53	2388.49	2540.58
Icos	16.4045	8.51e-06	0.00144269	0.0073098	0.0506142	8.86019	14.065	8.50217	5.72209	7.77974	14.4925	19.7867	15.8159	29.711	24.8342	8.9023	21.6193	28.4133	21.158
Acaa1a	3628.52	2.33e-05	0.00144268	0.00731981	0.0506571	3042.84	2904.01	3066.85	3790.88	2940.74	3862.26	3014.18	3650.83	4921.81	3475.71	4362.81	3396.93	3748.78	4620.58
Smpd2	514.282	2.55e-05	0.00144269	0.00734473	0.05067	430.352	482.348	466.405	497.822	423.996	461.949	460.591	522.803	575.651	564.709	764.913	454.005	573.593	520.812
Ensa	1520.62	1.79e-05	0.00144269	0.00734847	0.05067	1684.7	1150.02	1316.62	1508.72	1186.41	1266.28	1010.22	1421.67	1676.81	1943.55	2511.13	1441.74	1738.54	1432.23
Lgals1	70.3311	3.68e-06	0.00144269	0.00732765	0.05067	30.3778	46.3319	66.8028	61.9893	33.7122	52.5354	39.5734	53.5983	63.1359	171.68	195.166	93.2332	29.3012	47.1986
Tnrc6b	1625.07	-1.36e-05	0.00144269	0.00734085	0.05067	1394.85	2322.38	1619.06	1620.3	2227.6	2134.02	2189.73	1856.61	1272.93	1077.59	651.237	1799.81	1242.19	1342.72
Phactr4	712.289	-1.41e-05	0.00144269	0.00734481	0.05067	639.199	1116.1	694.749	715.261	1071.01	745.459	907.99	669.539	520.871	535.556	366.364	932.332	454.612	603.002
Gigyf2	714.141	-1.89e-05	0.00144269	0.00733289	0.05067	732.864	900.162	808.921	782.019	932.272	762.669	750.796	659.874	498.588	527.998	441.691	874.231	607.334	718.557
Metap2	920.09	-3.34e-05	0.00144272	0.00735715	0.0507034	917.663	970.487	1102.85	1089.1	1033.41	933.862	954.159	889.204	813.339	892.953	662.879	962.059	838.192	821.092
Lgals3	95.5992	1.41e-05	0.00144269	0.00736337	0.0507133	82.2732	105.074	89.8801	84.8777	51.8649	72.4626	64.8564	115.983	97.4892	97.1775	176.676	106.745	89.6794	103.349
Krt10	47.9088	1.22e-05	0.00144269	0.00736625	0.0507133	46.8324	32.2668	40.0817	52.4525	40.1953	27.1735	27.4815	47.4477	62.2074	85.3002	75.3271	33.7802	49.7232	50.4536
Myo18a	1439.53	-1.42e-05	0.00144269	0.00738248	0.0507848	1416.36	1866.51	1359.13	1503.96	2044.78	1701.97	1989.66	1620.25	1201.44	925.346	639.596	1714.68	1015.77	1153.92
Sf3a2	245.336	-1.47e-05	0.0014427	0.0073843	0.0507848	246.82	391.339	304.864	282.29	295.63	231.88	288.007	217.908	196.835	123.091	102.719	256.729	255.719	240.875
Hnrnpf	3113.63	-2.37e-05	0.00144268	0.00741657	0.0509803	3109.93	3838.93	3858.77	3263.5	3984.52	3234.55	2858.08	2875.86	2458.59	2513.66	2825.45	3629.34	2445.32	2694.39
Hdac9	28.5752	1.37e-05	0.00144271	0.00742743	0.0510284	36.7065	13.2377	17.0043	18.1199	10.373	19.9272	32.9779	40.4184	45.495	21.595	36.294	22.9705	32.8529	52.0812
Usb1	310.068	8.87e-05	0.00144401	0.00746919	0.0512457	373.394	224.213	223.486	261.309	232.096	301.626	234.143	308.41	363.031	369.274	470.452	252.676	411.105	315.742
Fbxl22	23.1383	-1.11e-05	0.00144269	0.00746752	0.0512457	40.5037	30.6121	35.2233	20.981	27.2291	24.4561	20.886	16.6945	15.784	19.4355	26.0221	21.6193	10.655	13.8341
Ogfod1	400.318	-2.24e-05	0.00144266	0.00747066	0.0512457	382.254	493.931	470.049	391.963	453.818	451.08	443.003	406.82	358.389	320.686	347.874	448.601	297.451	338.528
Apcs	9822.55	2.3e-05	0.00144278	0.0075055	0.0514136	8122.26	2293.43	4753.93	3140.47	3026.32	10782.4	10130.8	19401.7	15345.7	8767.57	6972.55	3936.06	24833.2	16009.3
Crb3	294.757	1.68e-05	0.00144269	0.00750209	0.0514136	235.428	246.552	194.335	205.042	235.985	341.48	289.106	343.556	401.099	320.686	317.059	213.491	437.742	345.038
Ppap2c	619.539	1.43e-05	0.00144269	0.00751067	0.0514136	736.662	448.426	517.418	384.334	370.834	598.722	517.752	633.514	703.779	620.856	943.643	436.44	927.871	833.299
Il10ra	93.3041	6.34e-05	0.00144331	0.00754294	0.0515545	70.8815	86.8722	86.2363	68.6651	76.5008	95.1072	84.6432	93.138	106.774	87.4597	126.002	117.555	113.653	92.7696
Mpst	3149.2	2.21e-05	0.00144268	0.00753914	0.0515545	2571.99	2531.71	3196.82	2739.93	2625.66	3418.42	2415.08	3023.47	3346.2	3376.38	4838.74	3091.56	3536.56	3376.32
Mtif3	940.074	1.3e-05	0.00144269	0.00754063	0.0515545	1083.47	474.074	642.521	574.116	672.948	1055.24	760.689	1016.61	1407.56	1126.18	1310.69	545.887	1307.01	1184.03
Mycbp	291.461	2.77e-05	0.00144268	0.00757223	0.051648	268.337	220.904	270.855	289.919	285.257	273.546	247.334	282.929	305.466	328.244	325.276	282.402	342.735	357.244
Smox	68.6341	1.5e-05	0.00144269	0.00756085	0.051648	69.6158	55.4328	65.5882	48.6378	51.8649	46.1949	65.9557	64.1422	82.6337	74.5027	117.784	64.8579	66.5936	87.0732
Midn	1493.3	-6.18e-06	0.00144267	0.00757068	0.051648	1463.2	2156.09	1926.35	2013.22	2555.64	1088.75	1401.56	1090.42	1010.17	1236.31	1294.94	2057.89	775.15	836.554
Ggt6	792.985	-7.53e-06	0.00144266	0.00756536	0.051648	620.213	634.581	604.869	494.007	647.015	843.284	820.049	908.535	1148.52	795.776	1051.16	547.239	1180.93	805.63
Prelp	1046.6	-1.47e-05	0.00144268	0.00758108	0.0516817	978.418	1322.11	1294.76	1235.02	1462.59	921.181	1270.75	945.438	748.346	787.138	598.508	1401.2	886.139	800.748
Pkib	21.5257	9.82e-06	0.00144269	0.00760294	0.0517774	18.9861	13.2377	17.0043	11.4442	11.6696	22.6446	17.5882	26.3598	46.4234	26.9937	23.9677	10.8097	25.7495	28.4819
Pde3a	21.136	-1.19e-05	0.00144269	0.00759931	0.0517774	25.3148	24.8206	23.0773	24.7957	31.119	23.5504	25.283	18.4519	17.6409	14.0367	13.6958	22.9705	12.4308	18.7167
Lrmp	36.6926	1.37e-05	0.0014427	0.00765255	0.0520083	29.1121	29.7848	29.1503	25.7494	19.4494	29.8908	42.8712	56.2343	60.3505	35.6317	43.8267	25.6729	45.2837	40.6884
Engase	123.887	1.31e-05	0.00144268	0.0076519	0.0520083	97.4621	88.5269	66.8028	88.6924	86.8738	134.962	157.194	118.619	160.625	133.889	165.72	118.906	170.48	145.665
Cd300lb	29.6925	9.77e-06	0.00144269	0.00764573	0.0520083	22.7833	21.5112	30.3649	20.0273	19.4494	14.4925	27.4815	35.1464	18.5694	32.3925	60.9465	20.2681	52.387	39.8746
Ndufb11	2613.46	-4.82e-06	0.00144265	0.00765173	0.0520083	2718.81	1626.58	2410.97	2983.12	2007.17	1841.46	1665.38	2526.15	3259.85	4370.83	2720.68	2387.58	3634.24	2435.61
Tlk2	438.025	-3.14e-05	0.00144267	0.00765754	0.0520155	480.982	517.097	484.624	437.74	500.497	452.891	440.804	434.937	385.315	346.6	377.32	454.005	390.683	428.856
Plec	2619.2	-1.27e-05	0.00144269	0.0076682	0.0520612	3456.74	3493.92	2596.81	3216.77	3429.57	2918.43	2929.53	2596.44	1881.08	1549.44	941.589	3698.25	1789.15	2171.13
Nipsnap3b	1535.98	2.18e-05	0.0014427	0.00767366	0.0520686	1504.97	1153.33	1323.91	1464.85	1445.74	1492.73	999.229	1586.86	1648.03	1931.67	2335.14	1336.34	1750.97	1529.88
Prune2	14.6802	8.76e-06	0.00144269	0.00767715	0.0520686	12.6574	14.8924	10.9314	5.72209	7.77974	9.05783	12.0919	25.4811	12.0701	12.957	24.6525	28.3753	14.2066	14.6478
Pdik1l	354.655	-2.26e-05	0.00144268	0.00768409	0.0520889	410.1	400.44	383.812	338.557	451.225	390.392	389.139	364.644	310.109	412.464	260.906	254.027	307.219	292.143
Slc19a1	186.178	1.64e-05	0.00144271	0.00769752	0.0521532	213.91	123.276	114.172	116.349	147.815	185.685	153.897	253.933	325.893	210.551	259.536	117.555	202.445	181.47
Kcna2	84.5327	9.29e-06	0.00144269	0.00771834	0.0522676	44.301	91.009	44.94	58.1746	47.9751	65.2164	100.033	156.402	142.984	75.5825	54.0986	117.555	93.2311	91.9558
Cdkn1c	60.986	1.47e-05	0.0014427	0.00772839	0.0522939	56.9584	61.2242	53.4422	47.6841	32.4156	33.514	61.5587	62.3849	77.9914	84.2205	84.2294	59.4531	92.3431	46.3848
Rbm14	541.88	-1.61e-05	0.00144269	0.00773012	0.0522939	558.192	781.85	698.393	679.021	671.651	398.544	583.708	494.686	413.169	424.342	446.484	667.496	338.296	430.483
Grb10	112.899	-1.04e-05	0.0014427	0.00774625	0.0523762	206.316	99.2826	134.82	297.549	93.3569	77.8973	85.7424	84.3514	82.6337	58.3065	60.9465	110.799	95.0069	93.5833
Zfp612	598.669	-1.17e-05	0.00144269	0.00777991	0.0525595	1116.38	781.023	836.856	794.417	541.989	479.159	523.249	394.518	397.385	356.317	360.201	879.635	446.621	473.613
Zzef1	893.054	-4.58e-05	0.00144299	0.00778129	0.0525595	872.096	1102.86	887.869	945.098	1207.16	1026.25	1036.6	836.485	690.781	662.966	594.399	1151.23	698.789	790.169
Ttc1	430.809	1.58e-05	0.00144268	0.0078001	0.052606	467.059	295.366	417.821	442.508	335.825	343.292	290.205	391.882	478.161	496.685	623.161	382.391	595.791	471.172
Vbp1	416.646	1.02e-05	0.00144263	0.00779773	0.052606	455.667	282.128	440.898	398.639	320.266	338.763	325.382	432.301	482.804	589.543	441.691	397.255	487.465	440.249
Tti2	207.326	-3.43e-05	0.00144282	0.00779731	0.052606	240.491	233.314	217.413	255.587	251.545	185.685	252.83	188.033	169.91	165.202	130.795	249.973	161.601	200.187
Cars	163.886	-2.45e-05	0.00144268	0.0078224	0.0527295	191.127	182.018	161.541	158.311	176.341	190.214	205.562	166.067	139.27	123.091	133.534	171.603	150.058	145.665
Shfm1	669.156	0.000104747	0.00144456	0.00786903	0.0530168	663.249	437.671	584.221	784.88	427.886	534.412	446.3	645.815	771.558	1172.61	675.205	587.775	985.586	651.015
Cep250	208.111	-9.71e-06	0.00144269	0.00788372	0.0530888	159.483	282.128	202.837	205.042	281.367	263.583	375.948	217.029	199.621	157.643	71.9032	216.193	117.205	163.567
Ubqln2	589.299	-1.66e-05	0.00144269	0.00789087	0.0531099	620.213	820.736	608.512	662.809	787.05	585.136	658.458	639.665	464.234	430.82	338.972	728.3	413.768	491.516
Paip2	3076.1	1.84e-05	0.00144272	0.00789649	0.0531207	3203.59	2060.11	2936.89	3085.16	2154.99	2211.92	1576.34	2232.68	3168.86	5443.02	5190.72	2510.54	4170.54	3119.99
Cxcr6	37.5629	1.15e-05	0.00144269	0.00790508	0.0531515	26.5806	26.4753	18.2189	28.6104	19.4494	37.1371	48.3675	62.3849	42.7096	47.509	45.8811	48.6434	47.0595	26.8543
Igf2r	875.498	-2.06e-05	0.0014427	0.00790958	0.0531548	984.747	968.832	813.779	1062.4	1152.7	991.832	955.259	751.255	615.575	791.457	517.703	1047.19	851.51	752.736
Mettl5	307.274	1.67e-05	0.00144268	0.00793164	0.053276	305.044	193.601	307.293	272.753	220.426	289.85	263.823	317.196	374.173	368.195	397.179	216.193	387.131	388.981
Dcdc2b	284.558	2.06e-05	0.00144268	0.00793868	0.0532962	264.54	217.594	230.773	302.317	230.799	254.525	252.83	264.477	293.396	321.765	415.669	272.944	377.364	284.819
Ppm1d	163.141	4.43e-05	0.00144298	0.00796506	0.0534462	212.645	225.04	222.271	166.894	215.239	144.019	131.911	161.673	119.772	173.84	115.045	166.198	116.317	113.114
Map1b	17.6092	-8.69e-06	0.0014427	0.00799681	0.0536321	30.3778	22.3386	15.7897	27.6568	35.0088	11.7752	18.6875	12.3012	4.64234	16.1962	4.79354	24.3217	7.99123	14.6478
Map3k4	246.121	-1.75e-05	0.00144269	0.0080015	0.0536363	234.162	301.984	250.207	214.578	318.969	326.082	323.183	224.058	213.548	185.717	148.6	275.646	176.695	252.268
Tet3	637.201	-1.12e-05	0.00144268	0.00801971	0.0536727	803.746	749.583	523.491	552.182	794.83	918.464	953.06	755.648	601.648	463.213	258.851	591.828	464.379	489.888
Cdk11b	258.797	-1.4e-05	0.00144269	0.00802314	0.0536727	248.085	309.431	244.134	299.456	343.605	302.531	388.039	280.293	199.621	149.005	117.784	302.67	193.565	244.944
Mfap1a	426.006	-1.95e-05	0.00144269	0.00802283	0.0536727	378.457	664.366	491.911	480.655	518.649	413.037	434.208	344.435	337.963	408.145	299.254	502.649	334.744	355.617
Fam83a	13.5216	-6.5e-05	0.00144342	0.0080147	0.0536727	6.32871	1.65471	2.42919	9.53682	15.5595	16.3041	9.89336	13.1799	12.9986	16.1962	26.7069	14.8633	15.9825	27.6681
Serpinb6b	221.132	5.41e-06	0.00144269	0.00803198	0.0536776	112.651	101.765	281.786	131.608	86.8738	218.294	149.5	242.51	458.664	222.428	128.056	105.394	470.595	385.726
Scrib	388.985	-2.12e-05	0.00144269	0.00802945	0.0536776	544.269	536.126	405.675	399.593	369.538	391.298	399.032	338.284	308.252	304.489	341.711	454.005	312.546	340.969
Phf12	567.762	-1.6e-05	0.00144269	0.00804382	0.0536859	563.255	742.137	512.559	531.201	643.125	667.562	933.273	606.276	550.582	407.066	314.32	455.357	456.388	565.569
Kars	566.337	-2.5e-05	0.00144268	0.00804691	0.0536859	622.745	685.05	636.448	597.958	689.804	543.47	584.807	528.954	425.239	474.01	587.552	597.233	419.984	535.459
Dcaf6	914.072	-4.9e-05	0.00144301	0.00804944	0.0536859	778.431	1363.48	1040.91	958.45	1085.27	907.594	961.854	864.602	791.984	707.236	797.783	863.421	784.917	891.076
Slc38a2	6808.07	-0.000181883	0.0014485	0.00803928	0.0536859	21935.3	8045.2	5423.17	12732.6	7416.69	3205.57	4068.37	3738.7	3015.67	7034.57	4755.2	7520.82	3271.08	3150.1
Aqp1	2687.33	1.53e-05	0.00144271	0.00806177	0.0537411	2916.27	2415.88	2635.67	1879.71	1649.31	1475.52	2061.12	3070.04	4077.84	2037.49	5257.15	2342.99	3594.28	2209.38
Kiss1	72.3373	8.41e-06	0.00144269	0.00807702	0.0537615	88.6019	20.6839	40.0817	58.1746	20.746	65.2164	68.1542	61.5062	118.844	82.061	100.664	43.2386	143.842	100.907
Rpph1	296.53	4.43e-06	0.00144269	0.00807178	0.0537615	97.4621	55.4328	550.212	76.2945	85.5771	106.882	83.5439	195.063	219.119	1254.67	341.026	541.834	252.168	292.143
Stard4	1481.9	-1.21e-05	0.00144269	0.00809193	0.0538337	2530.22	1425.53	1455.09	1703.28	2170.55	1561.57	1629.11	1419.04	1212.58	1419.87	1210.03	1728.19	592.239	689.262
Hectd1	3931.87	7.21e-05	0.00144356	0.00811432	0.0539285	3920	5832.02	4689.55	4297.29	5626.05	4566.05	3814.44	3256.32	2482.73	2877.53	1575.71	5396.72	3096.16	3615.57
Hadhb	2721.93	5.55e-06	0.00144266	0.0081111	0.0539285	2280.87	1581.9	2675.75	2617.86	1841.21	2813.36	1815.98	2778.32	3734.3	3200.38	2252.97	1949.79	4309.94	4254.38
Zdhhc8	189.222	-1.93e-05	0.00144268	0.00811994	0.0539388	208.847	273.027	173.687	201.227	199.68	194.743	238.54	182.761	175.481	137.128	128.741	208.086	166.04	161.126
Tmub1	319.645	2.09e-05	0.00144274	0.00812538	0.0539478	306.309	235.796	297.576	320.437	239.875	214.671	193.47	255.69	324.036	483.728	666.987	278.349	348.063	310.046
Asna1	455.82	2.13e-05	0.00144268	0.00813661	0.0539953	456.933	373.137	381.383	398.639	394.174	452.891	375.948	463.054	542.226	480.489	692.325	394.552	497.232	478.496
Emcn	34.1029	1.15e-05	0.00144269	0.00814986	0.0540561	45.5667	24.8206	27.9357	26.7031	18.1527	23.5504	19.7867	32.5104	35.2818	68.0242	37.6636	37.8338	47.0595	32.5507
Zfp395	1194.5	-1.15e-05	0.00144269	0.00816445	0.0540987	2460.6	1375.06	750.62	946.052	1535.2	1449.25	1620.31	1100.08	942.396	794.696	586.867	1405.25	883.475	873.173
Atp13a1	644.973	-2.34e-05	0.00144268	0.00817935	0.0541162	765.774	781.023	631.59	643.735	707.956	690.206	762.888	676.568	574.722	448.096	487.572	683.71	554.059	621.719
Akr1c20	1266.53	-8.21e-05	0.00144385	0.00817656	0.0541162	1361.94	634.581	926.737	1135.83	951.722	867.74	625.48	926.108	1456.77	3507.03	2313.23	1039.08	1164.06	821.092
Baz2b	426.888	-8.68e-06	0.00144265	0.00824701	0.0544899	406.303	471.592	434.825	603.68	525.132	454.703	535.341	382.217	380.672	298.011	229.405	537.78	339.183	377.588
Synrg	386.578	-1.72e-05	0.00144269	0.00825151	0.0544899	445.541	471.592	389.885	426.296	452.522	476.442	430.911	438.451	299.895	295.851	184.894	391.85	340.959	367.009
Mrps25	155.504	-2.09e-05	0.00144268	0.00824841	0.0544899	156.952	194.428	151.824	204.088	182.824	186.591	138.507	138.828	111.416	155.484	150.654	155.389	119.869	130.203
Plcb3	213.273	-2.1e-05	0.0014427	0.0082523	0.0544899	191.127	274.682	180.975	201.227	276.181	253.619	306.694	213.514	175.481	173.84	166.404	212.139	168.704	191.236
Nt5c	298.971	1.74e-05	0.00144269	0.00828528	0.0546532	329.093	203.529	241.705	268.938	246.358	268.112	234.143	237.238	295.253	407.066	473.191	291.861	358.718	330.39
Ifngr2	1018.53	1.44e-05	0.00144271	0.0083393	0.0549738	1063.22	476.556	794.346	629.43	601.633	1184.76	759.59	1019.25	1334.21	879.996	1801	552.643	1584.93	1577.9
Rpia	58.9816	-1.66e-05	0.0014427	0.0083422	0.0549738	59.4898	62.0516	68.0174	54.3598	70.0177	72.4626	92.338	51.841	37.1388	46.4292	44.5115	58.1019	67.4815	41.5022
Atp5h	296.801	-1.8e-05	0.00144269	0.00835534	0.055033	255.68	390.511	330.37	452.999	325.452	245.467	358.359	243.389	274.827	293.692	241.047	304.021	223.755	215.649
Atf6b	263.305	1.86e-05	0.00144269	0.00837776	0.0551258	287.323	192.774	257.494	250.818	223.019	183.874	204.463	242.51	252.544	296.931	406.082	324.29	294.788	269.357
Fn1	24802.1	-1.09e-05	0.00144269	0.00837615	0.0551258	26564.1	35781.4	23102.8	25566.3	34950.5	30872.7	35480.9	25507.5	15158.2	13514.1	7692.27	34557.1	18625.8	19855.9
Myh9	2139.82	-1.16e-05	0.00144269	0.00840476	0.055276	1922.66	3170.42	2351.46	2501.51	3372.52	2432.93	2355.72	1982.26	1252.5	1657.42	936.795	3286.13	1296.36	1438.74
Lcp2	60.6751	1.41e-05	0.00144268	0.00840939	0.055279	40.5037	49.6413	40.0817	49.5914	55.7548	55.2527	61.5587	52.7196	89.133	90.699	52.0442	81.0724	63.042	68.3565
Bbs10	244.969	9.52e-06	0.00144268	0.00841526	0.0552902	150.623	147.269	213.769	159.265	163.375	246.373	288.007	303.138	318.465	302.33	191.742	156.74	398.674	389.795
Trpv2	26.2382	9.12e-06	0.00144269	0.00842034	0.0552961	20.2519	16.5471	20.6481	20.981	9.07636	28.985	19.7867	28.1171	33.4249	12.957	39.0331	28.3753	34.6287	54.5225
Zfp524	481.86	1.9e-05	0.00144269	0.00843203	0.0553454	473.387	362.381	366.808	476.841	434.369	404.885	386.94	405.062	545.011	607.899	777.239	383.743	576.257	545.225
Tuba4a	1672.58	-1.62e-05	0.00144269	0.00844319	0.055381	3273.21	1749.86	1438.08	1827.25	1745.26	1683.85	1747.83	1433.09	1213.51	1549.44	1438.06	1670.09	1396.69	1249.95
Mthfd1	1318.17	-3.23e-05	0.0014428	0.00844582	0.055381	1193.59	1797.84	1526.75	1346.6	1873.62	1345.99	1346.6	1206.4	1140.16	1175.85	1075.12	1572.8	897.682	955.364
Cd52	102.095	1.55e-05	0.00144269	0.00846809	0.0554744	134.169	86.8722	86.2363	90.5997	66.1278	70.6511	70.3528	86.9874	116.059	143.607	130.11	116.204	119.869	111.486
Klhl28	121.416	-2.17e-05	0.00144268	0.00846844	0.0554744	122.777	125.758	166.4	123.025	140.035	143.114	125.316	122.134	114.202	110.134	112.991	112.15	91.4552	90.3283
Ing2	264.765	-2.72e-05	0.00144269	0.0084941	0.055615	298.715	303.639	252.636	318.53	287.85	291.662	275.915	276.778	202.406	265.618	210.916	221.598	262.823	237.62
Pomgnt1	456.535	1.39e-05	0.00144269	0.00852027	0.0556769	502.499	310.258	391.1	444.416	330.639	370.465	298.999	384.853	518.086	516.12	894.338	395.903	569.153	464.662
Avpi1	877.467	4.55e-06	0.00144264	0.0085167	0.0556769	931.586	688.359	793.131	741.011	679.431	788.031	625.48	832.97	994.39	1282.74	1443.54	805.319	951.845	726.695
Usp42	228.368	-1.52e-05	0.00144264	0.00852039	0.0556769	237.959	278.819	259.923	206.949	250.248	249.09	296.801	261.841	209.834	206.232	167.774	179.71	182.023	209.952
Rmrp	263.848	9.65e-06	0.00144269	0.00853928	0.0557729	208.847	133.204	398.387	119.21	138.739	251.808	156.095	238.117	267.399	456.734	275.286	495.893	272.59	281.564
Usp24	1475.76	-0.000118269	0.00144508	0.00854751	0.0557991	1468.26	1944.28	1513.39	1507.77	2059.04	1780.77	1622.51	1365.44	1036.17	1211.48	797.098	1941.68	1148.96	1263.78
Iqgap2	4567.08	-1.49e-05	0.00144269	0.00856013	0.0558539	4021.26	6505.49	4801.3	4879.03	6352.16	5518.03	5130.26	4158.7	3457.62	3619.32	2243.38	6010.17	3341.22	3901.2
Alg5	462.471	1.93e-05	0.0014427	0.00857319	0.0559116	416.429	324.323	496.77	432.018	326.749	461.949	329.779	455.146	539.44	652.169	406.766	428.332	666.824	537.901
Taok1	2453.14	-5.01e-05	0.00144298	0.00858164	0.0559391	2404.91	2604.51	2966.04	2611.18	2907.03	2778.94	2445.86	2387.32	2088.13	2447.79	1731.15	2556.48	2269.51	2145.09
Swt1	607.665	1.87e-05	0.0014427	0.00859039	0.0559686	560.723	372.31	570.86	655.179	552.362	515.39	395.734	589.581	674.068	919.947	750.532	481.03	827.537	642.063
Rbm41	317.226	2.2e-05	0.00144268	0.0086319	0.0559774	360.736	221.731	268.426	272.753	286.554	272.641	291.304	372.552	349.104	412.464	337.602	294.563	400.45	300.28
Snhg6	98.564	1.45e-05	0.0014427	0.00862002	0.0559774	105.057	57.9148	109.314	97.2755	76.5008	58.8759	47.2683	89.6234	129.986	155.484	142.437	67.5603	127.86	114.741
Mapk4	39.4596	-4.46e-06	0.00144268	0.00861154	0.0559774	77.2102	54.6054	42.5108	46.7304	47.9751	31.7024	39.5734	17.5732	19.4978	38.871	26.7069	49.9946	20.422	39.0609
Eif2c2	418.754	-1.04e-05	0.00144269	0.00863698	0.0559774	665.78	621.343	450.615	403.407	599.04	437.493	459.491	369.037	281.326	288.293	157.502	708.032	200.669	220.531
Smarca2	1760.4	-1.33e-05	0.00144269	0.00859839	0.0559774	1445.48	2736.06	2295.59	2162.95	2410.42	1829.68	1684.07	1220.46	1155.94	1702.77	1081.97	2495.68	1133.87	1290.64
Raver1	221.498	-1.64e-05	0.0014427	0.00863825	0.0559774	230.365	305.294	208.91	207.903	295.63	249.09	308.893	231.966	191.265	114.453	121.208	241.866	198.005	196.118
Hsd17b13	4374.25	-1.81e-05	0.00144269	0.00863543	0.0559774	4236.44	6187.79	5341.79	5610.51	5837.4	4075.12	3486.86	3065.65	3098.3	4287.69	3484.91	4565.73	3813.59	4147.78
Tbk1	405.173	-2.05e-05	0.00144268	0.00860259	0.0559774	453.135	431.052	398.387	515.942	407.14	428.435	530.943	383.096	375.101	350.919	243.101	366.177	434.19	354.803
Cyld	736.152	-2.08e-05	0.00144266	0.00862836	0.0559774	813.872	795.088	776.127	934.608	895.967	755.423	728.811	636.15	623.003	730.991	565.638	872.879	643.738	533.832
Ugt2b38	5241.23	-3.04e-05	0.00144284	0.00861944	0.0559774	7014.74	2204.07	3745.81	6057.79	3385.48	3136.73	2011.65	4589.24	6186.39	9754.46	7935.37	4011.73	8248.73	5095
Son	4980.23	-7.53e-05	0.00144363	0.00862959	0.0559774	4661.73	6447.57	5520.34	5017.32	5987.81	5587.77	6907.76	5078.66	4514.22	3700.3	2240.64	5231.87	4194.51	4632.78
Oxct1	108.216	1.65e-05	0.00144269	0.00866023	0.0560924	89.8676	72.8072	114.172	119.21	85.5771	79.7089	84.6432	108.075	90.99	123.091	124.632	113.501	159.825	148.92
Larp1b	1118.26	-1.6e-05	0.00144269	0.00867612	0.0561678	1229.03	1197.18	1201.24	1615.54	1495.01	1211.03	1069.58	868.116	796.626	1196.36	599.193	1362.02	983.81	830.857
Atf3	160.6	-1.96e-06	0.00144269	0.00870023	0.0562151	437.947	129.067	134.82	82.0166	106.323	620.461	141.805	35.1464	166.196	62.6255	74.6423	145.93	18.6462	92.7696
Pck1	83082.3	-1.54e-05	0.00144269	0.00870466	0.0562151	90160	96277.6	58355.2	123614	138651	84428	81930.2	83275	69528.4	69031.6	55186	85801.6	61941.8	64972.1
Mphosph9	111.955	-1.76e-05	0.00144268	0.00870051	0.0562151	125.308	131.549	115.387	101.09	143.925	121.375	146.202	112.469	100.275	104.736	73.2727	121.609	79.0244	91.142
Dusp11	1511.64	-3.24e-05	0.00144277	0.00869972	0.0562151	1613.82	1916.98	1662.78	1634.61	1826.94	1317.91	1725.84	1438.37	1273.86	1532.16	1331.24	1639.01	1074.38	1175.08
Thsd4	32.3547	-1.35e-05	0.0014427	0.00871478	0.056253	25.3148	38.8857	30.3649	50.5451	42.7886	32.6082	50.566	30.7531	23.2117	21.595	17.8046	33.7802	22.1979	32.5507
Galk2	313.396	2.46e-05	0.00144272	0.00872504	0.0562918	286.058	225.04	332.799	273.707	268.401	292.568	248.433	293.473	311.037	449.176	429.365	312.129	366.709	298.653
Prelid1	1727.42	8.87e-05	0.00144393	0.00874322	0.0563816	1564.46	1467.73	1458.73	1845.37	1610.41	1610.48	1365.28	1640.46	1843.94	1770.79	2457.72	1724.14	1867.28	1957.11
Kbtbd3	86.1479	1.22e-05	0.0014427	0.00875126	0.056406	83.5389	33.9215	66.8028	43.8694	32.4156	105.977	80.2461	123.012	168.053	98.2572	81.4902	47.2922	120.756	120.438
Ogdh	3180.72	-1.92e-05	0.0014427	0.00875729	0.0564174	3299.79	4717.58	3291.55	3678.35	4179.02	3281.65	3082.33	2966.36	2482.73	2117.39	2040.68	4149.56	2426.67	2816.45
Ilvbl	419.036	2.26e-05	0.00144269	0.00877367	0.0564954	464.527	374.792	380.168	371.936	348.792	330.611	326.481	443.723	470.734	420.023	603.302	351.314	520.318	459.779
Cdk12	623.625	-1.44e-05	0.00144269	0.00878819	0.0565614	550.598	843.074	728.757	569.348	714.44	857.776	854.126	658.995	588.649	378.992	269.808	597.233	497.232	621.719
Carm1	281.707	-2.04e-05	0.00144268	0.00880274	0.0566275	298.715	343.352	304.864	257.494	338.419	343.292	322.084	291.715	315.679	198.674	211.601	281.051	204.22	232.738
Pdzd11	202.567	1.92e-05	0.00144268	0.00881866	0.0566453	140.497	134.859	182.189	205.995	185.417	193.838	195.669	174.853	257.186	233.226	244.471	182.413	253.056	252.268
Tfpi	161.454	1.56e-05	0.00144269	0.00882056	0.0566453	144.295	136.514	157.897	123.025	119.289	104.165	164.889	226.694	252.544	159.803	170.513	106.745	215.763	178.215
Zfp708	356.17	1.54e-05	0.00144271	0.00882262	0.0566453	289.855	242.415	348.589	328.066	273.588	319.741	211.058	234.602	444.737	747.187	412.245	304.021	470.595	359.686
Oas1c	28.9497	7.76e-06	0.00144269	0.00881873	0.0566453	22.7833	14.065	17.0043	17.1663	6.48312	38.0429	28.5808	27.2385	43.638	24.8342	50.6746	17.5657	53.2749	43.9435
Trmt10b	62.8568	-1.59e-05	0.0014427	0.00883998	0.0567018	59.4898	93.4911	72.8757	86.785	79.094	56.1585	67.055	45.6903	42.7096	69.104	47.2506	79.7212	39.0683	41.5022
Zfp445	3687.01	-0.000109263	0.00144472	0.00883602	0.0567018	3998.48	4864.02	5142.6	4495.65	4867.52	3093.25	3325.27	3250.16	3316.49	3974.56	2704.93	4083.35	2233.11	2268.79
Abhd15	2069.13	1.79e-05	0.00144269	0.00885717	0.0567846	2091	1834.25	1999.22	1530.66	1773.78	1822.43	1440.03	2167.65	2680.49	2187.57	3410.95	2460.55	1822.89	1746.35
Lysmd4	454.834	1.35e-05	0.00144268	0.00887493	0.0568708	254.414	304.467	428.752	525.479	455.115	336.045	347.367	441.966	491.16	644.611	758.749	456.708	536.301	386.54
Fbxl3	1691.51	2.53e-05	0.00144264	0.00888447	0.0568769	1701.16	1442.91	1683.43	1655.59	1558.54	1413.93	1355.39	1651.88	1653.6	1997.54	2199.55	1689.01	1915.23	1763.44
Bzw2	138.547	1.74e-05	0.00144269	0.00888159	0.0568769	125.308	90.1817	139.679	123.025	103.73	119.563	133.011	137.071	175.481	163.042	125.317	120.257	213.1	170.891
Ifih1	957.7	1.08e-05	0.00144264	0.00894126	0.0571852	605.024	686.704	760.337	836.379	1002.29	1073.35	918.983	982.342	960.037	1241.71	1046.36	959.357	1172.05	1162.87
H2-Ob	24.9684	8.67e-06	0.00144269	0.00893874	0.0571852	8.86019	11.583	15.7897	29.5641	11.6696	25.3619	23.0845	23.7238	42.7096	19.4355	21.9133	25.6729	47.0595	43.1297
Golga3	363.274	-2.2e-05	0.00144274	0.00894669	0.0571923	405.037	426.088	398.387	445.369	541.989	419.377	351.764	316.318	277.612	232.146	256.112	547.239	190.902	277.495
Sema4g	6158.16	0.000220647	0.00145125	0.00895718	0.0572041	5051.57	8832.84	6631.69	5439.8	7288.32	7119.45	9132.67	6531.96	6512.28	4534.95	4190.93	5983.14	4211.38	4753.22
Zc3h6	250.194	1.24e-05	0.00144269	0.00895694	0.0572041	279.729	143.132	178.546	172.616	133.552	259.96	248.433	301.38	378.815	269.937	280.765	152.686	371.148	332.017
Gstz1	15567.2	1.72e-05	0.00144269	0.00897284	0.0572553	13595.3	11347.2	14847.2	16043.8	13643.1	13633.8	10416.6	12786.3	16529.5	23250.3	24264.9	14609.2	17676.6	15297.2
Snn	45.5229	1.1e-05	0.00144267	0.00898057	0.0572553	41.7695	29.7848	42.5108	25.7494	25.9325	43.4776	56.0624	55.3556	57.5651	51.828	56.8377	48.6434	49.7232	52.0812
Hat1	165.291	9.6e-06	0.00144266	0.0089825	0.0572553	135.434	129.895	167.614	131.608	162.078	136.773	120.919	148.494	161.554	294.772	162.98	160.794	223.755	177.401
Zfp866	356.518	-2.49e-05	0.00144268	0.00897993	0.0572553	392.38	435.189	399.602	320.437	400.657	358.69	432.01	332.134	338.891	290.453	274.602	381.04	287.684	347.479
Dis3	123.081	-1.59e-05	0.00144269	0.0089894	0.0572713	141.763	133.204	137.249	120.164	158.188	155.795	146.202	109.833	107.702	72.3432	66.4248	116.204	147.394	110.672
Usp47	1946.23	-2.93e-05	0.00144265	0.00899799	0.0572713	1984.68	2204.07	2267.65	2113.36	2184.81	2186.56	1756.62	1724.81	1651.75	1905.76	1598.3	2099.77	1772.28	1796.8
Atxn3	682.781	-2.97e-05	0.00144267	0.00899435	0.0572713	631.605	704.906	855.075	734.335	827.246	722.815	698.031	663.389	598.862	695.359	562.899	635.067	581.584	647.759
Cox6c	754.785	1.06e-05	0.00144269	0.00902905	0.0574414	718.941	497.24	617.015	894.553	430.479	402.168	559.524	961.254	1243.22	1636.9	644.389	724.247	673.927	563.128
Arhgap9	22.5774	1.19e-05	0.00144269	0.00903501	0.0574518	20.2519	21.5112	13.3606	22.8884	10.373	13.5867	20.886	28.9958	24.1402	25.914	21.2286	27.0241	39.0683	26.8543
Sema4a	1244.53	-1.13e-05	0.00144261	0.00905406	0.0574625	1141.7	1640.64	1265.61	1202.59	1419.8	1317.01	1663.18	1203.76	1020.39	918.867	1116.9	1367.42	1037.97	1107.54
Fam20b	739.903	-2.85e-05	0.00144269	0.00905044	0.0574625	977.152	816.599	861.148	710.493	811.686	755.423	725.513	702.928	741.847	580.905	723.825	732.354	630.42	588.354
Gabpa	1371.79	-3.29e-05	0.00144271	0.00904472	0.0574625	1396.11	1456.97	1603.27	1428.61	1764.7	1403.06	1357.59	1344.35	1104.88	1336.73	1161.41	1440.39	1139.19	1267.85
Sik3	1526.54	-9.13e-06	0.00144269	0.00906121	0.0574803	1244.22	3079.41	2621.1	1927.39	2009.77	1219.18	1336.7	1180.92	1032.46	727.751	681.368	2526.76	799.123	985.473
Hpn	7216.25	0.000811921	0.00159208	0.00910735	0.0577453	6293.27	6772.72	6649.91	6379.18	5763.49	6272.55	5704.07	6609.28	7513.17	8212.58	13238.4	6835.75	7408.76	7374.37
Casd1	750.939	-2.56e-05	0.00144268	0.00911596	0.0577722	778.431	754.547	875.723	819.212	880.407	848.718	799.163	882.175	627.645	574.427	586.182	726.949	679.255	680.31
Clcc1	1181.16	2.18e-05	0.00144269	0.00912276	0.0577876	1140.43	954.767	1125.93	1215.94	1067.12	974.622	795.866	1143.14	1272.93	1552.68	1612	1044.48	1516.56	1119.75
Smad7	429.753	-1.17e-05	0.00144269	0.0091495	0.0578719	570.849	692.496	338.872	225.069	578.294	512.673	704.627	386.611	302.681	389.79	418.408	270.241	391.57	234.365
Il12rb2	42.4507	-1.18e-05	0.00144269	0.00914142	0.0578719	49.3639	57.0875	58.3006	43.8694	54.4582	52.5354	39.5734	21.0878	38.0672	41.0305	16.435	49.9946	39.9562	32.5507
Eppk1	1421.92	-1.18e-05	0.00144269	0.00915354	0.0578719	1360.67	1381.68	1413.79	1256.95	2082.38	2181.12	2285.37	1694.06	1117.88	896.192	588.921	1653.88	1006.9	987.101
Dedd	864.52	-2.72e-05	0.00144267	0.00914667	0.0578719	882.222	1054.05	980.179	1014.72	1045.08	856.871	760.689	839.121	701.922	743.948	841.609	885.04	727.202	770.638
Gaa	1496.12	-1.16e-05	0.00144263	0.00916255	0.0579012	1606.23	1996.41	1439.3	1601.23	1803.6	1607.76	1654.39	1498.12	1369.49	1026.84	1003.91	1720.09	1222.66	1395.61
Dock8	435.02	-1.8e-05	0.0014427	0.0091928	0.058037	393.646	643.682	416.606	459.674	527.726	553.433	528.745	417.364	375.101	312.048	206.122	417.523	346.287	492.33
Mrp63	736.171	1.95e-05	0.00144271	0.00921521	0.0580953	863.236	447.599	638.877	764.853	514.76	624.084	533.142	694.142	779.914	909.149	1070.33	620.204	990.025	856.084
Chid1	564.98	2.14e-05	0.00144272	0.00927189	0.0583692	613.885	305.294	470.049	575.07	514.76	488.217	405.628	502.594	583.078	675.923	903.241	579.668	673.039	619.278
Uqcrb	731.161	1.11e-05	0.00144269	0.00926976	0.0583692	524.017	555.982	668.028	827.796	595.15	376.806	493.569	836.485	961.894	1660.66	538.246	656.686	950.957	589.982
Abcg3	51.6068	1.27e-05	0.00144269	0.00928883	0.0584481	46.8324	26.4753	44.94	21.9347	36.3055	53.4412	60.4594	67.6568	67.7782	56.147	79.4359	58.1019	44.3957	58.5913
Jak2	325.469	-1.97e-05	0.00144268	0.00929515	0.0584601	301.246	386.375	368.022	376.704	439.555	335.14	347.367	299.623	271.113	372.514	194.481	301.319	282.357	280.75
Ccdc28b	103.795	1.35e-05	0.00144269	0.00930961	0.0585233	124.043	76.1166	95.9531	76.2945	58.3481	69.7453	98.9336	103.682	144.841	131.729	160.926	77.0188	140.291	95.2109
Fopnl	494.084	3.21e-05	0.00144282	0.00933735	0.0586698	492.373	306.949	420.25	489.239	392.877	450.174	389.139	437.573	529.227	819.53	582.073	383.743	673.927	550.107
Dhx33	474.769	-2.12e-05	0.00144267	0.00934434	0.0586858	665.78	442.635	465.19	512.127	592.557	508.144	500.164	481.506	405.741	382.231	414.984	521.566	357.83	396.305
Stxbp5	313.71	-1.83e-05	0.00144268	0.00935797	0.0587436	374.659	375.619	327.941	323.298	382.504	307.966	384.742	316.318	258.114	289.373	195.166	375.635	210.436	270.171
Plekha6	1697.07	-1.56e-05	0.00144269	0.00936659	0.0587698	1958.1	2167.67	1704.08	1424.8	2471.36	1690.19	2309.55	1412.01	1664.74	1643.38	1167.57	2018.7	990.025	1136.83
Snx25	209.695	-1.75e-05	0.00144269	0.00937918	0.058794	241.757	261.444	258.709	281.336	252.842	173.005	201.165	148.494	144.841	225.668	198.59	227.003	178.471	142.409
Prpf18	837.699	-2.97e-05	0.0014427	0.00937933	0.058794	911.334	838.11	895.157	1124.39	1003.59	819.733	802.461	736.317	652.714	834.647	723.14	822.885	751.176	812.141
Zfp954	275.821	1.06e-05	0.00144269	0.00939472	0.0588626	334.156	206.839	242.919	226.023	184.121	183.874	153.897	217.029	268.328	490.206	526.605	202.681	339.183	285.633
Smyd1	167.16	1.57e-05	0.00144269	0.00940987	0.0588974	165.812	103.419	171.258	120.164	133.552	192.026	106.628	158.159	172.695	202.993	230.09	148.633	227.306	207.511
Atp2b1	940.945	-1.55e-05	0.00144269	0.00942258	0.0588974	1034.11	1171.53	1083.42	1329.43	1253.83	836.943	959.656	806.61	624.86	911.309	421.147	1151.23	816.882	772.266
Nudc	407.476	-1.62e-05	0.00144269	0.00941644	0.0588974	453.135	557.637	463.976	511.173	541.989	354.161	401.231	354.979	289.682	354.158	286.928	560.751	267.262	307.604
Kif13a	308.56	-1.64e-05	0.00144269	0.00942051	0.0588974	248.085	369	363.164	350.001	399.36	383.146	359.459	283.807	257.186	271.017	147.23	341.855	269.038	277.495
Ralgapa1	309.603	-2.09e-05	0.00144269	0.00942697	0.0588974	286.058	349.971	411.748	349.047	330.639	329.705	371.551	278.535	286.897	226.747	185.579	331.046	307.219	289.701
Mrps23	564.067	1.58e-05	0.00144268	0.00945224	0.0590275	687.298	342.525	460.332	542.645	453.818	485.5	393.536	522.803	627.645	611.138	915.567	541.834	707.668	604.63
BC005624	278.367	2.07e-05	0.00144268	0.0094715	0.0591198	298.715	230.005	252.636	309.946	217.833	213.765	206.661	261.841	343.533	301.25	351.983	321.587	309.882	277.495
Btaf1	696.27	-1.79e-05	0.00144269	0.00949022	0.0592088	1008.8	781.85	768.839	764.853	872.628	648.54	682.642	577.28	482.804	629.494	404.712	762.08	684.582	678.683
Ccdc90b	148.601	1.6e-05	0.00144269	0.00951387	0.0593284	115.182	120.794	136.035	132.562	137.442	144.925	96.735	126.527	158.768	218.109	209.546	108.097	172.255	203.442
Nxf1	288.527	-1.73e-05	0.00144264	0.00953276	0.0594182	298.715	371.482	315.795	294.688	308.596	277.17	362.756	246.904	246.044	247.263	227.351	343.206	230.858	268.543
Btbd7	262.494	-1.68e-05	0.00144269	0.00954469	0.0594645	299.981	354.935	258.709	226.023	320.266	358.69	290.205	309.288	224.689	204.073	160.241	289.158	178.471	200.187
Zc3h14	382.687	-2.08e-05	0.00144268	0.00955122	0.0594772	413.897	541.917	457.903	383.38	452.522	342.386	388.039	336.527	326.821	332.563	322.537	448.601	294.788	315.742
Nasp	134.967	-2.15e-05	0.00144268	0.00956027	0.0595056	153.155	170.435	126.318	131.608	143.925	141.302	184.676	115.983	115.13	146.846	116.415	118.906	100.334	124.507
Zfp330	254.737	-2.95e-05	0.00144276	0.0095846	0.059629	283.526	212.63	303.649	350.001	309.893	293.474	235.242	219.665	204.263	244.023	186.948	241.866	255.719	225.414
Timm10b	399.448	1.79e-05	0.00144268	0.00961188	0.0597253	399.974	303.639	327.941	405.315	369.538	310.683	309.992	345.314	391.814	456.734	666.303	414.82	486.577	403.629
Disp2	103.884	-1.75e-05	0.0014427	0.00961361	0.0597253	125.308	124.103	123.889	91.5534	111.51	100.542	160.492	72.0501	67.7782	110.134	81.4902	124.311	88.7915	72.4254
Rab7l1	242.43	1.42e-05	0.00144268	0.00961922	0.0597321	227.833	163.816	194.335	208.856	193.197	251.808	212.158	224.937	243.259	266.698	417.723	198.627	301.891	288.888
Xrcc1	99.8787	-9.49e-06	0.00144265	0.00964909	0.0598895	94.9306	145.614	91.0947	118.257	95.9501	130.433	116.522	77.3221	92.8469	79.9015	66.4248	98.6381	106.55	83.8181
Sgce	86.9462	-3.35e-05	0.00144283	0.00965449	0.0598949	84.8047	62.879	94.7385	66.7577	70.0177	88.7667	56.0624	112.469	119.772	102.576	87.6534	74.3164	101.222	95.2109
Ube2z	1901.66	2.57e-05	0.00144269	0.00966392	0.0599254	2054.3	1591	1832.82	1787.2	1636.34	1619.54	1457.62	1790.71	1893.15	2167.06	2546.06	1768.73	2345.87	2132.89
Srsf4	939.844	-1.2e-05	0.00144269	0.00969756	0.0601058	1031.58	1536.4	1060.34	1160.63	1548.17	704.699	846.432	727.531	642.5	782.819	712.868	1344.45	485.689	573.707
Serpina7	8695.69	0.000133818	0.0014458	0.00970948	0.0601317	9923.41	3418.63	5353.94	6510.78	8223.19	8080.49	4192.58	7494.97	20266.6	12457.1	5591.33	6630.37	10645.2	12951.1
Tmem38a	88.2258	1.42e-05	0.00144268	0.00971536	0.0601317	88.6019	101.765	91.0947	68.6651	59.6447	50.7238	60.4594	89.6234	94.7038	113.374	123.263	79.7212	101.222	112.3
[truncated: 11,032 more rows]
