# Supplementary material for: Resolvin E1-ChemR23 Axis Regulates the Hepatic Metabolic and Inflammatory Transcriptional Landscape in Obesity at the Whole Genome and Exon Level
Source: Front Nutr. 2021 Dec 24;8:799492. doi: 10.3389/fnut.2021.799492 (PMC8740313; doi:10.3389/fnut.2021.799492)
Supplement: Supplementary file 5 [file Data_Sheet_5.XLSX]

## Sheet: DESeq2_results_ChemR23_WT_KO_HF
GeneID	baseMean	log2FoldChange	lfcSE	pvalue	padj	22L WT HF veh	27-2L WT HF veh	27-2R WT HF veh	27RL WT HF veh	6L WT HF veh	6RL WT HF veh	6R WT HF veh	10-2L KO HF veh	10RL KO HF veh	10R KO HF veh	23L KO HF veh	31L KO HF veh	31N KO HF veh	31R KO HF veh
Cmklr1	38.2443	-1.96133	0.305142	7.94e-12	1.57e-07	79.5645	33.251	49.033	51.4566	75.3843	43.3705	101.704	23.1862	19.027	12.9918	5.07735	10.0985	14.17	17.1048
Wscd2	8.5098	3.94311	0.720868	7.25e-09	7.16e-05	0	0	0	0	4.89508	1.03263	0	23.1862	22.0313	17.5771	16.9245	3.78695	14.7368	14.9667
Igfbp5	392.111	-1.81e-05	0.00144273	5.79e-07	0.00381539	286.706	488.913	772.991	501.372	1147.41	350.062	394.104	201.783	273.388	249.136	194.632	179.249	164.372	285.436
Slc34a2	8.43298	1.69069	0.491645	2.71e-05	0.133678	5.48721	3.69456	5.76859	0	0.979017	3.09789	4.94395	8.14651	9.01281	12.9918	8.46225	15.1478	13.6032	26.7263
Pcp4l1	245.087	0.679013	0.221021	7.15e-05	0.282487	231.834	176.107	167.289	104.233	181.118	154.895	237.31	346.54	350.498	336.257	245.405	419.089	302.104	178.531
Disp2	81.8248	-0.435876	0.164926	0.000241643	0.795732	102.885	96.0585	86.5289	83.1223	115.524	103.263	87.5786	68.932	58.0825	51.2028	69.3904	75.739	60.6475	86.5931
Spock2	26.4497	-7.48e-06	0.0014427	0.000400444	0.934174	24.6924	39.4086	42.303	38.2626	105.734	13.4242	15.5381	9.39982	19.027	4.58533	11.8471	7.5739	9.63558	28.8644
Dmwd	508.901	-0.231162	0.0934494	0.000380434	0.934174	617.311	596.055	545.132	513.247	590.347	495.662	554.429	464.351	441.628	444.013	546.661	432.975	446.638	436.173
Ndufaf3	163.504	-0.340877	0.140313	0.000425527	0.934174	187.937	240.146	168.251	186.036	197.761	149.731	185.045	149.771	132.188	132.21	140.473	114.871	139.999	164.634
Xkr4	0.889031	-7.94e-07	0.00144269	0.395981	0.999053	2.7436	0	0.961432	0	0.979017	3.09789	0.706279	1.25331	0	0	0	0	0.566799	2.1381
Sox17	68.5925	-2.91e-06	0.00144266	0.198013	0.999053	63.1029	46.7977	94.2203	67.2895	87.1325	73.3167	93.9351	67.0521	52.074	91.7065	52.4659	45.4434	77.6515	48.1073
Mrpl15	1126.73	-1.9e-05	0.00144266	0.0983538	0.999053	1046.68	1419.94	927.782	1362.94	1380.41	1262.91	1038.23	970.062	911.295	1063.8	1113.63	1263.58	1106.39	906.555
Lypla1	6468.67	4.88e-06	0.00144267	0.562477	0.999053	5148.37	5614.5	5464.78	10389	4218.58	8277.56	4148.68	4167.88	6612.4	6795.46	6218.06	8598.9	9151.54	5755.77
Tcea1	1639.11	2.49e-06	0.00144264	0.897373	0.999053	1491.15	1831.27	1402.73	2211.32	1490.06	1815.36	1143.47	1248.3	1420.02	1395.47	2064.79	2092.92	2017.24	1323.48
Rgs20	1.64153	7.72e-07	0.00144269	0.557779	0.999053	1.3718	1.23152	0	0	0.979017	3.09789	2.82512	1.25331	3.00427	1.52844	0	3.78695	2.834	1.06905
Atp6v1h	982.213	1.74e-06	0.00144264	0.701788	0.999053	952.03	1017.23	1036.42	1236.28	892.863	868.442	725.348	872.93	778.106	812.367	1426.74	1065.4	1226.55	840.274
Oprk1	0.0901655	1.8e-07	0.00144269	0.941523	0.999053	0	0	0	0	0	0	0	0	0	0	0	1.26232	0	0
Rb1cc1	2085.52	-7.19e-05	0.00144354	0.297694	0.999053	1809.41	1850.97	2014.2	2995.04	1523.35	2003.3	1541.1	1623.04	2152.06	2014.49	2274.65	2647.08	2805.09	1943.53
St18	0.413087	2.38e-07	0.00144269	0.758079	0.999053	0	1.23152	0.961432	0	0	0	0	0	0	0.764221	1.69245	0	1.1336	0
Pcmtd1	5431.15	-2.61e-06	0.0014426	0.572177	0.999053	6093.54	5477.8	5253.26	6115.42	4664.04	4889.5	4607.76	3971.11	5413.69	5180.66	6221.44	6150.01	6840.7	5157.1
Sntg1	7.24939	-8.15e-08	0.00144269	0.882924	0.999053	12.3462	7.38911	2.8843	7.91641	6.85312	9.29367	7.06279	8.14651	12.0171	5.34955	0	5.04927	10.7692	6.4143
Rrs1	808.999	7.46e-06	0.00144264	0.259642	0.999053	1015.13	820.192	1011.43	695.324	586.431	577.24	609.519	830.318	692.985	888.025	956.234	879.835	740.24	1023.08
Adhfe1	2052.57	2.11e-05	0.00144262	0.768666	0.999053	2049.47	2131.76	2497.8	2349.85	1672.16	1810.2	2002.3	1754.01	2057.92	1994.62	2008.94	2241.87	2159.5	2005.54
Mybl1	14.8454	-1.35e-06	0.00144268	0.638324	0.999053	4.1154	7.38911	19.2286	21.1104	11.7482	19.62	26.1323	15.0397	15.0213	17.5771	8.46225	12.6232	15.8704	13.8977
Vcpip1	1265.53	0.000111963	0.0014448	0.19969	0.999053	1399.24	1119.45	1353.7	1293.01	949.646	1076	1125.81	1050.27	1189.69	1353.44	1013.78	1609.45	1601.77	1582.19
Sgk3	341.838	-2.28e-06	0.00144262	0.587755	0.999053	337.463	300.491	267.278	494.775	307.411	306.691	318.532	373.486	292.416	357.656	365.569	417.827	336.112	310.025
Mcmdc2	1.90656	1.18e-06	0.00144269	0.280603	0.999053	2.7436	0	3.84573	0	0.979017	1.03263	0	2.50662	5.00711	2.29266	5.07735	0	0	3.20715
Snhg6	76.8783	-6.58e-07	0.00144265	0.214838	0.999053	71.3337	96.0585	66.3388	72.5671	100.839	110.491	60.74	62.0388	64.0911	51.2028	91.3923	84.5752	80.4855	64.143
Snord87	0.787397	1.03e-06	0.00144269	0.256061	0.999053	0	0	1.92286	0	0	1.03263	0	1.87996	1.00142	1.52844	0	2.52463	1.1336	0
Ppp1r42	1.31785	3.67e-07	0.00144269	0.693352	0.999053	0	0	0.961432	6.59701	0	0	0.706279	3.75993	2.00285	0.764221	0	2.52463	1.1336	0
Cops5	918.941	-1.31e-05	0.00144261	0.148662	0.999053	939.684	1027.09	909.514	1190.1	1014.26	910.78	805.158	810.265	877.247	717.604	1079.78	994.706	776.515	812.478
Cspp1	310.939	1.68e-06	0.00144259	0.951996	0.999053	301.796	283.249	346.115	281.032	278.041	351.094	331.245	268.835	289.411	300.339	247.098	309.268	378.622	386.996
Arfgef1	2565.24	1.8e-05	0.00144252	0.272124	0.999053	2732.63	2485.21	2546.83	2370.96	2518.03	2243.91	2514.35	2330.53	2497.55	2719.86	2327.12	2796.03	3074.32	2756.01
Prex2	418.133	1.29e-05	0.00144268	0.0315964	0.999053	314.143	323.89	261.509	377.349	375.942	459.52	430.83	299.541	358.509	569.345	455.269	450.647	616.111	561.252
A830018L16Rik	0.363608	-1.04e-07	0.00144269	0.868232	0.999053	0	0	1.92286	0	0	1.03263	0	0	1.00142	0	0	0	1.1336	0
Gm17644	0.0952096	-2.33e-08	0.00144269	0.951937	0.999053	0	0	0	0	0	0	0.706279	0.626655	0	0	0	0	0	0
Sulf1	31.3727	-7.39e-06	0.0014427	0.000838681	0.999053	26.0642	55.4184	49.9945	31.6656	106.713	23.7505	28.2512	14.4131	30.0427	4.58533	22.0018	6.31158	7.93519	32.0715
Slco5a1	0.563566	4.91e-07	0.00144269	0.545408	0.999053	1.3718	0	0	0	0	1.03263	0.706279	1.87996	1.00142	0.764221	0	0	1.1336	0
Prdm14	0.365864	5.4e-07	0.00144269	0.450812	0.999053	0	1.23152	0	0	0	0	0	1.25331	1.00142	0	0	0	0.566799	1.06905
Ncoa2	1730.75	-2.12e-06	0.00144257	0.40421	0.999053	1851.93	1538.17	1793.07	1736.33	1538.04	1618.13	1668.23	1485.8	1816.58	1730.2	1369.19	1971.74	1970.76	2142.38
Tram1	3494.5	-3.71e-05	0.0014429	0.715671	0.999053	4249.84	4714.26	3163.11	5443.85	2206.7	2912.02	2402.76	2721.56	3212.56	3024.02	4803.17	3198.71	3702.9	3167.6
Lactb2	8056.85	-1.16e-05	0.00144265	0.608337	0.999053	6805.51	7775.81	8108.72	11038.1	6532	8317.84	6352.98	5950.09	8265.75	7847.79	7802.19	8866.51	10754.4	8378.15
Xkr9	523.182	1.62e-06	0.0014426	0.973524	0.999053	488.361	591.129	470.14	705.88	455.243	533.87	415.998	444.298	595.847	512.792	528.044	485.992	583.803	513.144
Gm5523	3.26338	-1.33e-06	0.00144269	0.446775	0.999053	2.7436	1.23152	6.73002	1.3194	2.93705	4.13052	7.06279	3.75993	2.00285	2.29266	0	7.5739	2.834	1.06905
Msc	12.5734	2.98e-07	0.00144268	0.764566	0.999053	27.436	6.1576	15.3829	15.8328	7.83213	5.16315	8.47535	21.9329	12.0171	9.17065	11.8471	11.3609	17.004	6.4143
Kcnb2	0.221175	1.87e-07	0.00144269	0.819406	0.999053	0	0	0.961432	0	0	0	0	0	1.00142	0	0	0	1.1336	0
Sbspon	9.26341	5.98e-07	0.00144268	0.866133	0.999053	9.60261	7.38911	5.76859	6.59701	13.7062	8.26104	12.713	10.6531	16.0228	11.4633	3.3849	7.5739	9.06879	7.48335
4930444P10Rik	0.135559	2.37e-07	0.00144269	0.757343	0.999053	0	0	0	0	0	0	0	0	0	0.764221	0	0	1.1336	0
Rpl7	882.813	-1.27e-06	0.00144264	0.836158	0.999053	834.055	1061.57	809.526	1362.94	845.87	720.776	619.407	911.156	881.252	768.807	1127.17	935.377	784.45	697.021
Rdh10	973.358	1.07e-05	0.00144252	0.37823	0.999053	814.85	1052.95	861.443	972.399	933.003	1019.21	978.196	971.942	982.396	1120.35	880.074	1108.31	893.842	1038.05
Stau2	79.6061	3.15e-06	0.00144265	0.570992	0.999053	76.8209	68.9651	80.7603	68.6089	59.72	89.8388	93.2288	66.4254	112.159	82.5359	59.2357	69.4274	78.7851	107.974
Ube2w	1016.88	-4.11e-05	0.00144294	0.736567	0.999053	856.004	1064.03	903.746	1596.48	796.92	938.661	818.577	818.411	912.296	1003.42	1353.96	1099.48	1246.96	827.445
Tceb1	499.221	1.35e-06	0.00144266	0.788953	0.999053	412.912	434.726	473.024	860.25	345.593	568.979	332.657	344.66	450.64	528.841	556.816	584.453	652.953	442.587
D030040B21Rik	1.50509	-4.59e-07	0.00144269	0.726047	0.999053	1.3718	1.23152	1.92286	1.3194	1.95803	3.09789	0.706279	1.25331	0	2.29266	1.69245	2.52463	1.7004	0
Tmem70	2272.74	9.47e-07	0.00144266	0.86079	0.999053	1484.29	2224.12	1915.17	3488.5	2128.38	2876.91	1599.02	1780.33	2129.03	2178.79	2486.21	2818.75	3056.18	1652.75
Ly96	51.8691	1.1e-05	0.00144267	0.0481786	0.999053	35.6668	59.1129	37.4958	50.1372	26.4335	59.8925	46.6144	55.7723	47.0669	58.845	77.8527	55.5419	61.2143	54.5216
Jph1	69.8349	-8.29e-06	0.00144267	0.230745	0.999053	87.7953	80.0487	76.9145	80.4835	83.2164	64.0231	58.6211	39.4793	56.0797	62.6661	50.7735	55.5419	80.4855	101.56
Gdap1	0.308206	-3.71e-07	0.00144269	0.578933	0.999053	0	0	0.961432	1.3194	0	1.03263	0	0	1.00142	0	0	0	0	0
Pi15	3.95998	2.06e-06	0.00144269	0.295143	0.999053	2.7436	1.23152	2.8843	6.59701	4.89508	3.09789	1.41256	8.14651	2.00285	3.82111	6.7698	2.52463	3.96759	5.34525
Crispld1	0.301454	2.61e-08	0.00144269	0.920852	0.999053	0	0	0	0	0	2.06526	0	0.626655	0	1.52844	0	0	0	0
Crisp4	0.0809713	1.98e-07	0.00144269	0.842934	0.999053	0	0	0	0	0	0	0	0	0	0	0	0	1.1336	0
Tfap2d	0.0404856	1.46e-07	0.00144269	0.941523	0.999053	0	0	0	0	0	0	0	0	0	0	0	0	0.566799	0
Tfap2b	1.70254	1.67e-06	0.00144269	0.180514	0.999053	1.3718	0	0.961432	2.6388	1.95803	0	0.706279	1.25331	4.00569	3.05688	0	5.04927	2.834	0
Pkhd1	155.997	4.17e-06	0.00144265	0.480514	0.999053	109.744	112.068	148.06	117.427	171.328	186.906	199.171	174.21	176.25	212.453	111.702	136.33	161.538	166.772
4930486I03Rik	0.161052	2.31e-07	0.00144269	0.743502	0.999053	0	0	0	0	0	0	0	1.25331	1.00142	0	0	0	0	0
Il17f	0.0737593	-1.93e-07	0.00144269	0.84625	0.999053	0	0	0	0	0	1.03263	0	0	0	0	0	0	0	0
Mcm3	49.7655	-4.47e-06	0.00144267	0.339701	0.999053	48.013	56.6499	54.8016	59.3731	59.72	44.4031	54.3835	62.0388	46.0655	55.7881	20.3094	26.5087	40.2427	68.4192
6720483E21Rik	0.453674	-6.34e-07	0.00144269	0.40944	0.999053	0	1.23152	0	0	0.979017	1.03263	1.41256	0.626655	0	0	0	0	0	1.06905
Paqr8	11.5755	3.84e-06	0.00144268	0.211094	0.999053	5.48721	9.85215	9.61432	11.8746	10.7692	11.3589	11.3005	20.6796	6.00854	20.634	8.46225	6.31158	14.7368	14.9667
Efhc1	5.08934	9.16e-07	0.00144269	0.766309	0.999053	2.7436	2.46304	7.69145	6.59701	3.91607	3.09789	7.06279	4.38658	7.00996	3.82111	3.3849	3.78695	5.66799	9.62145
Tram2	92.748	6.37e-07	0.00144267	0.893446	0.999053	137.18	45.5662	116.333	36.9432	102.797	72.2841	129.249	97.7582	83.1181	87.8854	76.1602	111.084	85.5867	116.527
Tmem14a	80.3012	-7.19e-06	0.00144266	0.20436	0.999053	74.0773	126.846	86.5289	102.913	63.6361	75.382	80.5158	55.7723	87.1238	52.7313	69.3904	88.3622	94.6554	66.2811
Gsta3	20168.9	-3.1e-06	0.00144266	0.552793	0.999053	20682.6	28839.7	20522.7	17636.4	21394.5	20260.2	17633	15009.6	12459.7	14298.6	18317.4	33743	19988.7	21578.8
Gm4956	335.214	2.45e-06	0.00144268	0.435134	0.999053	212.629	232.757	242.281	659.701	196.782	435.77	156.088	250.035	342.487	358.42	404.495	311.792	728.337	161.427
Khdc1a	0.0715302	1.63e-07	0.00144269	0.941523	0.999053	0	0	0	0	0	0	0	0	1.00142	0	0	0	0	0
Khdc1c	0.0699298	-1.93e-07	0.00144269	0.84625	0.999053	0	0	0	0	0.979017	0	0	0	0	0	0	0	0	0
Khdc1b	0.251727	1.07e-07	0.00144269	0.808719	0.999053	0	1.23152	0	0	0	0	0	0	0	2.29266	0	0	0	0
Kcnq5	6.11288	-1.38e-06	0.00144269	0.358208	0.999053	15.0898	7.38911	8.65289	5.2776	5.8741	4.13052	2.11884	3.13327	4.00569	2.29266	8.46225	8.83622	2.834	7.48335
Rims1	0.33688	-4.9e-07	0.00144269	0.462517	0.999053	0	0	0.961432	0	1.95803	1.03263	0	0	0	0.764221	0	0	0	0
Mir30a	0.644843	-6.7e-07	0.00144269	0.395921	0.999053	1.3718	0	0.961432	0	0	3.09789	0.706279	0.626655	1.00142	0	0	1.26232	0	0
Mir30c-2	1.62594	1.92e-07	0.00144269	0.871215	0.999053	0	1.23152	1.92286	0	1.95803	2.06526	2.82512	0.626655	1.00142	1.52844	6.7698	0	2.834	0
Ogfrl1	814.74	-1.77e-05	0.0014427	0.371982	0.999053	910.876	923.639	914.322	1178.23	765.591	805.452	525.471	554.59	637.906	800.904	1071.32	714.471	957.89	645.706
B3gat2	24.8674	-1.19e-06	0.00144268	0.940915	0.999053	24.6924	19.7043	36.5344	21.1104	18.6013	21.6852	32.4888	12.5331	21.0299	22.9266	15.232	32.8202	34.5747	34.2096
Smap1	257.771	-6.79e-05	0.00144342	0.964084	0.999053	304.54	291.87	274.008	174.161	267.272	196.2	288.868	260.062	284.404	244.551	279.254	277.71	202.914	262.986
1110058L19Rik	326.314	-4.71e-06	0.00144264	0.03661	0.999053	311.399	419.948	273.047	515.886	345.593	365.551	302.994	254.422	267.38	252.957	360.492	328.202	322.509	248.02
Fam135a	899.819	1.08e-05	0.00144254	0.219591	0.999053	831.312	788.172	888.363	1000.11	752.864	934.53	856.01	778.305	958.362	956.041	847.917	964.41	1074.65	966.422
Col9a1	0.395016	1.96e-07	0.00144269	0.76468	0.999053	0	0	0	0	0	2.06526	0	0	0	0	0	1.26232	1.1336	1.06905
Col19a1	1.92103	2.21e-06	0.00144269	0.0872002	0.999053	2.7436	0	0	0	1.95803	1.03263	1.41256	2.50662	1.00142	6.87799	3.3849	0	1.7004	4.2762
Lmbrd1	2403.83	3.78e-06	0.00144261	0.729414	0.999053	2834.14	2314.02	2153.61	2954.14	2273.28	1981.62	2049.62	2007.18	2275.23	2109.25	3186.88	2711.46	2589.14	2214
Bai3	0.310141	2.99e-07	0.00144269	0.647142	0.999053	0	0	0	1.3194	0	0	0	0.626655	0	0	0	1.26232	1.1336	0
Gm20172	0.193059	3.39e-08	0.00144269	0.929465	0.999053	1.3718	0	0	0	0	0	0	0	0	0.764221	0	0	0.566799	0
4931408C20Rik	0.0545872	1.54e-07	0.00144269	0.941523	0.999053	0	0	0	0	0	0	0	0	0	0.764221	0	0	0	0
Phf3	1582.51	6.72e-06	0.00144262	0.36163	0.999053	1961.68	1759.84	1727.69	1172.95	1309.92	1182.36	1498.72	1551.6	1700.42	1616.33	1389.5	1877.07	1539.43	1867.63
Ptp4a1	2727.09	5.38e-06	0.00144269	0.417965	0.999053	4484.42	2168.71	2778.54	3575.58	1076.92	1208.18	851.066	1309.08	1130.61	1104.3	7990.05	4968.48	3613.34	1920.01
4931428L18Rik	0.177833	-1.66e-07	0.00144269	0.844864	0.999053	0	0	1.92286	0	0	0	0	0	0	0	0	0	0.566799	0
Lgsn	0.226021	4.2e-07	0.00144269	0.562575	0.999053	0	0	0	0	0	0	0	0	0	1.52844	0	0	0.566799	1.06905
Khdrbs2	0.220238	3.95e-07	0.00144269	0.651088	0.999053	0	0	0	0	0	0	0	0.626655	0	0.764221	1.69245	0	0	0
Gm5415	5.02162	4.51e-06	0.00144269	0.0200112	0.999053	2.7436	1.23152	4.80716	3.9582	0	6.19578	2.11884	5.01324	8.01138	7.64221	3.3849	5.04927	15.8704	4.2762
Prim2	18.4015	-4.55e-06	0.00144268	0.378581	0.999053	17.8334	17.2413	14.4215	17.1522	25.4544	26.8484	17.657	13.7864	16.0228	9.93488	27.0792	22.7217	17.5708	13.8977
1700001G17Rik	2.92601	4.33e-07	0.00144269	0.845962	0.999053	0	3.69456	3.84573	2.6388	1.95803	3.09789	4.23767	4.38658	3.00427	5.34955	1.69245	3.78695	1.1336	2.1381
Rab23	187.224	-4.11e-06	0.00144266	0.679008	0.999053	113.86	214.284	151.906	263.88	198.74	161.09	248.61	210.556	233.332	226.974	118.471	117.395	171.74	190.291
Bag2	68.5656	-5.55e-07	0.00144269	0.839544	0.999053	189.309	61.576	43.2644	72.5671	49.9299	34.0768	41.6705	40.7326	34.0484	55.7881	174.322	51.755	51.0119	59.8668
Zfp451	251.018	1.98e-06	0.00144259	0.824164	0.999053	303.168	209.358	287.468	216.382	242.796	262.288	221.772	213.689	236.336	283.526	231.866	243.627	275.464	286.506
Gm15455	273.12	8.44e-06	0.00144256	0.407349	0.999053	200.283	288.175	321.118	249.367	263.356	273.647	259.204	270.088	272.387	309.51	274.177	265.087	300.404	276.884
Bend6	4.8068	-2.12e-06	0.00144269	0.313341	0.999053	1.3718	3.69456	6.73002	14.5134	3.91607	4.13052	6.35651	2.50662	4.00569	5.34955	3.3849	1.26232	7.93519	2.1381
Mir5103	0.50157	2.44e-07	0.00144269	0.744318	0.999053	0	0	1.92286	0	0	0	0.706279	1.25331	1.00142	0	0	0	0	2.1381
Ccdc115	418.501	-2.49e-05	0.00144271	0.417601	0.999053	404.681	338.668	426.876	423.528	385.733	540.066	303.7	422.365	432.615	434.078	487.426	480.943	433.034	345.303
Imp4	333.874	1.32e-06	0.00144257	0.803897	0.999053	395.079	314.037	325.925	383.946	311.327	287.071	297.343	349.673	291.414	339.314	406.188	334.514	294.169	344.234
Ptpn18	25.7814	-1.32e-06	0.00144268	0.510844	0.999053	9.60261	25.8619	17.3058	29.0268	32.3076	48.5336	31.0763	40.1059	32.0455	21.3982	20.3094	20.1971	19.2712	13.8977
Prss39	0.0545872	1.54e-07	0.00144269	0.941523	0.999053	0	0	0	0	0	0	0	0	0	0.764221	0	0	0	0
AA619741	0.0737593	-1.93e-07	0.00144269	0.84625	0.999053	0	0	0	0	0	1.03263	0	0	0	0	0	0	0	0
Arhgef4	10.5588	-1.04e-06	0.00144268	0.74867	0.999053	8.23081	14.7782	10.5757	11.8746	13.7062	8.26104	10.5942	15.0397	7.00996	9.93488	8.46225	8.83622	13.0364	7.48335
Fam168b	1749.78	6.72e-06	0.00144259	0.246716	0.999053	2116.69	1524.62	1734.42	1343.15	1636.92	1509.71	1825.02	1951.4	1771.52	2120.71	1506.28	1979.31	1615.94	1861.22
Plekhb2	351.468	6.21e-06	0.00144262	0.273753	0.999053	369.015	249.998	356.691	279.713	352.446	299.463	426.592	440.538	381.542	418.029	341.875	300.431	323.642	380.582
Hs6st1	6650.05	-0.000123413	0.0014453	0.985877	0.999053	9828.96	6540.6	8262.54	6499.37	5645.01	4613.79	5110.63	5665.59	5126.28	6035.05	7643.1	7918.51	6445.64	7765.58
Uggt1	1224.31	-1.71e-05	0.00144268	0.134478	0.999053	1511.73	1879.3	1334.47	1364.26	980.975	993.39	1163.24	1156.18	1095.56	1043.93	1391.19	940.426	1108.66	1177.02
Neurl3	147.547	1.29e-06	0.00144265	0.83575	0.999053	137.18	133.004	97.1046	122.704	160.559	177.612	191.402	228.102	163.232	156.665	140.473	100.985	132.631	124.01
Arid5a	105.758	5.76e-07	0.00144269	0.459741	0.999053	289.45	45.5662	91.336	60.6925	42.0977	49.5662	52.2646	58.9056	41.0583	61.9019	355.414	166.626	66.3155	99.4217
Kansl3	1082.3	-2.33e-05	0.00144269	0.442716	0.999053	1609.12	1229.06	1092.19	990.87	986.849	919.041	999.385	1045.89	1067.52	1030.93	1181.33	1069.18	942.02	988.872
Lman2l	267.513	-1.27e-05	0.00144253	0.278468	0.999053	293.565	311.574	274.969	273.116	273.146	228.211	278.274	253.795	248.353	243.787	299.564	256.25	264.695	245.882
Cnnm4	137.744	-7.54e-06	0.00144263	0.212864	0.999053	185.193	121.92	126.909	162.286	161.538	115.655	145.493	127.211	120.171	122.275	174.322	111.084	120.728	133.631
Cnnm3	409.95	-6.09e-06	0.00144255	0.49478	0.999053	412.912	419.948	449.95	315.337	457.201	391.367	488.745	421.112	378.538	429.492	363.877	407.728	379.755	423.344
Ankrd23	40.7806	-6.33e-06	0.00144266	0.264132	0.999053	32.9232	35.7141	51.9173	51.4566	40.1397	54.7294	40.2579	38.2259	40.0569	49.6744	35.5414	32.8202	39.6759	27.7953
Ankrd39	79.2791	3.96e-06	0.00144265	0.670604	0.999053	53.5003	59.1129	76.9145	100.274	102.797	100.165	75.5718	74.5719	103.147	84.0643	82.93	66.9028	66.8823	63.074
Sema4c	104.858	6.19e-06	0.00144269	0.448314	0.999053	186.565	88.6694	94.2203	80.4835	91.0486	54.7294	72.7467	86.4784	87.1238	57.3166	282.639	112.346	102.024	71.6264
Fam178b	1.66612	1.02e-06	0.00144269	0.520479	0.999053	0	0	0.961432	2.6388	0.979017	4.13052	0.706279	1.25331	3.00427	0.764221	0	5.04927	1.7004	2.1381
Cox5b	213.785	-3.71e-06	0.00144262	0.633095	0.999053	208.514	270.934	197.094	284.991	186.013	228.211	156.794	192.383	197.28	208.632	265.715	195.659	213.683	187.084
Actr1b	1248.31	1.83e-05	0.00144242	0.331405	0.999053	1203.07	1337.43	1134.49	1203.29	1248.25	1199.92	1214.09	1390.55	1327.89	1286.18	1309.96	1248.43	1108.09	1264.69
4933424G06Rik	0.0763607	1.71e-07	0.00144269	0.941523	0.999053	0	0	0	0	0	0	0	0	0	0	0	0	0	1.06905
Zap70	406.122	-7.03e-06	0.00144269	0.0470451	0.999053	304.54	374.382	484.562	985.593	436.641	532.837	281.099	204.289	233.332	239.201	509.427	516.288	344.047	239.467
Tmem131	885.334	-1.3e-06	0.00144265	0.819994	0.999053	1443.14	884.231	1058.54	567.343	803.773	624.741	905.449	792.092	836.188	748.173	1010.39	995.968	699.43	1025.22
Cnga3	0.0545872	1.54e-07	0.00144269	0.941523	0.999053	0	0	0	0	0	0	0	0	0	0.764221	0	0	0	0
Inpp4a	755.604	9.75e-06	0.00144269	0.880783	0.999053	1128.99	573.888	1221.98	773.169	485.592	618.545	553.016	481.898	581.827	479.167	1018.85	873.523	845.097	942.903
Coa5	3103.32	8.14e-06	0.00144244	0.557008	0.999053	3433.62	3424.85	2861.22	2830.12	2849.92	2735.44	3259.48	3232.91	3095.4	3402.31	2958.4	3242.89	2997.23	3122.7
Unc50	495.584	2.3e-05	0.00144261	0.13636	0.999053	473.271	656.4	479.754	522.483	513.005	500.826	486.626	451.818	499.71	463.118	546.661	456.959	454.573	432.965
Mgat4a	37.4362	1.65e-06	0.00144267	0.67982	0.999053	39.7822	30.788	25.9587	23.7492	52.8669	28.9136	48.7332	28.1995	43.0612	65.723	47.3886	29.0333	28.9068	31.0025
4930594C11Rik	741.961	1.09e-05	0.00144258	0.217316	0.999053	846.401	730.291	722.997	597.689	748.948	559.686	756.425	712.507	711.01	772.628	781.912	742.242	790.685	914.038
2010300C02Rik	5.6258	-2.54e-06	0.00144269	0.172866	0.999053	4.1154	7.38911	4.80716	3.9582	21.5384	3.09789	4.94395	2.50662	3.00427	9.93488	1.69245	2.52463	2.834	6.4143
Tsga10	22.9971	1.35e-06	0.00144267	0.766298	0.999053	12.3462	17.2413	20.1901	22.4298	22.5174	30.9789	30.37	23.1862	22.0313	23.6909	20.3094	26.5087	26.6396	23.5191
Lipt1	167.862	-1.75e-06	0.00144265	0.768059	0.999053	117.975	200.738	173.058	166.245	187.971	143.536	209.059	220.583	183.26	177.299	96.4696	138.855	147.935	187.084
Mitd1	138.693	-7.03e-06	0.00144261	0.584907	0.999053	112.488	134.236	167.289	134.579	129.23	180.71	137.724	138.491	134.191	162.015	110.009	126.232	136.599	137.908
Mrpl30	362.927	-9.82e-06	0.00144265	0.133508	0.999053	325.117	486.45	332.655	530.399	377.9	387.236	308.644	298.288	304.433	291.168	379.109	449.385	352.549	257.641
Lyg2	0.0686737	-1.92e-07	0.00144269	0.84625	0.999053	0	0	0.961432	0	0	0	0	0	0	0	0	0	0	0
Lyg1	0.0404856	1.46e-07	0.00144269	0.941523	0.999053	0	0	0	0	0	0	0	0	0	0	0	0	0.566799	0
Txndc9	626.279	-9.94e-06	0.00144257	0.324202	0.999053	647.49	741.374	647.044	815.39	583.494	548.327	555.135	617.882	604.859	550.239	612.667	646.306	588.337	609.359
Eif5b	1283.51	-8.15e-05	0.00144376	0.513084	0.999053	1500.75	1635.46	1355.62	1039.69	1160.13	906.649	1123.69	1196.91	1351.92	1234.98	1430.12	1410.01	1234.49	1388.7
Rev1	227.762	3.38e-06	0.00144263	0.651096	0.999053	267.501	205.664	259.587	162.286	231.048	207.559	223.89	196.77	194.276	232.323	231.866	194.397	261.861	319.646
Aff3	10.9103	-3.36e-06	0.00144269	0.199865	0.999053	19.2052	7.38911	5.76859	3.9582	19.5803	14.4568	17.657	9.39982	9.01281	8.40643	13.5396	7.5739	3.96759	12.8286
Lonrf2	0.209318	1.45e-07	0.00144269	0.822709	0.999053	0	0	0	0	0	1.03263	0	0	0	0.764221	0	0	1.1336	0
Chst10	1.19115	-1.02e-06	0.00144269	0.325045	0.999053	0	3.69456	0.961432	0	1.95803	4.13052	0.706279	0.626655	0	0	0	1.26232	2.2672	1.06905
Pdcl3	252.796	-5.47e-06	0.00144261	0.486035	0.999053	286.706	275.86	224.975	341.725	211.468	261.255	222.478	207.423	239.34	243.787	294.486	276.447	242.59	210.603
Npas2	3.06482	6.49e-07	0.00144269	0.673488	0.999053	4.1154	0	3.84573	1.3194	3.91607	1.03263	4.94395	2.50662	9.01281	5.34955	0	2.52463	1.1336	3.20715
Rpl31	108.008	8.24e-06	0.00144266	0.179803	0.999053	71.3337	107.142	94.2203	141.176	79.3004	115.655	81.2221	93.9982	103.147	106.227	118.471	179.249	125.829	95.1455
Tbc1d8	579.79	1.87e-07	0.00144267	0.965662	0.999053	824.453	862.063	626.853	659.701	342.656	337.67	388.453	437.405	424.603	477.638	947.772	740.98	491.982	554.837
Cnot11	613.368	1.36e-05	0.00144262	0.591946	0.999053	624.17	683.493	611.471	864.208	552.165	547.294	507.108	546.443	610.868	598.385	602.512	676.602	597.973	564.459
Snord89	10.9409	8.86e-08	0.00144268	0.945718	0.999053	9.60261	11.0837	10.5757	10.5552	9.79017	15.4895	7.76907	3.13327	8.01138	6.87799	22.0018	6.31158	17.004	14.9667
Rnf149	2683.73	1.83e-05	0.00144258	0.207805	0.999053	3129.08	2252.45	2642.01	2702.13	2409.36	2542.34	2334.25	2290.42	2761.92	2762.66	3058.26	2956.35	3056.18	2674.76
Creg2	0.45394	-1.32e-07	0.00144269	0.884496	0.999053	0	0	0	1.3194	0.979017	0	1.41256	1.87996	0	0.764221	0	0	0	0
Rfx8	0.597969	3.16e-07	0.00144269	0.687681	0.999053	0	0	0	0	1.95803	0	0.706279	1.25331	0	0	3.3849	0	0	1.06905
1700066B17Rik	0.0404856	1.46e-07	0.00144269	0.941523	0.999053	0	0	0	0	0	0	0	0	0	0	0	0	0.566799	0
Map4k4	194.421	1.27e-05	0.00144269	0.649398	0.999053	336.091	116.994	174.981	154.37	191.887	140.438	199.171	255.675	148.211	193.348	274.177	196.921	163.238	176.393
Gm16894	0.319161	1.78e-08	0.00144269	0.941033	0.999053	1.3718	0	0.961432	0	0	0	0	0	1.00142	0	0	0	1.1336	0
Il1r2	4.25321	1.6e-06	0.00144269	0.0989905	0.999053	6.85901	3.69456	2.8843	0	0.979017	0	0	5.01324	0	0	18.6169	13.8855	2.2672	5.34525
Il1r1	4739.95	7.28e-07	0.00144269	0.743927	0.999053	8587.48	3038.16	9995.04	3896.19	2073.56	2492.77	1311.56	2388.81	3790.39	2280.44	8005.29	7793.54	7342.88	3363.23
Il1rl2	2.97087	-1.14e-06	0.00144269	0.565609	0.999053	8.23081	0	2.8843	1.3194	3.91607	2.06526	4.94395	4.38658	1.00142	2.29266	5.07735	0	2.2672	3.20715
Il1rl1	1.87278	8.33e-07	0.00144269	0.618129	0.999053	1.3718	1.23152	0.961432	0	2.93705	2.06526	2.82512	1.87996	1.00142	4.58533	1.69245	1.26232	2.2672	2.1381
Il18r1	14.1689	1.67e-06	0.00144269	0.499176	0.999053	6.85901	8.62063	14.4215	13.194	20.5594	18.5873	7.06279	6.8932	13.0185	4.58533	8.46225	25.2463	29.4736	21.381
Il18rap	3.84826	1.07e-06	0.00144269	0.420194	0.999053	4.1154	2.46304	1.92286	0	6.85312	5.16315	2.11884	6.8932	4.00569	0.764221	3.3849	6.31158	4.53439	5.34525
Slc9a2	1.32366	5.44e-08	0.00144269	0.877942	0.999053	0	0	0	0	7.83213	0	0	0	0	10.6991	0	0	0	0
Mfsd9	84.9495	-1.89e-07	0.00144268	0.807292	0.999053	32.9232	81.2803	52.8787	60.6925	122.377	120.818	142.668	114.678	129.184	127.625	20.3094	63.1158	45.9107	74.8335
Pou3f3	0.0763607	1.71e-07	0.00144269	0.941523	0.999053	0	0	0	0	0	0	0	0	0	0	0	0	0	1.06905
2900092D14Rik	1.79535	2.11e-06	0.00144269	0.11165	0.999053	0	0	0	0	4.89508	1.03263	0.706279	1.25331	3.00427	2.29266	3.3849	2.52463	2.834	3.20715
Mrps9	222.497	-1.09e-05	0.0014426	0.223753	0.999053	194.796	248.767	207.669	219.021	268.251	247.831	243.666	197.396	205.292	184.942	194.632	209.545	221.618	271.539
Gpr45	0.0895221	2.04e-07	0.00144269	0.832237	0.999053	0	0	0	0	0	0	0	1.25331	0	0	0	0	0	0
Tgfbrap1	1438.07	8.87e-06	0.00144263	0.225333	0.999053	1489.78	1227.82	1396.96	963.163	1395.1	1267.04	1742.39	1655	1639.33	1798.98	1172.87	1439.04	1253.19	1692.31
Fhl2	6.12597	1.57e-06	0.00144269	0.683308	0.999053	1.3718	9.85215	7.69145	9.23581	4.89508	2.06526	5.65023	9.39982	11.0157	9.17065	3.3849	3.78695	3.96759	4.2762
Nck2	70.0045	-1.78e-06	0.00144266	0.852922	0.999053	56.2439	83.7433	48.0716	97.6357	85.1745	59.8925	67.0965	99.0115	59.084	75.6579	71.0829	56.8043	52.1455	68.4192
1500015O10Rik	1.93582	-1.46e-06	0.00144269	0.284348	0.999053	0	1.23152	2.8843	3.9582	3.91607	5.16315	0.706279	2.50662	3.00427	1.52844	0	0	1.1336	1.06905
Uxs1	75.3488	-3.28e-06	0.00144265	0.652195	0.999053	65.8465	104.679	81.7217	89.7193	64.6151	66.0883	70.6279	70.1853	87.1238	45.0891	71.0829	71.9521	92.3882	73.7645
Tpp2	657.878	3.95e-06	0.00144262	0.404781	0.999053	739.401	721.67	606.663	794.28	523.774	528.707	512.052	530.777	606.862	630.482	727.753	777.587	745.908	764.371
Mettl21c	1.57907	-1.52e-06	0.00144269	0.183672	0.999053	1.3718	1.23152	1.92286	1.3194	2.93705	1.03263	4.94395	0.626655	0	0	3.3849	0	2.2672	1.06905
Tex30	131.361	-5.5e-06	0.00144268	0.609249	0.999053	78.1927	110.837	129.793	262.561	107.692	184.841	88.2849	95.8782	110.157	119.983	137.088	122.445	187.61	103.698
Kdelc1	143.734	-4.94e-06	0.00144262	0.538736	0.999053	115.231	166.255	147.099	203.188	112.587	165.221	127.836	129.718	145.206	145.966	143.858	142.642	144.534	122.941
Bivm	502.838	-6.89e-06	0.00144266	0.2231	0.999053	360.784	511.08	354.768	880.041	576.641	654.688	460.494	464.978	514.731	494.451	424.805	464.533	507.852	369.891
Ercc5	466.662	-6.51e-06	0.0014426	0.711044	0.999053	521.285	479.061	580.705	474.984	375.942	492.565	391.985	387.273	468.666	406.566	573.74	412.778	501.617	466.106
Mettl21e	0.202093	3.96e-07	0.00144269	0.602158	0.999053	0	0	0	0	0	0	0	0.626655	0	0	0	0	1.1336	1.06905
Gulp1	34.7336	1.15e-06	0.00144269	0.538262	0.999053	26.0642	25.8619	22.1129	87.0805	26.4335	12.3916	14.8319	15.0397	24.0342	17.5771	98.1621	5.04927	92.3882	19.2429
4930521E06Rik	0.280953	2.08e-07	0.00144269	0.717222	0.999053	0	1.23152	0	0	0	0	0	0	1.00142	0	0	0	1.7004	0
Col3a1	311.853	3.36e-06	0.00144269	0.134741	0.999053	165.988	252.461	149.983	418.25	153.706	147.666	363.027	934.342	673.958	283.526	154.013	122.445	155.303	391.272
Col5a2	40.8785	3.26e-06	0.00144268	0.281603	0.999053	28.8078	39.4086	26.9201	69.9283	33.2866	17.5547	37.4328	84.5984	60.0854	40.5037	32.1565	21.4594	27.7732	52.3835
Wdr75	182.777	1.94e-06	0.00144262	0.789132	0.999053	172.847	214.284	216.322	183.397	139.999	169.351	165.976	147.891	140.199	185.706	174.322	223.43	200.647	224.501
Slc40a1	4578.65	-0.000191805	0.00144909	0.540345	0.999053	3784.8	4596.03	3643.83	6021.75	4318.44	4363.89	4412.83	5030.79	4637.59	5905.14	3356.13	4873.81	4698.2	4457.94
Gm4776	0.0901655	1.8e-07	0.00144269	0.941523	0.999053	0	0	0	0	0	0	0	0	0	0	0	1.26232	0	0
Dnahc7b	5.90545	1.79e-06	0.00144269	0.390256	0.999053	4.1154	8.62063	5.76859	3.9582	2.93705	4.13052	6.35651	4.38658	11.0157	9.17065	3.3849	6.31158	3.96759	8.5524
Slc39a10	104.503	-2.32e-07	0.00144267	0.962123	0.999053	105.629	168.718	92.2974	142.495	67.5522	72.2841	86.8723	92.7449	65.0925	90.9423	113.394	126.232	138.299	100.491
Tmeff2	4.78073	3.95e-08	0.00144269	0.975696	0.999053	2.7436	4.92608	2.8843	15.8328	2.93705	4.13052	0	0	1.00142	3.05688	11.8471	1.26232	14.17	2.1381
9330175M20Rik	0.0686737	-1.92e-07	0.00144269	0.84625	0.999053	0	0	0.961432	0	0	0	0	0	0	0	0	0	0	0
Sdpr	327.76	1.43e-05	0.00144268	0.016321	0.999053	186.565	203.201	195.171	368.113	366.152	311.854	332.657	378.5	311.443	421.85	346.952	361.023	416.031	389.134
Nabp1	539.26	1.1e-06	0.00144267	0.812928	0.999053	798.388	560.341	558.592	769.211	302.516	341.801	375.034	453.071	559.795	428.728	785.297	487.254	603.641	525.973
Myo1b	5074.9	1.61e-05	0.0014427	0.956759	0.999053	6040.04	4948.24	5542.65	6992.83	4225.44	4126.39	3522.21	2994.16	4715.7	4549.41	6228.21	6331.78	6401.43	4430.15
Stat4	3.6689	-1.69e-06	0.00144269	0.411805	0.999053	2.7436	3.69456	3.84573	5.2776	2.93705	7.22841	3.53139	2.50662	2.00285	3.05688	3.3849	5.04927	3.96759	2.1381
Stat1	1114.62	-1.43e-06	0.00144259	0.908909	0.999053	755.863	1102.21	1124.88	1112.26	1324.61	1208.18	1137.82	1154.92	1320.88	1069.91	919	1007.33	1228.25	1138.54
Gls	216.886	6.45e-06	0.00144264	0.468442	0.999053	215.373	157.634	175.942	303.462	190.908	208.591	206.94	206.169	199.283	229.266	279.254	198.184	287.934	177.462
Nab1	2946.72	3.7e-06	0.00144254	0.729972	0.999053	2956.23	2878.06	2511.26	3640.23	2945.86	2877.94	2577.21	2853.16	2786.96	2750.43	3286.74	3374.17	3176.34	2639.49
Tmem194b	25.9916	4.32e-06	0.00144267	0.759546	0.999053	17.8334	13.5467	28.843	15.8328	27.4125	40.2726	31.7825	26.3195	23.0327	25.9835	32.1565	20.1971	32.8743	27.7953
Mfsd6	386.979	2.91e-06	0.00144257	0.952489	0.999053	396.451	378.076	470.14	370.752	351.467	299.463	435.774	386.019	344.49	393.574	365.569	390.056	392.225	443.656
Inpp1	173.798	3.08e-06	0.00144262	0.671301	0.999053	168.732	176.107	160.559	167.564	126.293	171.417	221.772	198.023	179.255	212.453	142.166	189.348	147.368	172.117
Hibch	1596.14	1.17e-06	0.00144261	0.780452	0.999053	1336.13	1802.94	1542.14	2096.53	1432.3	1741.01	1370.18	1221.98	1577.24	1368.72	1697.53	1765.98	2001.37	1391.9
1700019D03Rik	0.994251	1.52e-07	0.00144269	0.871359	0.999053	2.7436	1.23152	0	1.3194	0.979017	0	0.706279	1.87996	2.00285	3.05688	0	0	0	0
1700019A02Rik	3.44529	-1.14e-06	0.00144269	0.548124	0.999053	4.1154	3.69456	4.80716	6.59701	1.95803	2.06526	4.94395	3.75993	3.00427	6.11377	0	0	3.96759	3.20715
Pms1	135.421	2.01e-06	0.00144266	0.674944	0.999053	94.6543	172.413	99.0275	113.469	147.832	128.046	165.269	126.584	174.248	173.478	77.8527	94.6738	143.4	184.946
Ormdl1	1409.06	3.75e-05	0.00144291	0.867796	0.999053	886.184	1305.41	1028.73	2381.52	1334.4	1924.82	1127.93	1071.58	1393.98	1504.75	1303.19	1415.06	2005.9	1043.39
Osgepl1	621.172	6.92e-07	0.00144262	0.784666	0.999053	459.553	499.997	559.553	819.348	655.941	737.298	558.667	546.443	664.945	596.093	588.972	691.75	783.316	534.525
Asnsd1	1301.8	-1.54e-06	0.00144253	0.894198	0.999053	1200.33	1330.04	1165.26	1291.69	1470.48	1405.41	1290.37	1246.42	1256.79	1348.09	1353.96	1377.19	1499.18	989.941
Dnahc7a	1.03979	1.33e-06	0.00144269	0.199522	0.999053	1.3718	0	0	0	0	2.06526	0.706279	0.626655	2.00285	3.05688	0	2.52463	1.1336	1.06905
Stk17b	258.845	2.47e-06	0.00144266	0.774469	0.999053	251.04	173.644	238.435	438.041	204.615	250.929	221.065	218.076	212.302	268.242	319.873	249.939	362.751	214.879
Hecw2	144.517	1.17e-06	0.00144268	0.666466	0.999053	248.296	92.3639	126.909	205.827	126.293	76.4146	81.9283	75.1986	74.1053	100.113	319.873	172.937	218.218	104.767
Ccdc150	0.615118	-2.74e-07	0.00144269	0.452315	0.999053	0	0	2.8843	0	0.979017	0	2.11884	0.626655	2.00285	0	0	0	0	0
Gtf3c3	136.431	8.3e-06	0.00144261	0.308263	0.999053	111.116	160.097	136.523	127.982	138.041	98.0999	139.843	120.944	147.209	152.08	138.781	131.281	143.4	164.634
Pgap1	847.233	2.53e-07	0.00144262	0.969448	0.999053	695.503	921.176	707.614	1059.48	827.269	1037.79	697.097	673.027	1044.48	946.106	687.135	802.834	994.166	767.578
Ankrd44	162.814	-1.96e-07	0.00144267	0.959018	0.999053	253.783	108.374	274.008	113.469	137.062	121.85	136.312	115.931	122.174	102.406	172.63	157.79	228.42	235.191
Sf3b1	3480.14	2.05e-06	0.00144266	0.790127	0.999053	4606.51	3583.72	3241.95	4360.62	2856.77	2843.86	2419.01	2428.91	2695.83	2756.55	5527.54	4065.92	4082.65	3252.05
Coq10b	2036.01	-7.27e-06	0.00144269	0.661761	0.999053	2112.57	3224.12	1751.73	4876.51	961.394	1227.8	896.974	1001.39	1070.52	1332.04	3611.69	2007.08	2612.94	1817.39
Hspd1	4180.55	-5.85e-05	0.00144323	0.817892	0.999053	4588.68	5721.64	4217.8	4430.55	3535.23	3313.71	3080.79	3134.53	3653.19	3710.29	5038.42	5387.57	4746.94	3968.32
Hspe1	701.093	-1.68e-06	0.00144267	0.85958	0.999053	599.477	907.63	644.159	1225.72	561.956	672.242	365.852	528.27	584.831	589.979	852.995	889.933	841.697	550.561
Mob4	1188.55	2.13e-06	0.00144264	0.818032	0.999053	1138.6	1327.58	1158.53	1643.97	980.975	1090.46	866.604	838.464	988.404	1046.22	1435.2	1417.58	1609.14	1097.91
Rftn2	18.9136	1.36e-06	0.00144267	0.738011	0.999053	20.577	9.85215	23.0744	18.4716	19.5803	13.4242	22.6009	21.9329	16.0228	25.2193	20.3094	17.6724	13.6032	22.4501
Mars2	132.445	1.54e-05	0.00144267	0.0331682	0.999053	112.488	133.004	110.565	96.3163	128.251	123.916	126.424	156.037	140.199	200.226	94.7772	131.281	146.801	153.943
Boll	0.262312	-2.62e-07	0.00144269	0.790708	0.999053	1.3718	1.23152	0	0	0	0	0	0	0	0	0	0	0	1.06905
Plcl1	23.9431	6.7e-06	0.00144267	0.18488	0.999053	26.0642	17.2413	19.2286	30.3462	18.6013	18.5873	22.6009	33.8394	21.0299	25.9835	25.3867	27.771	26.0728	22.4501
Satb2	34.6098	5.96e-06	0.00144267	0.946485	0.999053	39.7822	33.251	30.7658	23.7492	39.1607	27.881	49.4395	30.0794	42.0598	37.4468	22.0018	20.1971	37.4087	51.3144
9130024F11Rik	12.9029	4.8e-07	0.00144268	0.8959	0.999053	17.8334	6.1576	12.4986	17.1522	9.79017	9.29367	16.9507	10.6531	12.0171	19.8698	1.69245	15.1478	10.2024	21.381
BC055402	0.258168	-1.59e-07	0.00144269	0.791342	0.999053	0	0	0	1.3194	0	1.03263	0	0	0	0	0	1.26232	0	0
4930558J18Rik	1.41591	-1.02e-06	0.00144269	0.42864	0.999053	1.3718	1.23152	0	1.3194	1.95803	3.09789	3.53139	1.25331	1.00142	1.52844	0	1.26232	2.2672	0
1700066M21Rik	1518.08	-2.86e-05	0.00144279	0.450387	0.999053	995.928	1438.41	1275.82	2194.16	1570.34	2192.27	1481.77	1268.35	1721.45	1649.19	1061.17	1601.88	1715.13	1087.22
Tyw5	299.854	3.07e-06	0.00144268	0.736337	0.999053	135.808	213.053	271.124	601.647	335.803	390.334	219.653	201.783	348.495	304.16	231.866	296.644	427.367	220.224
9430016H08Rik	400.651	8.52e-06	0.00144256	0.411046	0.999053	334.72	401.475	371.113	505.331	393.565	384.138	336.189	394.793	434.618	399.688	401.111	455.696	417.164	379.513
Spats2l	19.6126	3.53e-06	0.00144268	0.0657675	0.999053	10.9744	12.3152	22.1129	6.59701	25.4544	14.4568	19.7758	31.9594	25.0356	24.4551	23.6943	13.8855	19.2712	24.5882
Kctd18	145.668	-7.74e-06	0.00144263	0.246679	0.999053	141.296	135.467	159.598	109.51	162.517	176.58	194.933	138.491	158.225	164.308	101.547	119.92	142.267	134.7
Sgol2	6.39754	3.53e-06	0.00144269	0.115124	0.999053	2.7436	0	3.84573	6.59701	4.89508	7.22841	7.76907	7.51986	15.0213	6.87799	1.69245	6.31158	6.23479	12.8286
Aox1	1092.99	5.14e-07	0.00144266	0.915303	0.999053	1004.16	751.227	1161.41	785.044	914.402	1333.13	1637.15	1246.42	1085.54	1068.38	798.836	1402.43	594.572	1519.12
Aox3	5839.91	-6.62e-06	0.00144264	0.343826	0.999053	6426.89	7481.48	7524.16	6678.81	4564.18	5257.12	4935.48	5039.56	6466.19	5667.46	5327.83	4410.54	4775.85	7203.26
Aox3l1	2.48915	1.67e-06	0.00144269	0.229158	0.999053	0	0	3.84573	1.3194	0	1.03263	4.94395	4.38658	6.00854	3.82111	3.3849	1.26232	0.566799	4.2762
Bzw1	3363.91	4.04e-07	0.00144264	0.925207	0.999053	3546.11	3901.45	2960.25	4813.18	2666.84	2931.64	2601.22	2762.29	3021.29	2840.61	4535.77	3962.41	3651.32	2900.33
Clk1	1325.35	-1.56e-05	0.00144268	0.878401	0.999053	1329.28	1219.2	1795.95	1118.85	1087.69	1536.55	1109.56	939.982	1481.1	1149.39	1254.11	1301.45	1962.83	1268.96
Ppil3	170.824	-1.17e-05	0.00144268	0.477088	0.999053	122.09	141.625	172.096	286.31	172.307	218.918	139.137	146.637	150.213	159.722	159.09	193.134	205.181	125.079
Nif3l1	268.842	-1.09e-05	0.00144262	0.200515	0.999053	204.398	342.362	272.085	343.044	269.23	299.463	259.911	275.101	244.347	286.583	204.786	272.66	256.76	233.053
Orc2	159.937	-3.6e-06	0.00144261	0.716501	0.999053	168.732	171.181	117.295	211.104	159.58	179.678	133.487	161.05	140.199	141.381	174.322	148.953	172.874	159.289
Fam126b	3624.18	5.76e-05	0.00144323	0.0835578	0.999053	3019.33	3035.69	3344.82	4295.97	2308.52	3983.89	2664.08	2380.66	3327.73	4367.52	3997.57	3983.87	5409.53	4619.37
Ndufb3	338.558	-7.73e-06	0.00144264	0.265151	0.999053	337.463	503.691	365.344	376.029	290.768	344.898	286.749	320.847	356.507	285.819	428.19	301.694	297.003	244.813
Gm20257	56.0206	5.19e-07	0.00144268	0.631542	0.999053	23.3206	60.3444	28.843	35.6238	63.6361	87.7736	69.2153	77.7052	124.176	75.6579	33.849	35.3449	44.2103	24.5882
Als2cr12	12.9338	7.9e-07	0.00144269	0.710318	0.999053	1.3718	7.38911	8.65289	7.91641	6.85312	16.5221	35.3139	16.9197	23.0327	22.9266	5.07735	8.83622	8.50199	11.7596
Cflar	2964.06	5.44e-06	0.0014426	0.373231	0.999053	2906.85	2801.71	3081.39	2514.78	2566	3039.03	3075.84	3277.4	3471.93	3716.41	2093.56	2813.7	3309.54	2828.71
Casp8	652.655	1.05e-06	0.0014426	0.886042	0.999053	522.656	816.497	680.694	496.095	576.641	706.319	737.355	721.28	594.845	622.84	634.669	718.258	553.196	755.819
Trak2	962.962	7.32e-05	0.00144352	0.0362404	0.999053	1159.17	910.093	973.93	750.739	714.682	701.156	945.001	1135.5	1035.47	1093.6	969.774	1118.41	918.781	1055.15
Stradb	707.203	2.55e-05	0.0014427	0.962692	0.999053	872.466	832.507	724.92	581.856	628.529	558.653	740.18	721.906	638.908	669.458	776.834	759.915	631.414	763.302
Als2cr11	0.284389	2.02e-07	0.00144269	0.710419	0.999053	0	0	0	1.3194	0	0	0	0	0	1.52844	0	0	1.1336	0
Tmem237	41.6359	9.5e-06	0.00144268	0.0847583	0.999053	23.3206	33.251	49.033	47.4984	24.4754	26.8484	44.4956	35.0927	77.1096	45.8533	33.849	37.8695	46.4775	57.7287
Mpp4	29.8208	-1.24e-06	0.00144269	0.617262	0.999053	37.0386	57.8814	49.9945	26.388	3.91607	37.1747	12.713	16.9197	26.037	32.8615	23.6943	13.8855	44.7771	34.2096
Als2	1221.74	3.21e-06	0.00144264	0.596399	0.999053	1130.36	1419.94	1337.35	1041.01	1047.55	1119.37	1209.86	1141.14	1056.5	1426.04	830.993	1254.74	1181.21	1908.26
Cdk15	1.07	-3.95e-07	0.00144269	0.683192	0.999053	0	0	0.961432	3.9582	1.95803	2.06526	0	1.87996	0	0.764221	1.69245	0	1.7004	0
Fzd7	618.655	7.19e-06	0.00144266	0.425307	0.999053	629.657	497.534	438.413	473.665	742.095	697.025	622.232	1013.93	661.941	754.286	484.041	503.664	429.634	713.057
Gm973	0.667844	1.57e-06	0.00144269	0.0660668	0.999053	0	0	0	0	0	0	0.706279	0.626655	0	2.29266	1.69245	1.26232	1.7004	1.06905
Sumo1	1236.61	1.69e-06	0.00144266	0.891369	0.999053	805.247	1270.93	1026.81	2165.14	1048.53	1349.65	904.743	1072.21	1035.47	1120.35	1419.97	1672.57	1475.94	945.041
Nop58	266.115	2.5e-05	0.00144276	0.0532648	0.999053	325.117	322.658	274.969	167.564	196.782	181.743	170.919	241.889	254.361	324.794	265.715	354.711	305.505	338.889
Snord70	0.998477	3.96e-07	0.00144269	0.638424	0.999053	0	0	2.8843	0	0.979017	0	1.41256	0	0	1.52844	0	1.26232	0.566799	5.34525
Snord11	0.318247	5.22e-08	0.00144269	0.919878	0.999053	0	1.23152	0.961432	0	0	0	0	0.626655	0	0	0	0	0.566799	1.06905
Bmpr2	429.269	5.56e-06	0.00144268	0.22523	0.999053	511.682	209.358	389.38	257.283	402.376	342.833	579.149	495.684	397.565	567.052	208.171	446.86	520.322	682.054
Fam117b	312.913	9.65e-07	0.00144267	0.694724	0.999053	687.272	268.471	211.515	294.226	289.789	244.733	270.505	231.862	236.336	249.9	536.507	300.431	293.035	266.194
Ica1l	2.83679	3.23e-07	0.00144269	0.841931	0.999053	8.23081	0	0	1.3194	3.91607	3.09789	2.82512	5.01324	5.00711	3.82111	1.69245	2.52463	2.2672	0
Wdr12	123.646	-3.59e-06	0.00144262	0.638078	0.999053	119.347	142.856	152.868	89.7193	125.314	125.981	129.955	115.304	119.169	155.137	104.932	122.445	127.53	100.491
Carf	73.5026	8.03e-06	0.00144267	0.318913	0.999053	45.2694	44.3347	94.2203	44.8596	70.4892	88.8062	87.5786	75.1986	91.1295	81.0074	52.4659	65.6405	91.8215	96.2145
Nbeal1	909.542	9.29e-06	0.00144267	0.0935278	0.999053	908.133	522.164	841.253	733.587	711.745	958.281	998.678	866.037	993.412	1079.84	541.584	999.755	1333.68	1245.44
Cyp20a1	108.927	5.84e-06	0.00144264	0.35969	0.999053	131.693	99.753	105.757	100.274	91.0486	86.7409	110.18	100.891	104.148	132.974	133.704	68.1651	129.23	130.424
Abi2	317.583	-4.4e-06	0.00144264	0.524212	0.999053	447.207	226.6	361.498	258.603	303.495	384.138	316.413	285.755	343.488	253.721	363.877	243.627	314.573	343.165
Raph1	2631.46	4.43e-06	0.00144265	0.923379	0.999053	2750.46	2931.02	3559.22	2838.03	1824.89	2236.68	2177.46	2062.32	2282.24	2161.22	2401.59	3417.09	3480.71	2717.53
Cd28	11.2093	5.21e-06	0.00144268	0.925662	0.999053	4.1154	7.38911	11.5372	11.8746	12.7272	14.4568	14.8319	10.6531	12.0171	8.40643	8.46225	17.6724	15.3036	7.48335
Ctla4	1.01313	4.02e-08	0.00144269	0.900581	0.999053	0	0	0.961432	0	0.979017	1.03263	4.23767	2.50662	1.00142	0	0	1.26232	1.1336	1.06905
Icos	15.3625	2.49e-06	0.00144268	0.524814	0.999053	10.9744	18.4728	12.4986	1.3194	14.6853	25.8158	14.8319	12.5331	18.0256	27.512	10.1547	17.6724	11.336	19.2429
Pard3b	217.717	-4.11e-06	0.00144265	0.563416	0.999053	270.245	209.358	288.43	261.241	169.37	181.743	194.933	162.304	199.283	150.552	220.018	251.201	201.78	287.575
Nrp2	650.5	5.95e-06	0.00144268	0.151486	0.999053	743.516	431.032	382.65	195.271	789.088	493.597	911.1	957.529	651.926	844.464	477.271	826.818	744.207	658.535
4930487H11Rik	10.5968	4.45e-07	0.00144269	0.913213	0.999053	28.8078	4.92608	6.73002	1.3194	4.89508	9.29367	17.657	13.1598	7.00996	8.40643	3.3849	11.3609	16.4372	14.9667
Ino80d	1129.78	5.53e-06	0.00144266	0.693654	0.999053	1812.15	830.044	1296.97	785.044	869.367	1039.86	1074.25	901.13	946.345	1070.67	1171.18	1307.76	1267.93	1444.29
Gm11602	53.2183	-3.17e-06	0.00144266	0.92035	0.999053	61.7311	36.9456	70.1845	30.3462	42.0977	71.2515	56.5023	44.4925	40.0569	52.7313	54.1584	55.5419	69.1495	59.8668
Ndufs1	1702.79	-6.38e-06	0.00144257	0.717251	0.999053	1764.14	1950.73	1699.81	1770.64	1596.78	1418.83	1563	1451.96	1554.21	1566.65	1758.46	1966.69	2106.23	1670.93
Eef1b2	1736.96	-3.31e-05	0.0014428	0.918809	0.999053	1430.79	1697.03	1612.32	2183.61	1819.99	2051.84	1418.91	1535.93	1770.52	1632.38	2076.64	1969.21	1847.2	1271.1
Snora41	6.79986	-1.93e-06	0.00144269	0.357157	0.999053	4.1154	11.0837	13.46	3.9582	8.81115	10.3263	4.23767	6.8932	3.00427	7.64221	0	5.04927	10.2024	6.4143
Gpr1	0.244383	2.52e-07	0.00144269	0.742886	0.999053	0	0	0.961432	0	0	0	0	0.626655	0	0.764221	0	0	0	1.06905
Zdbf2	2.26716	-1.61e-06	0.00144269	0.160602	0.999053	4.1154	3.69456	0	1.3194	8.81115	1.03263	2.82512	0	0	1.52844	5.07735	0	2.2672	1.06905
Adam23	422.851	5.22e-06	0.00144266	0.299252	0.999053	444.464	219.21	398.994	320.614	447.411	455.39	461.2	396.046	274.39	468.468	614.359	469.582	580.969	368.822
Mdh1b	0.229538	-3.65e-07	0.00144269	0.626599	0.999053	0	0	0.961432	0	0.979017	0	0.706279	0	0	0	0	0	0.566799	0
Fastkd2	455.236	-4.1e-07	0.00144256	0.966526	0.999053	384.104	428.569	419.184	531.719	456.222	490.499	483.095	409.206	420.598	474.581	407.88	512.501	543.56	411.584
4933402D24Rik	4.11268	4e-06	0.00144269	0.0541017	0.999053	1.3718	0	2.8843	5.2776	2.93705	3.09789	3.53139	7.51986	8.01138	8.40643	3.3849	5.04927	3.96759	2.1381
Gm13749	0.0715302	1.63e-07	0.00144269	0.941523	0.999053	0	0	0	0	0	0	0	0	1.00142	0	0	0	0	0
Mir1958	0.0404856	1.46e-07	0.00144269	0.941523	0.999053	0	0	0	0	0	0	0	0	0	0	0	0	0.566799	0
Klf7	65.3406	1.25e-06	0.00144266	0.938134	0.999053	117.975	50.4923	56.7245	68.6089	58.741	42.3378	67.8028	68.3054	71.101	62.6661	62.6206	54.2796	75.3843	57.7287
Creb1	806.225	3.81e-06	0.00144262	0.501494	0.999053	707.85	795.561	781.644	1033.09	696.081	761.048	688.622	692.454	709.007	813.131	702.367	1062.87	1076.92	766.509
Mettl21a	276.063	-4.38e-06	0.00144263	0.518244	0.999053	204.398	280.786	233.628	362.835	295.663	370.714	249.316	262.568	330.47	291.168	235.251	258.775	257.327	231.984
2810408I11Rik	65.4252	-5.19e-06	0.00144267	0.339851	0.999053	23.3206	103.448	72.1074	85.7611	70.4892	66.0883	70.6279	68.3054	58.0825	60.3735	57.5433	63.1158	68.5827	48.1073
Ccnyl1	157.97	-1.7e-06	0.0014426	0.97082	0.999053	170.103	134.236	176.903	151.731	140.978	177.612	148.319	134.104	137.195	157.43	203.094	174.2	167.773	137.908
Fzd5	327.796	-3.69e-06	0.00144265	0.535464	0.999053	338.835	217.979	242.281	319.295	511.047	405.824	346.077	320.847	310.441	408.094	267.407	296.644	287.934	316.439
Plekhm3	69.9463	5.39e-06	0.00144268	0.168234	0.999053	69.9619	57.8814	89.4132	36.9432	48.9508	36.1421	88.9911	127.838	87.1238	65.723	64.3131	39.1318	85.5867	81.2478
Akr1cl	0.316351	-1.91e-07	0.00144269	0.771963	0.999053	0	0	0	0	0	3.09789	0	0	0	0.764221	0	0	0.566799	0
Cryga	0.0942429	-2.04e-07	0.00144269	0.84625	0.999053	0	0	0	1.3194	0	0	0	0	0	0	0	0	0	0
D630023F18Rik	1.21239	3.87e-07	0.00144269	0.746028	0.999053	0	1.23152	0.961432	0	1.95803	1.03263	2.11884	2.50662	2.00285	0.764221	1.69245	0	0.566799	2.1381
Idh1	11268.3	6.4e-05	0.00144337	0.979002	0.999053	9513.44	13080	11543.9	16759	10060.4	9867.81	8195.66	8226.73	8362.88	8448.47	13145.3	16151.3	14515.2	9886.58
Pikfyve	947.161	5.04e-05	0.00144307	0.419989	0.999053	961.633	809.108	1038.35	1182.18	740.137	890.127	725.348	753.866	842.197	881.911	1115.32	983.345	1394.89	941.833
Pth2r	0.238934	-3.3e-07	0.00144269	0.619016	0.999053	0	0	0	2.6388	0	0	0.706279	0	0	0	0	0	0	0
Map2	44.8648	4.33e-06	0.00144266	0.383995	0.999053	35.6668	33.251	37.4958	69.9283	38.1817	33.0442	48.027	47.6258	38.0541	40.5037	52.4659	37.8695	65.7487	50.2454
Unc80	1.19989	2.39e-07	0.00144269	0.815505	0.999053	0	0	1.92286	5.2776	0.979017	0	0	1.25331	2.00285	0.764221	0	1.26232	2.2672	1.06905
Rpe	1108.13	-6.23e-06	0.00144265	0.962062	0.999053	980.838	1142.85	1123.91	1575.37	839.017	1245.35	829.878	788.958	1057.5	1102.01	1169.48	1267.37	1462.34	929.005
Kansl1l	385.452	-5.53e-06	0.00144264	0.413015	0.999053	329.232	357.141	415.339	564.704	374.963	408.922	367.971	276.981	354.504	353.07	282.639	388.794	460.241	461.83
Acadl	3673.53	5.13e-06	0.00144243	0.166066	0.999053	3622.93	3820.17	3440.96	3648.14	3829.91	3154.69	3271.48	3471.67	3960.63	3740.1	3875.71	4363.83	3477.88	3751.3
Myl1	0.214964	-1.38e-07	0.00144269	0.801046	0.999053	0	0	0.961432	0	0.979017	0	0	0	0	0	0	0	0	1.06905
Lancl1	352.006	-4.29e-06	0.00144262	0.572754	0.999053	396.451	381.771	332.655	451.235	318.18	339.735	311.469	284.501	283.403	329.379	458.654	355.973	412.063	272.608
Cps1	35221.6	2.37e-05	0.00144277	0.717425	0.999053	68819.2	43737.4	30628.3	39901.3	34393.8	19914.3	17890	19799.2	22147.5	29039.6	50826	46874.9	35542.3	33588.5
Erbb4	32.4538	3.91e-06	0.00144269	0.126807	0.999053	38.4104	13.5467	38.4573	26.388	14.6853	20.6526	28.9574	33.8394	23.0327	37.4468	8.46225	36.6072	32.3075	101.56
Ikzf2	21.4608	7.76e-06	0.00144268	0.206638	0.999053	15.0898	19.7043	17.3058	9.23581	22.5174	26.8484	23.3072	31.3327	20.0285	32.0973	18.6169	15.1478	28.9068	20.312
Spag16	0.558834	2.3e-07	0.00144269	0.720498	0.999053	0	1.23152	0	1.3194	0.979017	0	0	0	0	0.764221	0	1.26232	2.2672	0
Vwc2l	1.20821	-9.52e-07	0.00144269	0.20231	0.999053	5.48721	3.69456	2.8843	1.3194	0	0	0	0	0	0	0	1.26232	2.2672	0
Bard1	9.7347	5.02e-07	0.00144268	0.882136	0.999053	15.0898	4.92608	6.73002	15.8328	4.89508	12.3916	8.47535	8.14651	6.00854	9.17065	8.46225	10.0985	16.4372	9.62145
Abca12	0.152502	2.4e-07	0.00144269	0.757343	0.999053	0	0	0	0	0	0	0	0	1.00142	0	0	0	1.1336	0
Atic	341.394	4.5e-06	0.00144258	0.715807	0.999053	322.373	442.115	326.887	310.059	335.803	275.712	342.545	364.713	337.48	353.07	335.105	353.449	286.8	393.411
Fn1	29080.9	-5.11e-07	0.00144266	0.917399	0.999053	43449.1	28969	35704.7	15310.3	30059.7	19581.8	32004.3	26752.5	24342.6	27236.1	26170.3	35575.9	22955.9	39020.3
Apol7d	3.44182	1.01e-06	0.00144269	0.191251	0.999053	0	4.92608	2.8843	5.2776	0.979017	3.09789	1.41256	5.01324	4.00569	6.11377	3.3849	5.04927	2.834	3.20715
Gm8883	705.108	-6.01e-06	0.00144264	0.18608	0.999053	621.426	591.129	872.019	397.14	712.724	654.688	718.992	738.826	662.942	855.928	543.276	966.935	785.017	750.473
4933417E11Rik	0.135559	2.37e-07	0.00144269	0.757343	0.999053	0	0	0	0	0	0	0	0	0	0.764221	0	0	1.1336	0
Mreg	947.915	6.65e-06	0.00144264	0.336214	0.999053	832.683	844.822	567.245	919.623	933.982	1082.2	1107.45	1047.77	1225.74	1233.45	868.227	998.493	782.75	826.376
Pecr	2170.56	-3.6e-06	0.00144257	0.705528	0.999053	2193.51	2674.86	2258.4	2095.21	2110.76	2329.61	1746.63	1644.97	2055.92	2196.37	2223.88	2388.3	2077.89	2391.47
Tmem169	4.92145	-7.32e-07	0.00144269	0.702744	0.999053	2.7436	4.92608	2.8843	3.9582	4.89508	6.19578	11.3005	4.38658	11.0157	7.64221	0	5.04927	2.834	1.06905
Xrcc5	228.73	-2.67e-06	0.00144255	0.93082	0.999053	279.847	240.146	210.554	193.952	226.153	197.232	257.792	224.342	236.336	214.746	220.018	247.414	232.388	221.293
2021-03-04	0.0545872	1.54e-07	0.00144269	0.941523	0.999053	0	0	0	0	0	0	0	0	0	0.764221	0	0	0	0
Smarcal1	218.265	-4.28e-06	0.00144262	0.615086	0.999053	198.911	230.294	276.892	172.842	233.985	186.906	265.561	216.823	237.337	244.551	162.475	177.987	215.95	235.191
Ankar	0.219421	3.37e-07	0.00144269	0.667718	0.999053	0	0	0	0	0	0	0	0	2.00285	0	0	0	0	1.06905
Rpl37a	88.6618	-1.33e-06	0.00144266	0.783694	0.999053	83.6799	131.773	75.9531	92.3581	88.1115	100.165	60.74	70.812	61.0868	100.113	99.8545	133.806	86.1535	56.6597
Igfbp2	12715.3	-4.07e-06	0.00144269	0.47127	0.999053	22319.2	13609.5	7403.99	20222.5	18062.9	14708.8	2586.39	5136.06	6780.63	8255.12	23291.5	14114	14186.4	7336.89
Tnp1	0.14883	-5.08e-08	0.00144269	0.951937	0.999053	0	0	0	1.3194	0	0	0	0	0	0.764221	0	0	0	0
6030407O03Rik	4.10955	-3.89e-08	0.00144269	0.984808	0.999053	2.7436	3.69456	7.69145	2.6388	3.91607	4.13052	4.23767	1.87996	2.00285	14.5202	1.69245	5.04927	2.2672	1.06905
Tns1	7177.59	-5.58e-07	0.00144268	0.852348	0.999053	19164.1	4265.98	8120.25	4328.96	5525.57	3893.02	6042.92	5603.55	4999.1	4491.33	13365.3	6492.1	6192.28	8001.84
Rufy4	32.3015	2.61e-06	0.00144269	0.255184	0.999053	41.154	12.3152	34.6115	9.23581	11.7482	20.6526	58.6211	53.8923	69.0982	28.2762	16.9245	39.1318	17.004	39.5549
Cxcr2	17.724	1.47345	0.766789	0.00118175	0.999053	12.3462	3.69456	20.1901	2.6388	1.95803	3.09789	5.65023	13.1598	3.00427	6.11377	54.1584	55.5419	33.4411	33.1406
Cxcr1	2.01761	3.63e-07	0.00144269	0.645058	0.999053	0	2.46304	0.961432	0	2.93705	0	5.65023	4.38658	1.00142	1.52844	1.69245	2.52463	5.10119	0
Arpc2	1149.04	-6.34e-06	0.00144251	0.495472	0.999053	1336.13	1321.42	1120.07	1225.72	1077.9	975.835	1154.77	1179.36	1064.51	1001.89	1208.41	1237.07	1088.82	1094.71
Gpbar1	1.67618	9.72e-07	0.00144269	0.317987	0.999053	0	0	0.961432	1.3194	1.95803	1.03263	2.11884	1.87996	2.00285	1.52844	8.46225	0	1.1336	1.06905
Aamp	2230.87	-4.85e-06	0.00144261	0.569081	0.999053	2461.01	2567.72	2097.84	2814.28	2159.71	2023.96	1885.06	1965.19	1898.7	1884.57	2943.17	2456.47	2043.31	2031.2
Pnkd	1435.37	0.00178009	0.00370987	0.921657	0.999053	1197.58	1119.45	1708.46	790.321	1816.08	1310.41	2183.11	1883.1	1980.81	1726.38	1076.4	1162.59	923.882	1216.58
Tmbim1	938.364	4.15e-06	0.00144242	0.940203	0.999053	886.184	963.048	872.98	988.232	994.681	924.204	923.106	1012.67	979.392	915.537	1071.32	891.196	878.539	835.997
Gm216	2.82062	-2.1e-07	0.00144269	0.913524	0.999053	0	0	2.8843	3.9582	5.8741	5.16315	2.11884	3.13327	6.00854	2.29266	1.69245	2.52463	1.7004	2.1381
Slc11a1	113.033	-1.34e-06	0.00144265	0.851998	0.999053	119.347	78.8172	99.9889	89.7193	97.9017	145.601	167.388	154.157	93.1323	107.755	130.319	102.248	92.3882	103.698
Ctdsp1	4140.92	-2.24e-06	0.00144235	0.1787	0.999053	3893.17	4527.06	4199.53	4496.52	4613.13	3842.42	4312.54	4471.18	3854.48	4139.79	3787.7	3985.13	3954.56	3895.62
Mir26b	1.59766	-7.93e-08	0.00144269	0.943471	0.999053	1.3718	1.23152	1.92286	2.6388	2.93705	1.03263	0.706279	0.626655	3.00427	3.05688	0	0	1.7004	2.1381
Vil1	3.0661	7.18e-07	0.00144269	0.76248	0.999053	4.1154	0	1.92286	0	8.81115	2.06526	2.82512	2.50662	1.00142	14.5202	1.69245	1.26232	1.1336	1.06905
Usp37	236.269	1.05e-06	0.0014426	0.886757	0.999053	259.27	240.146	249.972	250.686	216.363	215.82	209.765	189.876	180.256	234.616	294.486	252.463	269.23	244.813
Rqcd1	419.834	-2.19e-05	0.00144253	0.263515	0.999053	415.656	474.135	413.416	461.79	459.159	372.779	428.005	391.659	397.565	401.216	446.807	381.22	410.929	423.344
Plcd4	2.39838	8.72e-07	0.00144269	0.569845	0.999053	2.7436	1.23152	2.8843	0	1.95803	1.03263	4.23767	2.50662	5.00711	0.764221	1.69245	5.04927	3.40079	1.06905
Zfp142	184.551	6.39e-06	0.00144263	0.392068	0.999053	201.655	182.265	228.821	125.343	152.727	165.221	180.807	214.943	186.265	207.868	152.32	234.791	160.404	190.291
Bcs1l	214.285	-9.63e-06	0.00144259	0.520499	0.999053	172.847	254.924	246.127	261.241	187.971	203.428	211.884	211.183	208.296	197.933	186.169	229.742	208.015	220.224
Rnf25	261.325	9.48e-06	0.00144261	0.868932	0.999053	266.129	248.767	304.774	298.185	260.418	266.419	195.639	229.982	275.391	233.087	297.871	299.169	263.562	219.155
Stk36	11.9998	-2.6e-06	0.00144268	0.454779	0.999053	10.9744	11.0837	16.3443	15.8328	10.7692	13.4242	12.713	13.7864	5.00711	14.5202	10.1547	11.3609	11.336	10.6905
Ttll4	336.428	-3.25e-06	0.00144266	0.50928	0.999053	555.58	298.028	551.862	236.173	251.607	270.549	305.819	262.568	272.387	282.762	318.181	329.465	393.359	381.651
Prkag3	26.4777	1.56e-07	0.00144269	0.908704	0.999053	87.7953	23.3989	14.4215	19.791	14.6853	9.29367	9.8879	3.75993	13.0185	6.87799	98.1621	37.8695	22.1052	9.62145
Wnt6	0.686326	1.56e-06	0.00144269	0.0606675	0.999053	0	1.23152	0	0	0	0	0	1.87996	1.00142	1.52844	0	1.26232	0.566799	2.1381
Wnt10a	0.218512	1.23e-07	0.00144269	0.919308	0.999053	0	0	0	0	0	1.03263	0	0	0	0.764221	0	1.26232	0	0
Fev	0.520815	4.58e-07	0.00144269	0.482594	0.999053	0	1.23152	0	0	0	1.03263	0	1.25331	0	0	0	0	0.566799	3.20715
Ccdc108	0.382338	1.11e-07	0.00144269	0.846464	0.999053	0	0	0.961432	1.3194	0	0	0	0	2.00285	0	0	0	0	1.06905
Ihh	35.8381	-5.02e-06	0.00144269	0.0562056	0.999053	52.1285	22.1673	22.1129	42.2208	87.1325	64.0231	34.6077	20.6796	46.0655	64.9588	8.46225	13.8855	14.7368	8.5524
Nhej1	40.9782	-5.77e-06	0.00144266	0.285212	0.999053	30.1796	54.1868	49.9945	48.8178	34.2656	49.5662	38.8453	40.7326	32.0455	38.9753	45.6961	42.9188	39.6759	27.7953
Slc23a3	3.50121	-9.66e-07	0.00144269	0.611267	0.999053	2.7436	2.46304	1.92286	9.23581	4.89508	3.09789	2.82512	1.87996	4.00569	3.05688	3.3849	1.26232	3.96759	4.2762
Cnppd1	1430.76	-1.48e-05	0.00144259	0.154394	0.999053	1733.96	1549.25	1397.92	1686.19	1550.76	1325.9	1270.6	1372.37	1347.92	1195.24	1685.68	1378.45	1231.09	1305.31
Fam134a	4437.09	-7.35e-06	0.00144252	0.463216	0.999053	5241.65	4363.27	4313.94	4737.97	4694.39	4405.2	4012.37	4261.25	3693.25	4203.22	5102.74	4902.84	4082.09	4105.15
Zfand2b	325.507	-1.06e-05	0.00144264	0.0505628	0.999053	341.579	334.973	316.311	432.764	361.257	437.835	270.505	248.155	284.404	269.006	407.88	314.317	297.57	240.536
Abcb6	1244.96	-2.14e-05	0.00144259	0.334152	0.999053	1294.98	1052.95	1195.06	1278.5	1493	1346.55	1316.5	1289.03	1064.51	1213.58	1189.79	1355.73	1072.38	1266.82
Atg9a	1321.4	7.54e-06	0.00144259	0.159908	0.999053	1754.53	1727.82	1341.2	1149.2	1333.42	1123.5	1340.52	1289.03	1121.59	1173.08	1397.96	1252.22	1179.51	1316
Ankzf1	428.435	-1.1e-05	0.00144262	0.196089	0.999053	500.708	407.633	550.9	333.809	461.117	484.304	432.243	359.073	461.656	377.525	336.797	361.023	453.439	477.866
Glb1l	63.1036	-1.34e-06	0.00144267	0.778299	0.999053	78.1927	35.7141	60.5702	39.582	57.762	74.3494	103.823	72.692	82.1167	55.7881	59.2357	47.968	50.4451	65.2121
Stk16	1277.1	-2.13e-06	0.00144239	0.460226	0.999053	1211.3	1283.24	1356.58	1252.11	1429.36	1311.44	1251.53	1276.5	1302.85	1350.38	1384.42	1175.22	1159.1	1135.33
Tuba4a	1460.19	-3.2e-05	0.00144275	0.160506	0.999053	1735.33	1864.52	1334.47	1515.99	1502.79	1340.35	1480.36	1579.17	1258.79	1315.99	1435.2	1449.14	1074.08	1556.54
A630095N17Rik	6.30509	-1.19e-06	0.00144269	0.636415	0.999053	2.7436	6.1576	5.76859	7.91641	8.81115	9.29367	7.06279	6.8932	9.01281	9.93488	1.69245	6.31158	4.53439	2.1381
Dnajb2	877.956	1.18e-05	0.00144259	0.69007	0.999053	758.606	1181.03	935.473	728.309	820.416	829.202	981.728	906.143	849.207	845.993	947.772	872.261	800.32	834.928
Ptprn	6.38001	-3.85e-08	0.00144269	0.985292	0.999053	6.85901	2.46304	8.65289	5.2776	6.85312	7.22841	7.76907	9.39982	4.00569	9.93488	3.3849	1.26232	3.40079	12.8286
Resp18	0.0901655	1.8e-07	0.00144269	0.941523	0.999053	0	0	0	0	0	0	0	0	0	0	0	1.26232	0	0
Dnpep	342.415	-3.21e-05	0.00144268	0.0516588	0.999053	356.668	405.17	324.002	357.558	394.544	384.138	320.651	328.994	291.414	321.737	331.72	287.808	335.545	353.856
Des	100.287	-2.28e-06	0.00144266	0.633297	0.999053	90.5389	82.5118	74.0302	116.107	173.286	105.328	85.4597	123.451	92.1309	114.633	104.932	64.3782	99.1898	78.0407
Gm15179	0.114245	5.67e-08	0.00144269	0.951937	0.999053	0	0	0	0	0	1.03263	0	0	0	0	0	0	0.566799	0
Speg	32.2458	-1.9e-06	0.00144267	0.661302	0.999053	23.3206	30.788	46.1487	19.791	36.2236	44.4031	33.9014	40.1059	43.0612	36.6826	20.3094	20.1971	25.506	31.0025
Gmppa	269.348	-7.45e-06	0.00144264	0.533671	0.999053	208.514	309.111	247.088	201.868	292.726	373.812	315.707	297.034	314.447	246.079	243.713	194.397	232.388	293.989
Asic4	0.414305	-1.59e-07	0.00144269	0.89268	0.999053	2.7436	0	0.961432	0	0	0	0	0	0	1.52844	0	0	0.566799	0
Chpf	123.67	8.1e-07	0.00144266	0.874098	0.999053	145.411	89.9009	137.485	96.3163	156.643	104.296	125.718	193.01	101.144	149.023	150.628	90.8868	86.1535	104.767
Tmem198	4.32032	-4.51e-06	0.00144269	0.0446677	0.999053	5.48721	3.69456	9.61432	6.59701	4.89508	4.13052	6.35651	3.75993	2.00285	3.05688	1.69245	2.52463	4.53439	2.1381
Obsl1	32.1753	5.59e-06	0.00144267	0.251687	0.999053	27.436	27.0934	37.4958	19.791	20.5594	30.9789	41.6705	47.6258	33.047	39.7395	28.7716	31.5579	28.34	36.3477
Inha	4.24117	7.38e-07	0.00144269	0.704727	0.999053	8.23081	2.46304	3.84573	1.3194	2.93705	8.26104	1.41256	8.77317	3.00427	5.34955	3.3849	3.78695	3.40079	3.20715
Stk11ip	162.192	1.77e-07	0.00144257	0.862712	0.999053	157.757	144.088	164.405	134.579	163.496	172.449	191.402	185.49	169.24	172.714	142.166	142.642	158.137	172.117
Slc4a3	15.0563	-2.36e-06	0.00144268	0.654392	0.999053	21.9488	14.7782	13.46	7.91641	17.6223	14.4568	19.0695	13.7864	21.0299	12.9918	22.0018	3.78695	11.9028	16.0358
Gm17751	0.233226	3.04e-07	0.00144269	0.66348	0.999053	0	0	0	0	0	0	0	0	2.00285	0	0	1.26232	0	0
Epha4	14.2578	9.67e-07	0.00144268	0.787535	0.999053	20.577	14.7782	15.3829	19.791	7.83213	7.22841	12.713	13.7864	20.0285	13.756	11.8471	13.8855	13.0364	14.9667
Pax3	0.0715302	1.63e-07	0.00144269	0.941523	0.999053	0	0	0	0	0	0	0	0	1.00142	0	0	0	0	0
Sgpp2	13.4771	-3.36e-06	0.00144268	0.299764	0.999053	16.4616	9.85215	14.4215	10.5552	17.6223	18.5873	17.657	9.39982	7.00996	20.634	10.1547	6.31158	10.7692	19.2429
Farsb	171.148	-2.95e-06	0.00144261	0.734483	0.999053	160.501	233.989	176.903	146.454	165.454	164.188	169.507	171.077	155.221	188.763	147.243	161.577	145.667	209.534
Mogat1	49.5243	2.3e-07	0.00144269	0.859235	0.999053	8.23081	24.6304	70.1845	26.388	23.4964	28.9136	150.437	91.4916	105.149	61.1377	10.1547	27.771	11.9028	53.4525
Acsl3	347.681	-6.28e-06	0.00144267	0.2291	0.999053	384.104	435.958	254.779	451.235	518.879	281.908	307.938	231.236	263.374	226.209	468.809	382.482	355.95	304.679
Utp14b	143.037	7.97e-07	0.00144267	0.840187	0.999053	90.5389	197.043	103.835	101.594	190.908	150.764	151.85	151.65	149.212	183.413	59.2357	174.2	178.542	119.734
Kcne4	14.3966	1.37e-07	0.00144269	0.875433	0.999053	34.295	13.5467	7.69145	21.1104	10.7692	8.26104	7.06279	15.0397	13.0185	11.4633	27.0792	20.1971	4.53439	7.48335
Scg2	0.54807	-3.46e-07	0.00144269	0.610424	0.999053	0	2.46304	0	0	0	1.03263	1.41256	0.626655	0	0	0	0	0	2.1381
Ap1s3	15.8132	4.06e-06	0.00144268	0.298664	0.999053	13.718	18.4728	9.61432	17.1522	11.7482	20.6526	11.3005	19.4263	19.027	18.3413	8.46225	12.6232	22.672	18.1739
Wdfy1	415.238	1.24e-06	0.00144261	0.911429	0.999053	536.374	385.465	497.06	307.42	321.117	442.998	400.46	389.153	439.625	390.517	473.886	400.154	442.103	386.996
Mrpl44	442.19	4.64e-06	0.00144251	0.812531	0.999053	378.617	479.061	412.454	510.608	475.802	414.085	402.579	449.938	482.686	447.834	434.96	459.483	396.759	445.794
Serpine2	637.201	2.6e-06	0.00144269	0.888464	0.999053	1109.79	831.275	708.575	742.823	516.921	512.185	155.381	116.558	268.381	264.421	1497.82	583.19	1188.01	425.482
Fam124b	0.756003	7.51e-07	0.00144269	0.347803	0.999053	1.3718	0	0	0	0.979017	1.03263	0	1.87996	1.00142	3.05688	0	1.26232	0	0
Cul3	1293.72	6.94e-06	0.00144258	0.452836	0.999053	1322.42	1380.53	1346	1477.73	1157.2	1009.91	1096.85	1059.67	1174.67	1293.83	1430.12	1489.53	1435.7	1437.87
Nyap2	0.215142	-2.38e-07	0.00144269	0.703498	0.999053	0	0	0	0	0	1.03263	1.41256	0	0	0	0	0	0.566799	0
Irs1	815.86	-8.2e-05	0.00144376	0.288851	0.999053	680.413	1073.88	749.917	732.268	803.773	692.895	735.236	913.663	897.275	825.359	649.901	891.196	901.777	874.483
Rhbdd1	587.319	0.00034871	0.00146469	0.555855	0.999053	621.426	628.075	598.011	641.229	533.564	480.173	525.471	568.376	551.784	547.947	692.212	646.306	547.528	640.361
Col4a4	14.4533	-5.28e-06	0.00144269	0.0289953	0.999053	21.9488	8.62063	24.0358	9.23581	36.2236	19.62	12.0067	10.0265	13.0185	5.34955	8.46225	6.31158	3.96759	23.5191
Col4a3	38.9766	-1e-05	0.00144267	0.0777395	0.999053	38.4104	45.5662	37.4958	50.1372	51.8879	49.5662	33.1951	35.7193	29.0413	38.9753	35.5414	23.984	41.9431	34.2096
Mff	720.667	-3.98e-06	0.0014426	0.557177	0.999053	648.862	701.966	625.892	955.246	727.409	859.148	649.777	661.748	668.951	701.555	766.68	840.703	715.867	565.528
Tm4sf20	3.93785	1.67e-06	0.00144269	0.320987	0.999053	6.85901	1.23152	4.80716	2.6388	1.95803	4.13052	0.706279	1.87996	7.00996	11.4633	5.07735	1.26232	3.96759	2.1381
Agfg1	436.342	1.76e-05	0.00144261	0.0838772	0.999053	540.49	332.51	381.688	393.182	392.586	395.497	425.886	448.058	422.6	447.069	507.735	426.663	498.783	496.039
Slc19a3	1.52542	-2.18e-07	0.00144269	0.837098	0.999053	0	0	0	2.6388	1.95803	5.16315	1.41256	1.25331	3.00427	1.52844	1.69245	0	0.566799	2.1381
Ccl20	0.126117	2.22e-07	0.00144269	0.832237	0.999053	0	0	0	0	0	0	0	0	1.00142	0.764221	0	0	0	0
Wdr69	0.126117	2.22e-07	0.00144269	0.832237	0.999053	0	0	0	0	0	0	0	0	1.00142	0.764221	0	0	0	0
Sphkap	0.26859	-1.95e-07	0.00144269	0.789579	0.999053	1.3718	0	0	1.3194	0	0	0	0	0	0	0	0	0	1.06905
Pid1	2922.68	0.00043771	0.00147856	0.325039	0.999053	3241.57	2780.77	3423.66	1717.86	2868.52	2551.63	2951.54	3053.06	2965.21	3092.8	2944.86	3559.73	3010.27	2756.01
Dner	0.494228	-2.54e-07	0.00144269	0.70283	0.999053	0	0	0	2.6388	1.95803	0	0	1.25331	0	0	0	0	0	1.06905
Trip12	2665.79	0.000227619	0.00145157	0.608566	0.999053	2738.12	2572.64	2731.43	2830.12	2461.25	2306.9	2783.44	2447.09	2555.63	2631.21	2597.91	2814.97	2927.52	2922.78
Fbxo36	97.2758	1.55e-05	0.00144265	0.392909	0.999053	78.1927	107.142	108.642	105.552	77.3423	80.5452	95.3476	95.2515	119.169	93.235	89.6998	107.297	88.9875	115.457
Slc16a14	1.8269	1.51e-06	0.00144269	0.285831	0.999053	0	1.23152	1.92286	0	0.979017	4.13052	0.706279	1.87996	3.00427	1.52844	1.69245	2.52463	1.7004	4.2762
A530032D15Rik	3.39283	8.82e-07	0.00144269	0.715026	0.999053	0	2.46304	2.8843	2.6388	4.89508	3.09789	5.65023	2.50662	6.00854	4.58533	1.69245	1.26232	3.40079	6.4143
Gm7609	33.7958	1.61e-05	0.00144272	0.0101	0.999053	13.718	16.0097	39.4187	23.7492	15.6643	36.1421	38.1391	43.2392	36.0512	44.3248	32.1565	36.6072	48.7447	49.1763
C130026I21Rik	6.34582	1.26e-07	0.00144269	0.976407	0.999053	0	7.38911	10.5757	0	11.7482	7.22841	7.76907	3.13327	10.0142	6.87799	1.69245	2.52463	11.336	8.5524
Sp110	40.3882	-2.71e-06	0.00144268	0.38389	0.999053	19.2052	32.0195	44.2259	39.582	45.0348	58.8599	68.509	62.0388	45.064	43.5606	25.3867	23.984	32.3075	25.6572
Sp140	47.3542	5.83e-06	0.00144265	0.279026	0.999053	43.8976	33.251	40.3801	35.6238	47.9718	54.7294	52.9709	62.6655	59.084	41.2679	35.5414	49.2304	46.4775	59.8668
Sp100	106.86	5.4e-06	0.00144268	0.491211	0.999053	83.6799	50.4923	115.372	56.7343	99.8597	135.275	158.206	134.731	111.158	114.633	79.5451	55.5419	147.935	152.874
A630001G21Rik	21.2057	-1.68e-06	0.00144268	0.558777	0.999053	10.9744	12.3152	38.4573	5.2776	21.5384	26.8484	42.3767	28.8261	20.0285	16.8129	18.6169	20.1971	16.4372	18.1739
Cab39	3412.83	0.00062484	0.00152199	0.352477	0.999053	3424.02	3237.66	3118.88	4111.25	3213.13	3203.22	2801.81	2993.53	3296.68	3526.88	3877.4	3985.13	3867.27	3122.7
Itm2c	823.086	5.08e-06	0.00144257	0.209118	0.999053	648.862	751.227	727.804	959.205	772.444	785.832	847.535	997.008	902.282	823.066	964.696	715.734	880.239	747.266
4933407L21Rik	0.0699298	-1.93e-07	0.00144269	0.84625	0.999053	0	0	0	0	0.979017	0	0	0	0	0	0	0	0	0
Gpr55	3.5356	2.33e-06	0.00144269	0.248809	0.999053	1.3718	2.46304	4.80716	2.6388	2.93705	3.09789	2.11884	2.50662	3.00427	6.87799	5.07735	3.78695	4.53439	4.2762
Spata3	5.5659	-1.12e-06	0.00144269	0.439348	0.999053	1.3718	4.92608	4.80716	0	5.8741	22.7179	7.06279	6.8932	7.00996	11.4633	0	2.52463	1.1336	2.1381
2810459M11Rik	2354.29	-1.69e-05	0.00144269	0.524232	0.999053	1787.46	2349.74	1719.04	2666.51	2912.57	3051.42	2625.24	2705.9	2645.76	2916.27	1524.9	2200.22	2000.23	1854.8
Psmd1	1276.52	-0.000197108	0.00144943	0.913791	0.999053	1355.34	1465.51	1383.5	949.969	1339.29	984.097	1417.5	1319.11	1314.87	1250.27	1120.4	1367.09	1155.7	1448.56
Htr2b	11.4542	-2.19e-06	0.00144268	0.342222	0.999053	23.3206	3.69456	14.4215	5.2776	13.7062	18.5873	10.5942	6.8932	8.01138	16.0486	13.5396	7.5739	9.06879	9.62145
Armc9	36.572	-3.63e-06	0.00144266	0.485546	0.999053	28.8078	45.5662	35.573	32.985	36.2236	45.4357	44.4956	33.8394	48.0683	35.9184	20.3094	26.5087	32.3075	45.9692
B3gnt7	1.50706	1.13e-06	0.00144269	0.347062	0.999053	0	0	0.961432	1.3194	3.91607	1.03263	0	2.50662	5.00711	0	1.69245	1.26232	3.40079	0
Ncl	2692.58	-1.56e-05	0.00144264	0.537228	0.999053	3274.49	3163.77	2636.25	1870.91	2702.09	2220.15	2484.69	2451.47	2881.09	2564.73	2706.23	3069.95	2657.72	3012.58
Snora75	2.28081	8.76e-07	0.00144269	0.592908	0.999053	4.1154	0	0.961432	1.3194	0.979017	3.09789	3.53139	1.87996	2.00285	5.34955	0	3.78695	1.7004	3.20715
Snord82	0.120889	1.92e-07	0.00144269	0.941523	0.999053	0	0	0	0	0	0	0	0	0	0	1.69245	0	0	0
C130036L24Rik	6.30988	-9.65e-07	0.00144269	0.733018	0.999053	9.60261	8.62063	4.80716	3.9582	8.81115	5.16315	6.35651	9.39982	4.00569	4.58533	3.3849	3.78695	6.23479	9.62145
Nmur1	0.0447611	1.41e-07	0.00144269	0.941523	0.999053	0	0	0	0	0	0	0	0.626655	0	0	0	0	0	0
Ptma	4555.62	2.39e-05	0.00144275	0.929261	0.999053	4628.46	4621.89	4316.83	7003.38	3570.47	4854.39	2723.41	3781.86	4259.05	4401.15	5673.09	4880.12	5163.54	3900.97
Pde6d	164.935	-1.33e-05	0.00144265	0.226147	0.999053	135.808	187.191	136.523	250.686	172.307	196.2	150.437	169.823	160.228	165.836	140.473	136.33	167.206	140.046
Cops7b	287.276	-5.11e-06	0.00144265	0.4162	0.999053	345.694	314.037	270.162	360.197	246.712	325.278	242.96	276.981	238.339	266.713	409.573	244.889	306.072	174.255
Nppc	0.177833	-1.66e-07	0.00144269	0.844864	0.999053	0	0	1.92286	0	0	0	0	0	0	0	0	0	0.566799	0
Dis3l2	207.664	-3.67e-06	0.0014426	0.69329	0.999053	196.168	198.275	201.901	237.492	186.013	223.048	181.514	174.21	223.317	162.015	231.866	265.087	194.412	231.984
Akp3	0.0699298	-1.93e-07	0.00144269	0.84625	0.999053	0	0	0	0	0.979017	0	0	0	0	0	0	0	0	0
Chrng	0.259682	1.19e-07	0.00144269	0.915911	0.999053	1.3718	0	0	0	0	0	0	0	1.00142	0	0	1.26232	0	0
Eif4e2	912.674	7.36e-06	0.00144232	0.69726	0.999053	958.889	1003.69	886.44	882.679	894.821	874.638	837.647	960.035	913.298	933.114	908.845	905.081	850.765	967.491
Efhd1	5.43517	-3.57e-06	0.00144269	0.0975571	0.999053	15.0898	6.1576	5.76859	3.9582	9.79017	5.16315	2.82512	2.50662	6.00854	6.11377	3.3849	3.78695	3.40079	2.1381
Gigyf2	789.665	1.96e-06	0.00144258	0.836015	0.999053	894.414	858.369	964.316	595.05	683.354	701.156	784.676	720.026	749.064	828.416	749.755	906.344	773.681	846.688
Kcnj13	10.1818	3.17e-07	0.00144269	0.847737	0.999053	20.577	6.1576	6.73002	11.8746	5.8741	16.5221	7.06279	5.63989	4.00569	16.0486	3.3849	10.0985	13.6032	14.9667
3110079O15Rik	2.55429	1.34e-06	0.00144269	0.33783	0.999053	1.3718	0	0.961432	6.59701	1.95803	2.06526	0.706279	0	3.00427	3.05688	5.07735	3.78695	3.96759	3.20715
Ngef	709.034	-2.12e-05	0.00144268	0.00995034	0.999053	776.44	913.787	716.267	1084.55	689.228	669.144	670.965	550.83	607.864	563.231	624.514	669.028	672.224	718.402
Neu2	69.6687	-1.96e-06	0.00144261	0.78937	0.999053	65.8465	78.8172	69.2231	55.4149	67.5522	79.5125	75.5718	68.932	63.0896	69.5441	64.3131	83.3129	66.8823	67.3502
Inpp5d	69.6611	7.04e-07	0.00144266	0.884282	0.999053	91.9107	62.8075	71.1459	38.2626	59.72	65.0557	93.9351	100.891	72.1025	69.5441	66.0055	44.1811	59.5139	80.1788
Scarna6	3.86167	-1.19e-07	0.00144269	0.942522	0.999053	4.1154	2.46304	5.76859	2.6388	5.8741	1.03263	4.94395	0.626655	0	3.05688	3.3849	7.5739	5.10119	7.48335
Sag	1.85243	4.52e-07	0.00144269	0.753434	0.999053	2.7436	0	2.8843	0	2.93705	2.06526	1.41256	3.75993	2.00285	1.52844	1.69245	0	1.7004	3.20715
Dgkd	691.415	2.54e-06	0.00144259	0.77662	0.999053	861.491	498.765	736.457	703.241	630.487	661.916	689.328	682.427	568.808	627.426	800.529	708.16	782.75	728.023
Usp40	840.06	1.96e-06	0.0014426	0.814403	0.999053	923.222	831.275	849.906	527.76	917.339	873.605	896.268	728.8	808.148	897.196	720.984	920.229	977.728	888.381
Ugt1a10	10.5109	4.8e-06	0.00144269	0.286462	0.999053	4.1154	16.0097	6.73002	5.2776	10.7692	14.4568	7.06279	13.7864	6.00854	10.6991	10.1547	15.1478	13.0364	13.8977
Ugt1a9	276.87	5.85e-06	0.00144269	0.0743444	0.999053	174.219	217.979	97.1046	208.465	228.111	225.113	407.523	654.228	443.63	340.843	126.934	237.316	215.384	299.334
Ugt1a7c	7.37309	1.19e-06	0.00144269	0.457595	0.999053	8.23081	3.69456	2.8843	3.9582	14.6853	0	9.8879	15.0397	5.00711	25.9835	1.69245	5.04927	2.834	4.2762
Ugt1a6b	1332.16	1.26e-05	0.00144264	0.264216	0.999053	1551.51	1342.36	1165.26	924.9	1247.27	1084.26	1510.02	1532.17	1536.18	1374.83	1117.02	1548.86	1091.66	1623.89
Ugt1a6a	1266.52	1.02e-07	0.00144261	0.285779	0.999053	1513.1	1252.45	1141.22	993.509	1133.7	1008.88	1380.78	1418.12	1386.97	1332.8	1125.48	1495.85	954.49	1593.95
Ugt1a5	440.691	-1.56e-06	0.00144268	0.64737	0.999053	493.848	407.633	328.81	261.241	939.856	282.941	517.702	318.967	232.33	327.851	264.022	690.487	491.415	612.566
Ugt1a2	36.0562	6.99e-07	0.00144268	0.836782	0.999053	54.8721	34.4825	28.843	10.5552	33.2866	41.3052	44.4956	31.3327	42.0598	36.6826	10.1547	35.3449	43.6435	57.7287
Dnajb3	45.034	-4e-06	0.00144268	0.254847	0.999053	65.8465	23.3989	49.033	21.1104	47.9718	77.4473	67.0965	40.1059	45.064	44.3248	15.232	41.6565	41.9431	50.2454
Ugt1a1	5615.97	3.19e-06	0.00144266	0.542538	0.999053	7511.98	6338.63	4447.58	2769.42	5576.48	4821.35	6191.95	7574.38	6187.79	6677	4515.46	5526.42	3997.07	6488.07
Mroh2a	39.8886	-2.31e-06	0.00144269	0.396471	0.999053	21.9488	27.0934	43.2644	22.4298	46.9928	84.6757	64.9777	48.8791	66.0939	35.9184	11.8471	13.8855	44.7771	25.6572
Hjurp	206.034	-7.88e-06	0.00144266	0.159214	0.999053	145.411	217.979	254.779	187.355	219.3	294.3	254.967	234.369	255.363	194.112	123.549	137.593	193.278	172.117
A730008H23Rik	0.302693	-7.08e-08	0.00144269	0.926417	0.999053	1.3718	0	0	0	0	1.03263	0	0	0	0.764221	0	0	0	1.06905
Trpm8	1.0862	-5.56e-07	0.00144269	0.513745	0.999053	5.48721	0	0	0	0	2.06526	2.11884	0	1.00142	0	0	1.26232	1.1336	2.1381
Spp2	1150.28	0.000611571	0.00151823	0.543366	0.999053	1052.17	1577.58	908.553	1184.82	1277.62	1305.24	980.315	1055.29	1223.74	876.562	1304.88	1278.73	1139.83	938.626
Glrp1	1.54112	2.96e-07	0.00144269	0.805351	0.999053	0	0	1.92286	0	0	3.09789	4.23767	1.25331	3.00427	0.764221	1.69245	1.26232	1.1336	3.20715
Gm19589	0.370937	-5.27e-07	0.00144269	0.448467	0.999053	2.7436	0	0	0	0.979017	0	0.706279	0	0	0.764221	0	0	0	0
Arl4c	68.6615	3.35e-06	0.00144268	0.366889	0.999053	65.8465	45.5662	49.033	39.582	70.4892	54.7294	112.298	115.931	98.1395	71.0726	37.2339	39.1318	60.6475	101.56
2410088K16Rik	0.156639	-2.49e-07	0.00144269	0.743262	0.999053	0	1.23152	0.961432	0	0	0	0	0	0	0	0	0	0	0
Sh3bp4	39.453	2.64e-06	0.00144268	0.480831	0.999053	20.577	17.2413	40.3801	25.0686	70.4892	37.1747	45.2018	53.2657	41.0583	42.7964	33.849	29.0333	37.4087	58.7978
Agap1	374.372	5.76e-06	0.00144266	0.759709	0.999053	469.156	383.002	442.259	221.659	355.383	261.255	437.187	496.937	324.461	391.281	353.722	328.202	300.97	475.727
4933400F21Rik	6.93239	7.2e-07	0.00144269	0.761355	0.999053	6.85901	2.46304	7.69145	17.1522	0.979017	4.13052	7.06279	8.14651	6.00854	10.6991	3.3849	6.31158	2.2672	13.8977
Iqca	0.0545872	1.54e-07	0.00144269	0.941523	0.999053	0	0	0	0	0	0	0	0	0	0.764221	0	0	0	0
Cxcr7	22.0535	-2.99e-07	0.00144268	0.982446	0.999053	27.436	17.2413	18.2672	17.1522	40.1397	11.3589	21.8946	34.466	21.0299	14.5202	33.849	18.9348	6.80159	25.6572
Cops8	446.435	-1.51e-06	0.00144255	0.249277	0.999053	489.733	591.129	443.22	398.459	449.369	423.378	452.725	430.512	421.599	411.151	511.12	429.188	374.087	424.413
Col6a3	223.066	7.5e-06	0.00144268	0.432189	0.999053	277.104	240.146	167.289	178.119	189.929	185.873	228.128	409.832	300.427	196.405	196.324	131.281	155.87	266.194
Mlph	34.992	6.14e-06	0.00144268	0.086519	0.999053	31.5514	17.2413	21.1515	26.388	29.3705	36.1421	42.3767	62.6655	49.0697	45.0891	20.3094	20.1971	30.6072	57.7287
Prlh	1.09048	4.01e-07	0.00144269	0.691595	0.999053	0	0	1.92286	0	1.95803	0	2.11884	0.626655	0	2.29266	3.3849	1.26232	1.7004	0
Rab17	556.796	5.25e-06	0.00144264	0.78688	0.999053	395.079	502.46	518.212	713.796	571.746	753.82	503.577	625.402	681.969	567.816	397.726	614.748	497.65	451.139
Lrrfip1	1332.6	2.93e-06	0.00144263	0.636018	0.999053	1978.14	988.91	1434.46	1401.2	1140.55	1022.3	1137.82	1198.79	1343.91	1252.56	1470.74	1493.32	1355.78	1437.87
Rbm44	0.543942	4.91e-08	0.00144269	0.941528	0.999053	0	0	0.961432	0	0	1.03263	1.41256	0	1.00142	0	0	0	0	3.20715
Ramp1	113.63	-2.83e-06	0.00144265	0.6442	0.999053	112.488	92.3639	140.369	116.107	149.79	122.883	81.2221	92.7449	97.138	103.934	142.166	132.543	125.829	81.2478
Ube2f	496.495	-4.79e-06	0.00144259	0.5946	0.999053	495.22	703.197	489.369	485.54	401.397	473.977	502.164	513.23	438.623	432.549	500.965	528.911	508.986	476.797
Scly	1929.32	-1.32e-05	0.00144195	0.622876	0.999053	1924.64	1999.99	1969.01	1897.3	2014.82	1946.51	1852.57	1939.5	1853.63	1978.57	1959.86	1922.51	1835.86	1915.74
Espnl	4.04422	-5.73e-07	0.00144269	0.672164	0.999053	1.3718	2.46304	3.84573	19.791	0	3.09789	1.41256	0.626655	4.00569	3.82111	1.69245	5.04927	6.23479	3.20715
Klhl30	0.516955	2.91e-07	0.00144269	0.575489	0.999053	0	0	0	2.6388	0	0	0	0	0	0	0	1.26232	2.2672	1.06905
Fam132b	7.49461	1.91e-06	0.00144268	0.483673	0.999053	6.85901	6.1576	4.80716	7.91641	3.91607	8.26104	10.5942	7.51986	10.0142	13.756	1.69245	6.31158	9.63558	7.48335
Ilkap	313.229	-1.11e-05	0.00144247	0.337378	0.999053	310.027	343.594	341.308	341.725	304.474	319.083	290.281	278.861	306.435	302.632	309.718	320.628	321.375	295.058
Hes6	1362.7	-7.56e-06	0.00144267	0.145441	0.999053	1009.65	1793.09	1492.14	2050.35	1577.2	1690.42	884.261	901.756	1163.65	990.431	1541.82	1090.64	1729.3	1163.13
Per2	1371.23	-3.18e-07	0.00144264	0.958869	0.999053	1506.24	1874.37	1390.23	1237.6	1081.81	1274.27	1262.12	1069.7	947.346	1235.75	1287.95	1816.47	1564.93	1648.48
Traf3ip1	215.885	7.51e-06	0.00144259	0.666507	0.999053	170.103	252.461	210.554	246.728	204.615	233.374	223.184	227.476	227.323	252.957	170.937	195.659	192.145	214.879
Asb1	282.899	8.77e-05	0.00144396	0.451866	0.999053	351.181	231.526	234.589	307.42	306.432	333.54	290.987	261.315	256.364	359.184	252.175	213.332	238.622	323.922
Twist2	2.83142	-8.21e-07	0.00144269	0.629819	0.999053	1.3718	1.23152	3.84573	5.2776	2.93705	4.13052	2.82512	2.50662	0	3.82111	3.3849	1.26232	1.7004	5.34525
Hdac4	116.992	5.56e-06	0.00144266	0.390981	0.999053	183.821	91.1324	131.716	79.1641	96.9227	90.8715	100.998	122.198	119.169	123.04	76.1602	148.953	132.631	141.115
Ndufa10	1773.15	-3.73e-05	0.00144277	0.589606	0.999053	1873.88	2161.32	1710.39	1723.14	1635.94	1365.14	1724.03	1857.41	1843.62	1709.56	1878.62	1821.52	1638.05	1881.53
Myeov2	272.698	1.05e-05	0.00144267	0.504768	0.999053	222.232	343.594	201.901	455.193	255.523	304.626	208.352	248.155	270.384	235.38	335.105	302.956	231.254	203.12
Otos	0.120378	-2.35e-07	0.00144269	0.743262	0.999053	0	0	0	0	0.979017	0	0.706279	0	0	0	0	0	0	0
Gpc1	1673.36	-3.53e-06	0.00144267	0.552473	0.999053	1111.16	1499.99	1586.36	1121.49	1770.06	1520.03	2513.65	2724.07	2227.16	2227.7	1172.87	1339.32	880.239	1732.93
Mir149	0.309036	8.02e-08	0.00144269	0.899636	0.999053	0	0	0.961432	0	0	1.03263	0	0	1.00142	0.764221	0	0	0.566799	0
Ankmy1	1.79092	-1.26e-06	0.00144269	0.28705	0.999053	6.85901	0	0.961432	2.6388	1.95803	3.09789	0.706279	0.626655	1.00142	0	3.3849	0	1.7004	2.1381
Dusp28	419.185	-4.95e-07	0.00144264	0.869371	0.999053	301.796	429.8	345.154	535.677	501.257	512.185	334.776	402.939	367.522	356.127	487.426	521.337	463.642	308.956
Rnpepl1	1891.78	-5.85e-06	0.0014425	0.507214	0.999053	1839.59	2059.1	1864.22	1865.63	2087.26	1660.47	2130.14	2153.81	1583.25	1805.85	1860	2008.35	1732.7	1834.49
9430060I03Rik	5.84339	4.51e-07	0.00144269	0.837078	0.999053	12.3462	6.1576	1.92286	3.9582	6.85312	4.13052	4.94395	8.77317	9.01281	6.11377	8.46225	1.26232	6.80159	1.06905
Capn10	379.838	-7.32e-06	0.00144265	0.238776	0.999053	271.617	360.835	294.198	498.734	535.522	503.924	372.209	351.553	411.585	378.289	389.263	325.678	347.448	276.884
Gpr35	25.6644	3.63e-06	0.00144269	0.127709	0.999053	21.9488	14.7782	16.3443	23.7492	12.7272	9.29367	40.9642	68.3054	31.0441	20.634	45.6961	6.31158	17.5708	29.9334
Aqp12	0.0686737	-1.92e-07	0.00144269	0.84625	0.999053	0	0	0.961432	0	0	0	0	0	0	0	0	0	0	0
Kif1a	3.35994	-1.43e-07	0.00144269	0.982462	0.999053	2.7436	4.92608	1.92286	5.2776	3.91607	3.09789	1.41256	1.25331	5.00711	6.11377	6.7698	1.26232	2.2672	1.06905
Agxt	3253.13	-9.32e-06	0.00144269	0.0399245	0.999053	2893.13	3278.3	2441.08	6228.89	6693.54	3073.11	2084.23	2318.62	2282.24	3088.98	3454.29	2583.96	2600.47	2522.96
2310007B03Rik	0.522728	-4.92e-09	0.00144269	0.937999	0.999053	0	0	0	0	0.979017	0	2.11884	0.626655	0	0	0	2.52463	0	1.06905
Sned1	218.915	-4.19e-06	0.00144267	0.360519	0.999053	323.745	195.812	349.961	138.537	172.307	258.158	202.702	144.131	144.205	169.657	211.556	208.282	244.29	301.472
Mterfd2	567.705	-1.35e-05	0.00144261	0.134873	0.999053	458.182	719.207	619.162	539.635	577.62	726.972	567.848	521.377	577.821	525.784	477.271	533.96	615.544	487.487
Pask	12.1463	-1.95e-06	0.00144269	0.377692	0.999053	5.48721	4.92608	4.80716	9.23581	16.6433	30.9789	25.426	15.6664	16.0228	9.93488	1.69245	8.83622	10.7692	9.62145
Ppp1r7	364.304	1.42e-05	0.00144255	0.599482	0.999053	378.617	392.855	354.768	352.28	367.131	288.104	374.328	324.607	354.504	383.639	357.107	362.285	388.824	421.206
Ano7	0.796241	-1.92e-07	0.00144269	0.81329	0.999053	0	2.46304	0	0	2.93705	0	0.706279	1.25331	0	1.52844	1.69245	0	0.566799	0
Hdlbp	6475.75	7.95e-05	0.00144369	0.593892	0.999053	7889.23	7609.56	7532.82	5005.81	6227.53	5066.08	7008.41	6443.89	6751.59	6058.75	6153.75	6252.26	5541.03	7119.88
2021-09-02	2597.31	7.32e-06	0.00144263	0.959749	0.999053	2421.23	2897.76	2265.13	3627.03	2301.67	2454.56	2260.09	2053.55	2331.31	2265.15	3115.8	2975.28	3199.01	2194.76
Farp2	190.446	-3.57e-06	0.00144262	0.649389	0.999053	246.924	136.699	203.824	164.925	214.405	179.678	215.415	181.103	181.258	210.161	154.013	189.348	167.206	221.293
Stk25	866.792	-1.17e-05	0.00144256	0.605466	0.999053	821.709	793.098	925.859	984.273	898.737	913.878	831.996	763.266	849.207	816.188	1025.62	828.08	975.461	707.711
Bok	310.488	1.87e-06	0.00144265	0.737338	0.999053	264.758	266.008	247.088	496.095	273.146	337.67	240.841	332.754	382.544	263.656	434.96	267.611	316.274	223.432
Thap4	267.222	-1.55e-05	0.0014426	0.149177	0.999053	272.988	259.851	250.934	277.074	286.852	278.81	337.601	246.902	310.441	239.201	243.713	252.463	215.95	268.332
Atg4b	504.506	-2.38e-05	0.00144246	0.121758	0.999053	496.592	557.878	530.71	531.719	505.173	550.392	487.332	490.671	476.677	488.337	456.961	539.009	463.075	488.556
Dtymk	265.556	-2.64e-06	0.0014426	0.744737	0.999053	233.206	273.397	226.898	372.071	253.565	303.593	223.184	237.502	242.344	250.665	296.179	281.497	278.865	244.813
Ing5	336.236	-1.11e-05	0.00144258	0.259524	0.999053	334.72	316.5	338.424	428.805	351.467	370.714	312.175	285.128	286.407	384.403	316.488	301.694	317.974	362.408
D2hgdh	723.607	5.28e-06	0.00144257	0.579988	0.999053	691.388	769.699	734.534	606.925	736.221	553.49	868.017	728.8	694.988	754.286	663.44	801.571	703.964	823.169
Gm9994	1.18923	3.72e-07	0.00144269	0.497047	0.999053	0	0	0	0	3.91607	1.03263	0	0	1.00142	10.6991	0	0	0	0
Gm6086	0.581812	-1.83e-07	0.00144269	0.832456	0.999053	0	2.46304	0.961432	1.3194	0	0	0	0	1.00142	0.764221	0	0	0.566799	1.06905
Neu4	0.432105	3.5e-07	0.00144269	0.611053	0.999053	0	0	0	0	0	2.06526	0	0.626655	0	1.52844	0	1.26232	0.566799	0
Pdcd1	0.991472	-4.92e-07	0.00144269	0.63914	0.999053	0	1.23152	2.8843	1.3194	0.979017	1.03263	0.706279	0.626655	0	0	0	1.26232	1.7004	2.1381
Fam174a	647.354	-1.56e-06	0.00144267	0.676971	0.999053	502.079	472.903	545.132	1228.36	574.683	901.486	454.137	545.816	555.79	620.548	670.21	675.34	834.328	482.142
St8sia4	35.1292	1.51e-06	0.00144268	0.632323	0.999053	17.8334	14.7782	19.2286	36.9432	27.4125	73.3167	43.083	55.1456	46.0655	29.8046	32.1565	21.4594	42.5099	32.0715
1700063A18Rik	0.163762	2.47e-07	0.00144269	0.721291	0.999053	0	0	0	0	0	0	0	0	0	2.29266	0	0	0	0
Slco4c1	0.646151	1.33e-06	0.00144269	0.0905127	0.999053	0	0	0.961432	0	0	0	0	0.626655	0	2.29266	0	1.26232	2.834	1.06905
Slco6b1	0.296721	2.63e-07	0.00144269	0.702956	0.999053	0	0	0	1.3194	0	0	0	0	1.00142	0.764221	0	0	0	1.06905
D1Ertd622e	599.849	-7.98e-06	0.00144268	0.525945	0.999053	759.978	688.419	695.115	1015.94	455.243	390.334	402.579	423.619	448.637	412.679	720.984	742.242	645.584	596.53
Ppip5k2	1391.78	2.41e-06	0.00144267	0.576907	0.999053	2171.56	1352.21	1603.67	1430.23	917.339	963.444	847.535	887.97	1132.61	1008.01	2090.18	1988.15	1695.86	1396.18
Gin1	344.45	-1.29e-06	0.00144268	0.709783	0.999053	342.95	394.086	602.818	456.513	228.111	294.3	183.633	161.05	275.391	217.039	396.033	449.385	571.9	249.089
Pam	328.492	1.08e-05	0.00144264	0.13255	0.999053	359.412	262.314	243.242	328.531	337.761	243.701	352.433	438.032	360.512	328.615	375.724	244.889	328.177	395.549
B230216N24Rik	2.97779	-5.76e-07	0.00144269	0.868609	0.999053	0	1.23152	7.69145	0	0	6.19578	6.35651	3.13327	4.00569	3.82111	1.69245	2.52463	3.96759	1.06905
1810006J02Rik	0.416243	2.36e-07	0.00144269	0.696747	0.999053	0	0	0	1.3194	0.979017	0	0	0.626655	0	0.764221	0	0	0	2.1381
Cntnap5b	0.56349	9.37e-07	0.00144269	0.144347	0.999053	0	0	0	0	0	0	0	0	1.00142	3.05688	1.69245	0	0	2.1381
Cdh20	0.183365	-1.8e-07	0.00144269	0.809219	0.999053	0	0	0.961432	0	0.979017	0	0	0.626655	0	0	0	0	0	0
Rnf152	1469.31	2.13e-05	0.00144275	0.547136	0.999053	1112.53	1061.57	1349.85	1087.19	1713.28	2238.74	2247.38	1475.77	1851.63	1852.47	702.367	930.328	1256.03	1691.24
Pign	373.404	-9.02e-07	0.00144259	0.86441	0.999053	356.668	346.057	434.567	379.988	320.138	418.215	378.565	308.941	443.63	332.436	324.95	319.366	447.204	416.93
2310035C23Rik	597.216	-3.35e-06	0.00144258	0.712485	0.999053	541.862	491.376	553.785	709.838	645.172	707.352	591.155	478.138	637.906	586.158	546.661	655.142	664.855	551.63
Tnfrsf11a	29.5243	2.13e-06	0.00144268	0.551739	0.999053	21.9488	16.0097	35.573	19.791	30.3495	23.7505	46.6144	52.0124	31.0441	32.8615	27.0792	11.3609	32.8743	32.0715
Zcchc2	1045.28	1.07e-06	0.00144265	0.856366	0.999053	1203.07	811.571	1184.48	668.936	933.982	1223.67	1207.03	980.088	753.07	1164.67	808.991	1088.12	1021.94	1584.33
Gm20753	2.43505	-7.85e-08	0.00144269	0.961031	0.999053	2.7436	2.46304	1.92286	1.3194	4.89508	2.06526	2.11884	2.50662	3.00427	2.29266	0	3.78695	2.834	2.1381
Phlpp1	629.758	9e-07	0.00144261	0.919827	0.999053	788.786	599.75	531.672	559.426	703.913	517.348	687.916	607.855	589.838	662.58	504.35	738.455	547.528	777.2
Bcl2	78.2715	-3.52e-06	0.00144264	0.609022	0.999053	96.0261	72.6596	76.9145	101.594	74.4053	87.7736	58.6211	95.2515	75.1067	68.7799	71.0829	70.6897	82.7527	64.143
Kdsr	798.87	9.35e-06	0.00144261	0.270043	0.999053	600.849	703.197	695.115	829.903	765.591	860.181	883.555	890.477	793.127	918.594	604.205	956.836	804.855	877.69
Vps4b	1258	8.1e-07	0.00144252	0.940663	0.999053	1220.9	1465.51	1104.69	1353.71	1230.62	1193.72	1211.97	1087.25	1216.73	1115.76	1396.27	1463.03	1296.84	1255.07
Serpinb5	0.163762	2.47e-07	0.00144269	0.721291	0.999053	0	0	0	0	0	0	0	0	0	2.29266	0	0	0	0
Serpinb12	0.0545872	1.54e-07	0.00144269	0.941523	0.999053	0	0	0	0	0	0	0	0	0	0.764221	0	0	0	0
Serpinb13	0.202093	3.96e-07	0.00144269	0.602158	0.999053	0	0	0	0	0	0	0	0.626655	0	0	0	0	1.1336	1.06905
Serpinb7	1.35113	2.21e-07	0.00144269	0.849263	0.999053	1.3718	0	0.961432	2.6388	0.979017	0	2.82512	0.626655	1.00142	2.29266	3.3849	0	2.834	0
Serpinb2	2.78806	-1.6e-06	0.00144269	0.222005	0.999053	2.7436	1.23152	1.92286	2.6388	1.95803	3.09789	12.0067	2.50662	0	3.05688	0	2.52463	0	5.34525
Serpinb10	1.47843	-1.23e-06	0.00144269	0.303146	0.999053	2.7436	0	0.961432	3.9582	0.979017	0	4.94395	1.25331	2.00285	0.764221	0	2.52463	0.566799	0
Serpinb8	129.97	8.69e-07	0.00144267	0.826661	0.999053	137.18	83.7433	75.9531	101.594	191.887	137.34	164.563	218.703	161.229	169.657	88.0074	112.346	73.6839	103.698
Cdh7	0.0852467	2.01e-07	0.00144269	0.838732	0.999053	0	0	0	0	0	0	0	0.626655	0	0	0	0	0.566799	0
Cdh19	4.69556	1.63e-06	0.00144269	0.579001	0.999053	4.1154	4.92608	1.92286	3.9582	2.93705	5.16315	7.06279	3.13327	3.00427	9.17065	1.69245	7.5739	6.80159	4.2762
Dsel	44.1221	4.71e-06	0.00144267	0.33836	0.999053	41.154	28.3249	31.7272	59.3731	47.9718	44.4031	38.1391	54.519	48.0683	46.6175	22.0018	49.2304	62.3479	43.8311
Cntnap5a	0.171434	3.45e-07	0.00144269	0.67876	0.999053	0	0	0	0	0	0	0	0	0	0.764221	0	0	0.566799	1.06905
Tsn	1242.38	-7.6e-06	0.0014425	0.611405	0.999053	1256.57	1486.44	1151.8	1386.69	1261.95	1121.44	1161.12	1146.15	1180.68	1157.03	1403.04	1243.38	1278.13	1158.85
Mki67ip	587.241	-6.91e-06	0.00144255	0.516149	0.999053	496.592	711.818	570.129	653.104	651.046	564.849	551.604	582.789	531.756	550.239	639.746	646.306	566.799	504.592
Clasp1	342.764	5.7e-06	0.0014426	0.484016	0.999053	355.297	396.549	332.655	290.268	331.887	257.125	364.44	376.62	355.505	381.346	286.024	359.76	286.8	424.413
2900060B14Rik	1.99918	8.68e-08	0.00144269	0.937992	0.999053	4.1154	2.46304	0.961432	3.9582	0	2.06526	0	0	0	3.05688	6.7698	1.26232	2.2672	1.06905
Tfcp2l1	196.072	-2.62e-07	0.00144267	0.893876	0.999053	150.898	135.467	174.019	146.454	203.635	202.396	344.664	229.982	220.313	260.599	106.624	166.626	164.939	238.398
Gli2	3.08537	-4.04e-06	0.00144269	0.00716249	0.999053	5.48721	6.1576	2.8843	6.59701	7.83213	4.13052	1.41256	1.25331	0	1.52844	0	0	0.566799	5.34525
Inhbb	308.202	9.25e-07	0.00144269	0.532349	0.999053	818.965	142.856	304.774	321.934	117.482	57.8273	97.4665	147.891	105.149	194.112	985.006	402.679	482.913	135.769
Ralb	416.888	6.16e-06	0.00144265	0.311723	0.999053	366.271	263.545	311.504	608.244	413.145	419.248	362.321	507.59	447.636	400.452	551.739	378.695	459.674	346.372
Tmem185b	347.127	5.87e-06	0.00144256	0.558097	0.999053	353.925	355.909	333.617	407.695	358.32	273.647	301.581	402.939	360.512	377.525	328.335	314.317	324.776	366.684
Epb4.1l5	619.548	-5.42e-06	0.00144263	0.443882	0.999053	711.965	661.326	560.515	903.79	622.655	521.478	522.646	443.672	552.785	544.126	746.37	634.945	644.451	602.944
Ptpn4	184.197	9.13e-06	0.00144267	0.124161	0.999053	187.937	113.3	172.096	122.704	167.412	184.841	209.765	178.597	202.287	256.014	101.547	209.545	219.351	253.365
Tmem177	260.235	-2.86e-06	0.00144266	0.591674	0.999053	161.873	312.806	227.859	288.949	281.957	292.234	324.182	337.767	353.502	284.29	176.015	205.758	206.882	189.222
Gm101	0.119122	-2.35e-07	0.00144269	0.743262	0.999053	0	0	0.961432	0	0	0	0.706279	0	0	0	0	0	0	0
Sctr	2.55085	-8.04e-07	0.00144269	0.516888	0.999053	2.7436	8.62063	2.8843	0	4.89508	0	1.41256	2.50662	3.00427	2.29266	3.3849	1.26232	0.566799	2.1381
Tmem37	1292.98	-2.26e-05	0.00144273	0.550273	0.999053	1672.23	1469.2	1226.79	1221.77	1351.04	1294.92	1128.63	1352.95	862.225	984.317	1760.15	1683.93	1105.83	987.803
Dbi	2303.01	3.32e-05	0.00144283	0.50795	0.999053	2337.55	3242.59	2409.35	2624.29	2245.86	1913.46	1973.34	2069.21	1435.04	1664.47	2829.78	2871.77	2434.97	2190.48
3110009E18Rik	2.5917	1.38e-06	0.00144269	0.416124	0.999053	4.1154	1.23152	0.961432	2.6388	0.979017	4.13052	1.41256	3.75993	4.00569	1.52844	1.69245	3.78695	2.834	3.20715
Steap3	538.273	-1.84e-06	0.00144266	0.889138	0.999053	429.374	477.829	443.22	451.235	638.319	612.35	679.44	648.588	719.022	689.328	377.416	439.286	315.707	614.704
Marco	53.7435	3.59e-06	0.00144268	0.238391	0.999053	27.436	70.1966	35.573	67.2895	21.5384	66.0883	37.4328	77.0785	45.064	40.5037	28.7716	130.019	58.3803	47.0382
En1	0.156777	3.74e-07	0.00144269	0.703104	0.999053	0	0	0	0	0	0	0	0.626655	1.00142	0	0	0	0.566799	0
B230209K01Rik	0.112016	2.71e-07	0.00144269	0.838732	0.999053	0	0	0	0	0	0	0	0	1.00142	0	0	0	0.566799	0
Insig2	6667.19	6.9e-06	0.00144268	0.159833	0.999053	9782.32	5080.02	7484.75	3645.51	3933.69	4354.6	6100.13	6870.02	8498.08	6082.44	12409	10919	4056.58	4124.4
Ccdc93	393.346	1.93e-05	0.00144267	0.538427	0.999053	367.643	353.446	447.066	314.017	337.761	378.975	480.27	445.552	445.633	466.175	321.565	335.776	374.654	438.311
Htr5b	0.334976	-3.7e-07	0.00144269	0.630617	0.999053	2.7436	0	0	1.3194	0	0	0	0.626655	0	0	0	0	0	0
Ddx18	106.928	-1.34e-06	0.00144262	0.908872	0.999053	116.603	103.448	137.485	88.3999	119.44	113.589	75.5718	96.5048	93.1323	119.219	99.8545	111.084	117.894	104.767
Dpp10	0.297607	-6.34e-08	0.00144269	0.926715	0.999053	1.3718	0	0.961432	0	0	0	0	0	0	0.764221	0	0	0	1.06905
Actr3	1609.03	3.34e-06	0.00144264	0.951261	0.999053	1408.84	1628.07	1367.16	2406.59	1531.18	1673.89	1207.03	1361.09	1578.24	1386.3	2179.88	1779.87	1799.59	1218.72
Slc35f5	980.836	9.72e-06	0.00144257	0.507757	0.999053	832.683	924.871	813.371	1142.6	953.562	994.423	1038.23	1136.75	1073.53	865.098	1101.78	1060.35	911.413	883.036
Gpr39	71.2109	3.12e-06	0.00144268	0.431017	0.999053	53.5003	39.4086	68.2617	40.9014	84.1954	65.0557	109.473	109.038	110.157	77.1863	47.3886	55.5419	47.0443	89.8002
Lypd1	0.526779	-9.42e-07	0.00144269	0.171239	0.999053	0	1.23152	1.92286	0	0	1.03263	2.11884	0	0	0	0	0	0	1.06905
Nckap5	13.3411	-4e-06	0.00144268	0.213849	0.999053	17.8334	9.85215	13.46	11.8746	16.6433	15.4895	19.7758	6.26655	16.0228	6.87799	20.3094	6.31158	16.4372	9.62145
Mgat5	87.6219	7.95e-07	0.00144267	0.90303	0.999053	104.257	54.1868	123.063	48.8178	92.0276	74.3494	111.592	102.771	100.142	103.934	35.5414	70.6897	95.2222	110.112
Tmem163	3.53579	1.41e-06	0.00144269	0.946565	0.999053	2.7436	4.92608	3.84573	2.6388	5.8741	2.06526	2.82512	6.8932	3.00427	1.52844	1.69245	3.78695	3.40079	4.2762
Acmsd	509.484	-3.68e-06	0.00144269	0.17105	0.999053	969.864	524.627	548.016	1285.1	367.131	339.735	177.982	176.09	227.323	392.045	856.38	439.286	509.552	319.646
2900009J06Rik	3.15988	-1.55e-06	0.00144269	0.296726	0.999053	8.23081	2.46304	4.80716	6.59701	1.95803	2.06526	0.706279	1.25331	1.00142	1.52844	8.46225	1.26232	2.834	1.06905
Ccnt2	842.417	-2.36e-05	0.00144274	0.983536	0.999053	908.133	800.487	1101.8	737.545	626.571	936.596	780.438	634.175	705.002	774.156	726.061	796.522	1172.71	1093.64
Map3k19	1.08775	-9.55e-07	0.00144269	0.314061	0.999053	0	0	1.92286	0	0.979017	3.09789	4.94395	1.25331	0	0.764221	0	0	2.2672	0
Rab3gap1	959.353	-5.61e-06	0.00144265	0.6027	0.999053	1205.81	1077.58	1021.04	989.551	795.941	708.384	698.51	703.733	745.059	813.896	1418.27	1139.87	1094.49	1018.81
Zranb3	95.3167	-1.23e-05	0.00144266	0.14547	0.999053	80.9363	115.763	127.87	109.51	94.9646	88.8062	101.704	85.8517	71.101	70.3084	79.5451	92.1491	112.226	103.698
R3hdm1	574.725	1.05e-05	0.00144254	0.375455	0.999053	515.797	596.055	651.851	504.011	512.026	542.131	580.561	505.084	552.785	544.126	631.284	603.387	668.823	638.223
Mir128-1	0.724088	5.19e-07	0.00144269	0.494027	0.999053	0	1.23152	0	1.3194	0	1.03263	0	0	1.00142	1.52844	1.69245	1.26232	0	1.06905
Ubxn4	2684.36	1.65e-05	0.00144255	0.597745	0.999053	2168.82	3187.17	2759.31	2743.04	2359.43	2579.51	2690.22	2629.44	2959.2	2799.34	2883.93	2613	2546.63	2661.94
Lct	0.363799	-2.79e-07	0.00144269	0.732412	0.999053	1.3718	0	0	1.3194	0	0	0.706279	0.626655	0	0	0	0	0	1.06905
Mcm6	35.1686	-4.48e-06	0.00144267	0.642008	0.999053	43.8976	28.3249	36.5344	31.6656	36.2236	28.9136	48.027	34.466	24.0342	32.0973	37.2339	23.984	34.5747	52.3835
Dars	1472.44	3.51e-07	0.00144265	0.860124	0.999053	1371.8	1466.74	1383.5	2221.87	1263.91	1508.67	972.546	965.675	1377.96	1360.31	1805.84	1813.95	1915.78	1185.58
Cxcr4	41.1443	4.15e-06	0.00144268	0.190688	0.999053	60.3593	43.1032	22.1129	54.0955	9.79017	32.0115	23.3072	54.519	39.0555	25.2193	82.93	46.7057	36.8419	45.9692
Thsd7b	0.721881	3.7e-07	0.00144269	0.63909	0.999053	0	1.23152	2.8843	0	0	0	0	0.626655	1.00142	1.52844	0	0	2.834	0
Daf2	2.9637	2.92e-08	0.00144269	0.984867	0.999053	4.1154	2.46304	2.8843	1.3194	1.95803	4.13052	4.23767	5.63989	2.00285	3.05688	3.3849	1.26232	3.96759	1.06905
Cd55	366.908	6.06e-06	0.00144267	0.277996	0.999053	297.681	241.378	326.887	354.919	370.068	446.096	303.7	266.328	213.303	303.396	614.359	425.401	635.382	337.82
Zp3r	0.204232	1.82e-07	0.00144269	0.823881	0.999053	0	0	0.961432	0	0	0	0	0	0	0.764221	0	0	1.1336	0
C4bp	9709.83	-1.76e-05	0.0014425	0.187761	0.999053	9977.11	10839.8	10714.2	9297.82	9615.9	8813.5	11118.2	9141.64	9737.84	8037.31	9856.83	10214.7	9539.23	9033.48
C4bp-ps1	22.0944	-1.92e-06	0.00144268	0.545521	0.999053	31.5514	20.9358	30.7658	34.3044	13.7062	18.5873	15.5381	11.2798	21.0299	11.4633	28.7716	23.984	34.5747	12.8286
Pfkfb2	1744.44	-2.14e-05	0.00144273	0.878278	0.999053	2377.33	1509.84	2349.74	1661.13	1469.5	1584.05	1374.42	1208.82	1750.49	1231.16	1875.23	1936.39	2321.61	1772.49
Yod1	466.173	2.81e-05	0.0014428	0.520237	0.999053	591.246	429.8	538.402	566.023	292.726	421.313	276.155	300.168	490.697	427.964	458.654	518.812	704.531	509.937
AA986860	215.16	-6.25e-06	0.00144268	0.0820623	0.999053	429.374	241.378	379.766	228.256	189.929	173.482	122.186	133.477	251.357	110.812	203.094	191.872	256.76	100.491
Fcamr	14.7428	8.87e-07	0.00144268	0.741334	0.999053	19.2052	2.46304	29.8044	13.194	13.7062	11.3589	9.18163	12.5331	10.0142	9.17065	13.5396	16.4101	25.506	20.312
Pigr	38555.5	5.52e-06	0.0014426	0.516429	0.999053	48524.7	46483.7	36703.6	30091.6	39644.3	31186.5	29809.9	37400.6	39217.7	42027.6	42047.2	39769.3	37610	39259.8
Faim3	4.05304	-1.35e-06	0.00144269	0.393081	0.999053	1.3718	4.92608	1.92286	1.3194	8.81115	3.09789	12.713	7.51986	2.00285	3.05688	1.69245	0	5.10119	3.20715
Il24	0.0504485	-1.77e-07	0.00144269	0.84625	0.999053	0	0	0	0	0	0	0.706279	0	0	0	0	0	0	0
Il19	0.352232	-2.83e-07	0.00144269	0.730974	0.999053	0	0	0.961432	2.6388	0	0	0	0	0	0.764221	0	0	0.566799	0
Il10	1.82638	-6.86e-07	0.00144269	0.573871	0.999053	0	2.46304	0.961432	1.3194	0.979017	8.26104	0.706279	0.626655	2.00285	1.52844	3.3849	0	2.2672	1.06905
Mapkapk2	2246.67	1.97e-06	0.00144267	0.620777	0.999053	3721.7	1963.04	2170.91	2026.6	1728.94	1684.22	1719.08	1948.9	1499.13	1737.84	4681.32	3159.58	1655.62	1756.45
Dyrk3	48.4967	3.64e-06	0.00144268	0.358819	0.999053	45.2694	66.502	48.0716	47.4984	39.1607	29.9463	35.3139	62.0388	71.101	57.3166	42.3112	70.6897	20.9716	42.762
Eif2d	438.446	1.11e-06	0.00144251	0.930596	0.999053	414.284	445.81	474.947	465.749	438.6	430.607	391.278	462.471	522.743	445.541	419.728	446.86	371.253	408.377
Rassf5	232.242	-2.5e-06	0.00144266	0.617943	0.999053	241.437	169.95	158.636	188.674	335.803	297.397	292.399	307.061	274.39	267.477	181.092	179.249	172.874	184.946
Ikbke	305.364	1.42e-06	0.00144267	0.725105	0.999053	257.899	364.53	228.821	255.964	233.985	353.16	376.447	587.802	459.653	282.762	297.871	169.15	211.416	195.636
Srgap2	326.995	7.21e-07	0.00144267	0.872798	0.999053	233.206	194.58	305.735	209.785	429.788	376.91	508.521	415.472	397.565	405.801	209.864	254.988	265.829	369.891
Fam72a	19.1807	-1.9e-06	0.00144267	0.642975	0.999053	15.0898	22.1673	16.3443	18.4716	20.5594	22.7179	23.3072	22.5596	20.0285	22.1624	20.3094	22.7217	12.4696	9.62145
Avpr1b	0.339278	3.63e-07	0.00144269	0.531047	0.999053	0	0	0	0	0.979017	0	0	0	1.00142	0	0	0	1.7004	1.06905
Ctse	16.9479	1.54e-07	0.00144269	0.906506	0.999053	10.9744	4.92608	6.73002	0	46.9928	3.09789	41.6705	38.2259	17.0242	27.512	6.7698	3.78695	2.834	26.7263
5430435G22Rik	34.49	6.15e-06	0.00144268	0.0912972	0.999053	27.436	24.6304	25.9587	29.0268	35.2446	15.4895	43.083	71.4387	43.0612	22.9266	44.0037	42.9188	26.6396	31.0025
Slc26a9	0.454882	5.74e-07	0.00144269	0.369354	0.999053	0	0	0	0	0.979017	0	0	0	1.00142	3.82111	0	0	0.566799	0
Pm20d1	2246.84	0.000287205	0.00145738	0.742734	0.999053	2643.46	2669.93	2546.83	1779.87	2163.63	1811.23	2325.07	2054.8	2118.01	2129.88	2058.02	2431.22	2021.21	2702.56
Slc41a1	252.262	4.43e-06	0.00144268	0.300154	0.999053	445.835	151.477	400.917	133.26	147.832	152.829	154.675	236.876	185.263	285.055	314.796	287.808	319.675	315.37
Rab7l1	274.204	-7.81e-06	0.00144263	0.441314	0.999053	220.86	232.757	244.204	273.116	325.034	369.682	328.42	316.461	301.428	283.526	213.249	270.136	239.756	220.224
Nucks1	4966.95	1.64e-05	0.00144268	0.44746	0.999053	6893.3	4802.92	4698.52	5074.42	4208.79	3999.38	3621.8	3889.02	4054.76	4653.34	6229.91	6346.93	5980.86	5083.34
Slc45a3	2062.29	5.33e-06	0.00144268	0.745461	0.999053	3440.48	2232.74	2343.01	1531.82	1538.04	1496.28	1440.1	1428.77	1400.99	1417.63	3425.52	3004.31	2297.24	1875.11
Elk4	896.451	2.58e-06	0.00144266	0.633708	0.999053	1356.71	530.785	940.28	529.08	802.794	877.736	1021.99	876.69	845.201	1041.63	588.972	949.262	953.356	1235.82
Mfsd4	447.949	3.47e-06	0.00144266	0.469204	0.999053	679.042	284.481	481.677	258.603	422.935	360.388	493.689	444.925	473.673	480.695	353.722	407.728	511.82	617.911
Cdk18	1094.23	-2.96e-06	0.00144264	0.740883	0.999053	1622.84	1195.81	1253.71	897.193	961.394	806.484	1064.36	934.969	827.175	980.496	1331.96	1120.94	983.396	1338.45
Klhdc8a	93.3847	3.51e-07	0.00144267	0.936026	0.999053	100.142	51.7238	65.3774	59.3731	151.748	115.655	103.823	101.518	101.144	99.3488	86.3149	124.969	71.4167	74.8335
Nuak2	350.539	-7.4e-06	0.00144264	0.323141	0.999053	480.13	375.613	338.424	304.782	467.97	313.92	301.581	284.501	306.435	342.371	336.797	257.513	422.265	375.237
Tmcc2	137.234	3.56e-06	0.00144264	0.174162	0.999053	146.783	134.236	113.449	167.564	123.356	108.426	96.0539	135.984	101.144	146.73	174.322	180.511	165.505	127.217
Dstyk	493.064	1.14e-06	0.00144257	0.981695	0.999053	654.349	433.495	505.713	449.916	445.453	447.129	514.171	448.058	471.67	495.215	424.805	547.846	502.751	562.321
Rbbp5	410.183	-1.08e-05	0.00144253	0.354467	0.999053	455.438	509.849	392.264	370.752	407.271	389.302	434.361	417.979	392.558	421.85	343.567	414.04	405.261	388.065
Tmem81	72.1712	-1.12e-05	0.00144264	0.260064	0.999053	75.4491	76.3542	63.4545	76.5253	64.6151	87.7736	84.7535	57.6522	69.0982	64.1946	81.2376	77.0013	70.2831	62.0049
Cntn2	19.4061	3.19e-07	0.00144268	0.563328	0.999053	15.0898	11.0837	21.1515	19.791	23.4964	14.4568	24.0135	25.0662	26.037	31.3331	8.46225	13.8855	16.4372	21.381
Nfasc	11.9524	-8.65e-06	0.0014427	0.00328672	0.999053	12.3462	4.92608	24.0358	9.23581	27.4125	20.6526	14.8319	8.77317	8.01138	8.40643	5.07735	7.5739	9.63558	6.4143
Lrrn2	0.666568	-3.06e-07	0.00144269	0.559117	0.999053	4.1154	0	0	0	0	2.06526	0	0.626655	0	0	0	2.52463	0	0
Mdm4	683.946	8.64e-06	0.00144267	0.898103	0.999053	647.49	562.804	737.418	357.558	710.766	892.192	836.234	579.029	800.137	674.043	438.344	576.879	807.689	954.662
Pik3c2b	245.657	-3.91e-06	0.00144263	0.578444	0.999053	209.886	302.954	233.628	255.964	198.74	304.626	268.386	271.968	236.336	291.168	176.015	194.397	284.533	210.603
Ppp1r15b	5870.35	0.000675348	0.00153785	0.567499	0.999053	5447.42	5897.74	5125.39	7317.4	5565.71	5501.85	5416.45	5280.19	5300.53	6313.23	5625.7	7161.12	6402.56	5829.53
Plekha6	1873.77	1.94e-05	0.00144268	0.357447	0.999053	2363.61	1525.85	2249.75	1456.62	1926.7	1905.2	2246.67	1727.69	1775.52	1614.8	1766.92	1599.36	1706.07	2367.95
Gm19461	33.386	-2.57e-06	0.00144267	0.522157	0.999053	58.9875	25.8619	33.6501	27.7074	35.2446	36.1421	30.37	17.5463	25.0356	37.4468	30.4641	41.6565	45.9107	21.381
Golt1a	374.195	-6.69e-06	0.00144254	0.537222	0.999053	349.809	353.446	373.036	432.764	419.998	389.302	348.902	375.993	360.512	330.144	462.039	349.662	344.614	348.51
Kiss1	30.8216	-8.14e-06	0.00144268	0.0930179	0.999053	23.3206	34.4825	38.4573	59.3731	32.3076	38.2073	19.7758	20.6796	20.0285	22.1624	40.6188	32.8202	20.4048	28.8644
Ren2	0.221113	4.06e-07	0.00144269	0.625672	0.999053	0	0	0	0	0	0	0	0	0	0.764221	0	1.26232	0	1.06905
Etnk2	11860.1	-1.08e-06	0.00144268	0.754082	0.999053	16893.7	10613.2	14056.1	20572.1	9044.16	8665.83	5862.82	6519.72	7265.32	8133.61	23098.6	12926.1	11876.7	10513
Sox13	239.924	-2.44e-06	0.00144262	0.668047	0.999053	327.861	231.526	277.854	184.716	271.188	191.037	231.659	211.183	208.296	249.136	247.098	193.134	239.189	295.058
Snrpe	92.2208	5.54e-07	0.00144267	0.893914	0.999053	67.2183	112.068	62.4931	149.092	93.0066	105.328	49.4395	83.3451	83.1181	84.0643	113.394	130.019	108.259	50.2454
Zc3h11a	2399.87	-9.32e-06	0.00144251	0.389159	0.999053	2218.2	2779.54	2480.49	2609.78	2339.85	2600.16	2207.83	2164.47	2302.27	2093.97	2504.83	2529.68	2679.26	2087.86
Zbed6	1283.28	2.09e-05	0.00144273	0.753968	0.999053	1404.72	1019.7	1411.38	704.56	1311.88	1707.97	1611.73	1226.99	1399.99	1303.76	737.908	1216.87	1457.81	1450.7
Lax1	7.86562	-5.77e-06	0.00144269	0.0360255	0.999053	6.85901	7.38911	6.73002	7.91641	17.6223	10.3263	13.4193	7.51986	4.00569	6.11377	3.3849	5.04927	7.36839	6.4143
Atp2b4	121.203	1.82e-06	0.00144266	0.706314	0.999053	146.783	61.576	133.639	88.3999	160.559	96.0346	137.724	137.237	80.1138	119.219	116.779	99.723	158.704	160.358
Optc	1.7207	-2.67e-06	0.00144269	0.0448582	0.999053	1.3718	1.23152	1.92286	2.6388	0.979017	4.13052	6.35651	1.25331	2.00285	0	0	0	1.1336	1.06905
Prelp	1060.83	2.75e-06	0.00144266	0.64331	0.999053	1289.49	939.649	872.019	548.871	1382.37	768.277	1378.66	1426.27	1050.49	1239.57	1074.71	716.996	975.461	1188.78
Fmod	43.8621	-2.44e-06	0.00144269	0.331905	0.999053	42.5258	71.4281	24.9972	35.6238	103.776	34.0768	40.9642	36.9726	43.0612	9.93488	18.6169	18.9348	19.838	113.319
Btg2	1664.67	1.46e-06	0.00144269	0.454128	0.999053	1466.46	637.927	1583.48	3145.45	958.457	1318.67	643.42	696.214	576.82	515.849	4006.03	847.015	652.386	6257.15
Chit1	0.0686737	-1.92e-07	0.00144269	0.84625	0.999053	0	0	0.961432	0	0	0	0	0	0	0	0	0	0	0
Chi3l1	14.9356	5.83e-07	0.00144269	0.539791	0.999053	8.23081	1.23152	10.5757	2.6388	0.979017	1.03263	58.6211	52.639	33.047	17.5771	3.3849	5.04927	3.40079	10.6905
Mybph	1.03227	4.98e-08	0.00144269	0.955968	0.999053	0	0	0	0	1.95803	3.09789	1.41256	0.626655	1.00142	0	1.69245	2.52463	0	2.1381
Adora1	1378.73	1.75e-06	0.00144268	0.45743	0.999053	1333.39	591.129	1426.76	948.649	1298.18	1171	2070.81	2502.23	2136.04	1947.24	827.608	882.359	475.544	1691.24
Myog	0.121457	2.24e-07	0.00144269	0.774455	0.999053	0	0	0	0	0	0	0	0	0	0	0	0	1.7004	0
Ppfia4	19.043	-1.76e-06	0.00144268	0.449248	0.999053	26.0642	18.4728	14.4215	9.23581	13.7062	28.9136	35.3139	25.0662	27.0384	13.756	8.46225	12.6232	6.80159	26.7263
Tmem183a	3647.98	-4.39e-06	0.0014426	0.558282	0.999053	3930.21	4135.44	3440.96	4529.5	3428.52	3737.09	2972.73	2905.17	3054.34	3396.96	4466.37	4088.64	3783.95	3201.81
4933406M09Rik	0.112016	2.71e-07	0.00144269	0.838732	0.999053	0	0	0	0	0	0	0	0	1.00142	0	0	0	0.566799	0
Cyb5r1	86.3254	-5.43e-06	0.00144264	0.490927	0.999053	108.372	60.3444	74.9917	102.913	91.0486	105.328	83.3409	83.9718	99.1409	74.8937	94.7772	65.6405	69.7163	94.0764
Adipor1	3117.33	-2.67e-06	0.00144256	0.784206	0.999053	3340.34	3061.56	2782.38	3893.55	3076.07	3245.56	2641.48	2793.63	2770.94	2906.33	3689.54	3275.71	3404.2	2761.36
Klhl12	380.239	-1.21e-05	0.00144248	0.946681	0.999053	410.169	399.012	373.997	382.626	377.9	369.682	351.727	346.54	368.524	359.948	384.186	448.122	383.156	367.753
Rabif	390.628	-4.31e-05	0.00144291	0.736437	0.999053	333.348	492.608	378.804	393.182	351.467	360.388	391.278	440.538	460.655	446.305	318.181	369.859	345.181	386.996
4931440L10Rik	0.359485	-8.49e-08	0.00144269	0.908696	0.999053	0	0	0.961432	0	0	1.03263	0.706279	0	1.00142	0.764221	0	0	0.566799	0
Syt2	0.704216	-1.17e-07	0.00144269	0.904766	0.999053	0	2.46304	0	1.3194	0	1.03263	0.706279	0	1.00142	0	0	0	2.2672	1.06905
Ppp1r12b	59.1482	-5.31e-06	0.00144267	0.259957	0.999053	61.7311	35.7141	78.8374	54.0955	64.6151	73.3167	83.3409	53.2657	51.0726	79.479	25.3867	46.7057	60.6475	59.8668
Ube2t	4.6684	1.09e-06	0.00144269	0.718997	0.999053	2.7436	4.92608	1.92286	6.59701	6.85312	5.16315	3.53139	5.63989	7.00996	6.11377	1.69245	3.78695	5.10119	4.2762
Lgr6	0.504297	-1.26e-06	0.00144269	0.0812271	0.999053	1.3718	1.23152	0	0	0.979017	2.06526	1.41256	0	0	0	0	0	0	0
Ptprv	2.01121	8.55e-07	0.00144269	0.484812	0.999053	2.7436	2.46304	0.961432	1.3194	0.979017	3.09789	0	1.87996	3.00427	0	0	2.52463	1.7004	7.48335
Ptpn7	11.3632	-5.3e-07	0.00144269	0.828364	0.999053	5.48721	9.85215	5.76859	11.8746	15.6643	20.6526	14.1256	26.3195	10.0142	14.5202	3.3849	7.5739	8.50199	5.34525
Arl8a	390.674	-3.05e-07	0.00144257	0.979264	0.999053	423.887	413.79	365.344	401.098	377.9	367.616	389.866	483.151	410.583	360.712	453.577	315.579	388.824	317.508
Gpr37l1	0.492183	-6.27e-07	0.00144269	0.394214	0.999053	0	0	0	3.9582	0	1.03263	0.706279	0.626655	0	0	0	0	0.566799	0
Elf3	9.06512	-7.48e-07	0.00144269	0.658219	0.999053	4.1154	2.46304	4.80716	5.2776	33.2866	6.19578	13.4193	10.0265	12.0171	22.1624	5.07735	2.52463	3.40079	2.1381
Rnpep	603.723	1.11e-06	0.00144263	0.665432	0.999053	445.835	597.287	630.699	448.596	688.249	592.73	723.936	816.531	669.952	648.06	436.652	623.585	488.581	641.43
Timm17a	243.083	1.4e-06	0.00144261	0.878542	0.999053	271.617	284.481	193.248	331.17	206.573	207.559	196.346	236.876	236.336	232.323	279.254	251.201	223.886	252.296
Shisa4	1.82943	1.02e-06	0.00144269	0.390243	0.999053	0	3.69456	1.92286	0	0.979017	0	2.82512	4.38658	4.00569	0	1.69245	0	3.96759	2.1381
Ipo9	563.222	3.64e-08	0.00144261	0.931358	0.999053	705.106	522.164	638.391	389.223	569.788	472.945	627.176	552.083	563.801	585.393	550.046	536.485	474.411	698.09
Nav1	182.791	1.69e-06	0.00144264	0.972906	0.999053	201.655	151.477	168.251	116.107	163.496	214.787	263.442	212.436	194.276	178.064	182.785	171.675	152.469	188.153
Csrp1	224.258	2.41e-06	0.00144265	0.623261	0.999053	235.95	179.802	146.138	300.823	255.523	210.657	193.52	266.955	220.313	192.584	321.565	161.577	251.092	203.12
Phlda3	66.3869	1.04e-05	0.00144268	0.041411	0.999053	53.5003	45.5662	74.0302	79.1641	60.699	42.3378	44.4956	109.665	72.1025	55.0239	89.6998	59.3289	75.3843	68.4192
Lad1	226.229	2.87e-06	0.00144266	0.693842	0.999053	351.181	204.432	272.085	101.594	196.782	187.939	221.772	188.623	204.29	250.665	324.95	228.479	213.116	221.293
Tnnt2	2.26241	-1.9e-06	0.00144269	0.146302	0.999053	4.1154	1.23152	0.961432	2.6388	9.79017	3.09789	0.706279	3.13327	1.00142	2.29266	0	0	0.566799	2.1381
Pkp1	6.15261	1.55e-06	0.00144269	0.922306	0.999053	5.48721	1.23152	5.76859	1.3194	4.89508	6.19578	16.9507	11.9064	7.00996	11.4633	3.3849	5.04927	2.2672	3.20715
Igfn1	0.221113	4.06e-07	0.00144269	0.625672	0.999053	0	0	0	0	0	0	0	0	0	0.764221	0	1.26232	0	1.06905
Tmem9	428.913	-3.82e-06	0.00144261	0.55755	0.999053	364.899	380.539	359.575	459.152	539.438	587.567	389.16	411.712	455.647	379.054	387.571	440.549	441.536	408.377
Cacna1s	0.429505	-1.47e-07	0.00144269	0.729251	0.999053	0	0	0	1.3194	0	1.03263	0.706279	0	0	0	1.69245	1.26232	0	0
Gm15850	0.0979858	-2.04e-07	0.00144269	0.84625	0.999053	1.3718	0	0	0	0	0	0	0	0	0	0	0	0	0
Kif21b	67.3373	-4.64e-06	0.00144268	0.206127	0.999053	102.885	39.4086	76.9145	27.7074	74.4053	93.9693	115.123	84.5984	67.0953	58.0808	37.2339	40.3941	53.2791	71.6264
5730559C18Rik	1.99199	1.7e-07	0.00144269	0.828429	0.999053	0	0	0	0	10.7692	1.03263	0.706279	0.626655	1.00142	8.40643	0	0	0	5.34525
Gpr25	2.02097	6.59e-07	0.00144269	0.65735	0.999053	0	1.23152	1.92286	2.6388	2.93705	3.09789	1.41256	4.38658	1.00142	3.05688	0	0	3.40079	3.20715
Camsap2	800.13	1.95e-05	0.00144266	0.207363	0.999053	979.466	732.754	772.991	885.318	655.941	633.002	646.951	679.921	774.1	826.887	912.23	893.72	952.222	856.309
9230116N13Rik	9.46229	-4.64e-06	0.00144269	0.131165	0.999053	4.1154	11.0837	11.5372	11.8746	12.7272	12.3916	14.1256	5.01324	10.0142	9.93488	5.07735	10.0985	10.2024	4.2762
Ddx59	113.235	-1.48e-08	0.00144264	0.906218	0.999053	109.744	104.679	114.41	88.3999	121.398	139.405	120.067	98.3848	159.226	111.576	76.1602	95.9361	103.724	142.184
Kif14	2.1412	-3.9e-07	0.00144269	0.768011	0.999053	1.3718	0	0	1.3194	5.8741	4.13052	3.53139	0.626655	1.00142	3.82111	1.69245	0	3.40079	3.20715
Zfp281	1617.46	-5.11e-06	0.00144267	0.201389	0.999053	1238.74	2426.09	1156.6	3086.08	1766.15	1588.19	1166.07	1207.56	1529.17	1388.59	1533.36	1427.68	1971.33	1158.85
Gm19705	7.95968	-3.88e-06	0.00144269	0.104031	0.999053	17.8334	2.46304	10.5757	15.8328	6.85312	6.19578	9.8879	8.14651	6.00854	3.05688	10.1547	3.78695	8.50199	2.1381
Gm16880	8.12627	-2.17e-06	0.00144269	0.149628	0.999053	1.3718	12.3152	13.46	13.194	5.8741	8.26104	17.657	11.9064	15.0213	4.58533	3.3849	1.26232	2.2672	3.20715
Nr5a2	1316.5	1.84e-05	0.00144259	0.374803	0.999053	1386.89	1246.3	1297.93	1228.36	1390.2	1084.26	1312.27	1326.63	1436.04	1508.57	1051.01	1341.84	1268.5	1552.26
Mir181b-1	0.0447611	1.41e-07	0.00144269	0.941523	0.999053	0	0	0	0	0	0	0	0.626655	0	0	0	0	0	0
Ptprc	201.672	8.15e-06	0.00144264	0.167851	0.999053	149.526	171.181	194.209	180.758	144.894	230.277	237.31	274.475	229.326	178.828	230.173	166.626	238.056	197.774
Nek7	2404.84	9.59e-06	0.00144257	0.126093	0.999053	2476.1	2081.27	2259.36	2688.94	2058.87	2282.11	2065.87	2073.6	2378.38	2363.74	2848.39	2965.18	2803.96	2321.98
Gm5833	0.167916	-2.54e-07	0.00144269	0.741868	0.999053	1.3718	0	0	0	0.979017	0	0	0	0	0	0	0	0	0
Lhx9	1.80848	2.27e-07	0.00144269	0.85502	0.999053	5.48721	0	0	0	2.93705	2.06526	2.11884	2.50662	2.00285	1.52844	0	0	4.53439	2.1381
2310009B15Rik	120.107	-8.7e-07	0.00144265	0.874993	0.999053	117.975	157.634	118.256	129.301	96.9227	147.666	79.8095	115.304	132.188	71.8368	157.398	132.543	105.991	118.665
Dennd1b	889.009	6.11e-05	0.00144317	0.026762	0.999053	781.927	961.816	759.531	931.497	762.654	846.757	745.124	844.731	963.369	1009.54	810.683	970.722	1020.81	1036.98
Crb1	0.176044	2.61e-07	0.00144269	0.701539	0.999053	0	0	0	0	0	0	0	0	0	0.764221	0	0	1.7004	0
4933436E23Rik	0.0715302	1.63e-07	0.00144269	0.941523	0.999053	0	0	0	0	0	0	0	0	1.00142	0	0	0	0	0
Zbtb41	1215.74	8.79e-06	0.00144264	0.174998	0.999053	1023.36	1118.22	1007.58	1592.52	925.171	1272.2	971.133	1013.3	1196.7	1480.3	1047.63	1470.6	1666.96	1234.75
Aspm	16.8433	1.14e-06	0.00144268	0.913193	0.999053	10.9744	24.6304	27.8815	5.2776	9.79017	21.6852	16.2444	16.293	13.0185	15.2844	10.1547	22.7217	21.5384	20.312
F13b	5057	1.9e-05	0.00144268	0.533092	0.999053	4695.68	4801.69	4664.87	6557.42	4463.34	5416.15	3706.55	3740.5	4951.04	5246.38	5322.75	5806.66	6758.51	4666.41
Cfhr1	7659.86	2.11e-07	0.00144267	0.951567	0.999053	6362.41	6583.7	6338.72	13394.6	6418.43	10341.8	4463.68	4448	5922.42	7415.24	8485.94	9507.77	11874.4	5680.93
Gm4788	7873.65	1.25e-05	0.00144267	0.948517	0.999053	8506.54	7469.16	7204.01	11134.4	7192.84	8493.38	5318.28	5413.04	7014.97	7749.2	8629.8	9047.03	9952.43	7105.98
Cfhr2	19780.8	3.59e-05	0.0014429	0.959631	0.999053	17030.9	16071.3	17144.3	37209.8	15362.7	25986.1	10322.3	9923.71	17344.6	19355.4	22541.7	23889.3	30602.6	14146.7
Cfh	20806.3	1.54e-05	0.00144256	0.169568	0.999053	21039.3	19289.3	21339.9	20822.8	15811.1	18452.1	22449.8	21917.9	22705.3	23783.3	18198.9	22782.3	22586.9	20108.8
Kcnt2	38.0853	1.24e-05	0.00144269	0.0277767	0.999053	19.2052	36.9456	49.033	38.2626	25.4544	28.9136	27.5449	45.7458	45.064	52.7313	42.3112	49.2304	38.5423	34.2096
4930590L20Rik	0.152721	2.33e-07	0.00144269	0.832237	0.999053	0	0	0	0	0	0	0	0	0	0	0	0	0	2.1381
Cdc73	262.966	6.53e-06	0.00144265	0.304723	0.999053	263.386	210.59	242.281	353.6	212.447	271.582	182.22	200.53	247.351	278.177	250.483	347.137	339.513	282.229
B3galt2	5.19812	-1.31e-06	0.00144269	0.71131	0.999053	5.48721	4.92608	4.80716	5.2776	7.83213	6.19578	3.53139	1.25331	6.00854	6.11377	3.3849	7.5739	3.96759	6.4143
Glrx2	581.062	1.86e-06	0.00144247	0.842206	0.999053	569.298	605.907	548.978	587.134	577.62	643.329	517.702	533.91	598.851	671.75	533.122	598.338	614.41	534.525
Trove2	390.32	5.35e-06	0.00144266	0.284872	0.999053	275.732	272.166	305.735	488.178	351.467	456.423	399.754	418.605	468.666	518.142	253.867	408.991	517.488	329.268
Uchl5	209.724	-3.06e-06	0.00144263	0.661768	0.999053	185.193	289.407	201.901	244.089	181.118	203.428	193.52	149.144	191.272	174.242	248.79	243.627	227.286	203.12
Rgs2	131.865	4.12e-06	0.00144267	0.387178	0.999053	160.501	114.531	74.0302	162.286	107.692	120.818	120.067	147.891	158.225	106.991	240.328	136.33	107.692	88.7312
Rgs13	0.439382	5.55e-07	0.00144269	0.407898	0.999053	0	0	0	0	0	1.03263	0	0	0	2.29266	1.69245	0	1.1336	0
Rgs1	122.766	2.17e-06	0.00144269	0.368221	0.999053	75.4491	115.763	97.1046	284.991	24.4754	59.8925	86.8723	100.891	51.0726	84.0643	289.409	127.494	103.157	218.086
Rgs18	6.03897	-1.46e-06	0.00144269	0.517909	0.999053	2.7436	7.38911	2.8843	17.1522	5.8741	4.13052	7.06279	6.26655	6.00854	5.34955	5.07735	2.52463	5.66799	6.4143
Fam5c	0.219575	-5.83e-08	0.00144269	0.929894	0.999053	0	0	0.961432	0	0.979017	0	0	0	0	0	0	0	1.1336	0
Pla2g4a	18.6547	1.12e-06	0.00144268	0.611096	0.999053	8.23081	8.62063	10.5757	10.5552	22.5174	34.0768	27.5449	23.8129	27.0384	22.9266	8.46225	15.1478	18.1376	23.5191
7530420F21Rik	0.0809713	1.98e-07	0.00144269	0.842934	0.999053	0	0	0	0	0	0	0	0	0	0	0	0	1.1336	0
Ptgs2	0.903411	1.66e-06	0.00144269	0.0647576	0.999053	0	0	0.961432	0	0	0	0.706279	4.38658	2.00285	0	1.69245	1.26232	0.566799	1.06905
Pdc	0.182934	6.09e-08	0.00144269	0.936628	0.999053	0	0	0	0	0	1.03263	0	0	0	1.52844	0	0	0	0
BC003331	1244.31	1.02e-05	0.0014426	0.256537	0.999053	1091.95	1272.16	1392.15	1376.14	948.667	1148.28	1079.9	1094.14	1285.83	1234.98	1441.97	1421.37	1543.39	1089.36
Tpr	1004.28	-8.35e-06	0.00144265	0.524406	0.999053	1400.61	884.231	1134.49	597.689	921.255	717.678	1116.63	1016.43	985.4	1118.82	912.23	1046.46	963.558	1244.37
Prg4	2960.9	7.89e-05	0.00144376	0.893189	0.999053	3569.43	2236.44	6437.75	1326	1461.67	940.726	4417.77	3885.26	2069.94	2730.56	2234.03	4026.79	2725.17	3391.03
Hmcn1	55.4278	3.78e-06	0.00144267	0.769858	0.999053	57.6157	39.4086	31.7272	81.8029	49.9299	60.9252	60.0337	60.1589	68.0968	66.4872	54.1584	29.0333	57.8135	58.7978
C730036E19Rik	4369.14	-1.82e-07	0.00144267	0.962454	0.999053	2890.39	4428.54	6616.57	2022.64	3590.05	5022.71	6138.98	4296.35	5008.12	4534.12	2311.89	3424.67	5895.84	4987.12
Ivns1abp	6027.35	7.12e-06	0.00144264	0.470848	0.999053	8326.83	5575.09	6295.46	5296.08	4394.81	4740.8	6008.31	5603.55	6234.86	5093.53	8205	6552.69	6340.78	5715.14
Swt1	544.777	1.04e-06	0.00144266	0.805612	0.999053	419.771	657.631	493.214	914.345	434.683	483.271	346.077	434.898	462.657	586.922	543.276	633.683	767.446	449.001
Trmt1l	446.442	-7.13e-06	0.00144261	0.381642	0.999053	369.015	551.721	512.443	551.51	416.082	442.998	406.11	401.059	393.559	478.402	340.182	477.156	510.119	399.825
Rnf2	651.091	9.21e-07	0.00144266	0.948519	0.999053	716.08	581.277	640.314	971.079	554.123	629.904	445.662	407.326	513.73	572.402	771.757	790.21	913.113	608.29
Fam129a	54.324	2.68e-06	0.00144268	0.414724	0.999053	52.1285	35.7141	36.5344	30.3462	52.8669	52.6641	88.9911	87.105	81.1153	80.2432	30.4641	31.5579	43.0767	57.7287
Edem3	1559.9	1.68e-05	0.00144257	0.15369	0.999053	1522.7	1848.51	1315.24	1626.82	1237.48	1450.85	1416.09	1467	1728.46	1668.29	1712.76	1658.68	1604.61	1581.13
1700025G04Rik	115.55	1.64e-06	0.00144267	0.813908	0.999053	185.193	89.9009	96.1432	76.5253	133.146	83.643	128.543	122.824	62.0882	84.8286	148.936	102.248	179.675	124.01
Tsen15	89.279	-1.52e-05	0.00144268	0.760663	0.999053	74.0773	100.985	83.6446	114.788	82.2374	102.23	57.9149	87.7317	74.1053	78.7148	96.4696	98.4607	98.0562	100.491
Glt25d2	17.0269	-1.68e-06	0.00144269	0.408613	0.999053	24.6924	18.4728	9.61432	46.179	7.83213	19.62	9.18163	3.75993	8.01138	4.58533	28.7716	21.4594	25.506	10.6905
Rgl1	142.295	3.8e-06	0.00144267	0.363176	0.999053	101.513	97.29	109.603	79.1641	179.16	119.785	229.541	223.089	141.201	159.722	88.0074	127.494	128.097	208.465
Apobec4	0.0763607	1.71e-07	0.00144269	0.941523	0.999053	0	0	0	0	0	0	0	0	0	0	0	0	0	1.06905
Arpc5	2041.03	8.74e-05	0.00144388	0.819207	0.999053	2023.41	2252.45	1892.1	2597.9	1957.05	1787.48	1893.53	1906.28	1839.61	1934.24	2406.66	2129.53	2163.47	1790.66
Ncf2	27.1312	3.24e-06	0.00144267	0.423572	0.999053	28.8078	19.7043	18.2672	29.0268	22.5174	20.6526	37.4328	49.5057	21.0299	25.9835	33.849	21.4594	23.8056	27.7953
Smg7	936.665	8.65e-06	0.00144254	0.482717	0.999053	1126.25	928.565	989.313	848.375	847.829	794.093	873.667	856.011	851.21	949.163	981.621	998.493	1015.7	1053.01
Nmnat2	9.33925	-6.12e-07	0.00144269	0.796078	0.999053	17.8334	8.62063	8.65289	15.8328	8.81115	4.13052	3.53139	3.75993	9.01281	4.58533	15.232	12.6232	8.50199	9.62145
Lamc2	9.92904	1.03e-06	0.00144269	0.752308	0.999053	6.85901	16.0097	6.73002	3.9582	17.6223	7.22841	7.06279	9.39982	8.01138	11.4633	10.1547	11.3609	2.834	20.312
Lamc1	295.056	1.8e-07	0.00144266	0.969484	0.999053	389.592	243.841	250.934	208.465	393.565	193.102	379.978	426.752	283.403	310.274	308.026	208.282	207.448	327.129
E330020D12Rik	2.02753	1.59e-06	0.00144269	0.304443	0.999053	1.3718	1.23152	0.961432	1.3194	0.979017	2.06526	2.82512	3.75993	2.00285	3.82111	3.3849	1.26232	3.40079	0
Shcbp1l	1.21843	-4.73e-07	0.00144269	0.64836	0.999053	2.7436	0	2.8843	0	0	3.09789	1.41256	1.25331	3.00427	1.52844	0	0	1.1336	0
Dhx9	660.891	2.99e-06	0.00144265	0.742808	0.999053	803.876	729.059	790.297	365.474	630.487	517.348	699.216	570.256	756.074	661.051	517.89	711.947	641.05	858.448
Npl	7.92221	3.67e-06	0.00144268	0.215901	0.999053	5.48721	3.69456	5.76859	6.59701	9.79017	8.26104	7.76907	10.0265	10.0142	7.64221	8.46225	6.31158	13.6032	7.48335
Rgs8	6.32074	1.93e-06	0.00144269	0.303224	0.999053	9.60261	11.0837	5.76859	3.9582	1.95803	2.06526	2.11884	4.38658	2.00285	3.05688	6.7698	11.3609	14.7368	9.62145
C230024C17Rik	14.723	1.51e-06	0.00144269	0.6306	0.999053	30.1796	14.7782	17.3058	6.59701	6.85312	7.22841	13.4193	11.9064	8.01138	12.9918	10.1547	22.7217	11.9028	32.0715
Rgs16	8869.67	1.57e-06	0.00144269	0.476707	0.999053	9871.48	12908.8	15362.7	8031.2	2466.14	2875.87	3154.95	3669.06	5262.48	3447.4	14143.8	11172.8	11662.5	20146.3
Rnasel	93.2731	5.68e-06	0.00144266	0.343744	0.999053	86.4235	52.9553	93.2589	56.7343	100.839	106.361	115.83	128.464	96.1366	87.1212	77.8527	90.8868	107.125	105.836
Rgsl1	1.0159	1.29e-06	0.00144269	0.21909	0.999053	1.3718	0	1.92286	0	0.979017	0	0	1.25331	1.00142	0.764221	0	2.52463	2.2672	2.1381
5830403L16Rik	8.31166	-1.81e-07	0.00144268	0.945797	0.999053	9.60261	4.92608	13.46	6.59701	3.91607	11.3589	8.47535	5.01324	7.00996	11.4633	6.7698	7.5739	7.36839	12.8286
Gm5531	6.15331	1.68e-06	0.00144269	0.414315	0.999053	4.1154	6.1576	3.84573	2.6388	1.95803	10.3263	7.76907	10.6531	17.0242	6.11377	3.3849	5.04927	2.834	4.2762
Teddm1	3.27949	-2.37e-07	0.00144269	0.853383	0.999053	4.1154	3.69456	7.69145	0	1.95803	5.16315	0.706279	1.25331	3.00427	0	3.3849	10.0985	0.566799	4.2762
Glul	25874.6	0.000201426	0.00144981	0.160349	0.999053	24625.2	28946.9	29516	10365.2	20842.3	19350.5	29500.6	31788.3	31171.3	28800.4	31741.9	24908	19086.4	31601.1
Zfp648	0.0404856	1.46e-07	0.00144269	0.941523	0.999053	0	0	0	0	0	0	0	0	0	0	0	0	0.566799	0
4930452N14Rik	0.114245	5.67e-08	0.00144269	0.951937	0.999053	0	0	0	0	0	1.03263	0	0	0	0	0	0	0.566799	0
Cacna1e	3.83112	-1.35e-06	0.00144269	0.454647	0.999053	2.7436	0	4.80716	3.9582	5.8741	6.19578	7.06279	4.38658	7.00996	2.29266	1.69245	0	2.2672	5.34525
Ier5	263.18	1.02e-05	0.00144268	0.0217395	0.999053	244.181	183.496	174.019	273.116	226.153	228.211	194.227	436.152	263.374	229.266	429.882	420.352	214.25	167.841
Mr1	96.0465	9.13e-06	0.00144267	0.0919361	0.999053	104.257	87.4379	70.1845	55.4149	93.9856	68.1536	120.774	107.785	125.178	124.568	67.698	90.8868	123.562	104.767
Stx6	210.486	6.57e-06	0.00144259	0.968063	0.999053	245.552	184.728	204.785	213.743	212.447	202.396	207.646	254.422	216.307	209.397	248.79	164.101	183.643	198.843
Xpr1	1320.92	-2.11e-05	0.00144269	0.320615	0.999053	1617.35	1302.95	1239.29	899.832	1135.66	1034.7	1594.07	1438.8	1419.02	1488.7	1211.79	1348.15	1250.93	1511.64
Acbd6	731.08	-1.29e-05	0.00144262	0.136258	0.999053	967.12	902.703	693.192	654.423	854.682	637.133	723.23	714.387	645.918	594.564	844.532	709.422	652.386	641.43
Lhx4	0.465199	-3.82e-07	0.00144269	0.633625	0.999053	1.3718	1.23152	0	0	0.979017	1.03263	0	0	0	0.764221	0	0	1.1336	0
Qsox1	7925.67	-0.00010865	0.00144466	0.774961	0.999053	8699.96	6630.5	10195	5666.83	7400.39	7226.35	8952.79	8402.19	6936.86	7836.32	8685.65	9237.63	7590.57	7498.32
Cep350	1198.9	8.37e-06	0.00144264	0.224541	0.999053	1294.98	1071.42	1313.32	852.333	1020.14	957.248	1351.82	1225.74	1298.85	1398.52	783.604	1349.42	1324.61	1542.64
Tor1aip1	1667.77	1.77e-05	0.00144259	0.327482	0.999053	1971.28	1554.18	1702.7	1480.37	1581.11	1281.49	1724.73	1798.5	1574.24	1766.12	1570.59	1836.67	1647.68	1859.08
Tor1aip2	5595.17	7.97e-06	0.00144247	0.491682	0.999053	5485.83	5407.6	5378.25	6624.71	5108.51	4931.84	5494.14	5393.62	5702.1	5908.96	5001.19	6162.63	5654.39	6078.62
Fam163a	1.637	1.86e-06	0.00144269	0.118981	0.999053	0	1.23152	0	2.6388	0	0	2.11884	1.25331	3.00427	0.764221	1.69245	6.31158	2.834	1.06905
Tdrd5	1.92941	-1.52e-06	0.00144269	0.209749	0.999053	4.1154	4.92608	1.92286	2.6388	0	5.16315	0	1.25331	2.00285	0.764221	0	2.52463	1.7004	0
Nphs2	0.0852467	2.01e-07	0.00144269	0.838732	0.999053	0	0	0	0	0	0	0	0.626655	0	0	0	0	0.566799	0
Soat1	93.7525	9.26e-06	0.00144266	0.109982	0.999053	91.9107	52.9553	85.5674	93.6775	68.5312	77.4473	121.48	130.971	113.161	110.048	86.3149	94.6738	108.825	76.9716
Abl2	448.041	-7.44e-06	0.00144264	0.604503	0.999053	609.08	343.594	500.906	290.268	437.62	435.77	432.243	408.579	389.554	466.939	485.733	508.714	419.431	544.147
Tor3a	246.327	4.23e-06	0.00144268	0.292448	0.999053	141.296	129.31	202.862	145.134	270.209	248.864	419.53	417.979	259.369	323.266	272.484	219.643	176.275	222.363
Fam20b	806.769	3.17e-06	0.00144259	0.634372	0.999053	876.581	697.04	796.065	626.716	866.43	741.428	932.994	829.064	779.107	1032.46	702.367	788.948	714.734	910.831
Ralgps2	518.459	-0.000273279	0.00145601	0.775214	0.999053	454.066	491.376	447.066	448.596	506.152	479.14	734.53	800.238	649.924	592.271	326.643	482.205	367.286	478.935
Angptl1	8.56816	-1.57e-06	0.00144269	0.54709	0.999053	12.3462	7.38911	8.65289	6.59701	5.8741	13.4242	9.8879	4.38658	5.00711	8.40643	3.3849	17.6724	6.23479	10.6905
Tex35	0.826364	1.51e-07	0.00144269	0.87485	0.999053	0	0	0	0	2.93705	1.03263	1.41256	0.626655	0	1.52844	0	1.26232	1.7004	1.06905
Rasal2	515.737	3.85e-06	0.00144265	0.244876	0.999053	390.963	486.45	469.179	397.14	512.026	377.943	728.88	503.831	470.669	611.377	375.724	583.19	622.345	690.607
2810025M15Rik	55.9744	-1.3e-05	0.00144268	0.0308901	0.999053	52.1285	71.4281	57.6859	56.7343	71.4682	73.3167	61.4463	63.2921	50.0711	62.6661	42.3112	46.7057	39.1091	35.2787
BC026585	243.63	-4.16e-06	0.00144261	0.538166	0.999053	235.95	270.934	255.741	240.131	203.635	220.983	326.301	275.728	270.384	226.974	233.558	177.987	206.315	266.194
Sec16b	2130.71	-1.01e-05	0.00144259	0.905908	0.999053	2056.33	2155.16	2586.25	1973.82	2107.82	2022.92	2077.87	1755.89	1770.52	1902.15	2037.71	2447.63	2366.95	2568.93
Fam5b	0.207277	-2.96e-07	0.00144269	0.61347	0.999053	0	0	1.92286	0	0.979017	0	0	0	0	0	0	0	0	0
Astn1	3.72266	-1.29e-07	0.00144269	0.905593	0.999053	4.1154	3.69456	2.8843	7.91641	2.93705	4.13052	1.41256	3.13327	3.00427	1.52844	3.3849	2.52463	3.96759	7.48335
Pappa2	0.412782	2.67e-07	0.00144269	0.67291	0.999053	0	0	0.961432	0	0.979017	0	0	0	0	0	0	0	1.7004	2.1381
Rfwd2	742.41	-7.9e-06	0.00144258	0.397342	0.999053	687.272	780.783	676.848	959.205	771.465	826.104	666.021	657.361	620.882	714.547	780.219	795.26	837.729	620.049
Scarna3a	0.448629	-4.16e-07	0.00144269	0.521449	0.999053	0	1.23152	0	0	0.979017	1.03263	0.706279	0	0	0	0	1.26232	0	1.06905
Tnr	0.778269	4.07e-07	0.00144269	0.49057	0.999053	0	0	0	0	0	3.09789	0	0	5.00711	1.52844	0	1.26232	0	0
4930523C07Rik	402.267	-9.21e-06	0.00144255	0.390249	0.999053	342.95	390.392	438.413	444.638	428.809	444.031	408.935	375.993	353.502	382.111	367.262	354.711	410.363	489.625
4930562F07Rik	6.15895	-1.57e-06	0.00144269	0.440656	0.999053	1.3718	7.38911	11.5372	1.3194	1.95803	10.3263	14.8319	4.38658	5.00711	6.87799	1.69245	6.31158	6.80159	6.4143
Tnn	0.779328	-3.48e-07	0.00144269	0.607507	0.999053	4.1154	0	0.961432	0	0	2.06526	0	0	3.00427	0.764221	0	0	0	0
Mrps14	564.787	-5.13e-06	0.00144264	0.635986	0.999053	535.003	661.326	523.019	857.611	475.802	554.522	445.662	475.631	532.757	496.744	720.984	592.027	573.034	462.899
Cacybp	996.028	-5.06e-07	0.00144267	0.906225	0.999053	555.58	1237.68	949.895	1666.4	810.626	1148.28	671.671	721.28	900.279	933.114	1101.78	1300.19	1320.08	627.533
Rabgap1l	1440.58	1.64e-05	0.00144266	0.949968	0.999053	1273.03	1252.45	1419.07	2008.13	1267.83	1600.58	1234.58	1102.91	1407	1365.66	1386.12	1601.88	1812.06	1436.8
Gpr52	10.6851	-4.98e-07	0.00144268	0.839402	0.999053	27.436	7.38911	8.65289	6.59701	8.81115	10.3263	7.06279	9.39982	8.01138	8.40643	15.232	16.4101	6.23479	9.62145
Rc3h1	1418.93	6.14e-06	0.00144264	0.338067	0.999053	1824.5	1232.75	1630.59	1307.53	1072.02	1116.27	1215.51	1250.8	1105.57	1322.1	1299.8	1872.02	1915.78	1699.79
Serpinc1	37968.9	-3.79e-06	0.00144261	0.623104	0.999053	41100.5	43720.2	34676	48093.5	40534.2	36229.8	27511.7	32566	31330.5	33681.5	46378.2	43586.5	37948.3	34207.5
Zbtb37	138.373	1.12e-06	0.00144266	0.816332	0.999053	128.949	81.2803	163.443	94.9969	147.832	142.503	192.814	139.117	150.213	148.259	66.0055	140.117	152.469	189.222
Gas5	487.412	4.39e-05	0.00144296	0.303945	0.999053	421.143	438.421	537.44	459.152	408.25	634.035	329.832	367.22	514.731	517.378	544.969	595.814	586.07	469.313
Snord47	9.98594	1.52e-06	0.00144268	0.449859	0.999053	9.60261	7.38911	8.65289	7.91641	13.7062	10.3263	5.65023	4.38658	11.0157	13.756	8.46225	16.4101	10.7692	11.7596
Dars2	334.223	1.14e-06	0.00144259	0.92994	0.999053	307.284	375.613	379.766	409.014	271.188	286.039	305.112	312.074	329.468	301.867	289.409	378.695	370.12	363.477
Cenpl	177.043	-7.23e-06	0.00144267	0.117815	0.999053	102.885	189.654	143.253	193.952	259.439	279.843	209.059	156.664	206.293	167.364	106.624	131.281	175.141	157.15
Klhl20	215.23	2.05e-07	0.00144264	0.974111	0.999053	176.962	210.59	256.702	142.495	212.447	228.211	277.568	256.302	248.353	234.616	133.704	170.413	222.185	242.674
Ankrd45	0.588831	7.68e-07	0.00144269	0.31563	0.999053	1.3718	0	0	1.3194	0	0	0	0.626655	1.00142	1.52844	0	1.26232	1.1336	0
4930469G21Rik	0.686044	7.53e-07	0.00144269	0.267893	0.999053	0	0	0	0	0	2.06526	0	0	4.00569	0.764221	0	0	1.7004	1.06905
Prdx6	8232.15	3.48e-06	0.0014426	0.573272	0.999053	8898.88	10874.3	8429.83	9250.32	7655.91	6833.95	7063.49	6820.51	7438.57	7517.64	9203.54	9809.46	7408.06	8045.67
Tnfsf18	0.377274	2.24e-07	0.00144269	0.755905	0.999053	0	0	0	1.3194	0	0	0.706279	1.25331	2.00285	0	0	0	0	0
Fasl	3.80385	6.4e-07	0.00144269	0.70738	0.999053	2.7436	0	5.76859	3.9582	2.93705	8.26104	1.41256	4.38658	7.00996	2.29266	1.69245	3.78695	7.93519	1.06905
Suco	900.508	1.28e-05	0.00144265	0.0887449	0.999053	950.658	706.892	822.986	1080.59	655.941	846.757	725.348	795.225	877.247	950.691	1247.34	973.246	1139.27	834.928
4930558K02Rik	0.778875	-1.34e-06	0.00144269	0.0975729	0.999053	2.7436	1.23152	1.92286	0	0	2.06526	1.41256	0	0	1.52844	0	0	0	0
Pigc	336.011	-1.58e-06	0.00144261	0.921871	0.999053	271.617	389.16	295.16	331.17	365.173	392.399	323.476	379.126	387.551	359.948	238.635	263.824	361.618	345.303
Dnm3	7.45985	-4.7e-07	0.00144269	0.678044	0.999053	10.9744	8.62063	7.69145	5.2776	5.8741	11.3589	6.35651	10.0265	6.00854	7.64221	1.69245	5.04927	3.96759	13.8977
Dnm3os	30.4151	2.33e-06	0.00144268	0.396504	0.999053	23.3206	8.62063	21.1515	10.5552	30.3495	56.7947	38.8453	41.3592	55.0783	40.5037	20.3094	18.9348	39.6759	20.312
Mettl13	188.132	9.05e-06	0.00144264	0.206033	0.999053	171.475	195.812	154.791	158.328	190.908	187.939	175.863	243.142	217.309	246.079	160.783	180.511	136.032	214.879
Vamp4	136.438	2.05e-06	0.00144262	0.788989	0.999053	148.155	112.068	127.87	116.107	136.083	161.09	139.843	112.171	124.176	142.909	159.09	151.478	170.04	109.043
Myoc	0.677708	-8.63e-07	0.00144269	0.298168	0.999053	0	0	0	1.3194	2.93705	2.06526	0.706279	0.626655	0	0.764221	0	0	0	1.06905
Prrc2c	1788.01	8.34e-06	0.00144264	0.400311	0.999053	2374.59	1481.52	2038.24	1579.32	1451.88	1420.9	1617.38	1524.02	1782.53	1841.77	1448.74	2201.48	1830.19	2439.57
Fmo4	136.233	1.41e-06	0.00144264	0.831121	0.999053	124.834	125.615	104.796	100.274	172.307	139.405	175.157	162.93	141.201	152.08	86.3149	142.642	124.696	155.012
Fmo1	5322.1	1.02e-05	0.00144266	0.0926456	0.999053	4436.41	6018.43	4186.07	3327.53	5334.66	4391.78	5866.35	5664.96	4442.31	6252.86	4187.12	8259.34	5385.16	6756.4
Fmo2	1068.51	-1.92e-07	0.00144268	0.126099	0.999053	783.299	1197.04	573.013	502.692	1403.91	825.071	937.938	983.221	535.761	1805.85	680.365	2591.54	839.429	1299.97
Fmo6	1.25006	-9.11e-08	0.00144269	0.936286	0.999053	1.3718	1.23152	0	1.3194	0.979017	2.06526	2.11884	0.626655	0	3.82111	0	1.26232	0.566799	2.1381
Fmo3	24.1059	4.71e-06	0.00144269	0.0195205	0.999053	23.3206	20.9358	9.61432	3.9582	15.6643	10.3263	16.9507	26.9462	12.0171	105.463	11.8471	51.755	6.23479	22.4501
Mroh9	0.207012	3.76e-07	0.00144269	0.658134	0.999053	0	0	0	0	0	0	0	0	0	0	0	1.26232	0.566799	1.06905
Prrx1	54.0902	2.13e-06	0.00144268	0.486687	0.999053	27.436	93.5955	48.0716	44.8596	43.0767	50.5989	40.2579	30.7061	77.1096	35.9184	57.5433	20.1971	79.9187	107.974
Gorab	125.079	-1.77e-06	0.00144265	0.756779	0.999053	86.4235	93.5955	142.292	145.134	116.503	196.2	114.417	115.931	139.198	147.495	86.3149	126.232	136.599	104.767
Kifap3	154.57	3.43e-06	0.00144261	0.569282	0.999053	97.3979	147.782	143.253	186.036	165.454	137.34	176.57	169.197	164.233	169.657	145.551	159.052	158.137	144.322
Scyl3	743.558	1.18e-06	0.00144246	0.637058	0.999053	707.85	729.059	762.415	812.751	769.507	818.876	677.321	683.054	836.188	742.823	649.901	681.651	761.211	777.2
BC055324	5.38364	1.42e-06	0.00144269	0.47708	0.999053	5.48721	0	6.73002	1.3194	8.81115	5.16315	4.94395	5.01324	9.01281	12.2275	6.7698	3.78695	3.96759	2.1381
Mettl18	109.115	3.73e-06	0.00144265	0.501805	0.999053	63.1029	110.837	79.7988	109.51	115.524	149.731	102.41	113.425	137.195	142.909	91.3923	124.969	107.692	79.1097
Sele	3.55801	1.90108	0.892456	0.00117803	0.999053	4.1154	0	0	1.3194	0	1.03263	1.41256	10.6531	9.01281	1.52844	8.46225	1.26232	5.66799	5.34525
Sell	32.1037	2.85e-06	0.00144268	0.424298	0.999053	31.5514	9.85215	15.3829	27.7074	38.1817	49.5662	33.1951	43.2392	21.0299	27.512	45.6961	40.3941	35.1415	31.0025
Selp	64.3915	-2.94e-06	0.00144266	0.601724	0.999053	58.9875	59.1129	77.876	94.9969	59.72	75.382	41.6705	50.1324	69.0982	55.7881	69.3904	65.6405	78.7851	44.9001
Gm16548	206.977	-8.67e-06	0.00144268	0.0749083	0.999053	252.411	266.008	243.242	310.059	198.74	228.211	137.018	109.665	181.258	146.73	279.254	180.511	225.586	138.977
F5	15028.9	-5e-05	0.00144307	0.640063	0.999053	21275.3	14839.8	15428.1	10327	14054.8	10364.5	16188.6	15486.5	16283.1	15454.8	13008.2	16968.1	12304.1	18421.9
Slc19a2	2813.31	-3.14e-05	0.00144282	0.102159	0.999053	2889.01	3880.52	2280.52	4447.7	3377.61	2750.93	2134.37	1929.47	2581.67	1892.98	3241.04	3109.09	2783.55	2087.86
4930455F23Rik	110.688	-4.26e-06	0.00144265	0.810673	0.999053	64.4747	89.9009	121.14	151.731	116.503	105.328	138.431	119.064	122.174	117.69	88.0074	74.4767	115.627	125.079
Blzf1	309.21	-2.04e-06	0.00144261	0.706831	0.999053	319.63	339.899	357.653	382.626	295.663	241.635	271.211	298.914	353.502	307.217	250.483	276.447	377.488	256.572
Nme7	108.251	-2.13e-06	0.00144268	0.528549	0.999053	149.526	99.753	97.1046	192.633	93.0066	86.7409	81.2221	68.932	91.1295	78.7148	214.941	83.3129	102.591	75.9026
Atp1b1	1960.64	-3.21e-07	0.00144269	0.885823	0.999053	3839.67	1674.87	2046.89	3404.06	1307.97	958.281	798.095	997.635	1099.56	1221.99	5068.89	1641.01	1869.87	1520.19
Dpt	54.5341	-2.14e-07	0.00144268	0.926922	0.999053	52.1285	67.7336	25.9587	58.0537	78.3213	39.2399	65.6839	105.905	55.0783	46.6175	37.2339	15.1478	25.506	90.8693
Gm20743	2.7006	7.71e-07	0.00144269	0.607663	0.999053	0	2.46304	3.84573	2.6388	0.979017	1.03263	5.65023	3.75993	7.00996	3.82111	0	0	3.40079	3.20715
Xcl1	1.97332	1.54e-06	0.00144269	0.252266	0.999053	0	2.46304	1.92286	0	2.93705	1.03263	1.41256	6.26655	3.00427	1.52844	0	2.52463	4.53439	0
4930568G15Rik	0.0404856	1.46e-07	0.00144269	0.941523	0.999053	0	0	0	0	0	0	0	0	0	0	0	0	0.566799	0
Tbx19	0.150901	2.93e-08	0.00144269	0.948587	0.999053	0	0	0	0	0.979017	0	0	0	0	0	0	0	1.1336	0
Sft2d2	2204.51	3.79e-06	0.00144244	0.874636	0.999053	2451.41	2066.49	2110.34	2231.11	2202.79	1955.8	2355.44	2211.47	2091.97	2523.46	2030.94	2066.41	2208.25	2357.26
Tiprl	344.721	-6.62e-06	0.00144253	0.503227	0.999053	364.899	402.707	358.614	311.379	330.908	361.421	329.126	299.541	361.514	329.379	409.573	334.514	312.873	319.646
Gpr161	1.3527	3.6e-07	0.00144269	0.760115	0.999053	0	0	0	2.6388	3.91607	2.06526	0	1.87996	1.00142	0.764221	0	1.26232	1.1336	4.2762
Dcaf6	789.723	9.72e-05	0.00144426	0.686487	0.999053	1128.99	735.217	664.349	655.742	794.962	772.407	665.315	716.893	648.922	732.888	1000.24	926.541	787.284	826.376
Mpc2	2949.97	-1.51e-06	0.00144265	0.542831	0.999053	2869.81	4107.12	2399.73	3429.12	3272.85	3204.25	2181.7	2694.62	1946.77	2229.23	4224.35	3740.24	2522.82	2476.99
Adcy10	4.25167	1.55e-06	0.00144269	0.355959	0.999053	8.23081	2.46304	3.84573	0	2.93705	0	6.35651	4.38658	3.00427	3.82111	1.69245	3.78695	5.10119	13.8977
Mpzl1	49.4387	5.72e-06	0.00144266	0.2659	0.999053	53.5003	35.7141	40.3801	46.179	49.9299	46.4684	46.6144	72.0653	43.0612	51.2028	79.5451	39.1318	40.2427	48.1073
Rcsd1	159.644	-3.21e-06	0.00144261	0.68915	0.999053	197.539	157.634	182.672	137.218	145.873	137.34	178.689	139.117	164.233	142.909	184.477	132.543	190.444	144.322
Creg1	12549.7	2.57e-06	0.00144262	0.727704	0.999053	9496.98	9917.42	11074.7	14394.7	13722.9	16242.2	11494.7	15077.3	13427.1	13519.8	12283.8	14259.1	9743.84	11041.2
Cd247	4.08224	-1.65e-06	0.00144269	0.441522	0.999053	4.1154	3.69456	4.80716	5.2776	1.95803	9.29367	3.53139	3.75993	4.00569	3.05688	3.3849	2.52463	4.53439	3.20715
Pou2f1	349.651	2.77e-06	0.00144266	0.572062	0.999053	417.028	222.905	308.62	208.465	341.677	410.987	436.48	370.353	405.576	437.135	209.864	280.234	331.577	514.213
Gpa33	0.303621	4.31e-08	0.00144269	0.920632	0.999053	0	0	0	0	1.95803	0	0	0	0	2.29266	0	0	0	0
Ildr2	2500.6	3.42e-06	0.00144269	0.22274	0.999053	2054.96	1153.93	1663.28	447.277	2761.81	2217.06	3932.56	4693.02	3242.61	4943.75	1015.47	2519.58	1385.82	2977.31
Tada1	363.915	6.93e-06	0.00144261	0.390634	0.999053	381.361	323.89	471.102	303.462	293.705	339.735	336.189	332.754	327.465	384.403	318.181	462.008	404.695	415.861
Pogk	340.469	-2.56e-06	0.00144263	0.694112	0.999053	503.451	364.53	352.845	237.492	343.635	290.169	341.133	404.819	290.413	336.257	336.797	318.104	274.898	372.03
Gm4846	0.0763607	1.71e-07	0.00144269	0.941523	0.999053	0	0	0	0	0	0	0	0	0	0	0	0	0	1.06905
Gm4847	0.0979858	-2.04e-07	0.00144269	0.84625	0.999053	1.3718	0	0	0	0	0	0	0	0	0	0	0	0	0
Fmo9	0.0763607	1.71e-07	0.00144269	0.941523	0.999053	0	0	0	0	0	0	0	0	0	0	0	0	0	1.06905
Gm16701	0.602684	4.88e-07	0.00144269	0.528445	0.999053	1.3718	0	0	1.3194	0	0	0.706279	1.87996	0	0.764221	0	1.26232	1.1336	0
Fam78b	4.51759	-6.69e-07	0.00144269	0.683144	0.999053	5.48721	2.46304	10.5757	3.9582	2.93705	3.09789	5.65023	5.01324	4.00569	4.58533	5.07735	2.52463	6.80159	1.06905
Uck2	145.003	-1.05e-05	0.00144263	0.170253	0.999053	178.334	176.107	143.253	147.773	187.971	132.177	114.417	123.451	117.166	134.503	160.783	154.003	137.165	122.941
Tmco1	1741.79	0.000147328	0.00144641	0.850692	0.999053	1510.35	1832.5	1568.1	2497.63	1455.8	1665.63	1553.81	1538.44	1660.36	1678.23	2157.87	1988.15	1791.09	1487.05
Aldh9a1	6608.39	-3.4e-06	0.00144259	0.699718	0.999053	6275.99	7929.75	6178.16	7442.74	7586.4	6049.15	5520.98	5277.69	5600.96	5887.56	7289.38	7711.49	7010.74	6756.4
Mgst3	92.7649	1.47e-06	0.00144267	0.709817	0.999053	61.7311	91.1324	59.6088	114.788	98.8807	86.7409	115.83	168.57	87.1238	84.8286	93.0847	116.133	56.1131	64.143
Lrrc52	0.0737593	-1.93e-07	0.00144269	0.84625	0.999053	0	0	0	0	0	1.03263	0	0	0	0	0	0	0	0
Rxrg	97.4477	2.69e-06	0.00144268	0.548202	0.999053	57.6157	60.3444	44.2259	54.0955	146.853	136.307	136.312	151.024	133.189	142.909	40.6188	104.772	73.6839	82.3169
Lmx1a	0.296424	1.59e-07	0.00144269	0.734982	0.999053	0	0	0	1.3194	0	0	0	0	1.00142	0	0	1.26232	0.566799	0
Pbx1	901.765	-1.78e-07	0.00144262	0.393599	0.999053	864.235	843.591	718.19	692.686	952.583	802.354	1167.48	1049.02	1155.64	1025.58	654.978	922.754	805.988	969.629
Nuf2	2.78933	-4.62e-07	0.00144269	0.745314	0.999053	1.3718	0	2.8843	9.23581	1.95803	1.03263	4.94395	1.87996	4.00569	3.05688	0	0	2.2672	6.4143
Rgs5	407.638	1.64e-06	0.00144267	0.715055	0.999053	436.233	173.644	261.509	577.898	434.683	400.66	488.039	455.578	301.428	383.639	372.339	348.399	555.463	517.42
Rgs4	71.4869	-2.09e-06	0.00144269	0.361555	0.999053	131.693	71.4281	65.3774	172.842	52.8669	37.1747	33.9014	27.5728	30.0427	29.0404	159.09	60.5912	62.9147	66.2811
1700084C01Rik	2.87277	-1.76e-06	0.00144269	0.273801	0.999053	2.7436	2.46304	3.84573	5.2776	1.95803	5.16315	2.82512	0.626655	0	1.52844	1.69245	5.04927	1.7004	5.34525
Hsd17b7	1756.84	-9.49e-07	0.00144266	0.910573	0.999053	2215.46	2171.17	1562.33	1361.62	2339.85	1411.61	1327.8	1225.74	1355.93	1406.93	2516.67	1617.03	2232.05	1851.6
3110045C21Rik	22.9463	-5.98e-06	0.00144269	0.22316	0.999053	5.48721	43.1032	15.3829	46.179	38.1817	18.5873	19.7758	14.4131	25.0356	19.1055	16.9245	11.3609	30.6072	17.1048
Ddr2	159.725	3.91e-06	0.00144267	0.420585	0.999053	127.578	129.31	119.218	124.024	232.027	103.263	214.002	232.489	160.228	148.259	137.088	103.51	206.315	198.843
Uap1	706.474	-9.14e-06	0.0014426	0.779389	0.999053	921.851	614.528	708.575	758.656	614.823	673.275	595.393	611.615	707.005	696.97	895.306	730.881	709.632	652.121
Uhmk1	318.415	3.75e-06	0.00144268	0.48569	0.999053	426.63	167.487	324.002	162.286	316.222	230.277	454.137	358.447	261.371	457.004	143.858	310.53	346.314	499.247
Sh2d1b2	0.0993483	2.12e-07	0.00144269	0.832237	0.999053	0	0	0	0	0	0	0	0.626655	0	0.764221	0	0	0	0
Sh2d1b1	2.91147	3.7e-07	0.00144269	0.817253	0.999053	2.7436	2.46304	2.8843	1.3194	1.95803	2.06526	5.65023	5.63989	4.00569	1.52844	1.69245	1.26232	1.1336	6.4143
Gm7694	443.339	6.15e-07	0.00144268	0.821049	0.999053	762.722	235.22	982.583	164.925	250.628	313.92	298.05	365.966	210.299	394.338	392.648	1040.15	374.087	421.206
1700015E13Rik	25.47	1.04e-06	0.00144269	0.563726	0.999053	31.5514	6.1576	61.5316	1.3194	14.6853	28.9136	14.8319	17.5463	13.0185	18.3413	25.3867	68.1651	29.4736	25.6572
Nos1ap	145.765	9.92e-07	0.00144269	0.659289	0.999053	240.065	77.5857	344.193	43.5402	61.6781	115.655	70.6279	116.558	64.0911	115.397	111.702	333.252	168.906	177.462
Olfml2b	5.02301	1.8e-06	0.00144269	0.419533	0.999053	1.3718	9.85215	3.84573	6.59701	2.93705	4.13052	2.82512	9.39982	6.00854	5.34955	3.3849	6.31158	5.10119	3.20715
Atf6	2786.86	3.56e-05	0.00144281	0.506834	0.999053	3808.12	2809.1	2702.58	2355.13	2524.88	2258.36	2503.76	2757.28	2637.75	2951.42	3391.67	3068.69	2485.98	2761.36
Dusp12	404.615	-8.33e-06	0.00144263	0.255115	0.999053	293.565	389.16	366.305	415.611	494.403	554.522	478.857	364.713	433.616	361.477	306.333	392.581	458.54	354.925
Fcrlb	2.77119	-8.61e-07	0.00144269	0.613459	0.999053	1.3718	1.23152	0.961432	5.2776	2.93705	4.13052	5.65023	4.38658	2.00285	3.05688	3.3849	0	2.2672	2.1381
Fcrla	6.17623	-2.61e-06	0.00144269	0.16225	0.999053	8.23081	6.1576	3.84573	0	9.79017	14.4568	10.5942	5.63989	5.00711	3.82111	5.07735	2.52463	1.7004	9.62145
Fcgr2b	613.386	5.99e-06	0.00144265	0.303648	0.999053	452.694	383.002	449.95	609.563	796.92	660.883	665.315	581.536	454.646	642.71	775.142	646.306	851.899	616.842
Fcgr4	85.6815	3.21e-07	0.00144262	0.92496	0.999053	93.2825	68.9651	103.835	64.6507	90.0695	75.382	100.292	88.3583	95.1352	84.8286	79.5451	84.5752	95.789	74.8335
Fcgr3	121.522	3.58e-05	0.00144284	0.21263	0.999053	141.296	128.078	107.68	88.3999	95.9436	92.9367	141.962	132.224	148.211	129.153	135.396	116.133	105.991	137.908
1700009P17Rik	36.3106	1.61e-06	0.00144267	0.701635	0.999053	26.0642	35.7141	33.6501	62.0119	40.1397	14.4568	35.3139	36.9726	28.0398	45.8533	32.1565	36.6072	39.6759	41.693
Sdhc	3358.14	-2.89e-07	0.00144255	0.977015	0.999053	3506.32	4173.62	3090.04	3735.22	3155.37	2961.58	2907.04	3175.89	3222.58	3139.42	3830.01	3764.23	3121.93	3230.67
Mpz	9.33288	1.81e-06	0.00144269	0.488774	0.999053	13.718	4.92608	8.65289	2.6388	6.85312	8.26104	12.713	12.5331	16.0228	9.93488	13.5396	12.6232	3.96759	4.2762
Nr1i3	4114.06	-1.05e-05	0.00144269	0.459896	0.999053	4251.21	3417.47	3530.38	1509.4	5842.77	6341.38	5651.64	3646.5	4854.9	3499.37	3714.93	3749.08	4152.94	3434.86
Tomm40l	6610.18	-5.97e-06	0.00144268	0.45396	0.999053	6731.43	6164.98	5011.94	3124.34	8678.98	10908.7	8531.85	6670.11	8927.69	5652.18	5576.62	5903.86	6990.9	3668.98
Apoa2	56800.9	-0.000205251	0.00145003	0.590305	0.999053	57895.5	76928.1	48956.1	51950.1	63330.6	54313.2	53788.8	60386.3	49212.9	50490.6	68105.9	65177.2	44950	49726.9
Fcer1g	71.2377	1.03e-05	0.00144268	0.139673	0.999053	68.5901	89.9009	54.8016	60.6925	48.9508	54.7294	71.3342	119.064	73.1039	79.479	94.7772	54.2796	63.4815	64.143
Ndufs2	2464.09	-6.15e-06	0.00144243	0.352766	0.999053	2777.9	2699.49	2692.01	2281.24	2567.96	2286.24	2354.73	2419.51	2603.7	2307.95	2366.04	2488.03	2129.46	2522.96
Adamts4	10.9526	1.3e-06	0.00144269	0.492933	0.999053	15.0898	1.23152	24.0358	11.8746	0.979017	3.09789	10.5942	22.5596	8.01138	13.756	16.9245	3.78695	9.63558	11.7596
B4galt3	184.826	-1.42e-05	0.00144262	0.160268	0.999053	172.847	213.053	165.366	205.827	194.824	216.852	197.052	199.276	175.249	171.95	218.326	165.364	154.736	136.838
Ppox	270.31	-7.72e-06	0.00144265	0.214274	0.999053	192.052	230.294	356.691	271.797	283.915	380.008	312.882	241.262	291.414	271.299	236.943	162.839	257.894	295.058
Usp21	218.715	-8.3e-06	0.00144259	0.371369	0.999053	192.052	240.146	247.088	180.758	226.153	265.386	233.778	240.635	236.336	217.039	181.092	207.02	207.448	187.084
Ufc1	805.979	-1.19e-05	0.00144264	0.12253	0.999053	946.543	1116.99	828.754	1015.94	719.577	668.112	747.949	731.933	713.013	680.157	952.849	807.883	658.054	695.952
Dedd	843.438	-4.9e-06	0.00144258	0.615382	0.999053	995.928	999.994	973.93	832.542	761.675	737.298	714.754	784.572	778.106	762.693	1001.93	860.9	849.065	754.75
Nit1	1399.49	-1.07e-05	0.00144244	0.327623	0.999053	1598.15	1565.26	1500.79	1348.43	1352.02	1388.89	1284.01	1298.43	1316.87	1285.42	1516.43	1450.4	1317.24	1370.52
Pfdn2	615.884	-3.84e-07	0.00144261	0.974506	0.999053	684.529	684.725	588.396	732.268	542.375	621.643	463.319	515.737	530.754	560.174	817.453	622.322	711.333	547.354
Klhdc9	482.847	4.67e-05	0.00144302	0.765589	0.999053	503.451	522.164	447.066	593.731	451.327	560.718	360.908	363.46	378.538	458.533	663.44	502.402	619.511	334.613
Pvrl4	5.90148	3.65e-06	0.00144269	0.130567	0.999053	5.48721	3.69456	3.84573	0	5.8741	6.19578	6.35651	10.6531	10.0142	3.82111	5.07735	6.31158	5.66799	9.62145
Arhgap30	125.178	-9.75e-07	0.00144265	0.806493	0.999053	101.513	109.605	126.909	106.871	139.02	133.209	173.745	193.636	150.213	97.8203	98.1621	94.6738	111.659	115.457
Usf1	385.719	-5.07e-06	0.00144259	0.571873	0.999053	371.758	407.633	346.115	459.152	415.103	451.259	307.938	369.726	409.582	350.013	470.501	354.711	342.347	344.234
Tstd1	165.413	-1.07e-05	0.00144269	0.0424486	0.999053	161.873	236.452	141.33	385.265	162.517	175.547	98.879	155.41	131.186	123.804	182.785	99.723	153.036	107.974
F11r	1406.19	-2.3e-06	0.00144259	0.769806	0.999053	1757.28	1614.52	1110.45	1303.57	1634.96	1250.52	1291.78	1535.3	1392.98	1322.1	1599.36	1430.21	1282.67	1160.99
Alyref2	179.891	2.69e-06	0.00144261	0.826948	0.999053	174.219	210.59	199.016	188.674	156.643	177.612	147.612	211.809	167.238	207.104	150.628	145.166	215.384	166.772
Itln1	0.0545872	1.54e-07	0.00144269	0.941523	0.999053	0	0	0	0	0	0	0	0	0	0.764221	0	0	0	0
Cd244	8.06516	2.72e-06	0.00144269	0.396557	0.999053	2.7436	6.1576	7.69145	2.6388	10.7692	7.22841	12.0067	14.4131	15.0213	9.17065	1.69245	10.0985	7.93519	5.34525
Ly9	31.554	4.5e-06	0.00144268	0.104834	0.999053	28.8078	25.8619	17.3058	15.8328	27.4125	39.2399	33.1951	63.2921	46.0655	33.6257	23.6943	27.771	24.3724	35.2787
Slamf7	13.6373	2.59e-06	0.00144269	0.281193	0.999053	8.23081	13.5467	3.84573	13.194	16.6433	9.29367	16.2444	36.9726	25.0356	7.64221	6.7698	8.83622	10.7692	13.8977
Cd48	47.1123	-3.24e-07	0.00144268	0.819808	0.999053	27.436	34.4825	46.1487	43.5402	50.9089	53.6968	66.3902	83.9718	69.0982	45.8533	38.9263	40.3941	36.2751	22.4501
Slamf1	1.61744	-5.92e-07	0.00144269	0.626623	0.999053	0	0	0	2.6388	0.979017	6.19578	2.82512	1.25331	1.00142	0.764221	1.69245	2.52463	1.7004	1.06905
Cd84	139.67	1.75e-06	0.00144267	0.771681	0.999053	89.1671	77.5857	115.372	121.385	135.104	232.342	183.633	193.636	182.259	142.909	96.4696	104.772	142.833	137.908
Slamf6	3.78485	2.13e-06	0.00144269	0.208192	0.999053	5.48721	0	0	1.3194	2.93705	6.19578	3.53139	1.87996	9.01281	8.40643	3.3849	2.52463	5.10119	3.20715
Vangl2	4.16907	8.78e-07	0.00144269	0.608806	0.999053	0	2.46304	0.961432	1.3194	2.93705	4.13052	13.4193	6.8932	9.01281	3.82111	0	1.26232	6.80159	5.34525
Ncstn	701.821	3.49e-07	0.00144254	0.520725	0.999053	904.017	754.921	690.308	606.925	730.347	620.611	709.81	707.493	666.948	619.783	761.602	718.258	634.248	700.228
Copa	2531.87	-1.41e-05	0.0014426	0.466497	0.999053	2910.96	3384.21	2664.13	2386.8	2333	2070.42	2455.73	2478.42	2364.36	2234.58	2711.3	2344.12	2444.04	2664.07
Pex19	3708.22	1.3e-05	0.00144235	0.963887	0.999053	3326.62	3492.59	3432.31	3715.43	4055.09	4014.87	3939.62	3806.3	3522	3750.8	3845.25	3692.28	3575.94	3745.95
Dcaf8	3380.43	-1.45e-05	0.00144199	0.924252	0.999053	3408.93	3485.2	3557.3	3455.51	3255.23	3246.59	3291.97	3283.67	3502.98	3336.59	3247.81	3406.99	3304.44	3542.83
Pea15a	384.472	7.39e-06	0.00144263	0.315114	0.999053	296.309	342.362	321.118	416.931	402.376	349.029	431.536	550.203	426.606	369.119	421.42	285.284	404.695	365.615
Casq1	5.28708	-1.23e-07	0.00144269	0.888299	0.999053	1.3718	2.46304	14.4215	0	5.8741	3.09789	10.5942	5.01324	1.00142	4.58533	5.07735	1.26232	9.63558	9.62145
Atp1a4	1.64107	-1.81e-06	0.00144269	0.182643	0.999053	1.3718	1.23152	4.80716	1.3194	0	2.06526	4.94395	1.87996	1.00142	1.52844	1.69245	0	1.1336	0
Atp1a2	17.1615	-4.91e-06	0.00144269	0.100666	0.999053	26.0642	22.1673	16.3443	18.4716	28.3915	23.7505	10.5942	25.0662	12.0171	15.2844	13.5396	1.26232	10.2024	17.1048
Igsf8	199.196	-6.52e-06	0.00144266	0.321367	0.999053	235.95	195.812	149.983	163.606	298.6	215.82	223.184	263.822	223.317	173.478	204.786	152.74	132.631	155.012
Kcnj9	3.81535	-1.49e-06	0.00144269	0.26927	0.999053	0	9.85215	2.8843	0	2.93705	5.16315	14.1256	1.25331	8.01138	5.34955	0	0	1.7004	2.1381
Kcnj10	20.8703	5.93e-07	0.00144269	0.835869	0.999053	16.4616	17.2413	13.46	9.23581	25.4544	21.6852	46.6144	21.9329	36.0512	29.8046	5.07735	10.0985	10.2024	28.8644
Pigm	720.431	-4.89e-06	0.00144256	0.872784	0.999053	816.222	618.223	725.881	769.211	592.305	828.169	665.315	669.267	713.013	722.953	812.376	690.487	828.66	633.947
Slamf9	13.4453	1.53e-06	0.00144268	0.82313	0.999053	8.23081	17.2413	8.65289	18.4716	21.5384	7.22841	11.3005	22.5596	19.027	10.6991	10.1547	10.0985	10.2024	12.8286
Igsf9	14.0671	-7.49e-07	0.00144269	0.68955	0.999053	10.9744	11.0837	6.73002	3.9582	48.9508	8.26104	16.9507	14.4131	12.0171	39.7395	1.69245	6.31158	6.23479	9.62145
Tagln2	277.968	9.42e-06	0.00144267	0.0407339	0.999053	310.027	256.156	196.132	213.743	266.293	170.384	273.33	506.964	304.433	311.038	340.182	218.381	236.922	287.575
Ccdc19	1.68322	-1.38e-06	0.00144269	0.278257	0.999053	4.1154	1.23152	1.92286	0	4.89508	2.06526	1.41256	3.13327	1.00142	1.52844	1.69245	0	0.566799	0
4933439K11Rik	0.828308	-2.47e-08	0.00144269	0.978326	0.999053	0	0	0.961432	1.3194	2.93705	0	0.706279	1.87996	1.00142	1.52844	0	1.26232	0	0
Vsig8	1.83152	1.75e-07	0.00144269	0.820892	0.999053	1.3718	1.23152	0	0	0.979017	8.26104	0	6.26655	4.00569	0.764221	1.69245	0	0	1.06905
Slamf8	13.9755	-9.78e-08	0.00144269	0.960975	0.999053	6.85901	9.85215	8.65289	15.8328	9.79017	26.8484	21.8946	41.9859	19.027	9.93488	5.07735	3.78695	10.7692	5.34525
Fcrl6	0.212144	1.78e-07	0.00144269	0.920141	0.999053	0	0	0	0	0	0	0.706279	0	1.00142	0	0	1.26232	0	0
Dusp23	356.829	-3.75e-06	0.00144261	0.186685	0.999053	356.668	465.514	369.19	329.85	431.746	293.267	406.817	437.405	326.464	373.704	304.641	305.481	270.93	323.922
Crp	16237.6	8.78e-06	0.00144262	0.258824	0.999053	15372.4	17700.6	15648.3	16972.8	14286.8	14616.9	13112.1	15630	16280.1	17535.8	16853.4	20178.1	21973.1	11166.2
Apcs	4876.09	-1.89e-06	0.00144268	0.683631	0.999053	2268.96	2575.11	4144.73	4164.03	7682.34	4920.48	9846.23	7257.29	5236.44	4433.25	3760.62	4805.64	4929.45	2240.73
Olfr1404	0.0447611	1.41e-07	0.00144269	0.941523	0.999053	0	0	0	0	0	0	0	0.626655	0	0	0	0	0	0
Fcer1a	0.454897	-7.85e-08	0.00144269	0.914144	0.999053	0	0	0	2.6388	0	0	0.706279	0	0	0.764221	1.69245	0	0.566799	0
Olfr418-ps1	0.14529	-1e-08	0.00144269	0.951937	0.999053	0	0	0	0	0	1.03263	0	0	1.00142	0	0	0	0	0
Darc	14.1428	-1.78e-06	0.00144268	0.439105	0.999053	16.4616	17.2413	13.46	13.194	18.6013	13.4242	14.8319	17.5463	15.0213	13.756	11.8471	6.31158	11.336	14.9667
Cadm3	135.897	-1.31e-07	0.00144261	0.959555	0.999053	155.014	144.088	110.565	164.925	139.999	116.687	123.599	134.104	98.1395	129.918	150.628	128.756	138.299	167.841
Aim2	29.5326	-6.07e-07	0.00144268	0.883471	0.999053	31.5514	13.5467	24.9972	18.4716	30.3495	40.2726	50.8521	35.7193	36.0512	29.0404	15.232	26.5087	36.2751	24.5882
BC094916	1.54931	-7.42e-07	0.00144269	0.529044	0.999053	2.7436	0	0	0	0.979017	5.16315	4.23767	1.87996	1.00142	2.29266	1.69245	0	1.7004	0
Pydc4	11.6858	1.73e-06	0.00144269	0.420417	0.999053	6.85901	3.69456	3.84573	5.2776	8.81115	15.4895	26.1323	21.3063	27.0384	9.17065	8.46225	3.78695	13.0364	10.6905
Pyhin1	75.1061	3.17e-06	0.00144268	0.399165	0.999053	38.4104	44.3347	60.5702	62.0119	60.699	114.622	102.41	114.678	123.175	77.9506	60.9282	40.3941	85.0199	66.2811
Pydc3	23.9817	4.77e-06	0.00144268	0.237601	0.999053	16.4616	17.2413	24.0358	14.5134	26.4335	23.7505	28.2512	35.7193	31.0441	26.7477	13.5396	13.8855	27.7732	36.3477
AI607873	205.672	9.97e-06	0.00144266	0.0997284	0.999053	203.027	133.004	242.281	159.648	130.209	174.514	257.086	251.915	224.319	182.649	233.558	199.446	267.529	220.224
Ifi204	204.613	9.62e-06	0.00144267	0.0869284	0.999053	144.039	114.531	201.901	171.522	177.202	194.134	265.561	268.835	261.371	204.047	206.479	141.379	298.703	214.879
Mndal	185.669	2.13e-06	0.00144264	0.714292	0.999053	138.552	139.162	195.171	162.286	194.824	223.048	221.772	193.636	216.307	194.876	125.241	167.888	244.857	181.739
Mnda	38.5159	9e-06	0.00144268	0.0499465	0.999053	27.436	36.9456	41.3416	30.3462	28.3915	32.0115	33.9014	61.4122	65.0925	35.9184	37.2339	23.984	41.3763	43.8311
Ifi203	298.659	2.36e-06	0.00144265	0.608595	0.999053	185.193	203.201	267.278	303.462	281.957	412.019	370.09	362.207	344.49	287.347	223.403	278.972	382.589	279.022
Ifi202b	0.249773	-1.01e-08	0.00144269	0.921557	0.999053	0	0	0.961432	0	0	0	0.706279	0	0	0	0	1.26232	0.566799	0
Ifi205	26.6373	8.52e-06	0.00144268	0.191373	0.999053	21.9488	16.0097	31.7272	18.4716	17.6223	35.1094	24.7198	36.346	39.0555	19.8698	27.0792	20.1971	39.1091	25.6572
Olfr433	0.254705	-5.5e-08	0.00144269	0.929417	0.999053	0	1.23152	0	0	0	0	0.706279	0.626655	1.00142	0	0	0	0	0
Olfr432	0.0404856	1.46e-07	0.00144269	0.941523	0.999053	0	0	0	0	0	0	0	0	0	0	0	0	0.566799	0
Spta1	2.81387	-3.74e-06	0.00144269	0.0238819	0.999053	2.7436	2.46304	1.92286	6.59701	2.93705	3.09789	9.18163	1.25331	1.00142	0.764221	0	2.52463	1.7004	3.20715
Olfr248	0.109174	2.22e-07	0.00144269	0.832237	0.999053	0	0	0	0	0	0	0	0	0	1.52844	0	0	0	0
Olfr414	0.0809713	1.98e-07	0.00144269	0.842934	0.999053	0	0	0	0	0	0	0	0	0	0	0	0	1.1336	0
Fmn2	36.682	-6.18e-08	0.00144269	0.85765	0.999053	60.3593	34.4825	56.7245	50.1372	14.6853	23.7505	10.5942	23.1862	37.0526	19.8698	69.3904	25.2463	63.4815	24.5882
Grem2	715.546	6.18e-08	0.00144269	0.978689	0.999053	2013.8	896.546	518.212	724.351	383.775	275.712	170.919	289.515	403.573	383.639	1782.15	817.981	784.45	573.011
Rgs7	3.04892	-2.16e-07	0.00144269	0.854467	0.999053	1.3718	3.69456	3.84573	6.59701	1.95803	4.13052	0	1.87996	0	0	13.5396	1.26232	2.2672	2.1381
Fh1	5133.88	-8.49e-05	0.00144392	0.805902	0.999053	6325.38	5910.06	6025.29	7136.64	3976.77	3951.88	3376.72	3189.67	3357.77	3664.44	8903.98	7081.6	5276.33	3697.85
Kmo	7513.45	-7.85e-06	0.00144264	0.913402	0.999053	7808.29	10008.6	8506.75	8391.39	5641.09	5905.61	6634.08	5490.75	6877.77	6341.51	9147.69	8539.57	8338.18	7557.12
Opn3	87.2889	1.5e-06	0.00144268	0.681586	0.999053	105.629	93.5955	141.33	73.8865	40.1397	54.7294	76.9844	60.7855	56.0797	77.1863	74.4678	89.6245	106.558	171.048
Chml	139.307	1.15e-05	0.00144265	0.101548	0.999053	128.949	116.994	125.948	162.286	119.44	129.079	114.417	155.41	144.205	140.617	132.011	175.462	201.78	103.698
Wdr64	0.238056	4.15e-07	0.00144269	0.60299	0.999053	0	0	0	0	0	0	0	0	1.00142	0	0	1.26232	0	1.06905
Exo1	2.3425	-1.43e-06	0.00144269	0.394233	0.999053	2.7436	1.23152	3.84573	0	2.93705	5.16315	3.53139	1.87996	3.00427	1.52844	0	2.52463	2.2672	2.1381
Pld5	0.438339	-3.97e-07	0.00144269	0.654449	0.999053	1.3718	0	0	1.3194	0.979017	0	0.706279	0.626655	0	0	0	0	1.1336	0
Cep170	282.24	1.88e-06	0.00144264	0.766802	0.999053	403.31	168.718	305.735	252.006	235.943	272.614	303.7	277.608	245.349	304.16	275.869	289.071	251.659	365.615
Mir350	0.258081	-1.58e-07	0.00144269	0.79136	0.999053	1.3718	0	0	0	0.979017	0	0	0	0	0	0	1.26232	0	0
Sdccag8	124.918	1.2e-05	0.00144263	0.486816	0.999053	79.5645	150.245	116.333	117.427	136.083	133.209	114.417	127.211	139.198	132.21	104.932	126.232	126.396	145.391
Hmga2-ps1	8.84233	2.79e-07	0.00144268	0.916088	0.999053	5.48721	6.1576	5.76859	11.8746	13.7062	7.22841	11.3005	11.9064	11.0157	11.4633	3.3849	7.5739	6.23479	10.6905
Akt3	92.8054	5.2e-06	0.00144265	0.425477	0.999053	98.7697	72.6596	76.9145	67.2895	113.566	82.6104	105.942	115.931	67.0953	86.357	108.317	75.739	128.663	99.4217
Zbtb18	1153.88	7.89e-06	0.0014426	0.725393	0.999053	1152.31	980.289	952.779	1554.25	1139.58	1391.99	1028.34	1035.86	1154.64	1280.07	1066.24	1151.23	1226.55	1040.19
1700016C15Rik	0.838654	1.88e-07	0.00144269	0.837618	0.999053	2.7436	0	0	0	0.979017	1.03263	0.706279	1.25331	2.00285	0.764221	1.69245	0	0.566799	0
Adss	1210.29	2.86e-05	0.00144271	0.62793	0.999053	1197.58	1562.8	1131.61	1347.11	1109.23	1124.53	1148.41	1074.09	1056.5	1159.32	1438.58	1344.37	1128.5	1121.43
Gm16432	1.09238	-9.6e-07	0.00144269	0.342661	0.999053	1.3718	1.23152	0	0	3.91607	3.09789	0.706279	0	2.00285	0.764221	0	0	1.1336	1.06905
Desi2	1011.04	1.13e-05	0.00144268	0.0604944	0.999053	1214.04	1078.81	876.826	753.378	749.927	744.526	749.362	936.222	760.08	864.334	1580.75	1658.68	1291.74	895.864
Cox20	599.326	-8.74e-08	0.00144264	0.757625	0.999053	510.31	578.814	800.873	700.602	472.865	731.102	477.445	411.712	583.83	537.248	649.901	658.929	806.555	470.382
Hnrnpu	3977.24	4.26e-06	0.00144259	0.469381	0.999053	4280.02	4309.09	4241.84	3295.86	3665.44	3269.31	3976.35	3856.43	4340.17	4343.83	2904.24	4502.68	4054.31	4641.82
Efcab2	92.7011	6.04e-07	0.00144261	0.942071	0.999053	90.5389	82.5118	101.912	98.9551	80.2794	88.8062	103.117	77.7052	81.1153	113.105	99.8545	83.3129	101.457	95.1455
Kif26b	13.7174	-3.48e-06	0.00144268	0.307455	0.999053	15.0898	8.62063	18.2672	10.5552	11.7482	18.5873	24.0135	9.39982	12.0171	21.3982	6.7698	8.83622	9.63558	17.1048
Tfb2m	768.609	-1.36e-06	0.00144261	0.858345	0.999053	934.197	944.575	644.159	849.694	720.556	625.774	703.454	657.361	641.912	750.465	929.155	887.409	765.179	706.642
Cnst	465.768	8.02e-06	0.00144261	0.40248	0.999053	574.785	490.145	471.102	333.809	459.159	385.171	432.243	490.671	421.599	429.492	455.269	533.96	571.9	471.451
Sccpdh	38.7186	-6.22e-07	0.00144265	0.90976	0.999053	34.295	39.4086	42.303	38.2626	45.0348	32.0115	41.6705	36.346	43.0612	35.1542	49.081	23.984	50.4451	31.0025
Ahctf1	1823.8	1.62e-06	0.00144264	0.696822	0.999053	2141.38	2096.05	1851.72	1525.23	1727.96	1538.62	1610.32	1432.53	1315.87	1643.84	1980.17	2644.55	2300.64	1724.38
Cdc42bpa	638.129	1.36e-06	0.00144264	0.834635	0.999053	705.106	599.75	633.584	397.14	649.088	591.697	836.234	702.48	831.181	739.002	445.114	544.059	535.625	723.747
Adck3	2934.24	-1.08e-05	0.00144263	0.349345	0.999053	2535.09	3277.07	3186.18	3795.92	2894.95	3226.97	2497.4	2275.38	2806.99	2411.88	2591.14	3621.59	2608.41	3350.4
Psen2	3101.58	7.4e-06	0.00144265	0.547435	0.999053	2628.37	3773.37	2565.1	4507.07	3245.44	3353.98	2368.86	2613.15	2630.74	2873.47	3623.53	3509.24	3466.54	2263.18
Gm5069	7.15827	-9.85e-07	0.00144268	0.713604	0.999053	9.60261	3.69456	7.69145	5.2776	8.81115	9.29367	7.06279	2.50662	8.01138	6.11377	8.46225	8.83622	7.36839	7.48335
Itpkb	164.94	8.17e-06	0.00144268	0.325151	0.999053	277.104	93.5955	100.95	114.788	157.622	109.459	196.346	184.237	96.1366	195.641	264.022	124.969	175.141	219.155
6330403A02Rik	5.02505	-2.75e-06	0.00144269	0.184053	0.999053	8.23081	0	4.80716	3.9582	10.7692	11.3589	4.23767	5.63989	4.00569	3.82111	3.3849	2.52463	2.2672	5.34525
Parp1	514.375	-4.98e-06	0.00144258	0.556177	0.999053	507.567	647.779	498.022	472.346	574.683	439.9	542.422	491.297	542.771	509.736	421.42	483.467	455.14	614.704
Lin9	64.993	-7.15e-06	0.00144268	0.15151	0.999053	32.9232	72.6596	44.2259	127.982	68.5312	100.165	66.3902	55.1456	74.1053	68.7799	50.7735	46.7057	55.5463	45.9692
Mixl1	0.162464	9.98e-08	0.00144269	0.932747	0.999053	0	0	0	0	0	0	0.706279	0	1.00142	0	0	0	0.566799	0
Acbd3	721.778	5.3e-06	0.00144252	0.640915	0.999053	589.875	778.32	709.537	799.557	662.794	718.711	723.936	736.319	813.155	751.994	582.203	751.079	766.879	720.54
H3f3a	2095.11	9.43e-07	0.00144267	0.840908	0.999053	1915.03	1975.36	1822.87	3665.3	1586.01	2323.42	1149.82	1406.21	1948.77	1886.86	2433.74	2743.01	2743.31	1731.86
Sde2	355.398	6.33e-06	0.00144259	0.503421	0.999053	421.143	348.52	365.344	364.155	323.076	318.05	281.099	305.181	313.445	335.493	390.956	432.975	384.857	391.272
Lefty2	0.121979	1.86e-08	0.00144269	0.951937	0.999053	0	0	0	0	0	0	0.706279	0	1.00142	0	0	0	0	0
Pycr2	76.1426	2.29e-05	0.00144272	0.909429	0.999053	69.9619	76.3542	62.4931	106.871	73.4263	79.5125	65.6839	87.105	65.0925	89.4139	66.0055	77.0013	76.5179	70.5573
Lefty1	15.1066	-2.8e-06	0.00144268	0.237315	0.999053	6.85901	12.3152	14.4215	26.388	30.3495	14.4568	14.1256	13.7864	10.0142	16.8129	13.5396	12.6232	11.9028	13.8977
Tmem63a	209.886	-1.29e-05	0.00144266	0.0554903	0.999053	237.322	206.895	205.746	208.465	346.572	186.906	223.89	170.45	150.213	213.218	169.245	194.397	199.513	225.57
Ephx1	3690.13	5.95e-06	0.00144266	0.175646	0.999053	3679.17	3002.44	3033.32	3061.01	3021.25	3333.33	4352.09	5376.7	4279.08	4058.01	3276.58	4177.01	1830.19	5181.69
9130409I23Rik	397.746	1.19e-06	0.00144268	0.682098	0.999053	117.975	197.043	353.807	679.492	192.866	495.662	604.575	557.723	369.525	420.322	192.939	498.615	226.153	661.742
Nvl	209.274	1.2e-05	0.00144262	0.17792	0.999053	255.155	195.812	227.859	175.48	185.034	166.253	180.101	208.676	216.307	217.803	187.862	220.905	221.052	271.539
Cnih4	259.276	-2.34e-06	0.00144247	0.971034	0.999053	277.104	257.387	275.931	254.644	252.586	273.647	228.834	270.715	256.364	262.128	275.869	231.004	262.428	251.227
Wdr26	4895.63	1.31e-05	0.00144257	0.650962	0.999053	6005.75	4615.73	5033.1	4070.35	4655.22	4752.16	4595.76	4246.21	4804.83	4382.81	5182.28	5806.66	5247.99	5139.99
Cnih3	0.266923	-1.42e-07	0.00144269	0.926522	0.999053	1.3718	1.23152	0	0	0	0	0	0	0	0	0	0	1.1336	0
Lbr	253.378	-1.25e-06	0.00144267	0.543844	0.999053	300.425	330.047	195.171	353.6	266.293	236.472	175.157	175.463	145.206	191.82	362.184	311.792	312.306	191.36
Enah	11.0953	6.66e-06	0.00144269	0.0220645	0.999053	8.23081	6.1576	8.65289	7.91641	12.7272	5.16315	7.06279	20.053	15.0213	21.3982	15.232	11.3609	5.66799	10.6905
Srp9	1632.05	-9.84e-06	0.00144264	0.157434	0.999053	1614.61	2115.75	1416.19	2345.9	1575.24	1817.43	1370.18	1418.75	1477.1	1285.42	2007.25	1706.65	1482.75	1215.51
Degs1	1675.27	8.4e-06	0.00144245	0.587301	0.999053	1691.43	1536.94	1535.41	1919.73	1747.54	1565.47	1570.76	1839.23	1705.42	1847.12	1557.05	1591.78	1601.21	1744.69
1700047M11Rik	13.5596	-2.78e-06	0.00144268	0.337964	0.999053	1.3718	11.0837	13.46	15.8328	16.6433	25.8158	21.8946	15.0397	18.0256	11.4633	6.7698	8.83622	10.7692	12.8286
Fbxo28	358.48	1.37e-06	0.00144253	0.675503	0.999053	390.963	422.411	398.994	345.683	330.908	319.083	336.895	340.9	350.498	388.989	385.879	302.956	338.946	365.615
Trp53bp2	481.685	2.62e-06	0.00144263	0.944547	0.999053	658.465	477.829	553.785	365.474	484.613	359.355	455.55	399.179	496.706	398.159	616.052	522.599	405.261	550.561
Capn2	930.056	8.18e-06	0.00144255	0.492148	0.999053	750.375	910.093	934.512	1132.05	875.241	828.169	928.05	1012.67	1056.5	867.391	1022.24	833.129	958.457	911.9
Capn8	107.107	-2.33e-06	0.00144269	0.29044	0.999053	79.5645	163.792	274.008	93.6775	61.6781	129.079	65.6839	28.1995	102.145	35.1542	138.781	45.4434	217.084	65.2121
Susd4	417.266	-2.43e-06	0.00144268	0.41637	0.999053	674.926	649.011	497.06	430.125	342.656	413.052	197.052	133.477	313.445	175.771	705.752	265.087	663.722	380.582
Tlr5	447.662	-2.09e-06	0.00144268	0.653355	0.999053	407.425	337.436	572.052	158.328	373.005	381.041	746.537	614.748	520.74	534.191	279.254	285.284	214.817	842.412
Disp1	40.3334	-7e-07	0.00144268	0.87713	0.999053	15.0898	38.1771	45.1873	43.5402	39.1607	43.3705	62.8588	60.1589	42.0598	57.3166	18.6169	29.0333	29.4736	40.6239
Brox	592.437	1.68e-05	0.00144255	0.357695	0.999053	651.606	575.119	640.314	494.775	543.354	533.87	591.155	531.403	611.869	598.385	572.048	650.093	622.345	677.778
Aida	273.283	1.48e-06	0.00144262	0.700652	0.999053	231.834	199.506	253.818	253.325	291.747	298.43	348.902	305.181	313.445	320.209	245.405	210.807	274.331	279.022
Mia3	4088.17	2.59e-06	0.00144262	0.840212	0.999053	5577.74	3948.25	3878.42	2876.29	4276.35	3317.84	4458.03	4359.64	4545.46	4046.55	3308.74	4501.42	3452.94	4686.72
Taf1a	117.144	5.68e-06	0.00144261	0.570743	0.999053	124.834	115.763	132.678	81.8029	130.209	115.655	100.998	121.571	130.185	116.926	99.8545	104.772	143.967	120.803
Hhipl2	27.2373	-3.18e-07	0.00144268	0.836252	0.999053	28.8078	11.0837	15.3829	50.1372	31.3285	18.5873	40.9642	46.9991	31.0441	26.7477	32.1565	5.04927	14.17	28.8644
1700056E22Rik	26.9134	-2.99e-06	0.00144268	0.417666	0.999053	30.1796	30.788	19.2286	19.791	33.2866	30.9789	40.2579	38.8526	38.0541	29.8046	13.5396	16.4101	15.3036	20.312
Dusp10	84.2956	8.68e-06	0.00144268	0.0832193	0.999053	64.4747	73.8911	55.763	73.8865	82.2374	73.3167	88.9911	162.304	101.144	88.6497	79.5451	59.3289	60.0807	116.527
1700112H15Rik	0.224894	8.08e-08	0.00144269	0.926462	0.999053	0	0	0	1.3194	0	0	0	0	0	0	0	1.26232	0.566799	0
4930488B22Rik	0.0763607	1.71e-07	0.00144269	0.941523	0.999053	0	0	0	0	0	0	0	0	0	0	0	0	0	1.06905
Hlx	128.633	2.08e-06	0.00144266	0.680261	0.999053	179.706	161.329	90.3746	91.0387	115.524	109.459	123.599	150.397	81.1153	93.9992	170.937	177.987	101.457	153.943
2021-03-01	11989.9	-0.00159461	0.00270941	0.230671	0.999053	14291.4	12050.4	12114	15241.7	12384.6	12461.8	9935.93	10077.2	9704.79	9911.18	15834.6	12359.3	11388.7	10102.5
2021-03-02	7405.88	-4.85e-06	0.00144262	0.497391	0.999053	7861.79	8632.95	6958.84	8599.86	7767.52	8050.38	5677.07	5993.33	6011.54	5986.91	9239.08	9302.01	7210.25	6390.78
C130074G19Rik	4941.64	8.66e-06	0.00144264	0.598568	0.999053	5233.42	5322.63	4693.71	3421.21	4996.9	4216.23	5763.24	5947.58	6601.38	5980.8	4012.8	4495.11	4075.29	4422.66
Mark1	25.1094	-5.18e-06	0.00144268	0.846961	0.999053	28.8078	25.8619	25.9587	10.5552	32.3076	20.6526	32.4888	29.4528	23.0327	16.0486	28.7716	23.984	21.5384	32.0715
Rab3gap2	461.968	-2.21e-06	0.00144256	0.852814	0.999053	559.695	493.839	491.292	390.543	380.838	437.835	496.514	413.592	470.669	450.126	512.812	493.566	415.464	460.761
Snora36b	0.134729	-1.28e-07	0.00144269	0.951937	0.999053	0	0	0	1.3194	0	0	0	0	0	0	0	0	0.566799	0
Iars2	912.667	1.52e-06	0.00144263	0.843064	0.999053	1000.04	965.511	967.2	628.035	886.989	729.037	1145.58	1077.22	1049.49	854.399	768.372	961.885	693.762	1049.81
Mir194-1	2.08407	3.14e-06	0.00144269	0.05122	0.999053	1.3718	1.23152	0.961432	0	1.95803	0	2.11884	2.50662	4.00569	3.05688	0	3.78695	2.834	5.34525
Mir215	1.9007	-1.34e-06	0.00144269	0.344308	0.999053	2.7436	2.46304	2.8843	1.3194	0	2.06526	4.94395	1.25331	2.00285	0.764221	0	1.26232	1.7004	3.20715
Bpnt1	1722.5	1.33e-05	0.00144258	0.195871	0.999053	1805.29	1895.31	1746.92	1874.87	1389.22	1406.44	1395.61	1559.74	1712.43	1834.13	1919.24	1883.38	1884.61	1807.76
Eprs	1676.35	-6.94e-06	0.00144265	0.740424	0.999053	2251.13	2263.53	1852.68	1443.42	1639.85	1099.75	1401.26	1336.65	1515.15	1477.24	1964.93	1792.49	1591.01	1839.84
9630028B13Rik	1.57674	1.25e-07	0.00144269	0.877822	0.999053	2.7436	0	1.92286	1.3194	0.979017	3.09789	0.706279	1.25331	1.00142	3.82111	0	2.52463	0.566799	2.1381
Gm2061	52.8263	3.67e-07	0.00144268	0.820548	0.999053	78.1927	35.7141	117.295	19.791	29.3705	43.3705	34.6077	33.2127	23.0327	54.2597	82.93	60.5912	74.8175	52.3835
Slc30a10	1127.23	9.36e-06	0.00144268	0.222197	0.999053	1338.88	716.744	1735.38	633.313	721.535	1031.6	928.757	860.397	916.302	1183.01	1064.55	1793.75	1613.68	1243.31
Lyplal1	344.005	3.24e-06	0.00144261	0.96287	0.999053	307.284	349.751	349	492.137	270.209	279.843	368.678	359.073	365.519	372.176	318.181	302.956	361.618	319.646
Tgfb2	15.0909	-1.2e-06	0.00144269	0.654846	0.999053	12.3462	8.62063	26.9201	7.91641	25.4544	9.29367	20.4821	18.173	21.0299	5.34955	18.6169	5.04927	8.50199	23.5191
Rrp15	132.481	-2.53e-05	0.00144272	0.68901	0.999053	145.411	124.383	155.752	171.522	126.293	104.296	119.361	142.251	117.166	150.552	120.164	136.33	106.558	134.7
D1Pas1	464.648	1.2e-05	0.00144268	0.235378	0.999053	694.131	358.372	470.14	321.934	432.725	337.67	384.922	410.459	339.482	476.11	458.654	665.241	574.734	580.494
Spata17	3.84574	1.68e-06	0.00144269	0.294393	0.999053	1.3718	1.23152	0	3.9582	2.93705	6.19578	4.94395	3.13327	4.00569	6.11377	3.3849	6.31158	1.7004	8.5524
1700007P06Rik	0.0404856	1.46e-07	0.00144269	0.941523	0.999053	0	0	0	0	0	0	0	0	0	0	0	0	0.566799	0
Gpatch2	397.495	8.57e-06	0.00144263	0.242296	0.999053	403.31	350.983	490.33	257.283	331.887	393.432	395.516	391.659	418.595	459.297	336.797	364.81	437.569	533.456
Esrrg	289.213	1.49e-06	0.00144268	0.64531	0.999053	193.424	221.673	281.699	88.3999	457.201	406.856	269.799	140.371	320.455	171.186	302.948	267.611	506.152	421.206
9330162B11Rik	2.71998	-2.68e-07	0.00144269	0.844505	0.999053	0	0	1.92286	0	4.89508	8.26104	4.94395	4.38658	4.00569	3.05688	0	1.26232	0	5.34525
Ush2a	4.21888	7.85e-07	0.00144269	0.71586	0.999053	2.7436	3.69456	2.8843	2.6388	5.8741	6.19578	4.23767	5.01324	2.00285	5.34955	3.3849	1.26232	7.36839	6.4143
Kctd3	301.357	1.59e-05	0.00144252	0.208422	0.999053	246.924	279.555	310.542	271.797	285.873	311.854	324.182	315.834	325.462	307.217	296.179	295.382	325.343	322.853
Kcnk2	3.78841	-1.15e-06	0.00144269	0.365796	0.999053	2.7436	2.46304	1.92286	1.3194	3.91607	4.13052	14.1256	1.87996	5.00711	1.52844	8.46225	0	3.40079	2.1381
Cenpf	10.7046	-1.93e-06	0.00144268	0.517324	0.999053	6.85901	12.3152	12.4986	11.8746	13.7062	13.4242	9.8879	13.7864	10.0142	7.64221	8.46225	5.04927	5.10119	19.2429
Ptpn14	76.9507	9.59e-07	0.00144267	0.941418	0.999053	65.8465	50.4923	91.336	35.6238	124.335	71.2515	100.998	89.6116	80.1138	84.8286	81.2376	53.0173	56.6799	91.9383
Smyd2	204.24	2.19e-05	0.00144269	0.635173	0.999053	208.514	258.619	205.746	135.898	185.034	214.787	250.023	218.703	185.263	173.478	213.249	195.659	199.513	214.879
Prox1	2474.12	7.89e-06	0.00144267	0.118754	0.999053	3410.3	2012.3	2425.69	1176.91	2414.26	1565.47	2401.35	2791.12	2424.45	2758.84	1756.76	3312.32	3177.48	3010.45
Rps6kc1	232.612	5.72e-06	0.0014426	0.493864	0.999053	238.693	220.442	262.471	215.062	222.237	184.841	241.547	262.568	274.39	272.827	174.322	209.545	221.052	256.572
Angel2	820.05	-8.07e-06	0.00144256	0.427986	0.999053	659.836	900.24	784.528	1044.97	812.584	878.768	821.402	767.652	753.07	742.823	793.759	853.326	920.482	747.266
Vash2	2.97338	6.27e-07	0.00144269	0.691675	0.999053	6.85901	1.23152	0.961432	2.6388	2.93705	4.13052	0.706279	1.87996	4.00569	1.52844	0	7.5739	3.96759	3.20715
A230020J21Rik	1.5446	6.36e-07	0.00144269	0.4185	0.999053	4.1154	0	1.92286	1.3194	2.93705	3.09789	0	1.87996	0	0.764221	3.3849	0	1.1336	1.06905
1700022P22Rik	3.09719	-1.01e-06	0.00144269	0.664603	0.999053	1.3718	0	3.84573	5.2776	1.95803	7.22841	4.23767	5.01324	1.00142	2.29266	1.69245	1.26232	2.834	5.34525
Tatdn3	85.9941	1.56e-07	0.00144266	0.975966	0.999053	38.4104	68.9651	82.6831	101.594	84.1954	124.948	99.5853	83.9718	108.154	72.601	77.8527	71.9521	108.825	80.1788
Nsl1	7.341	-3.93e-07	0.00144269	0.846689	0.999053	4.1154	9.85215	6.73002	6.59701	4.89508	11.3589	9.18163	7.51986	8.01138	8.40643	3.3849	3.78695	3.96759	14.9667
Batf3	9.44012	-5.34e-07	0.00144269	0.802902	0.999053	5.48721	6.1576	8.65289	7.91641	6.85312	17.5547	16.9507	20.053	15.0213	7.64221	3.3849	0	7.93519	8.5524
Atf3	135.849	6.67e-06	0.0014427	0.00670225	0.999053	145.411	46.7977	69.2231	46.179	37.2026	23.7505	121.48	179.223	144.205	85.5928	404.495	118.658	31.7407	447.932
Nenf	119.9	-9.62e-07	0.00144266	0.844062	0.999053	78.1927	140.393	90.3746	176.8	129.23	109.459	127.836	180.477	148.211	89.4139	126.934	97.1984	97.4894	86.5931
Tmem206	48.7136	-2.03e-06	0.00144266	0.674091	0.999053	38.4104	56.6499	36.5344	71.2477	42.0977	58.8599	50.8521	67.0521	52.074	53.4955	35.5414	35.3449	45.3439	38.4858
Dtl	8.84326	1.48e-06	0.00144269	0.523253	0.999053	5.48721	4.92608	9.61432	3.9582	9.79017	5.16315	14.8319	2.50662	11.0157	8.40643	11.8471	7.5739	6.23479	22.4501
Ints7	250.311	9.21e-06	0.00144266	0.125269	0.999053	268.873	181.033	336.501	159.648	201.677	223.048	220.359	245.022	233.332	269.006	218.326	296.644	269.23	381.651
Lpgat1	10536.9	6.94e-06	0.00144265	0.244154	0.999053	9664.34	8788.12	12765.9	6466.39	10355.1	8629.69	11894.4	10748.4	8804.51	12319.2	7313.08	14940.8	12621.5	12205.3
Nek2	55.245	4.13e-06	0.00144267	0.740254	0.999053	30.1796	43.1032	66.3388	46.179	51.8879	68.1536	69.9216	72.0653	77.1096	61.9019	33.849	51.755	36.8419	64.143
1700034H15Rik	9.34095	-1.96e-07	0.00144269	0.930642	0.999053	5.48721	8.62063	15.3829	6.59701	3.91607	16.5221	10.5942	10.6531	21.0299	9.17065	0	5.04927	11.336	6.4143
Slc30a1	2214.41	-1.41e-06	0.00144267	0.794743	0.999053	4521.46	1573.88	1829.6	2047.71	1964.89	1585.09	1652.69	1876.2	1624.31	1991.56	2814.54	2874.3	2580.07	2065.41
Rd3	54.6473	-1.43e-06	0.00144268	0.704245	0.999053	31.5514	60.3444	74.9917	83.1223	46.9928	74.3494	25.426	35.0927	49.0697	38.2111	47.3886	71.9521	73.1171	53.4525
Mir3473c	1.56118	9.83e-07	0.00144269	0.413738	0.999053	0	1.23152	0.961432	1.3194	0.979017	3.09789	0.706279	1.87996	2.00285	4.58533	1.69245	1.26232	0	2.1381
Traf5	26.3169	1.62e-06	0.00144268	0.697025	0.999053	15.0898	28.3249	23.0744	13.194	31.3285	27.881	38.1391	41.9859	20.0285	42.7964	20.3094	26.5087	22.672	17.1048
Rcor3	117.009	-7.9e-07	0.00144266	0.887168	0.999053	115.231	62.8075	85.5674	102.913	144.894	154.895	161.032	123.451	111.158	129.918	86.3149	90.8868	106.558	162.496
Gm10516	70.8096	-1.71e-06	0.00144263	0.768814	0.999053	64.4747	60.3444	57.6859	76.5253	75.3843	85.7083	85.4597	75.8252	81.1153	76.4221	55.8508	60.5912	78.2183	57.7287
Kcnh1	0.514144	2.71e-07	0.00144269	0.642431	0.999053	0	0	0	1.3194	0.979017	0	0	0	0	0	1.69245	0	0	3.20715
Hhat	17.6673	-1.68e-06	0.00144268	0.623777	0.999053	12.3462	27.0934	7.69145	19.791	24.4754	21.6852	16.9507	16.9197	23.0327	16.8129	10.1547	17.6724	11.336	21.381
Sertad4	14.2873	-2.68e-06	0.00144269	0.228232	0.999053	10.9744	16.0097	23.0744	9.23581	9.79017	8.26104	3.53139	4.38658	10.0142	8.40643	13.5396	35.3449	26.0728	21.381
Syt14	0.628063	-2.97e-07	0.00144269	0.728127	0.999053	0	1.23152	1.92286	0	0	1.03263	0.706279	0	1.00142	0	0	1.26232	0.566799	1.06905
Diexf	169.809	-3.76e-06	0.00144261	0.917215	0.999053	185.193	179.802	218.245	149.092	159.58	157.992	148.319	166.064	173.246	210.161	118.471	169.15	158.137	183.877
Irf6	1411.29	-6.11e-07	0.00144268	0.827189	0.999053	2332.06	1573.88	975.853	2290.48	1176.78	1189.59	607.4	681.8	838.191	829.944	3386.59	1362.04	1719.1	794.305
A130010J15Rik	252.339	-3.91e-06	0.00144263	0.563504	0.999053	216.745	282.018	165.366	274.435	305.453	339.735	233.072	243.769	233.332	248.372	299.564	241.103	229.554	220.224
Traf3ip3	11.2629	-2.12e-06	0.00144269	0.444053	0.999053	9.60261	8.62063	12.4986	9.23581	4.89508	22.7179	20.4821	19.4263	11.0157	9.17065	5.07735	5.04927	11.336	8.5524
Hsd11b1	17816.2	2.18e-06	0.00144265	0.698919	0.999053	16497.3	19875.5	13920.6	23862.7	17110.3	19879.2	10449.4	14075.9	14343.4	17186.6	23948.2	22375.8	21516.8	14385.1
G0s2	6982.53	2.96e-06	0.00144268	0.396542	0.999053	1539.16	4820.17	5728.21	7006.02	10747.6	8619.36	6139.68	7804.99	6043.59	8302.5	5045.19	8153.3	11640.4	6165.21
Lamb3	223.097	-5.17e-08	0.00144268	0.922899	0.999053	109.744	108.374	237.474	135.898	215.384	148.699	586.211	372.86	240.342	228.502	142.166	181.774	132.631	283.298
Camk1g	0.584089	3.55e-07	0.00144269	0.657828	0.999053	0	0	1.92286	0	0	0	0.706279	0	0	0.764221	1.69245	2.52463	0.566799	0
Mir205	0.0545872	1.54e-07	0.00144269	0.941523	0.999053	0	0	0	0	0	0	0	0	0	0.764221	0	0	0	0
4930503O07Rik	0.120889	1.92e-07	0.00144269	0.941523	0.999053	0	0	0	0	0	0	0	0	0	0	1.69245	0	0	0
Plxna2	441.099	-5.29e-06	0.00144268	0.533115	0.999053	355.297	327.584	297.082	517.205	518.879	423.378	827.053	585.922	491.699	594.564	250.483	209.545	338.379	438.311
Cd34	40.662	6.7e-07	0.00144267	0.842926	0.999053	35.6668	34.4825	27.8815	55.4149	76.3633	30.9789	28.2512	44.4925	28.0398	29.0404	55.8508	34.0826	37.4087	51.3144
Gm16897	7.29827	-2.45e-06	0.00144269	0.302424	0.999053	15.0898	4.92608	8.65289	9.23581	5.8741	8.26104	7.76907	5.63989	7.00996	12.2275	3.3849	2.52463	6.23479	5.34525
A330023F24Rik	333.585	-7.73e-07	0.00144267	0.539549	0.999053	399.194	211.821	459.564	229.576	275.104	425.444	221.065	310.194	334.475	406.566	319.873	342.088	539.593	195.636
Cd46	13.7949	1.32e-06	0.00144269	0.985654	0.999053	6.85901	7.38911	14.4215	13.194	4.89508	33.0442	16.9507	11.2798	19.027	19.8698	6.7698	10.0985	17.5708	11.7596
Cr1l	366.985	4.3e-07	0.00144257	0.778982	0.999053	366.271	451.968	290.352	407.695	393.565	345.931	338.308	334.007	365.519	333.965	419.728	408.991	346.881	334.613
Cr2	16.874	-8.01e-07	0.00144269	0.725296	0.999053	19.2052	4.92608	8.65289	1.3194	25.4544	27.881	37.4328	22.5596	19.027	18.3413	5.07735	13.8855	16.4372	16.0358
H60c	0.0715302	1.63e-07	0.00144269	0.941523	0.999053	0	0	0	0	0	0	0	0	1.00142	0	0	0	0	0
Ppp1r14c	0.124517	-3.77e-08	0.00144269	0.951937	0.999053	0	0	0	0	0.979017	0	0	0	0	0.764221	0	0	0	0
Iyd	2099.62	-9e-06	0.00144249	0.913878	0.999053	2428.09	2316.49	1996.89	2220.55	1971.74	1977.49	1833.5	1802.89	2149.05	2220.06	2193.41	2174.97	2002.5	2107.1
Plekhg1	115.946	2.69e-06	0.00144267	0.535657	0.999053	111.116	52.9553	122.102	87.0805	124.335	108.426	164.563	128.464	74.1053	108.519	120.164	93.4114	165.505	162.496
Mthfd1l	25.7005	7.72e-07	0.00144268	0.900593	0.999053	31.5514	17.2413	19.2286	38.2626	18.6013	12.3916	40.2579	60.1589	20.0285	27.512	23.6943	15.1478	7.93519	27.7953
Akap12	240.867	-3.53e-07	0.00144269	0.854117	0.999053	755.863	118.226	156.713	339.086	98.8807	61.9578	79.8095	92.7449	51.0726	74.8937	868.227	280.234	224.452	169.979
Zbtb2	220.89	-1.33e-06	0.00144266	0.621262	0.999053	353.925	188.422	253.818	209.785	223.216	183.808	185.751	141.624	150.213	174.242	335.105	210.807	246.558	235.191
Rmnd1	2.69458	2.49e-06	0.00144269	0.140023	0.999053	1.3718	2.46304	2.8843	2.6388	1.95803	1.03263	1.41256	4.38658	2.00285	5.34955	0	5.04927	3.96759	3.20715
Gm5512	908.76	-2.66e-06	0.00144257	0.794934	0.999053	716.08	1097.28	1023.92	902.47	806.71	936.596	940.057	735.693	1021.45	904.074	861.457	836.916	931.818	1008.11
1700052N19Rik	387.806	9.68e-07	0.00144256	0.876602	0.999053	351.181	417.485	431.683	387.904	393.565	346.964	408.229	446.805	360.512	413.444	280.947	371.121	422.832	396.618
Ccdc170	0.164173	-2.51e-07	0.00144269	0.743262	0.999053	0	0	0	1.3194	0.979017	0	0	0	0	0	0	0	0	0
Esr1	472.738	-1.33e-06	0.00144267	0.936621	0.999053	447.207	463.051	365.344	554.149	579.578	330.442	546.66	367.22	314.447	486.809	340.182	977.033	404.695	441.518
Syne1	596.398	6.36e-06	0.00144266	0.474205	0.999053	548.721	448.273	664.349	566.023	490.487	511.152	759.956	695.587	837.19	739.002	375.724	592.027	444.37	676.709
Myct1	85.6206	9.66e-06	0.00144268	0.0610423	0.999053	57.6157	51.7238	53.8402	59.3731	112.587	85.7083	98.1728	94.6249	67.0953	105.463	103.239	85.8375	112.226	111.181
Vip	0.120889	1.92e-07	0.00144269	0.941523	0.999053	0	0	0	0	0	0	0	0	0	0	1.69245	0	0	0
Fbxo5	27.0143	-3.49e-06	0.00144267	0.401166	0.999053	20.577	29.5565	17.3058	27.7074	35.2446	49.5662	24.0135	21.9329	31.0441	31.3331	20.3094	21.4594	28.9068	19.2429
Mtrf1l	149.738	-4.47e-06	0.00144262	0.552238	0.999053	128.949	141.625	142.292	174.161	156.643	200.33	138.431	139.117	161.229	164.308	115.087	137.593	176.841	119.734
Rgs17	6.03192	3.54e-07	0.00144269	0.904676	0.999053	8.23081	7.38911	3.84573	7.91641	4.89508	3.09789	6.35651	8.77317	11.0157	3.05688	6.7698	3.78695	3.96759	5.34525
Oprm1	0.0715302	1.63e-07	0.00144269	0.941523	0.999053	0	0	0	0	0	0	0	0	1.00142	0	0	0	0	0
Ipcef1	9.80258	2.1e-06	0.00144268	0.489788	0.999053	12.3462	7.38911	5.76859	11.8746	10.7692	10.3263	5.65023	10.6531	6.00854	7.64221	13.5396	7.5739	17.004	10.6905
Cnksr3	157.431	1.07e-05	0.00144263	0.167858	0.999053	175.591	93.5955	124.986	139.857	177.202	154.895	163.857	166.064	159.226	158.958	164.168	186.823	167.773	171.048
Ulbp1	2.48469	-1.17e-06	0.00144269	0.422238	0.999053	2.7436	2.46304	0	1.3194	3.91607	3.09789	6.35651	2.50662	2.00285	1.52844	5.07735	0	0.566799	3.20715
Lrp11	164.534	-9.9e-07	0.00144264	0.552452	0.999053	123.462	155.171	187.479	249.367	149.79	137.34	190.695	158.544	189.269	133.739	167.553	122.445	201.78	136.838
Pcmt1	685.756	-9.8e-06	0.00144255	0.269026	0.999053	817.594	761.079	642.236	690.047	755.801	669.144	644.833	582.789	619.881	604.499	697.289	671.553	808.822	635.016
A630066F11Rik	41.7306	-3.25e-06	0.00144268	0.920547	0.999053	31.5514	36.9456	25.9587	39.582	56.783	54.7294	44.4956	60.1589	64.0911	55.7881	32.1565	35.3449	30.6072	16.0358
Nup43	55.4671	-3.09e-06	0.00144266	0.549613	0.999053	43.8976	50.4923	48.0716	65.9701	69.5102	71.2515	57.9149	62.0388	73.1039	58.0808	37.2339	42.9188	62.9147	33.1406
BC020402	61.9233	1.45e-06	0.00144264	0.825345	0.999053	64.4747	59.1129	63.4545	67.2895	46.9928	70.2188	60.74	72.0653	72.1025	76.4221	50.7735	50.4927	65.7487	47.0382
Lats1	1416.62	-6.98e-06	0.00144252	0.0919955	0.999053	1547.39	1225.36	1461.38	1314.12	1279.57	1335.19	1237.4	1254.56	1494.12	1486.41	1362.42	1556.44	1522.99	1755.38
Katna1	126.768	-1.1e-05	0.00144264	0.149252	0.999053	133.065	152.708	134.6	175.48	110.629	140.438	106.648	115.304	102.145	126.096	103.239	127.494	139.999	106.905
Ginm1	1356.97	4.22e-07	0.00144264	0.947295	0.999053	1421.19	1949.49	1537.33	1358.98	983.912	1078.07	1131.46	1123.59	1197.7	1084.43	1860	1504.68	1475.38	1291.41
Ppil4	471.267	-9.14e-08	0.00144264	0.641989	0.999053	606.336	543.1	574.936	373.391	375.942	361.421	372.915	359.7	393.559	419.557	534.814	588.24	604.208	489.625
Zc3h12d	146.777	3.77e-06	0.00144268	0.410426	0.999053	146.783	71.4281	187.479	87.0805	110.629	142.503	199.171	265.075	206.293	154.373	123.549	82.0506	93.5218	184.946
Mir5104	0.277479	2.51e-07	0.00144269	0.73602	0.999053	0	1.23152	0	0	0	0	0	0.626655	0	0.764221	0	1.26232	0	0
Tab2	1797.08	6.27e-06	0.00144261	0.538848	0.999053	2171.56	1490.14	2046.89	1366.9	1744.61	1508.67	1909.07	1782.83	1785.54	1810.44	1746.61	2404.71	1644.28	1746.83
Ust	24.3855	3.48e-07	0.00144267	0.831371	0.999053	26.0642	16.0097	20.1901	22.4298	34.2656	18.5873	29.6637	33.8394	16.0228	35.1542	28.7716	17.6724	18.1376	24.5882
Sash1	1059.55	1.2e-05	0.00144265	0.134005	0.999053	1142.71	1248.76	1088.34	913.026	882.094	667.079	920.281	1144.9	1037.47	1193.71	942.694	985.869	1164.77	1502.02
Samd5	7.84071	8.68e-07	0.00144269	0.679521	0.999053	1.3718	8.62063	6.73002	3.9582	3.91607	10.3263	16.2444	21.3063	5.00711	11.4633	3.3849	2.52463	8.50199	6.4143
Gm6150	0.228637	7.72e-08	0.00144269	0.926131	0.999053	1.3718	0	0	0	0	0	0	0	0	0	0	1.26232	0.566799	0
Stxbp5	363.813	-3.43e-07	0.00144251	0.848336	0.999053	397.822	379.308	367.267	307.42	361.257	328.376	421.648	367.846	392.558	373.704	319.873	342.088	362.185	372.03
Adgb	36.5315	1.26e-06	0.00144267	0.874224	0.999053	20.577	29.5565	45.1873	15.8328	27.4125	53.6968	57.2086	35.7193	47.0669	38.9753	38.9263	31.5579	32.3075	37.4168
Rab32	783.551	-1.02e-05	0.00144254	0.228855	0.999053	729.798	752.458	735.495	980.315	922.234	786.864	795.27	852.877	791.124	788.676	727.753	671.553	734.005	701.297
Gm5177	0.759645	-9.17e-07	0.00144269	0.332447	0.999053	1.3718	0	0.961432	1.3194	1.95803	2.06526	0	0.626655	1.00142	0.764221	0	0	0.566799	0
Grm1	0.803104	5.53e-07	0.00144269	0.516143	0.999053	0	0	0.961432	0	0	3.09789	0	0.626655	1.00142	0.764221	0	2.52463	2.2672	0
Shprh	574.428	7.08e-06	0.00144262	0.851339	0.999053	465.041	509.849	507.636	715.115	554.123	599.958	637.77	489.417	655.932	586.158	424.805	573.092	678.458	644.637
Fbxo30	633.318	2.93e-06	0.00144266	0.572847	0.999053	764.093	555.415	637.429	865.527	456.222	578.273	403.285	450.565	470.669	645.767	803.914	810.407	879.672	545.216
Epm2a	73.2797	4.87e-06	0.00144267	0.892335	0.999053	60.3593	51.7238	52.8787	71.2477	89.0905	79.5125	103.117	69.5587	99.1409	87.8854	33.849	49.2304	71.4167	106.905
Utrn	789.101	3.75e-05	0.00144282	0.789841	0.999053	973.979	821.423	786.451	865.527	601.116	625.774	795.27	756.372	775.101	819.245	688.827	839.441	800.887	898.002
B230208H11Rik	33.4078	-2.98e-06	0.00144268	0.348332	0.999053	38.4104	38.1771	24.9972	17.1522	38.1817	57.8273	45.2018	36.346	59.084	40.5037	18.6169	11.3609	21.5384	20.312
Stx11	21.9278	6.03e-06	0.00144267	0.199063	0.999053	21.9488	18.4728	23.0744	22.4298	13.7062	19.62	20.4821	26.9462	21.0299	19.8698	23.6943	21.4594	32.8743	21.381
Sf3b5	938.897	-5.34e-06	0.00144264	0.40126	0.999053	835.427	1008.61	838.368	1385.37	1017.2	1122.47	668.846	823.424	840.194	784.855	1176.25	1027.53	894.409	721.609
Plagl1	61.3991	1.17e-05	0.00144269	0.508535	0.999053	54.8721	51.7238	28.843	71.2477	80.2794	59.8925	60.0337	81.4651	76.1081	48.9102	88.0074	59.3289	56.1131	42.762
Zc2hc1b	0.33153	-4.73e-08	0.00144269	0.951328	0.999053	2.7436	0	0	0	0	0	0	0	0	0.764221	0	0	1.1336	0
Ltv1	220.922	1.04e-05	0.00144257	0.294497	0.999053	233.206	215.516	210.554	191.313	219.3	209.624	204.821	194.263	214.305	259.071	284.332	210.807	215.95	229.846
Phactr2	164.593	3.62e-06	0.00144266	0.372221	0.999053	139.924	112.068	139.408	101.594	207.552	152.829	224.597	224.342	160.228	203.283	132.011	106.035	198.38	202.051
Fuca2	201.222	9.04e-06	0.00144268	0.304607	0.999053	122.09	156.403	171.135	131.94	250.628	203.428	263.442	295.154	305.434	240.73	159.09	162.839	166.639	188.153
Pex3	534.27	1.14e-05	0.0014425	0.866378	0.999053	448.579	498.765	534.556	599.008	572.725	531.805	529.003	495.057	516.734	517.378	587.28	607.174	524.289	517.42
Adat2	44.8663	6.02e-06	0.00144266	0.29102	0.999053	43.8976	35.7141	40.3801	44.8596	46.9928	36.1421	46.6144	50.759	54.0768	68.7799	37.2339	31.5579	41.9431	49.1763
Aig1	97.7073	-6.9e-06	0.00144265	0.330646	0.999053	87.7953	93.5955	87.4903	110.83	137.062	85.7083	120.067	112.798	103.147	100.113	101.547	78.2636	90.6879	58.7978
Hivep2	500.731	2.19e-06	0.00144267	0.593562	0.999053	876.581	389.16	605.702	443.319	278.041	320.115	427.299	381.006	355.505	368.355	588.972	767.489	537.326	671.364
Gpr126	22.0278	-2.22e-06	0.00144268	0.520697	0.999053	15.0898	18.4728	18.2672	21.1104	18.6013	26.8484	46.6144	24.4395	15.0213	29.8046	13.5396	12.6232	25.506	22.4501
Vta1	191.311	-7.36e-06	0.00144255	0.483044	0.999053	163.244	224.136	191.325	209.785	213.426	183.808	182.22	186.116	186.265	175.771	206.479	205.758	176.841	173.186
1700016L04Rik	0.650495	8.14e-07	0.00144269	0.265392	0.999053	0	0	0	1.3194	0	1.03263	0	0	1.00142	1.52844	0	2.52463	1.7004	0
Nmbr	0.461316	3.86e-07	0.00144269	0.498718	0.999053	0	0	0	0	0.979017	0	0	0	0	0	1.69245	3.78695	0	0
Gm20125	0.533746	3.55e-07	0.00144269	0.631958	0.999053	0	0	0	0	0	1.03263	1.41256	1.25331	0	0	0	0	0.566799	3.20715
Cited2	647.159	7.97e-06	0.00144267	0.635976	0.999053	995.928	726.596	490.33	489.498	658.878	790.995	519.115	495.057	630.896	560.938	969.774	576.879	482.913	672.433
Txlnb	1.92511	2.01e-06	0.00144269	0.115787	0.999053	1.3718	1.23152	0	1.3194	0	1.03263	2.82512	8.14651	2.00285	2.29266	1.69245	0	3.96759	1.06905
Heca	1638.73	1.16e-05	0.00144265	0.44494	0.999053	2322.46	1300.48	1438.3	1514.67	1452.86	1570.63	1435.16	1424.39	1459.07	1651.48	2091.87	2084.09	1686.23	1510.57
Abracl	337.165	-6.07e-06	0.00144265	0.587931	0.999053	274.36	251.23	224.975	430.125	354.404	445.064	307.231	333.38	412.586	375.233	365.569	339.563	345.747	260.848
Reps1	244.282	1.39e-06	0.00144266	0.774973	0.999053	374.502	219.21	223.052	232.215	231.048	207.559	185.751	187.996	213.303	204.047	419.728	258.775	204.048	258.71
Ect2l	2.06686	-2.35e-07	0.00144269	0.763349	0.999053	1.3718	1.23152	3.84573	3.9582	0.979017	0	4.23767	0	1.00142	3.05688	1.69245	2.52463	3.96759	1.06905
Ccdc28a	201.622	-4.12e-06	0.00144262	0.515807	0.999053	126.206	210.59	224.014	232.215	189.929	223.048	246.491	201.156	204.29	208.632	220.018	166.626	199.513	169.979
Nhsl1	304.317	-1.4e-06	0.00144266	0.758133	0.999053	574.785	370.687	241.319	237.492	246.712	207.559	300.875	282.621	294.418	256.014	424.805	238.578	249.958	334.613
Hebp2	6.15399	2.41e-06	0.00144269	0.220225	0.999053	2.7436	11.0837	1.92286	1.3194	3.91607	4.13052	8.47535	10.6531	16.0228	8.40643	5.07735	1.26232	7.93519	3.20715
D10Bwg1379e	1.39206	6.33e-07	0.00144269	0.57964	0.999053	1.3718	0	0.961432	0	3.91607	1.03263	0.706279	1.87996	2.00285	0	1.69245	2.52463	3.40079	0
Gm4922	0.0404856	1.46e-07	0.00144269	0.941523	0.999053	0	0	0	0	0	0	0	0	0	0	0	0	0.566799	0
Perp	4237.41	2.26e-06	0.00144248	0.839157	0.999053	3784.8	4321.4	3592.87	4042.65	4730.61	4705.7	4304.77	4335.83	4429.29	4307.91	4327.59	4731.16	3900.14	3809.03
Tnfaip3	123.935	8.24e-06	0.00144268	0.0418779	0.999053	145.411	72.6596	68.2617	101.594	101.818	96.0346	132.074	272.595	153.218	111.576	165.86	112.346	105.425	96.2145
Gm20139	0.157332	2.42e-07	0.00144269	0.757343	0.999053	0	0	0	0	0	0	0	0	0	0	0	0	1.1336	1.06905
Ifngr1	436.592	5.49e-06	0.00144261	0.463312	0.999053	502.079	426.106	351.884	369.432	469.928	447.129	391.278	582.789	467.665	437.135	500.965	411.515	350.282	404.101
Il22ra2	0.126809	2.44e-08	0.00144269	0.951937	0.999053	0	0	0	0	0	0	0.706279	0	0	0	0	0	0	1.06905
Il20ra	0.42508	4.19e-07	0.00144269	0.469977	0.999053	0	0	0	0	0.979017	0	0	0	0	0	0	0	2.834	2.1381
Slc35d3	0.525599	-7.64e-07	0.00144269	0.234696	0.999053	2.7436	0	1.92286	0	0	2.06526	0	0.626655	0	0	0	0	0	0
Pex7	1512.6	6.08e-06	0.00144263	0.411032	0.999053	1256.57	1387.92	1451.76	2066.18	1260.97	1554.11	1184.43	1280.88	1520.16	1516.98	1491.05	1985.62	1854.57	1365.18
Map3k5	1478.68	3.92e-06	0.00144268	0.95512	0.999053	3374.63	1149.01	1804.61	1172.95	964.332	931.432	885.674	886.09	876.245	833.001	2802.7	1893.48	1537.73	1589.68
Map7	632.432	9.03e-06	0.00144254	0.846573	0.999053	711.965	602.213	722.035	569.981	521.816	576.208	690.034	612.242	631.898	589.215	700.674	642.519	607.609	675.64
4930405J17Rik	5.97858	-7.3e-07	0.00144269	0.730812	0.999053	16.4616	3.69456	6.73002	2.6388	2.93705	9.29367	2.82512	3.75993	4.00569	6.87799	5.07735	6.31158	4.53439	8.5524
Gm6251	1189.91	0.000128351	0.0014455	0.155665	0.999053	1299.1	1650.24	970.085	1308.85	1362.79	1378.56	974.665	1108.55	1029.46	884.204	1524.9	1250.96	959.591	956.8
Bclaf1	1915.39	1.62e-07	0.00144264	0.726689	0.999053	2015.18	1586.2	2030.54	2418.46	1560.55	2077.65	1444.34	1176.86	1952.77	1666.77	2181.57	2077.77	2674.72	1952.09
Pde7b	188.595	-1.63e-06	0.00144267	0.686925	0.999053	272.988	119.457	340.347	175.48	166.433	116.687	173.745	140.997	139.198	150.552	289.409	137.593	177.975	239.467
Ahi1	31.2259	-6.89e-06	0.00144268	0.114914	0.999053	56.2439	38.1771	27.8815	42.2208	34.2656	24.7831	23.3072	23.8129	21.0299	22.1624	37.2339	26.5087	31.7407	27.7953
Myb	1.23815	9.29e-08	0.00144269	0.939399	0.999053	1.3718	0	0	1.3194	1.95803	3.09789	0.706279	0.626655	1.00142	1.52844	1.69245	1.26232	1.7004	1.06905
Hbs1l	825.661	-0.0002031	0.0014499	0.342592	0.999053	1093.33	915.019	819.14	1060.8	800.836	687.732	680.147	641.695	635.904	701.555	1001.93	936.639	782.75	801.788
4930455C13Rik	7.33119	-1.91e-06	0.00144269	0.467566	0.999053	6.85901	6.1576	10.5757	5.2776	5.8741	15.4895	5.65023	3.75993	6.00854	5.34955	8.46225	5.04927	8.50199	9.62145
Aldh8a1	10629.8	1.74e-05	0.00144262	0.810436	0.999053	9078.58	11289.3	10017.2	12552.8	11326.2	10488.4	8993.75	9292.04	10533	10560	9467.56	13193.7	12002	10022.3
1700020N01Rik	0.212144	1.78e-07	0.00144269	0.920141	0.999053	0	0	0	0	0	0	0.706279	0	1.00142	0	0	1.26232	0	0
Gm5420	3.06152	2.74e-06	0.00144269	0.343062	0.999053	1.3718	1.23152	0.961432	3.9582	0	2.06526	7.06279	5.01324	3.00427	4.58533	1.69245	6.31158	4.53439	1.06905
Sgk1	534.371	1.31e-05	0.00144271	0.605051	0.999053	835.427	480.292	402.84	674.214	412.166	372.779	370.796	350.927	371.528	350.013	1233.8	557.944	506.152	562.321
4930444G20Rik	0.214682	1.28e-07	0.00144269	0.919675	0.999053	0	0	0	0	0.979017	0	0	0	0	0.764221	0	1.26232	0	0
E030030I06Rik	73.9352	-6.03e-06	0.00144267	0.14709	0.999053	61.7311	112.068	94.2203	88.3999	61.6781	72.2841	84.0472	84.5984	73.1039	78.7148	69.3904	47.968	74.8175	32.0715
Raet1a	2.00598	-1.13e-07	0.00144269	0.938739	0.999053	2.7436	1.23152	0.961432	0	0.979017	2.06526	6.35651	4.38658	3.00427	0	1.69245	1.26232	3.40079	0
Raet1e	15.5645	2.22e-06	0.00144269	0.291138	0.999053	12.3462	9.85215	7.69145	25.0686	4.89508	7.22841	23.3072	33.8394	37.0526	15.2844	5.07735	2.52463	19.838	13.8977
Raet1c	1.93706	6.08e-07	0.00144269	0.675342	0.999053	0	2.46304	0.961432	5.2776	0.979017	0	2.82512	3.75993	2.00285	3.82111	1.69245	0	2.2672	1.06905
H60b	2.13864	-1.46e-06	0.00144269	0.222735	0.999053	5.48721	0	0.961432	2.6388	1.95803	5.16315	4.23767	0.626655	6.00854	2.29266	0	0	0.566799	0
C920009B18Rik	4.09294	6.31e-07	0.00144269	0.693185	0.999053	4.1154	3.69456	0	1.3194	0.979017	6.19578	9.8879	8.77317	9.01281	3.05688	0	2.52463	4.53439	3.20715
Raet1d	28.5717	3.74e-07	0.00144269	0.864976	0.999053	10.9744	36.9456	22.1129	29.0268	14.6853	9.29367	72.0404	60.7855	35.0498	39.7395	8.46225	11.3609	24.9392	24.5882
Gm10825	3.11358	-4.42e-07	0.00144269	0.709081	0.999053	6.85901	1.23152	2.8843	2.6388	0	4.13052	5.65023	4.38658	3.00427	3.05688	3.3849	2.52463	1.7004	2.1381
Slc2a12	2.64388	-1.79e-06	0.00144269	0.208069	0.999053	1.3718	3.69456	2.8843	3.9582	6.85312	5.16315	0	1.87996	2.00285	0.764221	1.69245	5.04927	1.7004	0
Tbpl1	185.953	-1.79e-06	0.00144261	0.815713	0.999053	198.911	220.442	220.168	221.659	160.559	143.536	154.675	170.45	168.239	184.177	176.015	184.298	222.752	177.462
Tcf21	143.078	-1.45e-06	0.00144267	0.603084	0.999053	128.949	213.053	93.2589	219.021	161.538	118.752	105.942	130.971	134.191	93.235	220.018	119.92	125.263	138.977
Eya4	9.06039	2.86e-06	0.00144268	0.347204	0.999053	6.85901	6.1576	12.4986	5.2776	5.8741	10.3263	9.18163	15.0397	13.0185	10.6991	6.7698	11.3609	7.36839	6.4143
Rps12	88.2204	-1.87e-06	0.00144262	0.837889	0.999053	85.0517	94.827	80.7603	129.301	70.4892	86.7409	77.6907	78.3319	80.1138	84.8286	94.7772	87.0999	86.7203	98.3526
Snora33	5.78194	2.74e-06	0.00144269	0.193765	0.999053	2.7436	4.92608	4.80716	6.59701	4.89508	8.26104	0.706279	5.01324	12.0171	6.87799	5.07735	6.31158	7.36839	5.34525
Snord100	3.1436	-5.02e-07	0.00144269	0.75358	0.999053	1.3718	1.23152	1.92286	6.59701	0.979017	7.22841	3.53139	2.50662	2.00285	2.29266	3.3849	5.04927	0.566799	5.34525
Slc18b1	86.3343	-2.72e-07	0.00144267	0.791854	0.999053	53.5003	76.3542	69.2231	59.3731	85.1745	115.655	131.368	115.931	108.154	109.284	33.849	82.0506	72.5503	96.2145
Vnn3	1285.22	1.88e-06	0.00144265	0.690534	0.999053	1127.62	1860.83	792.22	865.527	1624.19	1123.5	1367.36	1581.05	1351.92	1242.62	1105.17	1500.89	976.028	1474.22
Vnn1	3681.22	3.52e-06	0.00144268	0.417546	0.999053	1694.17	3502.44	3076.58	1244.2	4233.27	3358.11	6237.15	6820.51	6092.66	4523.43	1753.38	3117.92	2381.12	3502.21
Taar1	0.270686	3.29e-07	0.00144269	0.737523	0.999053	0	0	0	0	0	0	0.706279	0.626655	0	0.764221	1.69245	0	0	0
Taar8a	0.0447611	1.41e-07	0.00144269	0.941523	0.999053	0	0	0	0	0	0	0	0.626655	0	0	0	0	0	0
Stx7	530.024	-4.9e-05	0.00144305	0.455398	0.999053	458.182	498.765	550.9	742.823	385.733	513.217	412.467	414.219	537.764	523.492	658.363	569.305	666.556	488.556
Moxd1	108.835	-2.1e-07	0.00144269	0.775987	0.999053	28.8078	24.6304	179.788	664.978	0.979017	0	0	0.626655	1.00142	0	396.033	2.52463	222.185	2.1381
Ctgf	223.268	1.99e-06	0.00144266	0.600001	0.999053	192.052	251.23	217.284	354.919	143.915	110.491	233.072	284.501	205.292	219.331	240.328	181.774	202.914	288.644
Enpp1	322.343	-4.09e-06	0.00144262	0.939432	0.999053	418.399	353.446	330.733	220.34	363.215	258.158	319.944	318.341	315.448	329.379	292.794	345.875	271.497	375.237
Enpp3	488.851	9.29e-05	0.00144408	0.0079366	0.999053	478.759	544.331	475.909	447.277	629.508	534.902	673.79	418.605	487.693	397.395	368.954	439.286	437.569	509.937
Med23	192.903	-1.54e-06	0.00144261	0.827404	0.999053	209.886	193.348	217.284	139.857	186.013	198.265	220.359	178.597	175.249	218.567	148.936	170.413	191.578	252.296
Arg1	37416.1	-1.65e-06	0.00144266	0.734838	0.999053	37872.7	37270.7	36715.2	65293.2	36354.8	32697.2	22197.6	25351.9	31248.4	31890.2	48319.4	49413.4	38806.5	30394.2
Akap7	233.917	3.06e-06	0.00144259	0.725603	0.999053	249.668	256.156	215.361	261.241	241.817	205.493	184.339	187.37	237.337	209.397	255.56	242.365	255.06	273.677
Epb4.1l2	236.133	2.31e-06	0.00144264	0.417409	0.999053	249.668	211.821	187.479	191.313	246.712	186.906	305.819	311.447	235.334	213.218	255.56	170.413	249.392	290.782
Smlr1	744.564	-5.54e-06	0.00144259	0.535874	0.999053	742.145	879.305	568.206	645.187	808.668	846.757	851.066	797.105	813.155	736.709	666.825	786.423	638.783	643.568
4930401C15Rik	1.82155	-3.45e-07	0.00144269	0.791414	0.999053	0	1.23152	4.80716	0	2.93705	4.13052	0.706279	3.13327	2.00285	0.764221	1.69245	1.26232	2.834	0
Mir680-3	0.0447611	1.41e-07	0.00144269	0.941523	0.999053	0	0	0	0	0	0	0	0.626655	0	0	0	0	0	0
Tmem200a	0.704208	6.3e-07	0.00144269	0.303978	0.999053	0	0	0	0	1.95803	0	0	3.75993	2.00285	0	0	0	0	2.1381
Samd3	2.22347	-5.16e-07	0.00144269	0.698492	0.999053	2.7436	4.92608	0	2.6388	0.979017	3.09789	2.82512	2.50662	2.00285	3.82111	3.3849	0	1.1336	1.06905
L3mbtl3	74.3024	-9.31e-07	0.00144267	0.832487	0.999053	79.5645	61.576	50.9559	60.6925	83.2164	82.6104	111.592	105.278	98.1395	90.1781	49.081	47.968	59.5139	59.8668
Gm8709	0.0979858	-2.04e-07	0.00144269	0.84625	0.999053	1.3718	0	0	0	0	0	0	0	0	0	0	0	0	0
Arhgap18	268.204	-8.1e-06	0.00144263	0.233138	0.999053	297.681	263.545	245.165	390.543	258.46	235.44	294.518	250.035	327.465	253.721	243.713	207.02	217.084	270.47
Lama2	16.8272	1.76e-06	0.00144268	0.533474	0.999053	6.85901	17.2413	10.5757	13.194	18.6013	17.5547	24.7198	33.2127	14.0199	11.4633	8.46225	10.0985	16.4372	33.1406
Ptprk	829.433	1.15e-06	0.00144254	0.922791	0.999053	953.402	817.729	902.784	932.817	827.269	622.676	734.53	825.304	872.239	887.261	824.223	791.473	811.089	809.271
Themis	387.893	5.87e-07	0.00144269	0.65836	0.999053	48.013	140.393	352.845	83.1223	128.251	304.626	1327.8	614.748	1049.49	625.897	32.1565	80.7883	119.595	522.766
4930519F09Rik	518.015	1.04e-05	0.00144262	0.188776	0.999053	555.58	527.09	519.173	317.976	486.571	466.749	536.772	523.257	599.852	585.393	465.424	584.453	448.905	635.016
2310057J18Rik	0.0809713	1.98e-07	0.00144269	0.842934	0.999053	0	0	0	0	0	0	0	0	0	0	0	0	1.1336	0
Soga3	0.215365	7.3e-08	0.00144269	0.919576	0.999053	0	0	0	1.3194	0	0	0	0.626655	0	0	0	0	0	1.06905
9330159F19Rik	0.376625	4.47e-07	0.00144269	0.466444	0.999053	0	0	0	0	0.979017	0	0	0	0	0.764221	0	1.26232	2.2672	0
Echdc1	207.57	-9.08e-06	0.00144265	0.171	0.999053	240.065	312.806	235.551	183.397	205.594	162.123	220.359	147.264	207.295	169.657	201.402	167.888	213.116	239.467
Rnf146	502.06	-1.39e-05	0.00144262	0.923025	0.999053	636.516	591.129	535.517	416.931	455.243	425.444	444.249	505.71	453.645	484.516	421.42	546.583	556.03	555.906
Rspo3	189.003	7.02e-06	0.00144262	0.379719	0.999053	123.462	167.487	159.598	217.701	218.321	187.939	192.108	215.569	226.322	210.925	204.786	188.085	172.307	161.427
Cenpw	51.5243	2.62e-08	0.00144268	0.704387	0.999053	15.0898	65.2705	53.8402	105.552	40.1397	67.121	29.6637	32.5861	43.0612	50.4386	38.9263	74.4767	63.4815	41.693
Trmt11	127.817	2.55e-06	0.00144265	0.745906	0.999053	80.9363	121.92	112.488	192.633	122.377	148.699	98.879	99.0115	143.203	149.023	130.319	124.969	157.003	107.974
Gm20300	1422.49	-8e-06	0.00144264	0.776685	0.999053	1160.54	1458.12	1345.04	1959.31	1149.37	1611.94	1128.63	1151.16	1461.08	1402.35	1536.74	1624.6	1773.51	1152.44
Hint3	581.436	1.43e-06	0.00144263	0.742177	0.999053	456.81	518.47	530.71	845.736	550.207	628.872	466.85	497.564	518.737	534.955	671.903	689.225	743.64	486.418
Ncoa7	51.9931	8.48e-06	0.00144268	0.042263	0.999053	24.6924	25.8619	34.6115	63.3313	48.9508	54.7294	48.7332	51.3857	83.1181	84.0643	55.8508	31.5579	60.0807	60.9359
Hey2	5.65034	1.62e-06	0.00144269	0.454636	0.999053	5.48721	0	1.92286	5.2776	4.89508	6.19578	10.5942	7.51986	6.00854	5.34955	5.07735	3.78695	7.36839	9.62145
Hddc2	11.8833	-3.03e-06	0.00144268	0.399427	0.999053	6.85901	7.38911	10.5757	18.4716	16.6433	15.4895	14.8319	8.14651	8.01138	16.0486	13.5396	8.83622	11.9028	9.62145
Tpd52l1	234.103	-4.94e-06	0.00144266	0.50739	0.999053	251.04	245.072	239.397	320.614	216.363	261.255	173.038	135.357	190.27	179.592	291.101	297.907	265.829	210.603
Gm3258	384.147	-1.01e-05	0.00144264	0.157939	0.999053	438.976	540.637	344.193	496.095	391.607	318.05	346.783	354.687	354.504	318.68	448.499	333.252	289.068	403.032
Rnf217	796.685	1.93e-06	0.00144267	0.679834	0.999053	1436.28	889.157	768.184	519.844	645.172	499.793	640.595	655.481	597.85	828.416	1076.4	951.787	730.604	914.038
Nkain2	6.76835	9.65e-07	0.00144269	0.809996	0.999053	0	7.38911	7.69145	5.2776	4.89508	9.29367	11.3005	6.8932	6.00854	10.6991	3.3849	6.31158	11.336	4.2762
Trdn	0.552191	4.14e-07	0.00144269	0.580586	0.999053	0	0	0	0	0.979017	0	1.41256	0	2.00285	0	0	0	2.2672	1.06905
D830005E20Rik	0.0942429	-2.04e-07	0.00144269	0.84625	0.999053	0	0	0	1.3194	0	0	0	0	0	0	0	0	0	0
Clvs2	0.0504485	-1.77e-07	0.00144269	0.84625	0.999053	0	0	0	0	0	0	0.706279	0	0	0	0	0	0	0
Gm4794	0.246867	-7.48e-08	0.00144269	0.940882	0.999053	0	0	0	0	0	2.06526	0	0.626655	0	0.764221	0	0	0	0
Sult3a1	3.99545	1.83e-06	0.00144269	0.260875	0.999053	2.7436	1.23152	0.961432	2.6388	2.93705	4.13052	6.35651	5.63989	10.0142	12.9918	1.69245	1.26232	2.2672	1.06905
Rsph4a	19.7714	1.99e-06	0.00144269	0.410089	0.999053	15.0898	14.7782	23.0744	2.6388	21.5384	10.3263	35.3139	31.9594	29.0413	31.3331	15.232	10.0985	19.2712	17.1048
Zufsp	117.457	1.05e-06	0.00144263	0.881404	0.999053	100.142	105.911	138.446	85.7611	132.167	135.275	120.067	117.811	119.169	144.438	74.4678	111.084	129.23	130.424
A830082N09Rik	27.5748	5.66e-06	0.00144268	0.125357	0.999053	28.8078	14.7782	35.573	10.5552	25.4544	28.9136	23.3072	31.3327	30.0427	35.9184	16.9245	29.0333	47.6111	27.7953
Rwdd1	153.373	-4.48e-06	0.00144264	0.473113	0.999053	108.372	201.969	152.868	224.298	156.643	153.862	122.186	158.544	159.226	141.381	147.243	156.527	160.404	103.698
Bet3l	0.148434	-2.44e-07	0.00144269	0.743262	0.999053	1.3718	0	0	0	0	0	0.706279	0	0	0	0	0	0	0
Fam26d	0.0404856	1.46e-07	0.00144269	0.941523	0.999053	0	0	0	0	0	0	0	0	0	0	0	0	0.566799	0
Fam26e	12.8239	-6.21e-07	0.00144268	0.864005	0.999053	8.23081	11.0837	17.3058	13.194	20.5594	10.3263	12.0067	24.4395	9.01281	16.8129	6.7698	10.0985	7.93519	11.7596
Fam26f	33.6915	-6.88e-07	0.00144267	0.86141	0.999053	15.0898	46.7977	27.8815	40.9014	36.2236	44.4031	30.37	45.7458	47.0669	38.9753	20.3094	22.7217	30.6072	24.5882
Dse	245.082	3.79e-06	0.00144266	0.468022	0.999053	150.898	171.181	193.248	295.546	255.523	261.255	303.7	334.007	241.343	278.941	198.017	155.265	318.541	273.677
Tspyl1	1012.31	6.2e-06	0.00144257	0.412448	0.999053	971.235	950.733	831.638	1310.17	995.66	936.596	886.38	1134.25	1117.59	1108.88	898.691	1026.26	991.898	1012.39
Tspyl4	101.845	-1.44e-06	0.00144268	0.306158	0.999053	96.0261	78.8172	189.402	208.465	82.2374	101.198	46.6144	49.5057	47.0669	48.9102	116.779	113.609	173.441	73.7645
Nt5dc1	624.797	2.92e-06	0.00144262	0.683294	0.999053	554.208	567.73	570.129	894.554	496.361	703.221	499.339	485.658	638.908	625.133	614.359	735.931	707.365	654.259
Col10a1	8.23103	2.25e-06	0.00144269	0.452828	0.999053	9.60261	7.38911	8.65289	7.91641	2.93705	13.4242	2.82512	6.26655	6.00854	15.2844	6.7698	8.83622	10.7692	8.5524
Frk	276.135	1.2e-05	0.00144265	0.106025	0.999053	170.103	232.757	255.741	303.462	252.586	254.027	309.35	311.447	309.44	356.127	213.249	335.776	300.97	260.848
Hs3st5	0.0404856	1.46e-07	0.00144269	0.941523	0.999053	0	0	0	0	0	0	0	0	0	0	0	0	0.566799	0
Hdac2	369.629	1.65e-06	0.00144262	0.824994	0.999053	253.783	396.549	324.002	445.958	426.851	381.041	333.364	360.327	390.555	366.826	346.952	425.401	440.97	282.229
Marcks	870.063	4.85e-06	0.00144265	0.445672	0.999053	593.99	603.444	669.156	1232.32	767.549	984.097	961.246	1147.41	1014.44	939.228	781.912	782.636	956.19	747.266
Lama4	52.0695	4.21e-06	0.00144267	0.914582	0.999053	35.6668	27.0934	42.303	48.8178	66.5731	50.5989	88.9911	63.9188	44.0626	64.1946	50.7735	36.6072	52.7123	56.6597
Fam229b	5.45659	-1.27e-06	0.00144269	0.525096	0.999053	5.48721	3.69456	8.65289	14.5134	1.95803	5.16315	4.23767	5.63989	3.00427	10.6991	3.3849	3.78695	5.10119	1.06905
Tube1	16.6733	-6.69e-06	0.00144269	0.0476987	0.999053	6.85901	23.3989	15.3829	22.4298	19.5803	24.7831	29.6637	8.77317	17.0242	16.8129	5.07735	10.0985	16.4372	17.1048
Wisp3	5.59266	-4.41e-06	0.00144269	0.0337372	0.999053	9.60261	7.38911	4.80716	14.5134	3.91607	10.3263	3.53139	3.13327	5.00711	1.52844	0	2.52463	4.53439	7.48335
Fyn	138.288	-1.17e-07	0.00144266	0.978987	0.999053	174.219	108.374	115.372	120.066	152.727	121.85	175.157	124.078	88.1252	111.576	214.941	106.035	189.878	133.631
Traf3ip2	53.6998	1.08e-06	0.00144267	0.79701	0.999053	67.2183	34.4825	51.9173	32.985	83.2164	47.501	67.8028	70.812	70.0996	62.6661	33.849	37.8695	46.4775	44.9001
E130307A14Rik	17.3274	2.98e-06	0.00144268	0.480596	0.999053	13.718	16.0097	11.5372	10.5552	32.3076	11.3589	16.2444	17.5463	23.0327	15.2844	11.8471	29.0333	17.004	17.1048
Rev3l	506.512	2.01e-05	0.0014427	0.837563	0.999053	625.541	422.411	482.639	372.071	548.249	465.716	590.449	408.579	497.707	510.5	367.262	575.616	550.929	673.502
AA474331	25.247	9.2e-07	0.00144267	0.640984	0.999053	30.1796	12.3152	18.2672	27.7074	21.5384	30.9789	29.6637	29.4528	33.047	31.3331	15.232	20.1971	20.4048	33.1406
2010001E11Rik	0.383769	9.04e-08	0.00144269	0.818915	0.999053	1.3718	1.23152	0	0	0	0	0	0	0	0	0	0	1.7004	1.06905
G630090E17Rik	397.885	3.37e-05	0.00144281	0.668686	0.999053	325.117	359.604	496.099	476.304	415.103	471.912	299.462	444.925	412.586	424.143	340.182	398.892	374.654	331.406
BC021785	13.5579	-1.71e-06	0.00144268	0.567434	0.999053	13.718	8.62063	22.1129	3.9582	18.6013	22.7179	12.713	11.9064	13.0185	15.2844	5.07735	12.6232	19.838	9.62145
AI317395	1772.2	5.97e-05	0.0014432	0.583379	0.999053	1994.6	1842.35	1965.17	1960.63	1733.84	1733.79	1444.34	1472.64	1520.16	1503.99	1821.08	2235.56	1901.04	1681.62
Slc16a10	4389.28	6.91e-06	0.00144268	0.922771	0.999053	7705.41	4886.67	5574.38	3223.3	3425.58	2982.24	2673.97	3059.96	3189.53	3636.93	6050.51	6144.96	4663.06	4233.44
Rpf2	73.4016	4.37e-06	0.00144264	0.329549	0.999053	56.2439	92.3639	82.6831	79.1641	62.6571	61.9578	54.3835	67.6787	73.1039	91.7065	66.0055	75.739	81.6191	82.3169
Gtf3c6	131.497	-5.4e-06	0.00144259	0.596911	0.999053	117.975	166.255	130.755	122.704	133.146	113.589	156.088	144.131	137.195	131.446	125.241	112.346	120.728	129.355
Amd1	0.142433	-2.44e-07	0.00144269	0.743262	0.999053	0	0	0.961432	0	0	1.03263	0	0	0	0	0	0	0	0
Cdk19	276.94	-1.16e-05	0.00144262	0.12278	0.999053	375.874	249.998	275.931	287.629	307.411	287.071	283.218	218.076	238.339	262.892	289.409	203.233	280.566	317.508
Slc22a16	0.0809713	1.98e-07	0.00144269	0.842934	0.999053	0	0	0	0	0	0	0	0	0	0	0	0	1.1336	0
Ddo	769.925	-6.64e-05	0.00144339	0.626743	0.999053	632.4	1147.78	767.223	730.948	618.739	704.254	918.869	703.107	801.138	794.79	643.131	663.979	842.263	810.34
Mettl24	3.05796	-1.03e-06	0.00144269	0.570053	0.999053	4.1154	2.46304	1.92286	3.9582	2.93705	3.09789	4.94395	1.87996	4.00569	3.05688	3.3849	0	1.7004	5.34525
Cdc40	652.152	-3.98e-06	0.00144263	0.568135	0.999053	835.427	853.443	619.162	701.921	597.2	556.588	533.947	509.47	514.731	547.947	800.529	749.816	672.791	637.154
Wasf1	31.3961	-3.39e-06	0.00144266	0.484839	0.999053	32.9232	39.4086	47.1102	36.9432	26.4335	24.7831	24.0135	26.9462	33.047	32.8615	25.3867	29.0333	23.2388	37.4168
Fig4	180.361	5.04e-06	0.00144263	0.602283	0.999053	134.437	199.506	215.361	137.218	176.223	172.449	193.52	171.703	228.324	189.527	132.011	167.888	180.242	226.639
Zbtb24	341.084	-2.32e-05	0.00144265	0.133403	0.999053	407.425	330.047	408.608	328.531	346.572	404.791	294.518	291.395	304.433	338.55	287.716	342.088	317.407	373.099
Mical1	16.6807	-1.98e-07	0.00144268	0.930168	0.999053	17.8334	7.38911	9.61432	15.8328	24.4754	26.8484	16.9507	31.3327	25.0356	13.756	11.8471	6.31158	11.336	14.9667
Smpd2	649.594	-1.21e-05	0.00144261	0.864667	0.999053	717.452	586.203	724.92	602.966	623.634	700.123	615.875	542.683	642.914	550.239	915.615	642.519	615.544	613.635
Ppil6	10.4533	-2.15e-06	0.00144268	0.345585	0.999053	16.4616	4.92608	12.4986	6.59701	13.7062	12.3916	14.1256	8.14651	9.01281	10.6991	13.5396	3.78695	11.9028	8.5524
Cd164	12784	8.92e-05	0.00144402	0.600053	0.999053	13176.2	13314	11505.5	17028.2	10400.1	11668.7	9753	9708.14	11475.3	10943.6	17141.1	16388.7	15436.8	11036.9
Ccdc162	139.814	5.58e-07	0.00144265	0.84245	0.999053	108.372	113.3	194.209	167.564	139.02	166.253	103.117	114.051	143.203	128.389	150.628	137.593	194.412	97.2836
5730435O14Rik	5.74432	9.63e-07	0.00144269	0.649248	0.999053	5.48721	8.62063	5.76859	10.5552	1.95803	3.09789	2.82512	6.8932	13.0185	4.58533	5.07735	2.52463	6.80159	3.20715
Cep57l1	75.9369	4.2e-05	0.00144298	0.403518	0.999053	49.3848	56.6499	69.2231	81.8029	93.0066	115.655	103.823	71.4387	94.1338	92.4708	35.5414	49.2304	56.6799	94.0764
Sesn1	281.608	-9.34e-06	0.00144262	0.152123	0.999053	392.335	339.899	235.551	245.409	314.264	278.81	289.574	238.129	249.354	256.778	338.49	234.791	261.861	267.263
Armc2	3.5232	-3.11e-07	0.00144269	0.815519	0.999053	12.3462	0	3.84573	0	1.95803	3.09789	5.65023	8.14651	4.00569	1.52844	0	0	3.40079	5.34525
Foxo3	783.299	2.07e-05	0.00144272	0.946572	0.999053	1142.71	874.379	752.801	847.056	663.773	553.49	672.377	550.83	679.966	703.084	783.604	781.374	846.798	1113.95
Lace1	306.361	6.15e-06	0.0014426	0.438066	0.999053	245.552	342.362	328.81	377.349	259.439	257.125	266.267	312.074	364.518	316.388	316.488	301.694	341.213	259.779
Snx3	1529.8	1.07e-06	0.00144258	0.963159	0.999053	1729.84	1912.55	1522.91	1518.63	1442.09	1198.88	1401.26	1538.44	1317.87	1410.75	1898.93	1543.81	1457.81	1523.4
Nr2e1	0.676011	9.53e-07	0.00144269	0.222807	0.999053	1.3718	0	0	0	0	1.03263	0	0	1.00142	0.764221	0	2.52463	1.7004	1.06905
Ostm1	669.125	-1.06e-06	0.00144263	0.834615	0.999053	581.644	647.779	636.468	1033.09	585.452	674.307	578.442	634.175	634.902	655.702	741.293	618.535	836.029	509.937
Sec63	2789.34	8.13e-05	0.00144361	0.309127	0.999053	2983.67	3348.5	3016.01	2936.99	2639.43	2533.04	2618.18	2381.92	2946.19	2707.64	2801	2652.13	2763.15	2722.87
Scml4	3.93911	-1.72e-06	0.00144269	0.298942	0.999053	2.7436	4.92608	1.92286	5.2776	6.85312	11.3589	2.11884	5.01324	4.00569	3.05688	0	0	6.80159	1.06905
Sobp	6.2443	3.06e-07	0.00144269	0.880667	0.999053	15.0898	7.38911	0.961432	2.6388	8.81115	2.06526	5.65023	3.13327	13.0185	8.40643	6.7698	6.31158	3.96759	3.20715
9030612E09Rik	0.504739	-1.14e-07	0.00144269	0.883567	0.999053	0	0	0	0	2.93705	1.03263	0	0	1.00142	1.52844	0	0	0.566799	0
Pdss2	179.089	7.28e-07	0.00144264	0.905732	0.999053	145.411	203.201	190.363	150.412	193.845	149.731	213.296	189.876	226.322	214.746	111.702	156.527	149.068	212.741
Bend3	264.382	-2.47e-06	0.00144265	0.639777	0.999053	460.925	195.812	263.432	242.77	278.041	226.146	238.016	237.502	189.269	285.055	341.875	273.923	231.254	237.329
1700021F05Rik	274.814	-9.27e-06	0.00144255	0.388149	0.999053	286.706	304.185	278.815	298.185	296.642	275.712	242.96	288.888	298.424	271.299	287.716	213.332	261.861	242.674
Cd24a	108.138	-7.73e-08	0.00144269	0.965429	0.999053	48.013	88.6694	60.5702	58.0537	318.18	64.0231	125.718	96.5048	73.1039	332.436	67.698	59.3289	52.1455	69.4883
F830002L21Rik	0.189052	-3.9e-07	0.00144269	0.570905	0.999053	0	0	0.961432	0	0.979017	0	0.706279	0	0	0	0	0	0	0
1700027J07Rik	3.42898	-3.91e-08	0.00144269	0.978093	0.999053	5.48721	3.69456	4.80716	1.3194	7.83213	1.03263	0.706279	6.26655	7.00996	1.52844	0	3.78695	4.53439	0
Qrsl1	71.361	-1.78e-06	0.00144267	0.686895	0.999053	52.1285	78.8172	85.5674	42.2208	68.5312	78.4799	110.886	88.3583	88.1252	87.1212	42.3112	40.3941	62.3479	73.7645
Rtn4ip1	775.541	1.48e-05	0.00144261	0.776069	0.999053	635.144	864.526	884.517	699.283	746.011	697.025	841.884	691.2	930.322	766.514	719.291	650.093	871.17	860.586
Aim1	970.869	1.14e-05	0.00144266	0.65511	0.999053	1403.35	791.867	1085.46	712.477	861.535	701.156	1071.43	988.235	911.295	952.22	930.847	1141.13	841.697	1199.47
Atg5	1741.73	7.35e-06	0.0014426	0.739877	0.999053	1315.56	1826.34	1528.68	2331.38	1674.12	2067.33	1620.2	1525.28	1877.67	1760	1700.91	1808.9	1794.49	1553.33
Mir1929	2.07081	-1.44e-06	0.00144269	0.318187	0.999053	2.7436	1.23152	1.92286	0	5.8741	4.13052	2.82512	0.626655	2.00285	1.52844	0	0	3.96759	2.1381
Prdm1	17.4415	3.08e-06	0.00144268	0.312269	0.999053	28.8078	8.62063	7.69145	21.1104	13.7062	8.26104	19.7758	21.9329	27.0384	10.6991	25.3867	17.6724	15.3036	18.1739
Prep	572.158	5.03e-06	0.0014426	0.713677	0.999053	650.234	768.468	533.595	498.734	633.424	451.259	530.415	501.951	573.815	515.849	673.595	556.682	520.322	601.875
Popdc3	0.331749	-3.08e-07	0.00144269	0.70375	0.999053	0	0	0.961432	1.3194	0	1.03263	0	0	0	0.764221	0	0	0.566799	0
Bves	0.109174	2.22e-07	0.00144269	0.832237	0.999053	0	0	0	0	0	0	0	0	0	1.52844	0	0	0	0
Lin28b	0.559979	1.08e-06	0.00144269	0.107837	0.999053	0	0	0	0	0	0	0	1.25331	0	3.05688	0	1.26232	2.2672	0
Hace1	71.0218	-1.74e-06	0.00144265	0.948491	0.999053	61.7311	61.576	53.8402	106.871	84.1954	75.382	57.9149	64.5455	92.1309	55.7881	60.9282	66.9028	87.2871	65.2121
C130030K03Rik	0.0737593	-1.93e-07	0.00144269	0.84625	0.999053	0	0	0	0	0	1.03263	0	0	0	0	0	0	0	0
Grik2	0.464967	6.83e-07	0.00144269	0.358481	0.999053	0	0	0.961432	0	0	0	0	0	0	0.764221	1.69245	2.52463	0.566799	0
Ascc3	665.938	-4.87e-06	0.00144251	0.689468	0.999053	711.965	753.69	554.746	761.295	689.228	595.828	652.602	609.735	657.935	628.19	736.216	675.34	678.458	617.911
Sim1	0.227994	1.21e-07	0.00144269	0.826	0.999053	1.3718	0	0	0	0	0	0	1.25331	0	0	0	0	0.566799	0
Gp49a	92.1644	3.47e-06	0.00144268	0.359898	0.999053	94.6543	70.1966	74.9917	38.2626	63.6361	81.5778	163.857	152.904	93.1323	53.4955	115.087	92.1491	106.558	89.8002
Lilrb4	123.468	3.65e-06	0.00144267	0.371173	0.999053	100.142	75.1227	119.218	73.8865	93.9856	147.666	189.989	201.156	145.206	87.8854	126.934	100.985	125.263	141.115
Gprc6a	0.908244	8.29e-07	0.00144269	0.262269	0.999053	0	0	0.961432	2.6388	0	0	0	0	0	3.82111	0	2.52463	1.7004	1.06905
Rfx6	0.128451	5.61e-08	0.00144269	0.951937	0.999053	0	1.23152	0	0	0	0	0	0	0	0	0	0	0.566799	0
4933411G06Rik	0.0404856	1.46e-07	0.00144269	0.941523	0.999053	0	0	0	0	0	0	0	0	0	0	0	0	0.566799	0
Ros1	0.207089	3.7e-07	0.00144269	0.588173	0.999053	0	0	0	0	0	0	0	0	1.00142	0.764221	0	0	1.1336	0
Dcbld1	123.895	4.35e-06	0.00144263	0.555943	0.999053	135.808	105.911	144.215	96.3163	114.545	100.165	144.081	147.264	122.174	161.251	132.011	112.346	119.028	99.4217
Gopc	1053.15	1.19e-05	0.00144258	0.340702	0.999053	957.517	1064.03	1084.49	1227.04	961.394	890.127	940.057	968.182	989.406	1019.47	981.621	1125.99	1220.89	1313.86
Nepn	0.5081	5.7e-07	0.00144269	0.369888	0.999053	0	0	0.961432	0	0	0	0	0	2.00285	0.764221	3.3849	0	0	0
Nus1	2741.75	2.38e-05	0.00144271	0.817171	0.999053	2703.82	3217.96	2300.71	3444.96	2424.05	2557.82	2342.02	2399.46	2605.7	2638.86	3427.21	3104.04	3047.68	2170.17
Zfa-ps	46.5726	1.02e-05	0.00144268	0.0667392	0.999053	45.2694	41.8716	49.9945	22.4298	35.2446	34.0768	52.2646	51.3857	50.0711	64.1946	28.7716	41.6565	57.8135	76.9716
Slc35f1	1.33729	4.8e-07	0.00144269	0.565669	0.999053	1.3718	0	0	5.2776	0.979017	0	0	0	3.00427	2.29266	0	1.26232	4.53439	0
Cep85l	536.093	7.99e-06	0.00144268	0.82723	0.999053	817.594	481.524	703.768	426.167	426.851	429.574	396.929	275.101	583.83	372.94	419.728	820.506	826.96	523.835
Gm19395	31.3708	-1.63e-06	0.00144268	0.563819	0.999053	49.3848	35.7141	60.5702	15.8328	19.5803	34.0768	20.4821	10.0265	32.0455	16.8129	25.3867	45.4434	48.1779	25.6572
Pln	98.8596	1.03e-06	0.00144268	0.865459	0.999053	157.757	81.2803	135.562	141.176	46.0138	72.2841	43.7893	48.8791	62.0882	50.4386	99.8545	186.823	176.841	81.2478
Gm20597	0.0909341	-2.75e-08	0.00144269	0.951937	0.999053	0	0	0	0	0	0	0.706279	0	0	0	0	0	0.566799	0
Asf1a	325.464	-3.13e-06	0.00144261	0.513001	0.999053	307.284	306.648	284.584	418.25	392.586	396.53	243.666	270.715	308.438	309.51	338.49	308.005	373.521	298.265
Fam184a	12.1787	-2.95e-06	0.00144268	0.227628	0.999053	8.23081	18.4728	12.4986	5.2776	20.5594	12.3916	20.4821	7.51986	9.01281	16.0486	8.46225	5.04927	14.7368	11.7596
Man1a	7590.77	-9.4e-05	0.0014441	0.198322	0.999053	8635.49	7050.45	7022.3	8032.51	7075.35	6559.27	6201.13	6834.92	7044.01	7611.64	9509.87	9536.8	7781.58	7375.38
Gm16998	26.5143	-3.35e-06	0.00144268	0.425329	0.999053	23.3206	22.1673	15.3829	19.791	35.2446	45.4357	40.2579	23.1862	38.0541	25.9835	18.6169	8.83622	16.4372	38.4858
D630037F22Rik	335.33	1.15e-06	0.00144265	0.841252	0.999053	214.001	312.806	335.54	510.608	275.104	365.551	305.819	255.675	392.558	326.322	328.335	291.595	465.342	315.37
Msl3l2	43.4518	-1.73e-07	0.00144267	0.968307	0.999053	37.0386	34.4825	28.843	68.6089	47.9718	34.0768	55.796	56.3989	35.0498	61.1377	32.1565	34.0826	34.5747	48.1073
Gja1	266.441	1.24e-05	0.00144271	0.147656	0.999053	433.489	217.979	189.402	232.215	246.712	132.177	123.599	186.116	185.263	247.608	555.123	496.091	293.035	191.36
4930467K11Rik	0.422938	1.06e-07	0.00144269	0.864023	0.999053	0	2.46304	0	0	0	0	0	0	1.00142	0.764221	1.69245	0	0	0
Hsf2	425.854	-1.53e-06	0.00144265	0.770977	0.999053	259.27	527.09	322.08	523.802	493.424	502.891	411.761	378.5	515.733	463.118	296.179	454.434	518.621	295.058
Serinc1	7511.08	-1.33e-05	0.00144263	0.748622	0.999053	8313.12	8194.53	6008.95	8681.66	6852.14	7350.26	6456.8	6050.35	7294.36	6885.63	8986.91	8867.78	8636.88	6575.73
Pkib	21.8133	2.13e-06	0.00144269	0.335077	0.999053	6.85901	7.38911	11.5372	11.8746	27.4125	32.0115	33.9014	25.0662	52.074	23.6909	23.6943	10.0985	22.672	17.1048
Fabp7	64.942	-2.84e-06	0.00144267	0.65446	0.999053	45.2694	39.4086	60.5702	73.8865	78.3213	96.0346	76.9844	55.1456	105.149	59.6093	72.7753	46.7057	64.0483	35.2787
Smpdl3a	1089.74	9.85e-06	0.0014426	0.260869	0.999053	850.517	876.842	843.176	1165.03	1071.04	1342.42	1127.93	1175.6	1216.73	1158.56	1066.24	1232.02	1147.77	982.457
Gm4981	0.13986	-2.43e-07	0.00144269	0.743262	0.999053	0	0	0	0	1.95803	0	0	0	0	0	0	0	0	0
Gcc2	918.255	2.54e-06	0.0014426	0.582418	0.999053	1127.62	751.227	999.889	697.963	925.171	784.799	987.378	757.626	926.316	998.837	929.155	849.539	1072.38	1047.67
Lims1	704.639	5.86e-06	0.00144259	0.518629	0.999053	599.477	600.981	627.815	989.551	638.319	662.949	688.622	697.467	772.097	708.433	693.904	669.028	739.106	777.2
Ranbp2	5140.65	-1.98e-06	0.00144258	0.0771207	0.999053	5474.86	4007.36	4289.91	5581.07	4658.16	5017.55	4441.79	4326.43	4890.95	5499.34	5669.71	6417.62	6514.79	5179.55
Ccdc138	47.6098	-3.14e-06	0.00144265	0.595398	0.999053	35.6668	55.4184	56.7245	46.179	46.9928	56.7947	48.027	43.2392	59.084	53.4955	30.4641	49.2304	51.0119	34.2096
Edar	1.3608	1.11e-06	0.00144269	0.336003	0.999053	0	0	2.8843	0	0.979017	2.06526	0.706279	1.25331	4.00569	3.82111	0	0	2.2672	1.06905
BB019430	0.389752	2.45e-07	0.00144269	0.700913	0.999053	0	0	1.92286	0	0	0	0	0	0	0.764221	0	0	1.7004	1.06905
Sh3rf3	1.60854	7.51e-07	0.00144269	0.572596	0.999053	0	0	1.92286	1.3194	0.979017	2.06526	2.82512	1.87996	4.00569	2.29266	0	2.52463	0.566799	2.1381
2021-09-10	311.707	5.5e-07	0.0014426	0.684219	0.999053	288.078	269.703	311.504	436.722	255.523	296.365	289.574	283.248	348.495	316.388	270.792	324.415	358.784	314.301
Sowahc	518.704	8.16e-06	0.00144266	0.253933	0.999053	629.657	316.5	510.52	622.757	373.984	416.15	500.752	521.377	506.72	482.224	790.374	655.142	530.524	405.17
P4ha1	243.441	-2.25e-06	0.00144267	0.906267	0.999053	392.335	366.993	235.551	261.241	137.062	162.123	165.976	201.783	172.245	207.868	387.571	318.104	216.517	182.808
Pla2g12b	1372	4.76e-09	0.00144261	0.97294	0.999053	1104.3	1247.53	1379.65	1777.23	1345.17	1533.46	1199.26	1300.94	1476.1	1254.85	1682.29	1493.32	1454.97	958.938
Oit3	395.06	-2.94e-05	0.0014428	0.373675	0.999053	395.079	283.249	281.699	457.832	461.117	312.887	417.411	415.472	272.387	427.2	619.437	340.826	471.01	375.237
Mcu	354.444	1e-05	0.0014426	0.266188	0.999053	379.989	349.751	365.344	249.367	323.076	314.952	382.803	397.926	385.548	363.769	375.724	349.662	291.335	432.965
Micu1	451.931	4.28e-06	0.0014426	0.869178	0.999053	327.861	455.662	500.906	464.429	477.76	429.574	483.095	560.229	488.694	459.297	423.112	455.696	337.812	462.899
Dnajb12	865.043	-3.71e-05	0.00144277	0.961128	0.999053	994.556	873.147	888.363	756.017	932.024	676.373	924.519	897.37	915.301	886.497	859.764	786.423	781.616	938.626
Ddit4	717.782	6.75e-07	0.00144269	0.600034	0.999053	1231.88	1201.96	414.377	1067.4	116.503	125.981	129.955	158.544	223.317	132.21	3315.51	1233.28	346.314	351.718
Anapc16	625.694	-2.15e-06	0.00144262	0.778805	0.999053	746.26	783.246	705.691	498.734	563.914	587.567	549.485	580.909	639.909	523.492	864.842	597.076	550.929	567.666
Ascc1	125.069	-3.61e-06	0.00144262	0.6399	0.999053	153.642	116.994	135.562	142.495	101.818	111.524	129.955	105.905	97.138	123.804	169.245	116.133	118.461	128.286
Chst3	7.90559	-2.51e-06	0.00144269	0.212708	0.999053	9.60261	1.23152	2.8843	3.9582	10.7692	22.7179	18.3633	8.14651	8.01138	6.87799	1.69245	0	6.80159	9.62145
Psap	7960.26	8.43e-06	0.00144262	0.356266	0.999053	8029.15	8183.44	6993.45	6359.51	8339.26	6538.61	8972.57	11038.5	8775.47	7963.95	8308.24	7936.19	5954.22	8051.02
Cdh23	1.93359	-2.13e-06	0.00144269	0.153485	0.999053	2.7436	2.46304	2.8843	1.3194	1.95803	2.06526	4.23767	1.25331	0	2.29266	1.69245	2.52463	0.566799	1.06905
4632428N05Rik	181.614	7.67e-06	0.00144266	0.193598	0.999053	156.385	134.236	192.286	137.218	187.971	133.209	226.009	223.716	127.181	164.308	216.634	169.15	265.829	208.465
Gm17455	0.422913	2.8e-07	0.00144269	0.734249	0.999053	0	0	0	1.3194	0	0	0.706279	0	0	0	1.69245	0	1.1336	1.06905
Slc29a3	142.173	1.18e-06	0.00144268	0.968457	0.999053	133.065	137.93	110.565	91.0387	162.517	146.633	211.177	224.969	169.24	192.584	64.3131	65.6405	105.425	175.324
Unc5b	415.265	4.23e-06	0.00144268	0.613522	0.999053	854.632	299.259	424.953	339.086	323.076	229.244	300.169	525.763	236.336	381.346	512.812	516.288	328.743	542.009
Pldi	1.1012	-1.42e-06	0.00144269	0.184601	0.999053	0	2.46304	2.8843	1.3194	0.979017	2.06526	1.41256	0.626655	0	1.52844	0	0	0	2.1381
Pcbd1	3762.37	2.45e-05	0.00144272	0.386002	0.999053	3583.15	5163.76	3610.18	5011.09	3481.38	3152.62	3402.15	3438.46	3159.49	3331.24	4347.9	4218.66	3373.59	3399.58
Sgpl1	1255.08	-2.04e-06	0.00144253	0.91624	0.999053	1196.21	1344.82	1011.43	1225.72	1424.47	1244.32	1370.18	1401.2	1280.82	1237.27	1079.78	1410.01	1123.96	1220.86
Tbata	0.0763607	1.71e-07	0.00144269	0.941523	0.999053	0	0	0	0	0	0	0	0	0	0	0	0	0	1.06905
Adamts14	50.9893	-3.44e-06	0.00144268	0.321092	0.999053	96.0261	40.6401	80.7603	52.776	36.2236	38.2073	48.027	32.5861	35.0498	29.8046	62.6206	27.771	70.2831	63.074
Prf1	5.64365	-2.79e-07	0.00144269	0.858512	0.999053	2.7436	2.46304	3.84573	5.2776	12.7272	11.3589	2.82512	7.51986	6.00854	4.58533	0	7.5739	5.66799	6.4143
Pald1	306.191	-7.51e-05	0.00144358	0.192343	0.999053	345.694	280.786	269.201	423.528	362.236	311.854	271.917	260.688	301.428	232.323	335.105	314.317	296.436	281.16
Nodal	29.9106	1.96e-06	0.00144268	0.672335	0.999053	17.8334	16.0097	32.6887	14.5134	34.2656	40.2726	44.4956	41.3592	41.0583	42.7964	18.6169	23.984	29.4736	21.381
Eif4ebp2	2348.82	4.25e-05	0.00144296	0.732597	0.999053	3296.44	1773.39	2372.81	1692.79	2467.12	1706.94	2789.8	2789.24	2054.92	2767.25	1629.83	2743.01	2204.28	2595.65
Lrrc20	178.001	1.53e-06	0.00144265	0.792659	0.999053	176.962	137.93	158.636	155.689	209.51	161.09	226.009	248.155	229.326	187.998	150.628	122.445	130.931	196.705
Ppa1	2035.1	-2.11e-06	0.00144263	0.757729	0.999053	2133.15	2285.7	2196.87	2352.49	2080.41	1879.39	1545.34	1611.13	1554.21	1835.66	2599.6	2676.11	2124.93	1616.4
Sar1a	2229.3	-1.44e-07	0.0014425	0.97892	0.999053	2223.69	2411.31	2100.73	2555.68	2092.16	2175.75	2056.68	2180.76	2081.96	2168.86	2592.83	2440.06	2270.6	1859.08
Tysnd1	2125.47	-1.92e-05	0.00144259	0.480845	0.999053	1739.44	2056.64	1971.9	2269.37	2408.38	2424.62	2350.5	2353.72	2031.89	2057.28	2015.71	2270.91	1810.36	1995.92
Aifm2	881.939	-0.000232313	0.0014522	0.984664	0.999053	1198.95	699.503	972.007	610.883	898.737	785.832	996.559	882.957	881.252	706.14	1191.48	869.736	794.652	858.448
H2afy2	28.4804	1.85e-06	0.00144268	0.594067	0.999053	35.6668	19.7043	40.3801	25.0686	29.3705	14.4568	21.1884	27.5728	24.0342	22.1624	54.1584	45.4434	18.1376	21.381
Col13a1	50.1455	2.6e-06	0.00144268	0.267825	0.999053	71.3337	19.7043	65.3774	26.388	46.0138	44.4031	38.1391	43.2392	23.0327	57.3166	52.4659	66.9028	87.8539	59.8668
2010107G23Rik	57.5638	-9e-07	0.00144267	0.916828	0.999053	43.8976	49.2608	56.7245	42.2208	49.9299	76.4146	81.2221	75.8252	105.149	65.723	28.7716	37.8695	44.7771	48.1073
Tspan15	72.1587	1.97e-06	0.00144267	0.629619	0.999053	67.2183	43.1032	36.5344	75.2059	108.671	60.9252	91.11	87.105	57.0811	119.219	91.3923	49.2304	74.2507	49.1763
Tacr2	0.164173	-2.51e-07	0.00144269	0.743262	0.999053	0	0	0	1.3194	0.979017	0	0	0	0	0	0	0	0	0
Hk1	50.7461	4.52e-06	0.00144265	0.534275	0.999053	68.5901	39.4086	60.5702	43.5402	61.6781	38.2073	59.3274	63.9188	47.0669	51.967	42.3112	41.6565	51.5787	40.6239
2210417K05Rik	0.400821	1.23e-07	0.00144269	0.889846	0.999053	1.3718	0	0	0	0.979017	0	0	0	1.00142	0	1.69245	0	0.566799	0
Hkdc1	4.15817	7.67e-07	0.00144269	0.683612	0.999053	1.3718	2.46304	4.80716	1.3194	7.83213	4.13052	4.23767	2.50662	5.00711	9.93488	3.3849	6.31158	1.7004	3.20715
Supv3l1	269.039	-8.11e-07	0.00144248	0.713775	0.999053	274.36	288.175	286.507	273.116	238.88	260.223	243.666	253.169	274.39	288.111	265.715	265.087	259.027	296.127
4930507D05Rik	2.31537	6.11e-07	0.00144269	0.691194	0.999053	2.7436	3.69456	0.961432	3.9582	0	3.09789	0.706279	1.25331	2.00285	6.11377	0	5.04927	2.834	0
Vps26a	1717.87	2.31e-06	0.00144259	0.865462	0.999053	1460.97	1847.28	1565.21	2244.3	1597.76	1676.99	1548.16	1464.49	1626.31	1616.33	1990.32	2012.13	1873.27	1526.6
Srgn	161.836	1.04e-05	0.00144268	0.0374178	0.999053	200.283	93.5955	117.295	134.579	117.482	103.263	185.751	209.929	137.195	128.389	308.026	172.937	195.546	161.427
2510003E04Rik	440.115	-5.66e-06	0.00144252	0.557001	0.999053	419.771	499.997	464.372	514.566	463.075	361.421	419.53	419.859	465.662	425.671	407.88	421.614	468.743	409.446
Ddx21	988.664	2.26e-05	0.00144263	0.0292486	0.999053	1080.98	1105.9	896.054	798.238	895.8	817.843	817.165	1007.03	1009.43	1098.19	1150.87	1055.3	953.923	1154.57
Ddx50	812.284	-6.02e-06	0.00144256	0.569464	0.999053	718.824	923.639	776.837	926.22	723.493	948.987	777.613	738.199	720.023	749.701	935.925	891.196	812.223	729.092
Stox1	2.41142	-7.3e-07	0.00144269	0.58423	0.999053	0	4.92608	0.961432	1.3194	5.8741	3.09789	3.53139	2.50662	0	3.05688	3.3849	0	5.10119	0
Ccar1	1045.02	9.08e-06	0.00144265	0.167248	0.999053	969.864	1088.66	1189.29	1042.33	778.318	920.073	772.669	849.117	847.204	1018.71	1342.11	1484.48	1353.52	973.905
Snord98	5.48905	2.16e-06	0.00144269	0.185046	0.999053	2.7436	4.92608	9.61432	3.9582	0.979017	2.06526	4.94395	6.8932	2.00285	3.82111	10.1547	3.78695	11.336	9.62145
Tet1	9.42371	-8.05e-07	0.00144268	0.800392	0.999053	12.3462	16.0097	8.65289	5.2776	7.83213	10.3263	7.76907	4.38658	10.0142	11.4633	11.8471	5.04927	11.336	9.62145
Slc25a16	3032.42	-5.24e-06	0.00144258	0.503311	0.999053	3042.66	3173.62	2652.59	3706.2	2552.3	3027.67	2523.53	2497.85	3046.33	2960.59	3393.36	3673.34	3222.25	2981.58
Dna2	245.207	-3.27e-06	0.00144257	0.763265	0.999053	231.834	243.841	268.239	224.298	257.481	293.267	223.184	256.928	228.324	281.233	189.554	225.955	270.363	238.398
Rufy2	280.419	-7.05e-06	0.0014426	0.412304	0.999053	267.501	229.063	331.694	325.892	250.628	333.54	290.987	233.742	312.444	270.534	282.639	238.578	310.606	248.02
Hnrnph3	118.371	-1.07e-05	0.00144267	0.0633311	0.999053	97.3979	142.856	164.405	91.0387	136.083	144.568	149.731	80.2118	118.168	121.511	76.1602	83.3129	140.566	111.181
Pbld2	4289.24	5.22e-06	0.00144262	0.687326	0.999053	3341.71	4247.51	3554.41	3291.91	4860.82	5274.67	4888.16	3900.93	4401.25	4411.08	3696.31	5520.11	4300.87	4359.59
Pbld1	5957.11	-0.00102044	0.00171718	0.432685	0.999053	5465.26	6214.25	5905.11	4987.34	6809.06	6871.12	6713.18	5700.68	6914.83	6096.19	4491.76	5136.37	5684.43	6410.03
Mypn	1.78092	1.31e-06	0.00144269	0.367736	0.999053	0	1.23152	0.961432	1.3194	2.93705	1.03263	2.11884	3.13327	4.00569	1.52844	1.69245	0	2.834	2.1381
Herc4	840.641	4.5e-06	0.00144255	0.736804	0.999053	858.748	774.626	831.638	986.912	704.892	804.419	853.185	701.227	862.225	765.75	841.147	955.574	854.733	973.905
Sirt1	525.566	1.88e-06	0.00144265	0.790983	0.999053	552.836	466.746	621.085	655.742	457.201	477.075	388.453	368.473	431.613	433.313	588.972	722.045	717.568	476.797
Dnajc12	187.704	5.58e-07	0.00144265	0.905196	0.999053	156.385	112.068	236.512	266.519	171.328	206.526	153.969	200.53	175.249	168.893	179.4	270.136	178.542	151.805
Ctnna3	1.11107	1.53e-06	0.00144269	0.0959608	0.999053	0	0	0.961432	0	0	2.06526	0	0	3.00427	2.29266	1.69245	0	3.40079	2.1381
Lrrtm3	22.2762	8.18e-07	0.00144269	0.631666	0.999053	41.154	23.3989	24.0358	6.59701	27.4125	12.3916	4.94395	0.626655	7.00996	12.9918	57.5433	15.1478	47.6111	31.0025
1700023F02Rik	0.192229	-2.79e-07	0.00144269	0.731784	0.999053	1.3718	0	0	1.3194	0	0	0	0	0	0	0	0	0	0
Reep3	4487.25	4.19e-05	0.00144288	0.0752117	0.999053	5827.41	4178.54	4049.55	3508.29	3913.13	3604.91	4167.75	4788.27	4609.55	4998.77	5202.59	5123.74	4259.5	4589.43
Jmjd1c	1507.19	4.1e-06	0.00144265	0.467781	0.999053	2318.34	1105.9	1653.66	1195.38	1163.07	1165.84	1457.05	1152.42	1325.88	1296.12	1890.47	1959.12	1712.3	1705.14
Nrbf2	863.936	8.03e-06	0.00144264	0.151077	0.999053	906.761	870.684	972.969	885.318	666.71	627.839	678.028	861.65	774.1	763.457	1071.32	1250.96	812.79	952.524
Egr2	12.4767	2.1e-06	0.00144269	0.135461	0.999053	0	0	9.61432	18.4716	5.8741	2.06526	19.7758	41.9859	20.0285	6.87799	10.1547	3.78695	3.96759	32.0715
Ado	924.584	5.35e-06	0.00144258	0.56923	0.999053	880.696	857.137	761.454	1213.85	885.031	931.432	800.214	963.795	863.227	982.788	902.076	1152.5	909.713	840.274
Zfp365	0.876012	9.85e-07	0.00144269	0.234213	0.999053	1.3718	2.46304	0	0	0	0	0	2.50662	1.00142	1.52844	1.69245	0	1.7004	0
Rtkn2	1.22527	7.3e-07	0.00144269	0.478445	0.999053	1.3718	0	2.8843	2.6388	0	0	0	1.25331	2.00285	1.52844	0	0	2.2672	3.20715
Arid5b	1900.36	3.31e-05	0.00144287	0.963535	0.999053	2288.16	1344.82	3365.97	1134.69	804.752	1894.88	2397.82	1205.06	794.128	1798.98	1289.65	2340.34	1977.56	3968.32
4930545H06Rik	0.188004	-1.46e-07	0.00144269	0.842313	0.999053	0	0	0	0	0	2.06526	0	0	0	0	0	0	0.566799	0
1700040L02Rik	18.7855	-5.45e-06	0.00144268	0.142472	0.999053	20.577	34.4825	20.1901	18.4716	21.5384	17.5547	16.9507	14.4131	7.00996	12.2275	18.6169	20.1971	11.9028	28.8644
Tmem26	43.6952	1.28e-07	0.00144267	0.975005	0.999053	26.0642	44.3347	25.9587	79.1641	31.3285	56.7947	42.3767	39.4793	41.0583	33.6257	45.6961	49.2304	63.4815	33.1406
Rhobtb1	3417.56	1.09e-07	0.00144268	0.657932	0.999053	6373.39	2983.97	4180.31	3789.32	3220.97	1958.9	2417.59	2046.03	3012.28	1604.86	5112.89	3876.58	4257.23	3011.52
Cdk1	15.3456	3.17e-06	0.00144268	0.899196	0.999053	12.3462	18.4728	9.61432	27.7074	18.6013	15.4895	7.76907	15.0397	16.0228	15.2844	16.9245	11.3609	14.17	16.0358
Ank3	479.364	-2.9e-06	0.00144265	0.312856	0.999053	813.478	376.845	452.834	546.232	519.858	385.171	465.438	486.284	532.757	488.337	409.573	329.465	410.929	493.901
Ccdc6	857.944	3.94e-06	0.0014426	0.744793	0.999053	1031.59	796.793	1042.19	626.716	823.353	673.275	927.344	912.409	859.221	881.147	726.061	936.639	842.263	932.212
2310015B20Rik	0.0686737	-1.92e-07	0.00144269	0.84625	0.999053	0	0	0.961432	0	0	0	0	0	0	0	0	0	0	0
Slc16a9	71.7303	1.4e-06	0.00144263	0.847046	0.999053	94.6543	61.576	72.1074	62.0119	69.5102	69.1862	69.9216	66.4254	77.1096	64.1946	74.4678	50.4927	92.3882	80.1788
Fam13c	3.65475	1.4e-06	0.00144269	0.404479	0.999053	1.3718	8.62063	2.8843	2.6388	2.93705	0	2.82512	5.63989	9.01281	1.52844	5.07735	2.52463	3.96759	2.1381
Phyhipl	0.34163	-4.07e-07	0.00144269	0.545729	0.999053	2.7436	0	0	0	0	0	1.41256	0.626655	0	0	0	0	0	0
D630013N20Rik	0.0504485	-1.77e-07	0.00144269	0.84625	0.999053	0	0	0	0	0	0	0.706279	0	0	0	0	0	0	0
Bicc1	33.2142	2.41e-06	0.00144268	0.495128	0.999053	24.6924	30.788	29.8044	21.1104	53.8459	18.5873	37.4328	56.3989	48.0683	40.5037	25.3867	13.8855	24.9392	39.5549
C730027H18Rik	390.623	-5.22e-06	0.00144266	0.347908	0.999053	362.156	391.623	292.275	344.364	419.019	570.012	530.415	503.204	448.637	434.842	269.099	295.382	365.019	242.674
Tfam	1490.85	-2.17e-05	0.00144269	0.872921	0.999053	1205.81	1477.82	1120.07	2056.95	1556.64	1675.96	1269.89	1412.48	1531.18	1570.47	1391.19	1671.31	1543.39	1388.7
Ube2d1	198.313	4.01e-06	0.00144253	0.712262	0.999053	186.565	185.959	164.405	211.104	191.887	212.722	218.24	213.063	204.29	202.519	211.556	193.134	203.481	177.462
Cisd1	3417.91	-6.02e-05	0.00144321	0.550548	0.999053	3795.77	3990.12	3126.58	4350.07	3265.02	2985.33	2974.85	3234.17	3073.37	3166.17	4148.19	3543.32	3171.24	3026.48
Ipmk	3120.57	4.26e-05	0.00144298	0.834603	0.999053	5358.26	2954.41	3458.27	2993.72	2232.16	1985.75	2495.99	2213.97	2378.38	2325.53	4821.79	4020.48	3129.86	3319.4
Zwint	330.384	5.18e-06	0.00144255	0.407244	0.999053	308.655	327.584	328.81	270.477	303.495	302.561	402.579	354.06	336.478	311.802	296.179	353.449	359.351	369.891
Pcdh15	3.43174	-1.47e-06	0.00144269	0.388449	0.999053	4.1154	6.1576	4.80716	7.91641	0	5.16315	0.706279	3.75993	3.00427	2.29266	3.3849	1.26232	2.2672	3.20715
Rtdr1	0.143689	-2.44e-07	0.00144269	0.743262	0.999053	0	0	0	0	0.979017	1.03263	0	0	0	0	0	0	0	0
Gnaz	1.90923	-4.13e-07	0.00144269	0.756258	0.999053	0	1.23152	0	2.6388	3.91607	3.09789	2.82512	1.87996	0	1.52844	5.07735	1.26232	1.1336	2.1381
Rab36	97.4069	-2.1e-06	0.00144268	0.462915	0.999053	45.2694	48.0292	92.2974	73.8865	159.58	155.927	168.801	103.398	163.232	114.633	38.9263	41.6565	62.9147	95.1455
Bcr	685.107	-8.57e-06	0.00144266	0.942109	0.999053	658.465	605.907	774.914	507.969	689.228	585.501	995.147	820.291	694.988	815.424	424.805	647.569	567.366	803.926
Specc1l	522.411	4.55e-07	0.00144258	0.462167	0.999053	456.81	509.849	458.603	428.805	591.326	505.989	597.512	593.442	587.835	554.06	421.42	464.533	510.686	632.878
Adora2a	61.1636	-4.07e-06	0.00144266	0.406018	0.999053	79.5645	62.8075	58.6473	71.2477	79.3004	57.8273	40.9642	42.6125	47.0669	48.9102	94.7772	69.4274	46.4775	56.6597
Gm5779	6.54187	2.35e-06	0.00144269	0.373752	0.999053	2.7436	7.38911	7.69145	7.91641	3.91607	4.13052	6.35651	5.01324	11.0157	5.34955	8.46225	3.78695	12.4696	5.34525
Upb1	5446.69	3.39e-05	0.00144282	0.455258	0.999053	5795.86	6391.58	4612.95	6938.73	5508.93	6129.69	4128.91	4416.04	4746.74	4287.28	6263.76	6595.61	5471.88	4965.74
4933407G14Rik	3.11103	1.58e-06	0.00144269	0.355111	0.999053	1.3718	1.23152	1.92286	0	6.85312	3.09789	2.82512	3.75993	1.00142	8.40643	3.3849	2.52463	3.96759	3.20715
Gucd1	5618.95	4.68e-05	0.00144292	0.846221	0.999053	5007.08	5780.75	6506.01	6211.74	4856.9	6022.3	4686.87	5404.27	5368.63	5200.53	5786.49	6701.64	5830.66	5301.42
Snrpd3	295.536	-4.74e-06	0.0014426	0.605393	0.999053	316.886	443.347	299.005	281.032	249.649	270.549	257.086	274.475	273.388	298.046	296.179	290.333	292.468	295.058
Fam211b	3.36951	1.69e-06	0.00144269	0.277585	0.999053	4.1154	0	0	0	5.8741	3.09789	4.23767	6.26655	3.00427	0.764221	5.07735	3.78695	4.53439	6.4143
Ggt1	0.953217	5.72e-07	0.00144269	0.553103	0.999053	0	2.46304	1.92286	0	0	1.03263	0	1.25331	1.00142	0.764221	0	0	1.7004	3.20715
Ggt5	74.363	1.3e-06	0.00144263	0.70283	0.999053	83.6799	68.9651	89.4132	69.9283	72.4472	66.0883	58.6211	84.5984	68.0968	56.5524	94.7772	78.2636	74.8175	74.8335
Susd2	25.8209	1.21e-06	0.00144268	0.710595	0.999053	19.2052	32.0195	23.0744	11.8746	23.4964	20.6526	42.3767	59.5322	32.0455	19.1055	22.0018	15.1478	15.3036	25.6572
Cabin1	488.865	-3.76e-07	0.00144264	0.805367	0.999053	706.478	384.234	487.446	303.462	479.718	481.206	531.122	511.35	525.747	551.768	446.807	397.63	416.031	621.118
Ddt	5511.84	4.57e-06	0.00144264	0.638622	0.999053	6333.61	6522.13	5149.43	7251.43	5584.31	5065.05	3692.43	4426.69	4070.78	5000.3	6837.5	6875.84	5348.88	5007.43
Gstt3	1206.75	3.16e-05	0.00144282	0.868558	0.999053	1610.49	1383	1037.38	857.611	1444.05	1125.57	903.331	1055.29	853.212	1315.22	1404.73	1536.24	992.465	1375.87
Gstt1	3893.72	-2.37e-06	0.00144263	0.722765	0.999053	3990.57	5931	3139.07	4036.05	3953.27	3522.3	3200.86	3648.38	3181.52	3290.74	4456.22	4849.82	3199.58	4112.64
Gstt4	0.187194	-1.85e-07	0.00144269	0.80817	0.999053	0	0	0.961432	0	0	1.03263	0	0.626655	0	0	0	0	0	0
Gstt2	929.271	2.46e-06	0.00144264	0.642415	0.999053	910.876	884.231	512.443	1134.69	1134.68	1230.9	872.961	864.157	797.133	932.35	888.536	1160.07	775.948	910.831
Mif	590.646	2.94e-05	0.00144279	0.427659	0.999053	787.414	642.853	401.878	552.829	550.207	500.826	504.283	641.695	495.704	500.565	874.996	749.816	518.621	547.354
Derl3	192.603	-3.68e-06	0.00144269	0.0276919	0.999053	85.0517	662.557	476.87	432.764	36.2236	139.405	80.5158	90.865	66.0939	162.015	159.09	45.4434	146.234	113.319
Smarcb1	245.63	-3.36e-06	0.0014426	0.88271	0.999053	246.924	339.899	222.091	237.492	228.111	192.069	262.736	253.169	239.34	262.892	269.099	257.513	204.048	223.432
Mmp11	11.1425	-3.49e-07	0.00144269	0.809652	0.999053	9.60261	4.92608	5.76859	6.59701	21.5384	17.5547	15.5381	17.5463	20.0285	11.4633	1.69245	5.04927	9.06879	9.62145
Chchd10	6767.01	-2.41e-06	0.00144262	0.737511	0.999053	7435.16	8650.19	5344.6	6593.05	7983.88	6108.01	6040.8	7289.88	5834.29	6006.01	8660.26	7868.02	5424.83	5499.2
Vpreb3	5.27299	1.68e-06	0.00144269	0.33904	0.999053	8.23081	4.92608	0	6.59701	2.93705	3.09789	4.23767	7.51986	1.00142	5.34955	5.07735	17.6724	3.96759	3.20715
Gm5134	0.345173	-4.52e-07	0.00144269	0.48731	0.999053	1.3718	0	0	0	0.979017	0	1.41256	0	0	0	0	0	0	1.06905
Zfp280b	196.959	-3.54e-07	0.00144262	0.971659	0.999053	216.745	182.265	151.906	175.48	217.342	208.591	230.953	215.569	223.317	246.843	145.551	169.15	160.971	212.741
Slc5a4b	0.432636	-4.24e-07	0.00144269	0.541993	0.999053	1.3718	0	0.961432	0	1.95803	0	0	0	1.00142	0.764221	0	0	0	0
Prmt2	8.70463	-1.63e-06	0.00144268	0.348621	0.999053	12.3462	8.62063	9.61432	6.59701	9.79017	9.29367	11.3005	9.39982	14.0199	4.58533	6.7698	6.31158	6.80159	6.4143
S100b	1.44809	7.08e-08	0.00144269	0.920956	0.999053	2.7436	0	0	3.9582	1.95803	1.03263	0.706279	1.25331	0	5.34955	0	0	1.1336	2.1381
Dip2a	55.0028	-3.5e-06	0.00144266	0.905531	0.999053	45.2694	48.0292	59.6088	40.9014	66.5731	44.4031	84.0472	72.0653	63.0896	64.1946	32.1565	41.6565	48.1779	59.8668
Pcnt	257.402	-4.97e-06	0.00144265	0.40898	0.999053	367.643	221.673	313.427	175.48	265.314	205.493	341.133	247.529	246.35	260.599	213.249	220.905	205.181	319.646
1700094J05Rik	0.347131	1.46e-07	0.00144269	0.803499	0.999053	1.3718	0	0	0	0	0	0.706279	1.25331	0	1.52844	0	0	0	0
2610028H24Rik	1.62807	5.2e-07	0.00144269	0.656514	0.999053	0	2.46304	1.92286	0	1.95803	3.09789	0	0	1.00142	2.29266	3.3849	1.26232	1.1336	4.2762
Ybey	113.099	-3.75e-06	0.00144264	0.611794	0.999053	108.372	126.846	100.95	108.191	115.524	140.438	117.949	125.331	142.202	130.682	89.6998	71.9521	121.862	83.3859
Mcm3ap	404.38	-2.37e-06	0.00144261	0.823634	0.999053	366.271	416.253	461.487	379.988	386.712	368.649	482.388	450.565	396.563	449.362	257.252	397.63	383.156	465.037
Lss	296.942	-7.34e-06	0.00144267	0.0715968	0.999053	327.861	532.016	269.201	316.656	451.327	201.363	265.561	229.356	181.258	168.893	306.333	272.66	341.78	292.92
4930483K19Rik	23.8445	-5.06e-06	0.00144268	0.184247	0.999053	12.3462	33.251	19.2286	22.4298	45.0348	30.9789	23.3072	17.5463	27.0384	20.634	22.0018	16.4101	24.3724	19.2429
Spatc1l	44.4354	-2.16e-06	0.00144268	0.456252	0.999053	24.6924	44.3347	37.4958	29.0268	59.72	70.2188	75.5718	65.1721	64.0911	57.3166	8.46225	29.0333	33.4411	23.5191
Ftcd	8560.33	-0.0006822	0.00154023	0.55971	0.999053	7771.25	8065.22	10285.4	11890.4	7879.13	8746.38	6839.6	7225.33	8992.78	7903.58	8255.77	7595.36	10096.4	8297.97
Col6a2	56.6908	3.65e-06	0.00144268	0.354916	0.999053	75.4491	61.576	31.7272	36.9432	67.5522	38.2073	48.7332	117.184	68.0968	48.9102	69.3904	34.0826	30.6072	65.2121
Col6a1	139.162	6.34e-07	0.00144267	0.932545	0.999053	161.873	137.93	116.333	85.7611	200.698	92.9367	171.626	217.449	195.277	113.105	116.779	83.3129	88.4207	166.772
Pcbp3	11.159	2.74e-06	0.00144268	0.603177	0.999053	6.85901	14.7782	6.73002	5.2776	11.7482	10.3263	15.5381	17.5463	12.0171	4.58533	18.6169	15.1478	8.50199	8.5524
Gm10787	2.3744	7.46e-07	0.00144269	0.618492	0.999053	0	0	1.92286	0	3.91607	4.13052	4.23767	2.50662	2.00285	3.82111	0	2.52463	2.834	5.34525
Slc19a1	243.042	-3.91e-06	0.00144265	0.92343	0.999053	251.04	214.284	177.865	196.591	328.95	232.342	290.987	319.594	288.41	251.429	186.169	233.529	179.109	252.296
Col18a1	15110	-2.07e-06	0.00144261	0.793007	0.999053	21664.9	14634.1	16036.7	12500	15854.2	11840.1	14498.5	14799.7	14592.7	13723.1	16733.2	16039	12323.9	16299.8
Gm10941	4.01824	8.91e-07	0.00144269	0.617525	0.999053	1.3718	1.23152	7.69145	1.3194	3.91607	3.09789	6.35651	11.2798	7.00996	2.29266	3.3849	1.26232	2.834	3.20715
Pofut2	404.094	6.65e-06	0.00144262	0.844327	0.999053	465.041	495.071	410.531	403.737	382.796	323.213	371.503	441.792	380.541	382.111	558.508	361.023	317.974	363.477
Adarb1	566.429	-5.81e-06	0.00144266	0.648997	0.999053	942.428	477.829	764.338	571.301	439.579	378.975	514.877	501.951	415.591	450.126	639.746	526.386	637.649	669.226
Gm17769	5.1902	-9.39e-07	0.00144269	0.677603	0.999053	4.1154	6.1576	7.69145	6.59701	3.91607	6.19578	4.94395	1.25331	5.00711	8.40643	3.3849	3.78695	9.06879	2.1381
Fam207a	910.126	1.29e-06	0.00144262	0.753821	0.999053	908.133	854.674	1099.88	1167.67	715.661	865.344	662.49	832.824	842.197	881.147	1111.94	1008.59	1023.64	767.578
Itgb2	93.0705	2.39e-06	0.00144267	0.402123	0.999053	100.142	82.5118	72.1074	48.8178	102.797	71.2515	125.718	190.503	109.155	109.284	71.0829	64.3782	69.7163	85.524
Pttg1ip	5074.16	-1.07e-05	0.00144243	0.454026	0.999053	5432.33	5354.65	5029.25	4644.29	5465.85	4881.24	5375.49	5157.37	5319.56	5390.82	5204.28	4716.02	4241.36	4825.69
Sumo3	1638.48	-2.33e-06	0.00144256	0.379534	0.999053	1632.44	1544.32	1571.94	1855.08	1749.5	2030.15	1458.47	1748.99	1804.56	1653.77	1755.07	1452.93	1329.14	1352.35
Ube2g2	1364.57	1.98e-06	0.00144267	0.61474	0.999053	1957.56	1214.28	1617.13	1500.16	904.611	1030.56	904.037	1066.57	1006.43	1066.85	2755.31	1677.62	1467.44	935.419
Mir1930	1.13799	-2.92e-07	0.00144269	0.746514	0.999053	2.7436	2.46304	2.8843	0	0.979017	0	0	0	0	0.764221	1.69245	0	2.2672	2.1381
Gm2696	0.0737593	-1.93e-07	0.00144269	0.84625	0.999053	0	0	0	0	0	1.03263	0	0	0	0	0	0	0	0
Gm10318	0.0715302	1.63e-07	0.00144269	0.941523	0.999053	0	0	0	0	0	0	0	0	1.00142	0	0	0	0	0
1700009J07Rik	0.414358	-1.62e-07	0.00144269	0.72973	0.999053	1.3718	0	0.961432	0	0	0	0.706279	0	0	0	1.69245	0	0	1.06905
Lrrc3	3190.24	-7.92e-05	0.00144366	0.402226	0.999053	3465.17	3513.52	2894.87	2584.71	4215.65	3120.61	3251	3313.75	3218.57	3321.31	2523.44	3001.79	3127.03	3112.01
Trpm2	77.5385	-4.47e-06	0.00144266	0.349285	0.999053	87.7953	88.6694	135.562	54.0955	56.783	60.9252	93.9351	78.9585	71.101	58.845	79.5451	64.3782	83.3195	71.6264
1810043G02Rik	94.9656	-1.43e-06	0.00144262	0.457306	0.999053	72.7055	98.5215	84.606	108.191	93.0066	105.328	123.599	92.7449	110.157	95.5277	99.8545	78.2636	79.3519	87.6621
Pfkl	365.543	-3.95e-06	0.00144266	0.499837	0.999053	617.311	352.214	337.463	344.364	349.509	291.202	376.447	345.913	286.407	311.038	480.656	420.352	228.42	376.306
Aire	0.135559	2.37e-07	0.00144269	0.757343	0.999053	0	0	0	0	0	0	0	0	0	0.764221	0	0	1.1336	0
Dnmt3l	0.0686737	-1.92e-07	0.00144269	0.84625	0.999053	0	0	0.961432	0	0	0	0	0	0	0	0	0	0	0
Icosl	27.2628	-7.53e-07	0.00144268	0.840227	0.999053	30.1796	34.4825	17.3058	27.7074	28.3915	37.1747	19.0695	33.8394	19.027	16.0486	47.3886	22.7217	32.3075	16.0358
D10Jhu81e	2144.77	-5.2e-06	0.00144259	0.781069	0.999053	1860.16	2359.59	2015.16	2744.35	2267.4	2195.37	1740.98	1918.19	1948.77	1936.54	2289.88	2562.5	2317.07	1870.84
Pwp2	249.119	8.92e-06	0.00144261	0.359475	0.999053	241.437	325.121	263.432	228.256	208.531	193.102	217.534	265.075	276.393	277.412	270.792	249.939	220.485	250.158
Trappc10	651.602	1.17e-05	0.00144253	0.718479	0.999053	739.401	608.37	712.421	566.023	635.382	570.012	675.909	684.934	666.948	651.881	648.208	641.257	569.066	752.612
Agpat3	5929.35	-3.23e-06	0.00144257	0.750595	0.999053	6483.13	5467.94	5742.63	4495.2	6660.25	5413.05	6752.03	6829.28	6197.81	6322.4	5370.14	5993.48	5045.65	6237.91
Rrp1	827.028	1.65e-07	0.00144259	0.980405	0.999053	975.351	959.353	822.024	820.668	862.514	621.643	718.286	783.319	768.091	762.693	1056.09	893.72	723.236	811.409
Cstb	543.938	-1.37e-06	0.00144259	0.92863	0.999053	480.13	552.952	451.873	575.259	557.061	635.068	568.554	666.134	625.889	489.102	539.891	575.616	452.872	444.725
Pdxk	2079.74	6.02e-05	0.00144326	0.826198	0.999053	2602.31	2381.76	2098.81	1398.57	1835.66	1629.49	2777.79	2049.79	1838.61	1871.58	1863.39	2317.61	2065.98	2385.05
Ilvbl	361.658	2.33e-06	0.00144257	0.867068	0.999053	363.527	289.407	325.925	362.835	427.83	412.019	329.832	328.367	322.458	351.542	412.958	386.269	352.549	397.687
Syde1	86.0465	-3.22e-06	0.00144264	0.518284	0.999053	78.1927	92.3639	85.5674	76.5253	111.608	78.4799	99.5853	99.6381	57.0811	71.0726	108.317	71.9521	94.0886	80.1788
Ccdc105	1.00412	4.6e-07	0.00144269	0.610624	0.999053	1.3718	0	0.961432	1.3194	1.95803	0	0	0	0	2.29266	3.3849	0	1.7004	1.06905
Slc1a6	1.05818	-1.82e-06	0.00144269	0.059635	0.999053	2.7436	1.23152	0	2.6388	1.95803	2.06526	1.41256	0.626655	0	0	0	0	0	2.1381
Olfr57	0.116846	2.11e-07	0.00144269	0.838732	0.999053	0	0	0	0	0	0	0	0	0	0	0	0	0.566799	1.06905
2610008E11Rik	404.645	2.32e-07	0.00144262	0.646998	0.999053	364.899	289.407	338.424	389.223	478.739	503.924	406.11	414.846	398.566	527.313	311.411	420.352	445.504	376.306
Vmn2r82	0.0950729	2.53e-07	0.00144269	0.838732	0.999053	0	0	0	0	0	0	0	0	0	0.764221	0	0	0.566799	0
Vmn2r83	0.433839	-1.78e-07	0.00144269	0.702018	0.999053	1.3718	0	0.961432	0	0.979017	0	0	0	0	0	1.69245	0	0	1.06905
Ppap2c	534.752	-6.9e-06	0.00144267	0.77951	0.999053	548.721	400.244	340.347	573.94	675.522	604.089	526.884	778.305	641.912	521.199	692.212	425.401	418.865	338.889
Mier2	149.642	-6.3e-06	0.00144263	0.447414	0.999053	128.949	142.856	133.639	184.716	171.328	177.612	144.081	153.53	149.212	120.747	196.324	111.084	126.963	153.943
C2cd4c	4.44624	6.65e-07	0.00144269	0.524689	0.999053	1.3718	1.23152	0	0	6.85312	4.13052	10.5942	10.6531	8.01138	7.64221	0	0	0	11.7596
Shc2	7.61444	2.28e-06	0.00144269	0.182088	0.999053	2.7436	8.62063	3.84573	2.6388	7.83213	8.26104	4.94395	20.6796	28.0398	6.11377	5.07735	1.26232	2.2672	4.2762
Tpgs1	722.894	-4.95e-06	0.00144261	0.814349	0.999053	603.593	758.616	664.349	930.178	781.255	787.897	586.211	776.425	788.12	667.165	903.768	660.192	599.107	613.635
Cdc34	1226.84	2.13e-05	0.00144272	0.981425	0.999053	908.133	1171.17	1150.83	1757.44	1127.83	1443.62	1016.34	1311.59	1024.46	1136.4	1458.89	1595.57	1193.68	879.829
Gzmm	7.67053	3.08e-06	0.00144269	0.204002	0.999053	2.7436	11.0837	2.8843	10.5552	2.93705	11.3589	2.82512	6.8932	6.00854	11.4633	10.1547	11.3609	9.63558	7.48335
Bc1	2.88307	3.7e-07	0.00144269	0.873084	0.999053	2.7436	2.46304	5.76859	0	1.95803	7.22841	1.41256	3.13327	1.00142	3.82111	0	2.52463	5.10119	3.20715
Bsg	5397.87	0.000560403	0.00150454	0.894387	0.999053	5638.1	6421.14	5099.43	5106.08	4983.2	4760.42	5975.83	6398.15	5971.49	5204.35	6146.98	5116.17	4051.48	4697.41
Polrmt	378.696	3.11e-06	0.00144261	0.866053	0.999053	445.835	286.944	458.603	292.907	424.893	372.779	390.572	424.872	385.548	408.094	297.871	373.646	317.974	421.206
Fgf22	0.349902	-3.51e-08	0.00144269	0.820515	0.999053	0	0	0.961432	0	0	0	1.41256	0	0	0	0	2.52463	0	0
Rnf126	396.417	-7.9e-06	0.00144257	0.473126	0.999053	340.207	402.707	394.187	377.349	459.159	439.9	428.711	421.739	436.62	364.534	458.654	347.137	320.808	358.132
Fstl3	1.39959	1.04e-06	0.00144269	0.422042	0.999053	1.3718	2.46304	0.961432	0	1.95803	0	0.706279	2.50662	5.00711	1.52844	0	2.52463	0.566799	0
Prss57	0.0699298	-1.93e-07	0.00144269	0.84625	0.999053	0	0	0	0	0.979017	0	0	0	0	0	0	0	0	0
Palm	44.8655	-3.59e-06	0.00144269	0.199555	0.999053	34.295	38.1771	41.3416	18.4716	85.1745	50.5989	97.4665	72.0653	52.074	27.512	25.3867	15.1478	25.506	44.9001
9130017N09Rik	7.99263	1.17e-07	0.00144269	0.953202	0.999053	5.48721	4.92608	0	5.2776	17.6223	12.3916	9.8879	10.0265	4.00569	19.8698	5.07735	6.31158	5.66799	5.34525
E130317F20Rik	20.6249	-5.88e-06	0.00144268	0.117522	0.999053	32.9232	14.7782	15.3829	19.791	26.4335	26.8484	31.7825	27.5728	19.027	21.3982	8.46225	15.1478	15.3036	13.8977
Ptbp1	1679.24	5.31e-06	0.00144259	0.399164	0.999053	1809.41	2052.94	1478.68	1527.87	1700.55	1477.69	1310.85	1752.75	1615.3	1705.74	1927.7	2094.18	1517.32	1538.36
BC005764	74.0647	1.83e-06	0.00144266	0.631844	0.999053	108.372	60.3444	87.4903	39.582	58.741	84.6757	62.8588	78.9585	76.1081	59.6093	67.698	56.8043	103.724	91.9383
Prtn3	31.2175	-4.44e-07	0.00144269	0.701884	0.999053	31.5514	13.5467	53.8402	13.194	24.4754	12.3916	84.7535	62.0388	60.0854	24.4551	11.8471	15.1478	24.3724	5.34525
Elane	3.46833	5.78e-07	0.00144269	0.742016	0.999053	2.7436	2.46304	3.84573	0	2.93705	4.13052	6.35651	8.14651	8.01138	3.05688	0	2.52463	1.1336	3.20715
Cfd	392.25	1.01e-06	0.00144269	0.448634	0.999053	170.103	325.121	445.143	145.134	134.125	331.474	609.519	962.542	1685.39	337.786	37.2339	37.8695	20.9716	249.089
Med16	380.165	-2.85e-06	0.00144261	0.711453	0.999053	426.63	338.668	410.531	303.462	430.767	333.54	461.906	459.338	393.559	359.948	308.026	390.056	296.436	409.446
R3hdm4	973.177	6.47e-06	0.00144253	0.565462	0.999053	1056.29	1056.64	913.36	823.306	940.835	875.67	1020.57	1099.15	1092.55	993.488	951.157	939.164	816.757	1045.53
Kiss1r	20.5036	-6.64e-06	0.00144269	0.273921	0.999053	12.3462	25.8619	22.1129	10.5552	25.4544	28.9136	36.0202	20.6796	28.0398	16.8129	11.8471	5.04927	19.838	23.5191
Arid3a	62.2447	6.96e-06	0.00144268	0.117085	0.999053	41.154	32.0195	53.8402	40.9014	64.6151	67.121	69.9216	119.064	66.0939	103.934	28.7716	42.9188	55.5463	85.524
Wdr18	1013.34	-1.05e-05	0.00144244	0.500068	0.999053	877.953	1135.46	1050.84	1029.13	1024.05	1013.01	1084.84	1067.82	1093.55	1003.42	957.927	1004.8	925.583	918.314
Grin3b	56.8809	-3.22e-07	0.00144268	0.963105	0.999053	37.0386	39.4086	74.0302	11.8746	65.5941	62.9904	108.767	90.2383	78.111	62.6661	32.1565	42.9188	31.7407	58.7978
Tmem259	2936.9	-8.56e-06	0.0014426	0.289396	0.999053	3189.44	3015.99	3011.2	3425.17	3154.39	3118.54	2512.94	2944.65	2452.48	2405	3786.01	3075	2584.04	2441.71
Cnn2	120.695	-4.36e-07	0.00144266	0.923458	0.999053	128.949	92.3639	110.565	196.591	102.797	113.589	103.823	123.451	95.1352	93.235	194.632	104.772	112.226	117.596
Abca7	114.251	-2.96e-06	0.00144265	0.627463	0.999053	112.488	96.0585	140.369	81.8029	124.335	124.948	146.2	169.197	88.1252	120.747	77.8527	98.4607	99.1898	119.734
Hmha1	260.944	-5.22e-06	0.00144265	0.358493	0.999053	200.283	194.58	350.923	182.077	313.285	333.54	355.258	302.048	249.354	234.616	213.249	201.971	268.663	253.365
Polr2e	267.234	-7.16e-06	0.00144261	0.398932	0.999053	240.065	286.944	215.361	323.253	295.663	317.017	259.911	306.434	268.381	256.778	294.486	231.004	209.716	236.26
Gpx4	1402.23	1e-05	0.00144266	0.338413	0.999053	875.209	1168.71	1150.83	1819.45	1284.47	1757.54	1188.67	1826.07	1580.25	1251.03	1391.19	1902.31	1335.38	1100.05
Sbno2	561.097	1.26e-06	0.00144267	0.906388	0.999053	820.337	451.968	889.324	310.059	446.432	437.835	535.359	592.816	366.521	478.402	624.514	684.176	581.536	636.085
Stk11	1017.57	-1.3e-05	0.00144235	0.718415	0.999053	982.21	1088.66	1075.84	951.288	1114.12	1002.68	961.952	965.048	1027.46	1079.84	1001.93	1050.25	957.89	986.734
Dos	125.078	1.17e-06	0.00144262	0.892157	0.999053	139.924	137.93	118.256	122.704	114.545	114.622	118.655	125.331	116.165	132.974	181.092	127.494	110.526	90.8693
Atp5d	4878.21	-5.98e-06	0.0014426	0.709833	0.999053	5240.28	5663.76	4563.92	5600.86	5012.57	4263.73	4328.78	4797.67	4224	4037.38	6212.98	5701.89	4320.71	4326.45
Midn	1771.83	-3.29e-05	0.00144287	0.725946	0.999053	3935.7	1004.92	1590.21	1956.67	1174.82	1132.8	1130.75	1359.84	1341.91	1380.95	3290.12	2736.7	1254.33	1515.91
Cirbp	328.908	-3.19e-06	0.00144267	0.467675	0.999053	429.374	190.885	279.777	204.507	460.138	464.684	408.935	287.008	498.709	289.64	311.411	207.02	246.558	326.06
1600002K03Rik	72.4457	-1.43e-06	0.00144266	0.791568	0.999053	65.8465	87.4379	73.0688	93.6775	64.6151	75.382	53.6772	55.7723	72.1025	56.5524	115.087	85.8375	70.2831	44.9001
Efna2	5.61925	-1.11e-06	0.00144269	0.665159	0.999053	4.1154	6.1576	5.76859	5.2776	7.83213	7.22841	5.65023	6.26655	8.01138	6.11377	1.69245	6.31158	3.96759	4.2762
Mum1	125.468	-8.75e-06	0.00144267	0.0937535	0.999053	94.6543	123.152	113.449	116.107	194.824	196.2	141.962	133.477	132.188	120.747	74.4678	78.2636	117.327	119.734
Ndufs7	631.245	-1.18e-06	0.00144262	0.854922	0.999053	670.811	642.853	532.633	831.223	650.067	638.165	491.57	580.909	524.746	576.223	807.298	780.112	611.576	499.247
Gamt	2020.98	-2.69e-06	0.00144264	0.449927	0.999053	1842.33	2924.86	1627.7	2538.53	2281.11	1813.3	1723.32	1604.86	1499.13	1578.88	2432.05	2087.87	1980.4	2359.39
Dazap1	958.705	4.5e-06	0.00144256	0.696376	0.999053	1038.45	866.989	1117.18	984.273	816.5	974.803	819.283	800.865	965.372	905.602	1001.93	950.525	1056.51	1123.57
Rps15	1586.79	-3.48e-06	0.00144265	0.366894	0.999053	1637.93	2078.8	1246.98	2136.11	1663.35	1798.84	1156.88	1493.95	1325.88	1157.8	2152.8	1830.36	1354.08	1181.3
Apc2	13.0422	-3.05e-07	0.00144268	0.928311	0.999053	10.9744	6.1576	9.61432	10.5552	20.5594	18.5873	15.5381	12.5331	10.0142	19.1055	10.1547	11.3609	12.4696	14.9667
2310011J03Rik	524.854	-1.67e-05	0.00144267	0.350124	0.999053	414.284	529.553	454.757	690.047	586.431	710.45	454.844	557.096	535.761	566.288	485.733	485.992	452.306	424.413
Pcsk4	736.005	-4.14e-05	0.00144293	0.355083	0.999053	668.067	626.843	610.509	895.873	1001.53	980.999	625.057	678.041	827.175	576.223	563.586	704.373	693.762	852.033
Reep6	21388.9	3.69e-06	0.00144263	0.598589	0.999053	22781.5	23541.7	19333.4	14256.1	23114.6	15723.9	26888.7	26185.4	21606.7	22018.7	18957.1	22663.6	17424	24949.5
Adamtsl5	20.6979	-3.26e-06	0.00144268	0.298125	0.999053	12.3462	19.7043	22.1129	23.7492	22.5174	34.0768	22.6009	11.2798	24.0342	13.756	20.3094	15.1478	19.2712	28.8644
Plk5	29.6749	5.29e-06	0.00144266	0.482659	0.999053	24.6924	30.788	22.1129	29.0268	32.3076	32.0115	26.8386	24.4395	34.0484	31.3331	23.6943	42.9188	33.4411	27.7953
Mex3d	134.4	4.93e-06	0.00144265	0.419443	0.999053	163.244	91.1324	98.066	145.134	135.104	152.829	112.298	182.983	134.191	163.543	155.705	124.969	113.36	109.043
Mbd3	907.216	-1.31e-05	0.00144258	0.2255	0.999053	975.351	1158.86	859.52	1017.26	890.905	864.311	856.716	932.462	856.217	828.416	978.236	971.984	707.932	802.857
Uqcr11	410.229	-5.95e-06	0.00144266	0.739209	0.999053	366.271	486.45	322.08	612.202	406.292	434.737	302.287	412.339	349.497	317.916	538.199	522.599	364.452	307.887
Tcf3	349.182	-1.65e-05	0.00144263	0.0664992	0.999053	412.912	283.249	306.697	395.82	423.914	404.791	397.635	361.58	353.502	348.485	306.333	321.891	287.367	284.367
Onecut3	0.280311	4.1e-07	0.00144269	0.470708	0.999053	0	0	0	0	0	0	0	0	0	1.52844	0	1.26232	1.1336	0
Atp8b3	0.544639	3.96e-07	0.00144269	0.508622	0.999053	0	2.46304	0	0	0	0	0	0	1.00142	0	0	2.52463	0.566799	1.06905
Rexo1	800.209	-1.33e-08	0.00144261	0.967592	0.999053	865.607	644.084	1044.11	556.787	868.388	765.179	865.192	809.011	790.123	740.53	781.912	732.144	816.191	923.66
Klf16	168.819	-1.06e-05	0.00144267	0.0584667	0.999053	164.616	131.773	139.408	269.158	231.048	196.2	192.108	152.277	195.277	152.844	145.551	107.297	111.659	174.255
Fam108a	1664.55	-9.81e-06	0.00144259	0.297791	0.999053	1574.83	1832.5	1440.22	2136.11	1693.7	1860.8	1570.06	1760.9	1415.01	1398.52	1897.24	1715.49	1445.34	1562.95
Adat3	26.6186	1.39e-06	0.00144267	0.767727	0.999053	26.0642	24.6304	24.9972	15.8328	29.3705	26.8484	34.6077	34.466	32.0455	29.8046	13.5396	31.5579	23.2388	25.6572
Scamp4	512.274	-6.88e-06	0.00144261	0.0681411	0.999053	578.9	704.429	470.14	569.981	544.333	490.499	505.696	537.043	408.581	461.59	605.897	426.663	394.492	473.589
Csnk1g2	1752.48	2.63e-06	0.00144239	0.769878	0.999053	1816.27	1677.33	1787.3	1943.48	1789.64	1661.5	1675.29	1814.17	1745.48	1708.03	2008.94	1666.26	1674.89	1566.16
Btbd2	557.435	-1.26e-05	0.00144263	0.162001	0.999053	462.297	618.223	463.41	709.838	647.13	608.219	631.413	616.002	558.794	522.727	418.035	485.992	477.245	584.771
Mknk2	4886.82	-1.71e-06	0.00144267	0.704816	0.999053	6413.17	5614.5	4847.54	7339.83	3932.71	3228	3859.11	3934.14	3775.36	2925.44	8062.83	5888.71	4111.56	4482.53
Mob3a	89.7227	-2.76e-06	0.00144266	0.601695	0.999053	80.9363	70.1966	65.3774	105.552	97.9017	98.0999	132.074	119.691	91.1295	95.5277	98.1621	54.2796	69.1495	78.0407
Izumo4	85.5603	-9.3e-06	0.00144267	0.0657986	0.999053	54.8721	91.1324	86.5289	88.3999	99.8597	137.34	110.18	76.4519	95.1352	68.7799	82.93	49.2304	72.5503	84.455
Ap3d1	937.157	5.7e-05	0.00144312	0.977971	0.999053	993.184	927.334	1125.84	729.629	947.688	790.995	1034.7	1013.3	856.217	898.724	986.698	965.672	867.769	982.457
Plekhj1	303.403	-1.82e-06	0.00144263	0.784463	0.999053	251.04	322.658	329.771	428.805	269.23	326.311	227.422	276.355	324.461	257.543	346.952	295.382	356.517	235.191
Sf3a2	279.461	1.61e-06	0.00144265	0.781994	0.999053	389.592	341.131	315.35	155.689	255.523	216.852	248.61	314.581	281.4	265.949	275.869	326.94	217.084	307.887
Amh	2.37631	1.15e-06	0.00144269	0.455106	0.999053	1.3718	2.46304	0	3.9582	0	3.09789	2.82512	2.50662	2.00285	1.52844	5.07735	1.26232	3.96759	3.20715
Jsrp1	0.16674	1.18e-07	0.00144269	0.924781	0.999053	0	0	0	0	0	0	0.706279	0.626655	1.00142	0	0	0	0	0
Oaz1	0.236533	2.44e-07	0.00144269	0.75292	0.999053	0	0	0	0	0.979017	0	0	0	1.00142	0.764221	0	0	0.566799	0
Lsm7	50.0655	3.53e-06	0.00144265	0.438964	0.999053	35.6668	45.5662	37.4958	60.6925	50.9089	67.121	36.0202	59.5322	47.0669	42.7964	60.9282	54.2796	60.0807	42.762
Sppl2b	310.959	-1.33e-05	0.00144262	0.13413	0.999053	234.578	347.288	324.002	296.865	397.481	378.975	329.832	331.5	262.373	291.168	302.948	265.087	312.306	279.022
Tmprss9	7.08264	2.43e-07	0.00144269	0.958614	0.999053	2.7436	3.69456	8.65289	17.1522	6.85312	4.13052	6.35651	5.01324	12.0171	3.82111	3.3849	11.3609	10.7692	3.20715
Timm13	842.457	-8.84e-06	0.00144261	0.190279	0.999053	783.299	1059.11	773.953	956.566	950.625	999.586	702.041	880.45	716.017	709.962	934.232	926.541	722.102	679.916
Lmnb2	259.687	3.68e-06	0.00144263	0.562106	0.999053	182.45	258.619	321.118	220.34	300.558	239.57	243.666	281.368	235.334	292.697	220.018	208.282	324.776	306.817
Gadd45b	166.978	2.2e-06	0.00144269	0.0548997	0.999053	316.886	48.0292	50.9559	42.2208	44.0558	33.0442	46.6144	83.9718	45.064	41.2679	1233.8	217.119	65.1819	69.4883
Gng7	4.40324	-9.1e-08	0.00144269	0.942475	0.999053	4.1154	7.38911	5.76859	3.9582	3.91607	4.13052	2.82512	3.13327	3.00427	2.29266	0	8.83622	9.06879	3.20715
Diras1	0.14883	-5.08e-08	0.00144269	0.951937	0.999053	0	0	0	1.3194	0	0	0	0	0	0.764221	0	0	0	0
Slc39a3	332.454	-8.06e-06	0.00144261	0.475294	0.999053	283.963	357.141	300.928	422.208	369.089	342.833	324.888	399.179	301.428	364.534	304.641	309.268	247.124	327.129
Sgta	1299.51	6.58e-06	0.00144252	0.815151	0.999053	1327.9	1432.26	1262.36	1283.78	1360.83	1155.51	1336.99	1480.16	1307.86	1249.5	1430.12	1245.91	1015.7	1304.24
Thop1	182.462	-6.17e-06	0.00144263	0.458512	0.999053	135.808	233.989	209.592	238.812	182.097	163.156	161.738	180.477	186.265	181.12	191.247	130.019	176.275	183.877
Map2k2	1485.22	-3.11e-06	0.00144253	0.78683	0.999053	1624.21	1621.91	1470.99	1417.04	1579.15	1388.89	1381.48	1557.24	1357.93	1347.32	1834.62	1574.11	1224.85	1413.28
Zbtb7a	2248.64	3.87e-06	0.00144261	0.781011	0.999053	2965.83	2224.12	2395.89	1811.54	2252.72	1745.14	2541.19	2404.47	2188.11	2302.6	1875.23	2192.64	1925.98	2655.52
Pias4	256.288	-8.96e-06	0.00144258	0.41212	0.999053	218.116	209.358	282.661	331.17	296.642	263.321	249.316	263.822	233.332	246.079	245.405	234.791	249.958	264.055
Eef2	22384.8	-0.000296863	0.00145838	0.565016	0.999053	27846.2	24276.9	23204.2	17838.3	24825.9	20055.7	21724.4	21818.9	21994.3	20620.2	24110.6	23039.8	19981.9	22050.2
Snord37	4.04355	7.85e-07	0.00144269	0.697762	0.999053	2.7436	1.23152	6.73002	3.9582	2.93705	6.19578	2.82512	3.13327	3.00427	3.82111	0	6.31158	6.23479	7.48335
Dapk3	456.285	-5.94e-06	0.00144251	0.600619	0.999053	384.104	534.479	453.796	492.137	518.879	427.509	432.949	479.391	439.625	435.606	489.118	431.712	423.966	444.725
2310050B05Rik	0.0737593	-1.93e-07	0.00144269	0.84625	0.999053	0	0	0	0	0	1.03263	0	0	0	0	0	0	0	0
Nmrk2	0.45895	8.88e-07	0.00144269	0.193117	0.999053	0	0	0	0	0	0	0	0	2.00285	0.764221	0	2.52463	1.1336	0
Atcay	0.180705	2.58e-07	0.00144269	0.711945	0.999053	0	0	0	0	0	0	0	0	1.00142	1.52844	0	0	0	0
Zfr2	10.8467	1.79e-06	0.00144268	0.804507	0.999053	10.9744	11.0837	8.65289	10.5552	5.8741	16.5221	11.3005	10.0265	18.0256	11.4633	6.7698	6.31158	13.6032	10.6905
Matk	12.7293	2.17e-06	0.00144269	0.344547	0.999053	16.4616	12.3152	6.73002	10.5552	5.8741	14.4568	11.3005	23.8129	30.0427	8.40643	8.46225	11.3609	4.53439	13.8977
Mrpl54	586.147	-8.24e-06	0.00144263	0.277467	0.999053	551.464	636.695	575.898	818.029	636.361	608.219	488.039	556.47	517.736	471.524	729.446	655.142	524.856	436.173
Apba3	713.31	-2.18e-05	0.00144261	0.06868	0.999053	644.747	880.536	706.652	847.056	726.43	787.897	699.216	703.733	577.821	748.937	678.672	704.373	677.325	602.944
Mir3057	1.15358	1.38e-06	0.00144269	0.145656	0.999053	0	0	0	1.3194	0	0	2.11884	0	1.00142	0.764221	3.3849	2.52463	3.96759	1.06905
Tjp3	268.629	6.7e-07	0.00144268	0.830136	0.999053	133.065	211.821	243.242	138.537	354.404	310.822	441.424	436.778	439.625	360.712	94.7772	156.527	172.874	266.194
Pip5k1c	596.114	2.15e-06	0.00144265	0.611808	0.999053	495.22	485.219	640.314	394.501	640.277	536.968	846.122	821.545	659.938	741.295	448.499	508.714	482.346	644.637
Cactin	275.66	-8.35e-07	0.00144257	0.955633	0.999053	326.489	279.555	305.735	233.534	270.209	242.668	277.568	317.087	240.342	313.331	258.945	289.071	245.991	258.71
Tbxa2r	17.0459	6.04e-07	0.00144268	0.831548	0.999053	5.48721	13.5467	7.69145	26.388	27.4125	21.6852	14.8319	26.3195	12.0171	13.756	13.5396	8.83622	20.4048	26.7263
Gipc3	3.33649	1.36e-06	0.00144269	0.231806	0.999053	8.23081	2.46304	0.961432	2.6388	1.95803	1.03263	1.41256	3.75993	2.00285	8.40643	3.3849	3.78695	4.53439	2.1381
Hmg20b	593.591	-9.34e-06	0.00144252	0.439151	0.999053	565.182	591.129	726.842	606.925	598.179	609.252	553.016	617.255	618.879	543.361	614.359	539.009	499.35	627.533
Mfsd12	107.261	-2.43e-07	0.00144266	0.785061	0.999053	64.4747	93.5955	93.2589	124.024	119.44	120.818	151.144	139.744	106.151	132.974	60.9282	92.1491	100.323	102.629
4930404N11Rik	173.253	-1.45e-06	0.00144264	0.821626	0.999053	112.488	166.255	176.903	160.967	220.279	198.265	194.933	209.303	196.279	191.82	116.779	138.855	174.574	167.841
Fzr1	193.449	-2.9e-05	0.00144271	0.0138504	0.999053	187.937	197.043	212.476	191.313	237.901	232.342	214.002	184.237	192.273	181.12	169.245	175.462	139.433	193.498
Dohh	783.275	2.28e-07	0.00144264	0.743267	0.999053	699.619	772.162	808.564	1158.43	708.808	892.192	546.66	718.773	650.925	713.783	1054.4	807.883	855.3	578.356
2210404O07Rik	10.7421	-5.11e-07	0.00144268	0.782988	0.999053	9.60261	8.62063	8.65289	6.59701	13.7062	15.4895	15.5381	10.6531	16.0228	16.8129	6.7698	6.31158	11.336	4.2762
Nfic	5098.09	0.000160686	0.00144718	0.85605	0.999053	7088.1	5179.77	5893.58	2638.8	5189.77	3732.96	6419.37	5298.99	4214.99	4989.6	4139.73	5486.03	3915.45	7186.16
Celf5	0.592023	2.1e-07	0.00144269	0.804249	0.999053	0	0	0.961432	0	1.95803	0	0.706279	0.626655	0	0.764221	0	0	1.1336	2.1381
Ncln	1214.42	-8.36e-06	0.00144258	0.388797	0.999053	1415.7	1440.88	1191.21	1105.66	1366.71	1159.64	1088.38	1208.19	1060.51	1092.84	1507.97	1196.68	1052.55	1115.02
S1pr4	12.6974	2.24e-07	0.00144268	0.606106	0.999053	12.3462	7.38911	9.61432	10.5552	15.6643	15.4895	23.3072	21.3063	8.01138	9.93488	13.5396	6.31158	13.6032	10.6905
Gna15	7.11859	-1.02e-06	0.00144269	0.663065	0.999053	12.3462	2.46304	4.80716	7.91641	7.83213	10.3263	8.47535	12.5331	10.0142	8.40643	3.3849	5.04927	3.96759	2.1381
Gna11	2361.09	-1.31e-05	0.0014425	0.292887	0.999053	2061.82	2767.22	2247.83	2852.55	2439.71	2387.44	2268.57	2411.99	2284.25	2341.57	2413.43	2210.32	2157.8	2210.8
Aes	8377.4	-3.39e-05	0.0014428	0.761217	0.999053	8182.8	10265.9	8251.01	10423.3	7709.76	7297.6	7277.5	8302.55	6687.5	7537.51	9704.51	10059.4	7269.2	8315.07
Tle2	165.624	-8.36e-06	0.00144264	0.0338891	0.999053	163.244	167.487	211.515	141.176	180.139	248.864	166.682	123.451	143.203	145.966	194.632	126.232	138.299	167.841
Tle6	24.7139	-3.02e-06	0.00144267	0.307818	0.999053	24.6924	24.6304	25.9587	21.1104	31.3285	35.1094	21.8946	17.5463	24.0342	19.8698	23.6943	37.8695	14.7368	23.5191
BC025920	27.2568	1.82e-06	0.00144268	0.927107	0.999053	13.718	35.7141	21.1515	31.6656	22.5174	33.0442	36.7265	46.9991	39.0555	35.9184	11.8471	17.6724	23.8056	11.7596
Sirt6	74.5239	4.27e-06	0.00144262	0.579228	0.999053	78.1927	65.2705	72.1074	73.8865	74.4053	86.7409	60.74	77.7052	88.1252	74.1295	67.698	59.3289	81.6191	83.3859
Ankrd24	92.2661	1.79e-06	0.0014426	0.795101	0.999053	75.4491	84.9748	100.95	76.5253	100.839	104.296	96.7602	102.771	95.1352	106.991	76.1602	88.3622	98.0562	84.455
Gm10778	164.289	1.94e-06	0.00144264	0.722388	0.999053	146.783	118.226	165.366	222.979	150.769	198.265	125.011	125.958	187.266	181.12	165.86	170.413	214.817	127.217
Zfp433	269.966	3.05e-06	0.00144265	0.69164	0.999053	189.309	226.6	224.014	361.516	298.6	355.225	189.283	207.423	269.383	312.566	296.179	295.382	314.573	239.467
Zfp781	117.1	3.88e-06	0.00144267	0.679349	0.999053	75.4491	88.6694	111.526	142.495	105.734	157.992	114.417	104.651	148.211	156.665	76.1602	118.658	166.072	72.6954
Zfp873	132.827	-5.37e-06	0.00144267	0.32346	0.999053	69.9619	155.171	92.2974	186.036	182.097	192.069	127.836	120.944	145.206	144.438	74.4678	122.445	153.603	93.0074
AU041133	192.532	3e-06	0.00144266	0.316283	0.999053	109.744	135.467	142.292	250.686	189.929	280.875	140.549	158.544	218.31	232.323	167.553	248.676	250.525	169.979
Zfp938	228.13	6.52e-06	0.00144267	0.192149	0.999053	170.103	173.644	218.245	317.976	147.832	247.831	172.332	166.064	254.361	285.055	289.409	258.775	336.112	156.081
1190007I07Rik	113.877	-5e-06	0.00144262	0.515131	0.999053	85.0517	137.93	106.719	120.066	114.545	138.372	117.242	97.7582	121.172	114.633	137.088	80.7883	112.793	110.112
Tdg	3.03939	1.02e-06	0.00144269	0.564702	0.999053	5.48721	2.46304	0.961432	1.3194	1.95803	5.16315	1.41256	2.50662	4.00569	3.05688	3.3849	3.78695	1.7004	5.34525
Glt8d2	3.57559	-6.79e-07	0.00144269	0.717395	0.999053	1.3718	4.92608	3.84573	3.9582	2.93705	4.13052	4.94395	4.38658	4.00569	1.52844	3.3849	2.52463	1.7004	6.4143
Hcfc2	136.66	-6.29e-06	0.00144261	0.429464	0.999053	152.27	145.319	141.33	106.871	137.062	147.666	160.325	112.171	115.164	145.966	126.934	112.346	155.87	153.943
Nfyb	531.026	4.53e-06	0.00144249	0.694347	0.999053	518.541	539.405	598.011	510.608	511.047	505.989	497.927	522.004	535.761	568.581	423.112	560.469	583.803	559.113
1700028I16Rik	0.113435	1e-07	0.00144269	0.951937	0.999053	0	0	0.961432	0	0	0	0	0.626655	0	0	0	0	0	0
Txnrd1	2828.35	1.15e-05	0.00144256	0.202417	0.999053	3028.94	2896.53	2824.69	2347.21	2679.57	2478.31	2693.75	3100.69	2764.93	3136.36	2763.77	3630.42	2441.2	2810.53
Eid3	33.5836	-4.55e-07	0.00144268	0.869705	0.999053	67.2183	13.5467	67.3002	21.1104	16.6433	33.0442	21.1884	26.3195	21.0299	30.5688	30.4641	35.3449	34.0079	52.3835
Chst11	9.35325	3.12e-06	0.00144269	0.160483	0.999053	6.85901	4.92608	7.69145	6.59701	6.85312	2.06526	15.5381	30.0794	12.0171	5.34955	6.7698	7.5739	7.93519	10.6905
Slc41a2	1170.62	1.45e-06	0.00144268	0.700069	0.999053	1182.49	846.054	2653.55	880.041	589.368	631.97	1104.62	1243.28	1073.53	1009.54	1029.01	1558.96	1516.19	1070.12
D10Wsu102e	559.709	1.41e-05	0.00144265	0.0644817	0.999053	690.016	498.765	521.096	443.319	502.236	442.998	466.85	600.335	522.743	545.654	778.527	778.85	527.123	517.42
Aldh1l2	7.36639	-4.64e-06	0.00144269	0.103857	0.999053	5.48721	7.38911	9.61432	11.8746	6.85312	10.3263	11.3005	8.14651	3.00427	4.58533	3.3849	6.31158	7.36839	7.48335
A230046K03Rik	701.75	-5.7e-06	0.00144257	0.857023	0.999053	743.516	871.916	718.19	721.712	580.557	622.676	690.034	622.268	677.963	674.043	641.438	796.522	819.025	644.637
Appl2	416.957	-6.59e-06	0.00144251	0.604304	0.999053	397.822	383.002	399.956	399.779	423.914	476.042	480.976	435.525	436.62	408.858	370.646	424.138	365.019	435.104
1500009L16Rik	0.126809	2.44e-08	0.00144269	0.951937	0.999053	0	0	0	0	0	0	0.706279	0	0	0	0	0	0	1.06905
Nuak1	78.7819	7.65e-07	0.00144268	0.816741	0.999053	49.3848	46.7977	49.033	52.776	111.608	88.8062	138.431	119.064	77.1096	120.747	55.8508	41.6565	44.7771	106.905
Ckap4	69.8852	3.83e-06	0.00144268	0.0703123	0.999053	78.1927	39.4086	30.7658	68.6089	70.4892	34.0768	79.8095	139.117	59.084	89.4139	84.6225	42.9188	54.9795	106.905
Tcp11l2	488.497	3.51e-07	0.00144266	0.923668	0.999053	710.593	439.652	465.333	575.259	411.187	410.987	379.272	349.047	365.519	323.266	756.525	715.734	452.306	484.28
Polr3b	247.299	3.61e-06	0.00144259	0.684591	0.999053	215.373	296.796	283.622	238.812	203.635	191.037	273.33	263.195	273.388	241.494	230.173	257.513	242.59	251.227
Rfx4	106.182	-4.34e-07	0.00144268	0.898882	0.999053	49.3848	118.226	83.6446	77.8447	158.601	132.177	133.487	115.304	156.222	149.023	42.3112	74.4767	60.0807	135.769
Ric8b	292.463	-4.27e-06	0.00144253	0.588306	0.999053	274.36	337.436	279.777	278.394	290.768	320.115	302.287	310.821	300.427	291.933	262.33	335.776	255.626	254.434
Fhl4	1.31697	5.72e-07	0.00144269	0.574987	0.999053	0	3.69456	1.92286	0	0	2.06526	0	0.626655	3.00427	1.52844	1.69245	0	2.834	1.06905
AI597468	403.01	1.25e-06	0.00144264	0.849782	0.999053	407.425	365.761	309.581	579.217	307.411	457.455	365.852	370.98	531.756	398.159	456.961	379.957	397.326	314.301
Mterfd3	201.743	2.3e-06	0.00144268	0.576496	0.999053	75.4491	141.625	224.975	352.28	219.3	245.766	232.366	189.25	252.359	249.9	106.624	106.035	240.323	188.153
Cry1	286.5	2.3e-06	0.00144268	0.549634	0.999053	341.579	370.687	205.746	290.268	217.342	225.113	238.722	209.303	153.218	218.567	296.179	693.012	303.238	248.02
Btbd11	17.3696	-4.62e-06	0.00144267	0.274499	0.999053	24.6924	11.0837	15.3829	22.4298	21.5384	16.5221	21.8946	19.4263	16.0228	16.0486	13.5396	13.8855	13.6032	17.1048
Prdm4	239.017	6.95e-06	0.00144262	0.375249	0.999053	316.886	198.275	256.702	238.812	207.552	184.841	204.115	221.836	209.297	290.404	250.483	251.201	244.29	271.539
Ascl4	0.395875	-1.06e-08	0.00144269	0.945521	0.999053	0	1.23152	0	0	0	0	1.41256	0	0	0	0	1.26232	0.566799	1.06905
D10Wsu52e	1104.42	3.68e-06	0.00144252	0.919726	0.999053	1004.16	1165.02	1126.8	1248.15	1166.01	1080.13	916.044	980.088	1067.52	1020.24	1132.25	1268.63	1231.65	1055.15
Bpifc	0.414857	4.64e-07	0.00144269	0.445184	0.999053	0	0	0	0	0	1.03263	0	0	1.00142	0	0	0	0.566799	3.20715
Fbxo7	376.242	-1.37e-05	0.00144254	0.237854	0.999053	388.22	449.504	321.118	410.334	361.257	404.791	396.929	361.58	343.488	350.778	392.648	328.202	395.059	363.477
Syn3	96.0794	-2.24e-06	0.00144267	0.619046	0.999053	131.693	68.9651	130.755	83.1223	64.6151	119.785	102.41	88.3583	118.168	107.755	40.6188	77.0013	87.8539	124.01
4930486F22Rik	0.783544	-3.67e-07	0.00144269	0.636625	0.999053	1.3718	0	0.961432	0	0	3.09789	1.41256	0	0	3.05688	0	0	0	1.06905
Timp3	901.963	6.31e-06	0.00144268	0.207862	0.999053	1205.81	653.937	506.675	1092.46	845.87	512.185	834.115	917.423	548.78	713.783	1592.6	1055.3	1037.81	1110.74
1810014B01Rik	82.1185	-4.28e-06	0.00144268	0.285568	0.999053	53.5003	81.2803	56.7245	137.218	113.566	128.046	62.1525	83.9718	101.144	100.877	40.6188	63.1158	69.7163	57.7287
Hsp90b1	12602.4	-5.96e-06	0.00144268	0.139049	0.999053	10738.5	25474	13085.1	22999.8	9463.18	8380.83	9599.04	8995	10401.8	9824.83	15914.1	9881.42	13142.4	8534.23
BC030307	72.1746	-1.39e-06	0.00144268	0.592954	0.999053	37.0386	86.2063	109.603	60.6925	40.1397	77.4473	121.48	87.7317	94.1338	82.5359	42.3112	41.6565	77.0847	52.3835
Nt5dc3	598.63	2.14e-06	0.00144264	0.712206	0.999053	965.748	539.405	598.972	480.262	494.403	453.325	567.142	567.123	451.642	638.889	726.061	607.174	569.066	721.609
Stab2	599.565	-2.15e-05	0.00144274	0.467771	0.999053	558.323	378.076	589.358	303.462	647.13	631.97	875.079	718.773	616.877	743.587	632.976	485.992	516.354	695.952
Ascl1	0.175476	2.22e-07	0.00144269	0.829916	0.999053	0	0	0	0	0	0	0	0	0	0.764221	1.69245	0	0	0
Pah	21194.4	1.25e-05	0.00144271	0.478063	0.999053	33233.3	24837.3	19667	40475.3	15002.5	15935.5	9927.46	10552.2	14780	15774.3	33065.4	24909.3	20696.7	17866
Igf1	27646.9	4.06e-06	0.00144265	0.50221	0.999053	27478.6	32084.8	24542.5	37423.5	22452.8	23267.2	18507.3	21102.6	22248.6	27624.3	31398.3	38342.9	33779	26804.3
Tyms-ps	187.422	-7.89e-06	0.00144266	0.16607	0.999053	122.09	199.506	182.672	286.31	209.51	264.353	161.032	159.797	160.228	136.796	184.477	201.971	210.849	144.322
Pmch	0.280967	-3.27e-07	0.00144269	0.663362	0.999053	0	2.46304	0	0	0	0	0.706279	0	0	0.764221	0	0	0	0
Parpbp	3.49996	-1.74e-06	0.00144269	0.408387	0.999053	1.3718	3.69456	8.65289	2.6388	1.95803	6.19578	3.53139	0.626655	3.00427	1.52844	1.69245	3.78695	2.834	7.48335
Nup37	74.4343	7.11e-06	0.00144264	0.3878	0.999053	52.1285	67.7336	67.3002	102.913	59.72	76.4146	73.453	76.4519	76.1081	84.8286	62.6206	78.2636	94.6554	69.4883
Ccdc53	196.631	-8.99e-06	0.00144265	0.163874	0.999053	141.296	220.442	229.782	312.698	190.908	207.559	180.807	168.57	154.219	154.373	226.788	212.069	197.246	156.081
Dram1	21.753	-3.93e-07	0.00144268	0.917239	0.999053	20.577	14.7782	21.1515	18.4716	14.6853	29.9463	33.1951	33.2127	24.0342	19.8698	22.0018	23.984	14.7368	13.8977
Gnptab	308.77	3.28e-06	0.00144264	0.621769	0.999053	240.065	282.018	285.545	234.853	350.488	270.549	435.774	352.18	381.542	379.054	233.558	257.513	274.331	345.303
Sycp3	337.959	1.18e-06	0.00144265	0.492501	0.999053	240.065	243.841	416.3	383.946	249.649	429.574	297.343	248.155	497.707	360.712	313.103	364.81	392.225	293.989
Chpt1	8894.21	3.67e-06	0.00144264	0.20359	0.999053	6310.29	6773.36	8971.12	10600.1	6013.12	9996.89	9354.66	7939.09	12414.6	10046.5	8386.09	10203.3	9018.34	8491.47
Mybpc1	1.12617	8.04e-07	0.00144269	0.460308	0.999053	1.3718	0	1.92286	0	0.979017	1.03263	0.706279	0.626655	3.00427	0.764221	0	2.52463	2.834	0
Spic	32.1308	1.01e-06	0.00144267	0.892532	0.999053	20.577	32.0195	19.2286	40.9014	20.5594	38.2073	50.8521	40.7326	30.0427	31.3331	28.7716	25.2463	32.8743	38.4858
Gm4925	10.0769	2.14e-06	0.00144268	0.483328	0.999053	6.85901	9.85215	10.5757	2.6388	11.7482	13.4242	9.18163	7.51986	12.0171	17.5771	11.8471	6.31158	11.9028	9.62145
Arl1	764.566	8.71e-06	0.0014426	0.337512	0.999053	711.965	805.413	776.837	860.25	626.571	799.256	563.611	663.001	707.005	754.286	898.691	879.835	894.976	762.233
Utp20	337.156	8.29e-07	0.00144266	0.244834	0.999053	396.451	312.806	441.297	154.37	319.159	210.657	332.657	328.367	331.471	391.281	296.179	349.662	357.65	498.178
Slc5a8	2.09182	1.02e-06	0.00144269	0.564075	0.999053	0	1.23152	0	3.9582	1.95803	1.03263	3.53139	0	3.00427	3.05688	3.3849	3.78695	1.1336	3.20715
Ano4	0.426276	1.14e-07	0.00144269	0.881018	0.999053	0	1.23152	0	0	0	0	1.41256	1.25331	1.00142	0	0	0	0	1.06905
Gas2l3	84.0539	2.79e-06	0.00144267	0.528539	0.999053	75.4491	56.6499	69.2231	54.0955	107.692	71.2515	122.186	115.931	75.1067	87.1212	86.3149	53.0173	68.0159	134.7
Nr1h4	3264.59	5.36e-06	0.0014426	0.557985	0.999053	3155.14	3518.45	3586.14	2175.69	3115.23	3195.99	3536.34	3110.71	3398.83	3240.3	2696.07	3318.63	3541.93	4114.78
Slc17a8	1540.8	1.72e-06	0.00144268	0.623667	0.999053	1407.47	1701.96	1392.15	658.381	2332.02	1723.46	1015.63	749.479	989.406	927.765	2140.95	2457.73	2470.11	1604.64
Scyl2	969.28	1.21e-05	0.00144263	0.126715	0.999053	1223.65	784.478	899.9	765.253	933.982	790.995	928.05	891.73	831.181	1028.64	1172.87	1232.02	992.465	1094.71
Actr6	437.06	-7.25e-06	0.00144269	0.674575	0.999053	337.463	342.362	419.184	960.524	346.572	516.315	269.092	222.462	335.477	323.266	550.046	501.14	707.365	287.575
Uhrf1bp1l	1911.03	2.35e-05	0.00144267	0.350199	0.999053	2310.11	1646.54	1740.19	1440.79	2063.77	1842.21	1848.33	1612.38	1802.56	2067.98	2042.79	2201.48	2068.82	2066.47
Anks1b	0.619117	1.07e-06	0.00144269	0.138501	0.999053	0	0	0	0	0	0	0.706279	0	1.00142	3.05688	0	0	2.834	1.06905
Apaf1	83.3403	2.04e-05	0.00144273	0.0882937	0.999053	94.6543	50.4923	63.4545	68.6089	70.4892	65.0557	103.823	132.851	84.1195	92.4708	66.0055	70.6897	119.595	84.455
Ikbip	103.69	8.89e-06	0.00144266	0.522238	0.999053	67.2183	103.448	84.606	114.788	107.692	101.198	117.949	121.571	166.236	108.519	98.1621	79.526	95.2222	85.524
Slc25a3	3109.23	3.18e-05	0.00144275	0.666967	0.999053	3694.26	3773.37	2930.44	3101.91	3305.16	2540.27	2783.44	2788.61	2697.83	2824.56	3789.39	3332.52	2993.27	2974.1
Tmpo	1437.86	1.76e-06	0.0014426	0.80621	0.999053	1353.97	1302.95	1031.62	1925.01	1530.2	1676.99	1351.82	1295.92	1491.12	1516.98	1323.5	1522.35	1432.87	1374.8
Rmst	0.337864	3.88e-07	0.00144269	0.684657	0.999053	0	0	0	0	0	0	0.706279	0	0	0	1.69245	1.26232	0	1.06905
Nedd1	518.087	2.89e-07	0.00144266	0.955117	0.999053	592.618	479.061	449.95	749.42	449.369	538	353.139	304.554	419.596	474.581	742.985	580.666	713.033	406.239
Gm872	1.69314	-5.46e-07	0.00144269	0.62535	0.999053	4.1154	0	2.8843	1.3194	0	0	5.65023	3.13327	2.00285	0	0	1.26232	2.2672	1.06905
Cdk17	693.475	-1.2e-06	0.00144265	0.814994	0.999053	871.094	714.281	573.975	986.912	573.704	668.112	539.597	489.417	557.793	566.288	1030.7	782.636	791.818	562.321
Mir1931	1.25615	1.03e-06	0.00144269	0.407932	0.999053	0	1.23152	0.961432	0	0.979017	2.06526	1.41256	1.25331	1.00142	4.58533	0	1.26232	2.834	0
Elk3	169.955	1.18e-05	0.00144267	0.0992826	0.999053	113.86	119.457	145.176	135.898	197.761	156.96	205.527	225.596	146.208	202.519	152.32	150.216	210.849	217.017
Gm17745	0.688558	-1.68e-07	0.00144269	0.823059	0.999053	0	0	0	0	2.93705	1.03263	1.41256	1.25331	3.00427	0	0	0	0	0
Lta4h	239.674	-2.45e-05	0.00144263	0.0273231	0.999053	209.886	280.786	294.198	226.937	255.523	256.092	272.624	231.862	219.312	228.502	228.481	200.708	223.886	226.639
Hal	2367.41	-7e-06	0.00144263	0.826226	0.999053	2716.17	2135.45	2127.65	2973.93	2391.74	1861.83	2544.02	2267.86	2243.19	3258.64	1985.24	2010.87	2032.54	2594.59
Amdhd1	2968.35	-1.61e-07	0.00144262	0.551056	0.999053	3323.87	3121.9	2878.53	4508.39	2786.28	2386.41	2403.47	2613.78	2581.67	3440.52	3146.26	2452.68	2679.26	3233.88
Ccdc38	11.2984	1.78e-07	0.00144269	0.921561	0.999053	16.4616	6.1576	13.46	22.4298	5.8741	5.16315	10.5942	5.01324	11.0157	4.58533	16.9245	10.0985	17.5708	12.8286
Snrpf	5.92276	-1.21e-06	0.00144269	0.580015	0.999053	8.23081	6.1576	6.73002	9.23581	5.8741	6.19578	2.82512	5.01324	2.00285	4.58533	3.3849	10.0985	5.10119	7.48335
4933408J17Rik	1.34069	-4e-07	0.00144269	0.728791	0.999053	1.3718	1.23152	1.92286	1.3194	0.979017	2.06526	0.706279	0.626655	1.00142	0	3.3849	2.52463	0.566799	1.06905
Ntn4	55.8388	-8.76e-07	0.00144268	0.720534	0.999053	42.5258	18.4728	31.7272	34.3044	95.9436	38.2073	110.886	111.545	26.037	75.6579	35.5414	36.6072	61.2143	63.074
Gm8580	2.3489	-4.39e-07	0.00144269	0.744563	0.999053	0	6.1576	2.8843	2.6388	0	2.06526	3.53139	0	2.00285	2.29266	5.07735	1.26232	2.834	2.1381
Gm15915	1.28529	-1.92e-07	0.00144269	0.842882	0.999053	1.3718	1.23152	3.84573	0	0.979017	1.03263	1.41256	1.25331	2.00285	1.52844	0	0	2.2672	1.06905
Usp44	0.815092	1.53e-06	0.00144269	0.0517108	0.999053	0	0	0.961432	0	0	0	0	0	2.00285	2.29266	3.3849	0	1.7004	1.06905
Metap2	971.548	-5.75e-07	0.00144258	0.664215	0.999053	1115.27	1115.76	875.864	1067.4	948.667	757.951	802.333	908.023	916.302	915.537	1213.49	1036.36	960.158	968.56
Mir331	2.63896	-6.17e-07	0.00144269	0.717982	0.999053	4.1154	1.23152	2.8843	1.3194	0.979017	3.09789	6.35651	5.63989	2.00285	1.52844	3.3849	0	2.2672	2.1381
Vezt	310.687	-1.11e-05	0.00144242	0.439642	0.999053	300.425	314.037	329.771	328.531	317.201	319.083	310.056	307.688	337.48	306.453	280.947	296.644	299.837	301.472
Fgd6	1491.31	1.55e-05	0.00144258	0.646661	0.999053	1718.87	1560.33	1717.12	1388.01	1255.1	1324.86	1313.68	1379.89	1379.96	1491	1501.2	1726.85	1516.75	1604.64
Nr2c1	337.674	6.17e-06	0.0014426	0.790583	0.999053	404.681	359.604	391.303	353.6	290.768	270.549	268.386	303.928	306.435	321.737	365.569	359.76	354.816	376.306
Ndufa12	368.95	-7.68e-05	0.00144364	0.450425	0.999053	388.22	506.154	362.46	434.083	350.488	324.246	307.231	330.247	355.505	298.046	480.656	379.957	321.942	326.06
Tmcc3	622.742	2.34e-06	0.00144267	0.337848	0.999053	912.248	434.726	369.19	436.722	563.914	483.271	831.996	819.038	619.881	638.889	983.313	629.896	441.536	553.768
4932415G12Rik	97.6797	2.08e-06	0.00144265	0.789448	0.999053	74.0773	75.1227	76.9145	108.191	105.734	129.079	105.942	115.931	110.157	99.3488	66.0055	69.4274	115.06	116.527
Ccdc41	211.775	-0.00010893	0.00144469	0.519303	0.999053	149.526	155.171	220.168	284.991	207.552	238.538	180.807	221.209	234.333	233.087	216.634	205.758	227.853	189.222
Plxnc1	342.95	2.45e-05	0.00144277	0.0863976	0.999053	310.027	192.117	274.008	255.964	428.809	265.386	358.083	302.048	187.266	364.534	456.961	475.893	556.03	374.168
Cradd	432.472	-9.62e-06	0.00144258	0.320975	0.999053	379.989	519.701	393.226	426.167	515.942	451.259	456.256	452.445	387.551	401.216	328.335	488.517	400.727	453.277
2310039L15Rik	0.288805	-1.34e-07	0.00144269	0.785245	0.999053	1.3718	0	0	0	0.979017	0	0	0	0	0	1.69245	0	0	0
Socs2	729.691	3.85e-06	0.00144268	0.218118	0.999053	458.182	1189.65	491.292	365.474	648.109	703.221	554.429	1075.34	339.482	1372.54	441.729	946.738	436.435	1193.06
5730420D15Rik	6.96243	-1.95e-06	0.00144269	0.302639	0.999053	6.85901	8.62063	5.76859	2.6388	18.6013	11.3589	4.94395	8.14651	1.00142	11.4633	0	5.04927	3.40079	9.62145
Mrpl42	166.721	-1.88e-05	0.00144268	0.930072	0.999053	128.949	229.063	157.675	204.507	158.601	142.503	139.137	159.17	168.239	161.251	201.402	185.561	146.234	151.805
Ube2n	830.535	3.44e-06	0.00144259	0.801862	0.999053	775.068	940.881	866.25	984.273	698.039	728.004	761.369	711.88	773.099	862.042	990.083	841.965	1006.07	688.469
Nudt4	9273.01	-1.08e-05	0.00144268	0.57635	0.999053	16272.3	9192.06	7920.27	8192.16	6267.67	6577.85	8003.55	8929.83	8599.22	8141.25	13441.4	10285.4	8863.04	9136.11
Mir3058	12.6133	-5.65e-07	0.00144269	0.817854	0.999053	10.9744	7.38911	24.9972	3.9582	11.7482	14.4568	16.9507	6.26655	11.0157	7.64221	10.1547	5.04927	9.63558	36.3477
Eea1	1288.01	4.22e-05	0.00144288	0.599976	0.999053	1470.57	1290.63	1424.84	1293.01	1105.31	1112.14	1140.64	1013.93	1227.74	1297.65	1257.49	1445.35	1559.83	1392.97
Btg1	1635.79	-3.02e-05	0.00144276	0.983732	0.999053	1720.24	1823.88	1515.22	1485.65	1832.72	1245.35	1833.5	1890.62	1427.03	1251.79	2032.63	1812.69	1465.74	1564.02
4930556N09Rik	0.270549	4.68e-07	0.00144269	0.54317	0.999053	0	0	0	0	0	0	0	0	0	1.52844	1.69245	0	0.566799	0
Dcn	4059.94	7.84e-06	0.00144263	0.83173	0.999053	3952.16	3662.54	3278.48	5714.33	3930.75	4414.49	3169.78	3964.22	4489.38	3555.92	4774.4	4563.28	4231.72	3137.66
Lum	297.623	1.3e-05	0.00144268	0.0248306	0.999053	208.514	211.821	162.482	373.391	283.915	323.213	234.485	389.153	374.532	304.16	282.639	326.94	418.865	272.608
Atp2b1	1137.64	-6.77e-06	0.00144262	0.908584	0.999053	1581.69	1236.45	1065.27	1172.95	1047.55	883.931	932.288	1005.78	1024.46	1030.93	1411.5	1278.73	1140.4	1115.02
Poc1b	159.761	2.98e-06	0.00144258	0.861347	0.999053	134.437	190.885	179.788	130.621	145.873	146.633	180.101	176.717	159.226	155.901	159.09	166.626	153.603	157.15
Galnt4	732.365	-1.25e-05	0.00144252	0.386922	0.999053	735.286	725.365	766.261	658.381	780.276	620.611	714.048	743.213	837.19	816.952	624.514	705.635	795.219	730.161
Dusp6	2033.66	1.05e-05	0.00144269	0.211465	0.999053	1139.97	2474.12	2046.89	2130.83	1878.73	1609.87	1401.26	1996.52	1783.53	1588.05	2049.56	1137.35	3047.11	4187.47
Gm20110	0.801405	2.23e-07	0.00144269	0.732725	0.999053	0	0	0.961432	3.9582	0	0	0	0	1.00142	0.764221	0	0	4.53439	0
Gm18409	0.0404856	1.46e-07	0.00144269	0.941523	0.999053	0	0	0	0	0	0	0	0	0	0	0	0	0.566799	0
Csl	1106.59	2.77e-06	0.00144262	0.697947	0.999053	1381.4	1167.48	1183.52	728.309	1104.33	861.214	1174.54	1161.19	1179.68	1103.54	1040.86	1108.31	929.55	1368.38
Kitl	135.838	7.4e-06	0.00144267	0.619067	0.999053	117.975	98.5215	141.33	167.564	150.769	125.981	113.711	112.798	73.1039	143.674	169.245	131.281	240.323	115.457
Tmtc3	301.979	4.65e-06	0.0014426	0.571452	0.999053	278.476	403.938	262.471	273.116	264.335	278.81	305.112	284.501	286.407	349.249	248.79	313.055	320.241	359.201
Cep290	85.6161	-1.09e-06	0.00144265	0.832993	0.999053	82.3081	81.2803	107.68	80.4835	69.5102	85.7083	101.704	49.5057	87.1238	93.235	55.8508	89.6245	117.327	97.2836
4930430F08Rik	170.158	6.1e-06	0.00144265	0.297061	0.999053	108.372	156.403	142.292	252.006	160.559	167.286	129.955	155.41	180.256	205.576	182.785	183.036	227.853	130.424
1700017N19Rik	0.109174	2.22e-07	0.00144269	0.832237	0.999053	0	0	0	0	0	0	0	0	0	1.52844	0	0	0	0
Mgat4c	1.13112	1.65e-07	0.00144269	0.844727	0.999053	0	1.23152	0	2.6388	2.93705	0	0.706279	0	0	1.52844	1.69245	0	5.10119	0
Nts	0.242346	2.94e-07	0.00144269	0.661349	0.999053	0	0	0	0	0	0	0	0	0	0	1.69245	0	1.7004	0
Rassf9	6.1633	3.44e-06	0.00144269	0.159158	0.999053	0	4.92608	3.84573	5.2776	9.79017	6.19578	3.53139	8.77317	6.00854	7.64221	0	10.0985	7.36839	12.8286
Lrriq1	0.808077	7.69e-07	0.00144269	0.429929	0.999053	0	1.23152	0.961432	0	0	1.03263	0.706279	0.626655	0	2.29266	1.69245	0	1.7004	1.06905
Slc6a15	0.506496	2.85e-07	0.00144269	0.706543	0.999053	0	0	0	1.3194	0	0	1.41256	0	1.00142	1.52844	0	1.26232	0.566799	0
Tmtc2	445.732	3.06e-06	0.00144264	0.621366	0.999053	681.785	456.894	372.074	350.961	376.921	403.758	387.041	383.513	337.48	467.703	543.276	599.601	459.107	420.137
Gm15663	15.9718	1.45e-06	0.00144268	0.708199	0.999053	9.60261	11.0837	14.4215	17.1522	20.5594	22.7179	13.4193	15.0397	16.0228	19.8698	6.7698	18.9348	19.838	18.1739
Mettl25	41.6026	3.96e-06	0.00144265	0.511443	0.999053	45.2694	50.4923	35.573	31.6656	44.0558	29.9463	41.6705	36.9726	50.0711	44.3248	50.7735	35.3449	41.3763	44.9001
Ccdc59	312.105	-6.24e-06	0.00144256	0.822164	0.999053	299.053	334.973	328.81	352.28	303.495	293.267	257.792	271.342	332.472	301.867	308.026	354.711	349.148	282.229
Ppfia2	11.8747	-7.62e-07	0.00144268	0.78927	0.999053	17.8334	13.5467	9.61432	10.5552	8.81115	14.4568	11.3005	8.14651	3.00427	8.40643	18.6169	11.3609	20.9716	9.62145
Acss3	413.701	-4.52e-06	0.00144268	0.225869	0.999053	308.655	290.639	380.727	121.385	416.082	392.399	634.238	444.925	454.646	545.654	189.554	621.06	399.593	592.254
Lin7a	1553.41	5e-06	0.00144263	0.479404	0.999053	1637.93	1811.56	1594.05	1260.03	1297.2	1465.3	1419.62	1099.15	1458.07	1760	1333.65	1786.18	2213.92	1611.06
Myf5	0.24415	1.52e-07	0.00144269	0.917491	0.999053	0	0	0.961432	0	0	0	0	0	0	0.764221	1.69245	0	0	0
Myf6	0.0715302	1.63e-07	0.00144269	0.941523	0.999053	0	0	0	0	0	0	0	0	1.00142	0	0	0	0	0
Ptprq	1.82938	-8.93e-07	0.00144269	0.41371	0.999053	1.3718	2.46304	3.84573	0	7.83213	1.03263	0	0	2.00285	0.764221	0	1.26232	3.96759	1.06905
Otogl	0.449964	5.06e-07	0.00144269	0.52539	0.999053	1.3718	0	0	0	0	0	0.706279	0.626655	1.00142	0.764221	0	1.26232	0.566799	0
Ppp1r12a	424.892	1.77e-05	0.00144268	0.915047	0.999053	506.195	352.214	496.099	343.044	368.11	444.031	481.682	349.047	407.579	408.094	357.107	366.072	537.892	531.318
Pawr	318.186	1.44e-06	0.00144265	0.774119	0.999053	438.976	342.362	352.845	398.459	213.426	227.179	213.296	303.928	257.366	265.185	340.182	438.024	338.379	324.991
Syt1	443.659	1.61e-06	0.00144267	0.778853	0.999053	691.388	392.855	534.556	406.376	370.068	437.835	205.527	275.728	411.585	379.818	512.812	523.862	568.499	500.316
Gm5136	13.2102	2.62e-07	0.00144268	0.950021	0.999053	16.4616	17.2413	10.5757	13.194	10.7692	11.3589	13.4193	10.6531	13.0185	16.8129	10.1547	18.9348	17.004	5.34525
Nav3	0.943181	1.08e-06	0.00144269	0.183833	0.999053	1.3718	0	0	1.3194	0	1.03263	0	5.01324	2.00285	0.764221	0	0	1.7004	0
9230102K24Rik	0.0404856	1.46e-07	0.00144269	0.941523	0.999053	0	0	0	0	0	0	0	0	0	0	0	0	0.566799	0
E2f7	24.653	-6.53e-07	0.00144269	0.716615	0.999053	32.9232	14.7782	79.7988	18.4716	11.7482	18.5873	9.18163	7.51986	11.0157	5.34955	25.3867	26.5087	74.2507	9.62145
Csrp2	360.411	-2.05e-06	0.00144266	0.211702	0.999053	499.336	354.677	374.958	492.137	345.593	404.791	260.617	256.302	261.371	281.998	531.429	414.04	315.14	253.365
Zdhhc17	434.791	3.63e-06	0.00144258	0.881382	0.999053	504.823	365.761	458.603	434.083	424.893	436.803	430.83	345.287	398.566	382.875	553.431	454.434	474.411	422.275
Osbpl8	2100.38	-3.13e-05	0.00144282	0.708476	0.999053	2127.66	1753.68	1871.91	2954.14	1451.88	2501.03	1696.48	1346.05	2086.97	2116.13	2210.34	2172.45	3062.98	2053.65
Bbs10	247.403	9.17e-07	0.00144267	0.507511	0.999053	148.155	331.279	158.636	283.671	345.593	307.724	254.967	300.794	345.491	269.77	137.088	214.594	220.485	145.391
Nap1l1	840.117	-2.75e-05	0.00144271	0.922418	0.999053	747.632	746.301	869.134	1047.6	724.472	797.19	924.519	841.597	1049.49	774.92	898.691	805.358	818.458	716.264
Gm5176	2.48153	-1.37e-06	0.00144269	0.42158	0.999053	2.7436	1.23152	3.84573	3.9582	3.91607	3.09789	1.41256	1.87996	2.00285	1.52844	1.69245	2.52463	1.7004	3.20715
Phlda1	4675.71	2.54e-05	0.00144279	0.6688	0.999053	4378.79	2710.57	6556	4004.38	4548.51	6726.55	5213.75	5604.8	1407	6412.58	2672.38	4507.73	3870.67	6846.2
4933440J02Rik	10.4244	-2.2e-06	0.00144269	0.239224	0.999053	8.23081	7.38911	23.0744	5.2776	5.8741	21.6852	15.5381	5.01324	11.0157	14.5202	3.3849	3.78695	14.7368	6.4143
Krr1	453.539	-2.13e-06	0.00144253	0.210538	0.999053	467.784	482.755	452.834	438.041	420.977	417.183	363.027	401.059	475.676	492.923	546.661	487.254	488.581	414.792
Glipr1	9.91844	2.04e-06	0.00144269	0.403163	0.999053	6.85901	7.38911	9.61432	2.6388	11.7482	8.26104	14.1256	25.0662	13.0185	7.64221	11.8471	2.52463	8.50199	9.62145
Glipr1l1	0.0404856	1.46e-07	0.00144269	0.941523	0.999053	0	0	0	0	0	0	0	0	0	0	0	0	0.566799	0
Glipr1l2	0.188004	-1.46e-07	0.00144269	0.842313	0.999053	0	0	0	0	0	2.06526	0	0	0	0	0	0	0.566799	0
Caps2	0.165003	6.51e-08	0.00144269	0.932456	0.999053	0	0	0	0	0.979017	0	0	0	0	0.764221	0	0	0.566799	0
Kcnc2	0.416288	5.41e-07	0.00144269	0.513809	0.999053	0	0	0.961432	0	0	0	0.706279	0.626655	0	0.764221	0	0	1.7004	1.06905
1700010J16Rik	0.0901655	1.8e-07	0.00144269	0.941523	0.999053	0	0	0	0	0	0	0	0	0	0	0	1.26232	0	0
Atxn7l3b	4587.89	-4.93e-05	0.0014429	0.555199	0.999053	4649.03	5125.58	4363.94	4623.18	4562.22	4125.36	4125.37	4553.27	4523.43	5080.54	4420.68	5532.73	4163.14	4382.04
Trhde	143.264	-5.6e-06	0.00144268	0.153442	0.999053	182.45	237.683	152.868	262.561	103.776	143.536	68.509	53.2657	95.1352	113.105	143.858	124.969	207.448	116.527
Tph2	0.23981	1.84e-07	0.00144269	0.814787	0.999053	0	0	0.961432	0	0	0	0	0	0	0	0	1.26232	1.1336	0
Tbc1d15	1598.17	1.37e-06	0.00144265	0.652445	0.999053	1668.11	1428.56	1462.34	2464.64	1178.74	1595.41	1084.14	1258.32	1591.26	1585.76	1907.39	1983.1	1842.1	1324.55
Rab21	719.818	1.96e-05	0.00144254	0.125528	0.999053	783.299	699.503	687.424	745.462	663.773	574.142	673.084	770.159	766.089	793.262	693.904	810.407	740.24	676.709
Tmem19	3531.39	-3.99e-05	0.00144286	0.679932	0.999053	3742.27	4364.5	4159.15	3390.86	3417.75	2863.48	3188.14	2905.17	3115.43	3078.28	3846.94	4012.91	3652.45	3702.12
Thap2	376.53	-2.49e-06	0.00144266	0.457375	0.999053	422.515	364.53	519.173	435.402	261.397	266.419	235.897	364.713	353.502	382.111	314.796	460.746	567.366	322.853
Zfc3h1	1046.42	-2.09e-06	0.00144263	0.763393	0.999053	1068.63	1012.31	1271.01	678.172	960.415	1289.76	1159.71	958.155	1131.61	1031.7	729.446	1127.25	1222.59	1009.18
Lgr5	186.458	-4.49e-06	0.00144268	0.21421	0.999053	85.0517	157.634	127.87	249.367	266.293	317.017	262.029	168.57	285.406	184.942	104.932	159.052	142.833	99.4217
A930009A15Rik	2.23652	9.12e-07	0.00144269	0.561291	0.999053	0	1.23152	2.8843	1.3194	1.95803	3.09789	2.82512	3.13327	6.00854	3.05688	0	2.52463	1.1336	2.1381
Tspan8	16.8329	9.16e-07	0.00144269	0.615326	0.999053	4.1154	1.23152	8.65289	17.1522	44.0558	14.4568	16.2444	20.6796	13.0185	52.7313	18.6169	11.3609	9.06879	4.2762
Ptprr	3.74617	-2.66e-06	0.00144269	0.145907	0.999053	2.7436	1.23152	1.92286	5.2776	4.89508	6.19578	11.3005	5.63989	1.00142	3.05688	3.3849	2.52463	1.1336	2.1381
4933416C03Rik	0.0545872	1.54e-07	0.00144269	0.941523	0.999053	0	0	0	0	0	0	0	0	0	0.764221	0	0	0	0
Ptprb	1562.53	-2.09e-06	0.00144265	0.0721396	0.999053	1377.29	932.26	1162.37	1360.3	1621.25	1317.64	1964.16	1839.23	1031.47	1874.63	2054.63	1557.7	2078.45	1704.07
Kcnmb4	0.170604	-3.1e-08	0.00144269	0.951432	0.999053	0	0	0	1.3194	0	0	0	0	0	0	0	0	0	1.06905
Cnot2	527.752	-2.25e-06	0.00144252	0.875459	0.999053	548.721	621.917	554.746	558.107	502.236	477.075	452.725	464.351	487.693	541.833	521.274	585.715	561.131	511.006
Myrfl	0.563849	-3.32e-07	0.00144269	0.563336	0.999053	5.48721	0	0	0	0	0	0.706279	0	0	0	0	0	1.7004	0
Rab3ip	447.235	-2.19e-05	0.00144249	0.178567	0.999053	429.374	543.1	453.796	463.11	444.474	432.672	468.969	433.019	415.591	437.899	438.344	422.876	429.067	449.001
4933412E12Rik	11.0382	6.34e-08	0.00144269	0.981131	0.999053	2.7436	9.85215	21.1515	2.6388	9.79017	11.3589	18.3633	12.5331	20.0285	8.40643	10.1547	5.04927	9.63558	12.8286
D630029K05Rik	0.138603	-2.42e-07	0.00144269	0.743262	0.999053	0	0	0.961432	0	0.979017	0	0	0	0	0	0	0	0	0
Best3	0.301594	4.84e-07	0.00144269	0.496794	0.999053	0	0	0	0	0	0	0	0	1.00142	1.52844	1.69245	0	0	0
Lrrc10	0.306463	5.7e-08	0.00144269	0.91107	0.999053	0	0	0	0	1.95803	0	0	0	1.00142	0.764221	0	0	0.566799	0
Cct2	1174.8	8.21e-07	0.00144261	0.893049	0.999053	1294.98	1520.93	1210.44	1320.72	1067.13	989.26	870.136	960.662	1160.65	1098.95	1492.74	1219.4	1116.59	1124.64
Frs2	700.875	4.4e-06	0.00144261	0.567163	0.999053	883.44	621.917	725.881	496.095	678.459	648.492	722.523	682.427	654.931	753.522	561.893	732.144	711.9	938.626
Yeats4	433.214	-6.14e-06	0.00144261	0.329816	0.999053	374.502	509.849	419.184	519.844	513.984	478.108	343.958	435.525	438.623	367.59	473.886	440.549	422.265	327.129
Lyz2	1157.23	1.88e-06	0.00144267	0.648904	0.999053	772.324	1040.63	744.148	823.306	956.499	1798.84	1653.4	1981.48	1500.13	1161.62	1030.7	902.557	948.255	887.312
Lyz1	4.24773	-4.2e-06	0.00144269	0.0190382	0.999053	5.48721	6.1576	0	7.91641	5.8741	6.19578	11.3005	3.75993	1.00142	2.29266	5.07735	0	2.2672	2.1381
Cpsf6	1670.43	4.46e-08	0.00144265	0.917173	0.999053	1310.07	1650.24	1450.8	2500.27	1287.41	2244.94	1332.04	1235.14	1686.4	1646.9	1394.58	1922.51	2359.58	1365.18
Cpm	152.399	-2.38e-06	0.00144266	0.626343	0.999053	235.95	118.226	165.366	215.062	169.37	108.426	94.6414	107.158	111.158	126.096	170.937	165.364	187.61	158.219
Mdm2	879.756	3.24e-05	0.0014427	0.0528553	0.999053	875.209	655.168	991.236	730.948	790.067	906.649	825.64	952.515	1009.43	927.765	922.385	893.72	925.016	910.831
Slc35e3	768.092	6.56e-06	0.00144265	0.112508	0.999053	828.568	568.962	928.743	527.76	553.144	630.937	817.165	884.21	786.117	948.399	680.365	1225.71	760.644	612.566
Nup107	36.8857	-5.31e-07	0.00144265	0.926191	0.999053	35.6668	39.4086	29.8044	32.985	40.1397	40.2726	43.7893	40.7326	37.0526	42.7964	20.3094	35.3449	38.5423	39.5549
Rap1b	1885.67	5.54e-06	0.00144262	0.467919	0.999053	1750.42	1669.94	1711.35	2549.08	1560.55	1885.58	1619.5	1624.29	1735.47	1886.1	2294.96	2313.83	2224.69	1573.64
4933411E08Rik	0.138603	-2.42e-07	0.00144269	0.743262	0.999053	0	0	0.961432	0	0.979017	0	0	0	0	0	0	0	0	0
Mdm1	84.4983	9.87e-07	0.00144269	0.541873	0.999053	135.808	43.1032	177.865	65.9701	29.3705	25.8158	33.1951	20.053	39.0555	42.7964	309.718	45.4434	148.501	66.2811
Ifng	0.793196	1.8e-07	0.00144269	0.912705	0.999053	1.3718	1.23152	0.961432	0	0	2.06526	0	1.87996	1.00142	0.764221	0	1.26232	0.566799	0
Dyrk2	680.158	-9.2e-06	0.00144266	0.62355	0.999053	812.106	496.302	639.352	455.193	743.074	680.503	791.032	764.519	666.948	823.83	409.573	738.455	597.973	903.348
Cand1	1397.14	-7.21e-06	0.00144253	0.745957	0.999053	1440.39	1562.8	1375.81	1263.99	1467.55	1123.5	1444.34	1373	1387.97	1409.99	1184.71	1529.93	1361.45	1634.58
1700025F24Rik	0.147519	-2.46e-07	0.00144269	0.743262	0.999053	0	0	0	0	0	2.06526	0	0	0	0	0	0	0	0
Grip1	4.1542	6.84e-07	0.00144269	0.668726	0.999053	10.9744	0	6.73002	0	5.8741	0	2.82512	3.75993	8.01138	3.82111	3.3849	1.26232	5.10119	6.4143
4930564G21Rik	0.170493	2.56e-07	0.00144269	0.707432	0.999053	0	0	0	0	0	0	0	1.25331	0	0	0	0	1.1336	0
Helb	462.653	4.32e-06	0.00144265	0.463003	0.999053	574.785	352.214	612.432	245.409	415.103	438.868	449.193	426.125	419.596	445.541	396.033	515.025	584.937	601.875
Irak3	36.4654	6.52e-06	0.00144269	0.0589434	0.999053	46.6412	27.0934	43.2644	14.5134	25.4544	25.8158	24.0135	84.5984	39.0555	28.2762	38.9263	49.2304	37.9755	25.6572
Tmbim4	568.368	-6.15e-06	0.0014426	0.497404	0.999053	613.195	705.66	505.713	639.91	592.305	551.424	478.857	560.856	552.785	508.207	683.75	626.109	474.411	463.968
Llph	338.024	-2.54e-05	0.00144258	0.0539139	0.999053	379.989	390.392	345.154	327.212	339.719	365.551	341.839	312.701	319.454	295.754	338.49	361.023	287.934	327.129
Hmga2	3.07414	6.61e-07	0.00144269	0.666827	0.999053	1.3718	0	1.92286	5.2776	4.89508	4.13052	1.41256	1.25331	3.00427	6.11377	5.07735	6.31158	2.2672	0
9230105E05Rik	0.410989	-5.54e-07	0.00144269	0.393368	0.999053	1.3718	0	0	2.6388	0.979017	0	0	0	0	0.764221	0	0	0	0
4921513I03Rik	1.20346	-5.12e-07	0.00144269	0.613056	0.999053	1.3718	2.46304	0.961432	1.3194	0	3.09789	1.41256	1.25331	1.00142	0	0	0	3.96759	0
Msrb3	438.006	1.08e-05	0.00144267	0.0472789	0.999053	593.99	289.407	392.264	369.432	360.278	306.691	360.202	550.83	405.576	420.322	744.678	401.417	562.831	374.168
Gm15910	13.7833	1.36e-06	0.00144269	0.607553	0.999053	32.9232	20.9358	8.65289	7.91641	5.8741	7.22841	8.47535	19.4263	11.0157	20.634	11.8471	8.83622	15.3036	13.8977
Lemd3	529.303	3.06e-06	0.00144263	0.439392	0.999053	739.401	474.135	538.402	523.802	391.607	380.008	505.696	464.351	492.7	458.533	638.054	667.766	571.333	564.459
Wif1	13.9212	5.46e-08	0.00144269	0.795188	0.999053	20.577	40.6401	5.76859	1.3194	5.8741	11.3589	6.35651	14.4131	10.0142	3.82111	40.6188	8.83622	12.4696	12.8286
Tbc1d30	277.814	-7.68e-06	0.00144269	0.60322	0.999053	315.514	453.199	112.488	401.098	297.621	213.754	250.729	243.769	299.425	246.843	225.096	126.232	256.76	446.863
Gns	3610.04	9.41e-06	0.00144262	0.689908	0.999053	4329.41	4008.59	3145.8	2620.33	3856.35	2916.15	3929.74	4268.15	3758.34	3735.51	3657.38	3336.3	2830.59	4147.92
Rassf3	3829.05	2.83e-06	0.00144253	0.323688	0.999053	4186.74	3796.77	3565.95	4199.65	3197.47	3238.33	3753.87	3576.32	3472.93	3862.37	4038.18	4241.38	3814.56	4662.13
Tbk1	469.246	1.1e-05	0.0014426	0.226629	0.999053	476.015	411.327	554.746	383.946	413.145	393.432	491.57	437.405	441.628	466.939	468.809	565.518	472.71	592.254
Xpot	1996.82	1.56e-05	0.00144254	0.502821	0.999053	1769.62	2145.31	1754.61	1832.65	2021.67	2061.13	2106.12	1743.35	2028.88	1956.41	1946.32	2311.3	1967.93	2310.22
D930020B18Rik	1.06802	6.68e-07	0.00144269	0.41442	0.999053	4.1154	0	0	1.3194	0	0	0	0	2.00285	2.29266	1.69245	1.26232	2.2672	0
BC048403	216.956	1.06e-05	0.00144261	0.217469	0.999053	194.796	197.043	213.438	174.161	244.754	222.015	196.346	209.303	237.337	278.177	187.862	200.708	213.116	268.332
Srgap1	20.7938	2.14e-06	0.00144268	0.516442	0.999053	19.2052	6.1576	27.8815	10.5552	25.4544	15.4895	29.6637	28.8261	16.0228	15.2844	18.6169	16.4101	29.4736	32.0715
Gm9079	14.9875	4.93e-06	0.00144268	0.35221	0.999053	13.718	11.0837	12.4986	9.23581	13.7062	21.6852	13.4193	16.9197	15.0213	17.5771	22.0018	12.6232	16.4372	13.8977
Tmem5	480.796	-4.59e-06	0.00144263	0.50648	0.999053	399.194	439.652	373.036	577.898	567.83	713.547	411.054	424.245	503.716	429.492	494.195	518.812	492.548	385.927
Gm4489	0.297166	5.66e-07	0.00144269	0.351208	0.999053	0	0	0	0	0	0	0	0.626655	0	0.764221	0	0	1.7004	1.06905
Avpr1a	521.964	-1.27e-06	0.00144269	0.551797	0.999053	1279.89	476.598	420.146	419.57	770.486	481.206	166.682	200.53	274.39	243.022	1035.78	826.818	485.747	226.639
A130077B15Rik	2.91599	1.33e-06	0.00144269	0.381251	0.999053	1.3718	1.23152	1.92286	0	0.979017	5.16315	4.94395	4.38658	9.01281	3.82111	1.69245	2.52463	0.566799	3.20715
Ppm1h	95.6758	4.18e-06	0.00144267	0.401987	0.999053	67.2183	59.1129	97.1046	101.594	76.3633	87.7736	135.606	142.877	145.206	122.275	62.6206	63.1158	85.5867	93.0074
Mirlet7i	0.522051	3.65e-07	0.00144269	0.636022	0.999053	0	0	1.92286	0	0	0	0.706279	1.25331	0	2.29266	0	0	1.1336	0
Mon2	1901.41	4.27e-05	0.00144284	0.515753	0.999053	2295.02	1784.47	2065.16	1799.66	1702.51	1667.7	1714.85	1743.35	1788.54	1858.59	1939.55	2177.5	1946.95	2135.96
Usp15	649.763	0.000124009	0.00144524	0.886778	0.999053	666.695	780.783	701.845	568.662	630.487	529.739	642.714	570.883	576.82	602.206	692.212	778.85	671.657	683.123
Fam19a2	11.5243	-6.37e-07	0.00144269	0.667454	0.999053	0	2.46304	4.80716	46.179	14.6853	8.26104	12.713	14.4131	10.0142	16.0486	1.69245	17.6724	1.7004	10.6905
4930503E24Rik	1051.89	-1.66e-05	0.00144262	0.12703	0.999053	1120.76	1290.63	975.853	1287.74	1096.5	1070.84	943.589	965.048	901.281	868.92	1254.11	1065.4	1003.8	881.967
Slc16a7	2336.03	6.48e-06	0.00144267	0.209778	0.999053	2090.63	2248.75	1376.77	1580.64	2521.95	1978.52	3125.99	3265.5	2587.68	2613.64	1812.61	3471.37	1672.06	2358.33
Lrig3	213.797	-2.61e-07	0.00144264	0.940659	0.999053	219.488	184.728	269.201	146.454	222.237	214.787	245.785	220.583	189.269	237.673	157.398	190.61	196.679	298.265
Xrcc6bp1	72.799	-5.29e-06	0.00144263	0.414502	0.999053	67.2183	98.5215	60.5702	77.8447	82.2374	72.2841	73.453	67.6787	66.0939	55.7881	55.8508	84.5752	73.6839	83.3859
Ctdsp2	1500.09	4.52e-07	0.00144259	0.972203	0.999053	1912.29	1534.47	1423.88	1345.79	1553.7	1277.36	1435.86	1447.57	1156.64	1314.46	1711.07	1853.08	1568.33	1466.74
Mir26a-2	0.406911	-2.72e-07	0.00144269	0.702696	0.999053	1.3718	0	0	1.3194	0.979017	0	0	0	0	0.764221	0	1.26232	0	0
Avil	6.6057	1.21e-06	0.00144269	0.563272	0.999053	9.60261	4.92608	7.69145	7.91641	1.95803	5.16315	4.94395	2.50662	1.00142	6.87799	8.46225	7.5739	15.3036	8.5524
Tsfm	262.058	-7.77e-06	0.0014426	0.0934691	0.999053	251.04	348.52	279.777	315.337	246.712	267.451	249.316	278.861	218.31	233.852	296.179	232.266	207.448	243.744
LOC100504608	0.400371	5.73e-07	0.00144269	0.40681	0.999053	0	0	0	0	0	0	0.706279	3.13327	1.00142	0.764221	0	0	0	0
Mettl1	156.886	-4.72e-06	0.00144264	0.60725	0.999053	152.27	243.841	129.793	182.077	132.167	180.71	112.298	158.544	155.221	158.194	169.245	150.216	155.303	116.527
Cyp27b1	0.960816	4.22e-07	0.00144269	0.632213	0.999053	0	3.69456	0	0	0	2.06526	0	0.626655	2.00285	2.29266	0	0	1.7004	1.06905
2021-03-09	14.7804	-1.65e-06	0.00144269	0.419854	0.999053	9.60261	13.5467	6.73002	11.8746	26.4335	15.4895	31.0763	23.1862	21.0299	13.756	13.5396	6.31158	7.93519	6.4143
Cdk4	404.475	-8.95e-06	0.00144257	0.560046	0.999053	422.515	451.968	334.578	449.916	436.641	370.714	425.18	468.738	409.582	389.753	418.035	371.121	324.776	389.134
Tspan31	7780.25	-1.7e-06	0.00144253	0.460476	0.999053	7889.23	8823.83	6890.58	8469.24	8913.95	7552.66	7255.6	7408.31	7230.27	6730.5	9386.33	8259.34	7033.41	7080.32
LOC100504703	92.2303	-1.25e-06	0.00144265	0.831719	0.999053	68.5901	83.7433	97.1046	138.537	91.0486	109.459	69.2153	95.2515	99.1409	91.7065	86.3149	75.739	120.161	65.2121
Agap2	165.225	-7.86e-06	0.00144262	0.431598	0.999053	181.078	134.236	224.975	162.286	139.02	159.025	196.346	144.131	150.213	152.844	181.092	160.314	186.477	141.115
Os9	3504.65	-1.68e-06	0.00144262	0.497104	0.999053	4573.59	4703.17	3515.96	3650.78	3222.92	2680.71	3012.28	3204.71	3363.78	3004.15	4427.45	3571.09	2831.16	3303.37
B4galnt1	1923.06	2.05e-06	0.00144261	0.792809	0.999053	2466.5	1939.64	1642.13	1548.98	2376.07	1520.03	1803.13	2254.08	1808.57	1950.29	2037.71	2188.86	1570.6	1816.32
Slc26a10	95.5946	4.23e-06	0.00144267	0.418355	0.999053	57.6157	80.0487	136.523	79.1641	71.4682	133.209	64.2714	75.1986	67.0953	75.6579	110.009	141.379	117.327	129.355
Arhgef25	31.3663	-3.44e-07	0.00144268	0.919894	0.999053	24.6924	23.3989	52.8787	23.7492	38.1817	24.7831	35.3139	32.5861	22.0313	30.5688	20.3094	18.9348	52.1455	39.5549
Dtx3	100.592	-8.35e-06	0.00144265	0.194896	0.999053	98.7697	88.6694	106.719	88.3999	119.44	116.687	131.368	113.425	109.155	74.8937	120.164	73.2144	76.5179	90.8693
F420014N23Rik	14.1597	1.15e-06	0.00144268	0.745049	0.999053	10.9744	8.62063	21.1515	6.59701	12.7272	17.5547	16.9507	15.0397	16.0228	17.5771	15.232	7.5739	11.9028	20.312
Pip4k2c	751.481	1.31e-06	0.00144253	0.919353	0.999053	810.735	780.783	778.76	688.727	727.409	630.937	822.815	798.985	830.18	786.384	830.993	637.47	645.017	751.542
Kif5a	85.4106	-3.08e-06	0.00144266	0.568644	0.999053	54.8721	67.7336	122.102	64.6507	89.0905	105.328	115.83	82.7184	122.174	73.3652	86.3149	61.8535	75.9511	73.7645
Dctn2	1461.54	-6.68e-06	0.00144257	0.849391	0.999053	1299.1	1549.25	1451.76	1783.83	1495.94	1494.22	1223.27	1436.29	1418.01	1228.1	1766.92	1595.57	1334.81	1384.42
Mbd6	819.545	-3.49e-06	0.00144264	0.579177	0.999053	1063.15	647.779	1113.34	474.984	880.136	797.19	937.232	810.891	761.081	735.181	890.229	828.08	699.43	834.928
[truncated: 17,756 more rows]
