# Supplementary material for: Resolvin E1-ChemR23 Axis Regulates the Hepatic Metabolic and Inflammatory Transcriptional Landscape in Obesity at the Whole Genome and Exon Level
Source: Front Nutr. 2021 Dec 24;8:799492. doi: 10.3389/fnut.2021.799492 (PMC8740313; doi:10.3389/fnut.2021.799492)
Supplement: Supplementary file 6 [file Data_Sheet_6.XLSX]

## Sheet: DESeq2_results_ChemR23_WTs_HF+V
GeneID	baseMean	log2FoldChange	lfcSE	pvalue	padj	22L WT HF veh	27-2L WT HF veh	27-2R WT HF veh	27RL WT HF veh	6L WT HF veh	6RL WT HF veh	6R WT HF veh	30L WT HF RvE1	30RL WT HF RvE1	30R WT HF RvE1	7-2L WT HF RvE1	7L WT HF RvE1	7RL WT HF RvE1	7R WT HF RvE1
Nmrk1	1018.97	-0.545408	0.100133	2.01e-09	2.63e-05	1150.81	1579.09	1088.72	1130.11	1053.59	1393.66	1155.99	824.243	799.641	838.389	859.884	782.429	812.717	796.278
Ces3b	8687.42	-0.757732	0.179218	1.1e-06	0.0072176	9817.78	11554.7	13598.8	11334.9	7331.29	15721.8	8439	5813.51	4667.56	7389.48	5127.37	6751.62	6839.14	7236.95
Iws1	1031.85	-5.38e-05	0.00144301	4.47e-06	0.0146206	1256.36	1023.07	1351.66	1211.74	1010.78	1332.06	1047.33	889.449	884.505	896.663	982.406	854.988	846.714	858.231
Fgf21	249.785	1.10571	0.305318	1.07e-05	0.0233186	150.998	117.745	195.148	98.5152	232.855	108.897	129.784	241.466	191.244	199.258	630.433	538.146	294.426	368.073
Nagpa	449.995	0.267546	0.0740291	1.07e-05	0.0233186	403.149	406.873	383.107	458.799	420.81	384.988	367.471	481.912	500.821	518.824	469.298	492.192	510.594	501.09
Kctd21	320.009	0.358195	0.103228	1.93e-05	0.0262244	241.889	279.971	292.722	264.584	261.049	255.192	328.234	329.086	343.045	339.303	374.992	351.911	411.811	406.338
Dlgap1	62.9722	-0.806485	0.233575	1.93e-05	0.0262244	111.416	90.2709	84.2219	91.4784	80.403	84.6973	36.9735	34.6406	43.03	48.8747	31.9301	43.5354	44.2601	55.8791
Serpina4-ps1	2093.05	-2.27563	0.664507	1.94e-05	0.0262244	4396.52	3240.59	10312	2368.59	639.047	3704.68	515.365	323.992	102.794	714.323	824.983	516.379	729.329	914.11
Selenbp2	5490.33	-2.44263	0.716541	2e-05	0.0262244	13471	21021.3	6572.39	19448.3	1722.92	4319.56	679.859	1897.08	577.319	1939.01	2765.29	1089.6	487.502	873.415
Moxd1	69.2218	-1.26e-06	0.00144269	3.11e-05	0.0315943	30.7859	26.1655	192.067	709.309	1.04419	0	0	0	0	2.81969	4.45536	1.20932	0.64145	0.607382
Smad9	204.175	-0.944086	0.285009	3.14e-05	0.0315943	442.731	404.257	195.148	320.878	208.839	193.594	181.849	83.545	69.3261	172.941	187.868	147.537	119.951	129.98
Fndc1	11.525	2.00719	0.608349	3.66e-05	0.0342265	5.86399	2.61655	3.08129	2.81472	8.35355	2.19993	2.26368	30.5653	8.36694	4.69949	17.8214	22.977	44.2601	5.46644
Akap5	46.6776	-1.78e-05	0.00144272	5.84e-05	0.0477764	95.2898	64.1054	39.0297	30.9619	75.182	71.4977	54.3284	31.5841	31.0772	30.0767	24.5045	27.8143	39.7699	38.2651
Gdap10	124.959	-0.774696	0.247047	5.84e-05	0.0477764	165.658	109.895	199.257	90.071	114.861	251.892	209.013	80.4885	75.3025	88.3504	64.6027	82.2336	109.688	108.114
Mfsd5	517.882	0.271146	0.0887707	7.57e-05	0.0583008	455.925	491.911	409.811	444.726	529.406	398.187	495.746	539.986	555.804	554.54	565.83	608.287	594.624	605.56
Lonrf1	269.086	-0.51425	0.169824	8.04e-05	0.0584825	416.343	307.444	411.866	316.656	270.446	245.292	304.842	178.297	202.002	283.849	199.006	253.957	171.909	205.295
Cyp2b9	1380	3.19e-06	0.00144269	9.87e-05	0.0679983	93.8238	388.557	57.5174	60.5165	484.506	527.983	5665.99	2563.41	4489.46	1925.85	1169.53	1618.07	2361.18	2242.45
Mir17hg	67.7627	-0.543424	0.186438	0.000116482	0.0762314	83.5618	75.8799	86.2761	83.0342	74.1378	113.296	65.6468	50.9421	56.178	36.656	53.4643	42.3261	63.5036	63.7751
Morc3	603.526	-0.263067	0.0935567	0.000148921	0.0908018	677.29	714.317	694.317	736.049	642.179	653.379	567.429	557.307	562.976	579.917	501.228	590.147	476.597	496.231
Srek1	746.639	-0.376359	0.133638	0.00015262	0.0908018	894.258	787.581	1034.29	645.978	752.864	1048.27	877.554	597.041	512.774	641.011	698.006	603.45	696.615	663.261
Myc	188.513	-1.13021	0.407326	0.000165902	0.0944127	175.92	102.045	226.988	98.5152	215.104	558.782	522.156	90.6769	90.8411	61.0934	96.5327	162.049	98.7833	139.698
Myo6	1278.27	-0.247341	0.0910925	0.000178928	0.0964747	1479.19	1530.68	1549.89	1321.51	1209.18	1347.46	1445.74	978.088	1133.12	1268.86	1182.9	1186.34	1183.48	1079.32
Slc35b3	261.997	-0.302946	0.11015	0.000184267	0.0964747	269.743	251.189	357.43	326.508	298.64	303.59	259.569	228.221	225.907	245.313	241.332	208.003	217.452	235.057
Baz2b	423.745	-0.356793	0.130671	0.000193983	0.0976556	601.059	525.926	541.28	385.617	363.38	526.883	464.809	337.237	347.826	401.337	376.478	350.702	352.156	357.748
Slc27a4	1027.38	0.225517	0.0839525	0.000231958	0.103287	894.258	914.483	918.224	872.563	1013.91	815.074	1076	1156.39	1222.77	1046.11	1116.07	1128.29	1076.35	1132.77
Paxbp1	498.076	-0.32593	0.122406	0.000234936	0.103287	614.253	518.076	646.044	513.686	466.755	669.878	538.756	471.724	356.193	430.473	476.723	374.889	463.768	431.849
Ttc39c	8262.73	-0.40865	0.151018	0.000236734	0.103287	8382.57	9771.5	9326.04	11758.5	10214.3	12016	6136.09	7498.68	6178.39	7309.59	6864.22	7440.93	6179.73	6601.63
Serinc4	28.1429	-0.700906	0.264332	0.00026063	0.110045	32.2519	26.1655	39.0297	37.9987	35.5026	47.2985	37.728	15.2826	13.1481	23.4975	16.3363	14.5118	22.4508	32.7986
C9	8298.32	-0.494256	0.190137	0.000271511	0.111057	12918.4	10959.4	12618.9	10885.9	6218.18	7747.05	8799.68	6233.28	5775.58	8402.69	5776.37	5454.02	7741.02	6645.97
Cltb	1308.21	0.183121	0.0727662	0.000347309	0.1238	1338.45	1249.4	1221.22	1165.29	1234.24	1135.16	1102.41	1457.96	1335.12	1324.32	1532.64	1396.76	1362.44	1459.54
Scly	2215.04	7.26e-05	0.00144304	0.000336206	0.1238	2056.79	2124.64	2103.49	2023.78	2148.95	2073.43	1979.21	2443.18	2590.17	2426.82	2244.76	2261.42	2293.83	2240.02
Nat8	352.442	-0.486648	0.192641	0.000328186	0.1238	319.587	455.279	363.592	501.02	436.473	560.982	336.534	333.161	358.583	344.003	242.074	232.189	206.547	244.168
Enho	622.203	-0.914262	0.36666	0.000349957	0.1238	686.086	760.107	619.339	2206.74	787.322	663.279	267.114	455.422	260.57	357.161	448.506	368.842	447.091	383.258
Scarf1	347.277	-0.374792	0.150342	0.000364177	0.12544	391.421	387.249	499.169	330.73	384.263	452.085	375.771	328.067	283.281	334.604	218.312	235.817	291.86	349.245
Neb	544.848	-0.508525	0.208944	0.000419429	0.137248	680.222	737.866	738.482	823.306	516.876	641.279	506.31	355.576	420.738	639.131	328.211	326.516	568.966	344.386
Gm16907	106.879	-0.59289	0.243529	0.000412556	0.137248	190.58	124.286	191.04	66.1459	92.9333	149.595	122.239	71.3189	66.9355	91.1701	68.3155	93.1175	87.2372	81.3892
Serpina1e	54900.5	-2.11e-05	0.00144277	0.000443533	0.141595	131443	79711.8	69772.7	174988	55056.2	50817.3	11830	17607.6	14388.7	52770.6	33686.9	24570.9	20914.5	31049.4
Sfi1	435.42	-0.330992	0.138325	0.00046633	0.145328	447.129	444.813	634.746	474.28	403.059	593.981	487.446	396.33	335.873	382.539	447.021	327.725	365.627	355.318
Pwwp2a	419.095	-0.334914	0.142986	0.000518243	0.147463	448.595	385.941	632.691	526.353	419.766	524.683	424.818	387.16	295.234	414.495	348.26	351.911	373.965	333.453
Dync2h1	101.062	-0.389308	0.165191	0.000505789	0.147463	164.192	95.504	129.414	116.811	93.9775	101.197	127.521	80.4885	75.3025	81.7711	83.9092	88.2802	98.1419	78.3523
4930579G18Rik	72.4696	-0.559419	0.235488	0.000498933	0.147463	80.6298	81.113	120.17	46.4429	96.0659	106.697	98.0929	45.8479	40.6394	46.9949	57.1771	60.4659	80.1813	54.057
Lama3	127.207	-0.674115	0.288285	0.000515841	0.147463	192.046	208.015	172.552	205.475	153.497	164.995	52.0647	75.3943	64.545	125.006	79.4539	101.583	87.8787	98.3959
Zfp809	809.375	-2.75e-05	0.00144274	0.000556376	0.151523	768.182	910.558	1121.59	892.266	624.428	1211.06	1009.6	687.718	704.018	699.284	647.512	669.962	667.749	717.318
Trpm7	1495.92	-0.215998	0.0925388	0.000592372	0.151523	1873.54	1381.54	1525.24	1660.68	1577.78	1805.04	1632.11	1256.23	1292.09	1392.93	1404.92	1477.79	1263.02	1400.02
Rbmx	354.159	-0.243229	0.106607	0.000574467	0.151523	403.149	393.79	422.137	333.544	369.645	448.786	376.526	275.087	310.772	362.801	321.528	292.655	338.044	309.765
G2e3	222.209	-0.319836	0.140178	0.000601972	0.151523	255.083	205.399	283.479	256.14	227.634	298.09	247.496	223.126	203.197	175.761	216.827	168.095	151.382	199.221
4930503L19Rik	82.2183	-0.379202	0.165769	0.000589015	0.151523	96.7558	74.5716	90.3845	101.33	92.9333	103.397	108.657	83.545	71.7166	83.6509	54.2068	66.5125	59.0134	64.3825
BC021767	60.3842	-0.914037	0.396659	0.000549349	0.151523	80.6298	154.376	100.655	119.626	27.149	68.1978	34.7098	42.7914	22.7103	38.5358	55.692	43.5354	28.2238	28.5469
Sgk2	981.612	0.356007	0.1576	0.000648234	0.157125	769.648	586.107	835.029	965.449	1028.53	857.972	754.56	1085.07	962.198	951.177	1129.43	1147.64	1469.56	1200.19
Atl1	29.3745	-0.57509	0.253877	0.000637639	0.157125	20.524	44.4813	33.8942	45.0355	37.591	36.2988	39.2371	18.3392	27.4914	23.4975	28.9598	14.5118	24.3751	17.0067
Mir1948	24.0489	-1.38e-05	0.00144271	0.000669117	0.159238	32.2519	18.3158	40.0568	19.703	24.0165	50.5984	33.9552	13.2449	9.56222	17.8581	18.564	21.7677	17.9606	18.8288
Fbxl12	158.984	-0.33556	0.149823	0.00068223	0.159459	139.27	187.083	204.392	178.735	169.159	210.093	191.658	145.694	117.137	130.646	141.086	100.373	150.099	160.349
BC005561	699.489	-0.267358	0.121169	0.000714283	0.161194	848.812	730.017	975.742	650.2	681.859	862.372	731.169	664.285	554.609	653.229	655.68	572.007	581.795	631.07
Ccnt2	781.55	-0.33477	0.151615	0.000706114	0.161194	970.49	850.378	1177.05	786.714	668.284	997.668	833.789	741.717	616.763	813.952	616.324	587.728	615.151	665.691
Tff3	57.3656	-4.94e-06	0.0014427	0.000755368	0.167576	76.2318	120.361	27.7316	357.469	57.4307	24.1992	6.03648	17.3203	8.36694	18.798	27.4747	35.0702	9.62175	17.0067
4930480G23Rik	213.587	0.474779	0.219211	0.000793825	0.173173	79.1638	150.451	194.121	125.255	213.016	201.294	213.541	231.277	233.079	288.549	278.46	249.119	289.935	242.953
Abhd4	1124.69	0.231258	0.110845	0.000932914	0.19695	974.888	1081.94	879.195	897.896	996.161	917.371	1295.58	1197.14	1294.49	1181.45	1215.57	1229.88	1287.39	1296.76
Atrx	1855.68	-0.213651	0.102652	0.000931103	0.19695	2162.34	1627.49	2054.19	2011.12	1910.88	2425.42	2057.69	1608.75	1669.8	1661.74	1836.35	1758.35	1610.68	1584.66
C920006O11Rik	114.015	-0.268701	0.130168	0.000966028	0.200704	108.484	142.602	117.089	130.884	122.171	131.996	141.857	92.7146	107.575	94.9297	105.443	96.7454	96.2175	107.507
C6	3273.27	-0.685145	0.343945	0.00106985	0.218802	7170.19	5607.26	6436.81	3221.45	2647.03	3164.6	1697.76	1774.82	1368.59	2811.24	2875.93	2509.33	2229.04	2311.7
Hexa	767.956	0.30181	0.15336	0.00115905	0.229749	643.572	600.498	560.795	496.798	695.433	755.676	869.254	873.148	980.127	775.416	940.823	854.988	753.704	951.16
2310022A10Rik	121.553	0.283024	0.151757	0.0014236	0.229749	109.95	91.5791	106.818	90.071	106.508	111.096	118.466	107.997	144.629	129.706	134.403	170.514	148.816	131.194
Clpb	495.849	0.247604	0.125019	0.00114914	0.229749	448.595	457.896	529.982	379.987	389.484	351.989	512.347	577.683	600.029	554.54	533.158	550.24	520.857	535.103
Sqstm1	8106.67	0.210005	0.108184	0.00140554	0.229749	8831.16	7420.53	7223.57	6252.9	7682.14	6358.9	7507.88	8292.36	8083.66	9695.99	9432.73	8722.81	9524.25	8464.47
E2f7	18.9353	-6.41e-06	0.0014427	0.001373	0.229749	35.1839	15.6993	85.249	19.703	12.5303	19.7994	9.80929	10.1884	9.56222	19.7379	5.94047	2.41864	8.33885	10.9329
Lingo4	12.678	-7.41e-06	0.0014427	0.00126003	0.229749	46.9119	19.6241	15.4064	15.481	5.22097	8.79972	17.3549	8.15074	10.7575	10.3389	5.94047	6.04659	3.20725	4.25167
4931403E22Rik	30.631	-1.38e-05	0.0014427	0.001379	0.229749	48.3779	32.7068	52.3819	25.3325	21.9281	43.9986	46.0282	26.4899	14.3433	27.257	25.9896	19.3491	17.3192	27.3322
Rnf169	2387.54	-2.72e-05	0.00144272	0.00146203	0.229749	3280.9	2829.8	3567.11	1964.67	2274.25	2549.72	2467.41	2052.97	2035.56	2113.83	1997.48	2148.96	2102.03	2040.8
U2surp	844.94	-0.210832	0.112357	0.00137368	0.229749	999.81	864.769	938.766	1024.56	823.869	1015.27	835.298	653.078	744.658	785.755	817.558	867.081	784.493	674.194
Mrps9	224.957	-0.220162	0.119544	0.00147444	0.229749	208.172	264.271	221.853	233.622	286.109	263.992	260.323	187.467	180.487	201.138	217.57	210.421	212.32	201.651
Tmem87a	242.309	-0.233381	0.125828	0.00142628	0.229749	260.947	245.955	329.698	229.4	261.049	301.39	254.287	228.221	200.807	203.958	230.936	208.003	235.412	202.258
Cdk19	282.018	-0.249719	0.132042	0.00132296	0.229749	401.683	265.58	294.777	306.804	327.877	305.79	302.579	222.108	270.133	281.969	211.629	262.422	249.524	245.382
Hnrnph1	1343.19	-0.264295	0.143997	0.00145982	0.229749	1467.46	1477.04	1804.61	1535.43	1193.51	1819.34	1282	1296.99	1068.58	1414.55	1140.57	1058.15	1148.84	1097.54
Abi2	301.943	-0.342358	0.181207	0.00132672	0.229749	477.915	240.722	386.188	275.843	323.7	409.187	338.043	242.484	260.57	207.718	275.49	279.352	236.054	273.929
Supt20	150.81	-0.353347	0.179986	0.00117932	0.229749	167.124	137.369	221.853	121.033	153.497	206.793	217.313	122.261	121.918	127.826	131.433	126.978	141.76	114.188
Fhad1	106.056	-0.37623	0.197464	0.00130875	0.229749	139.27	119.053	111.954	135.107	129.48	139.696	100.357	82.5262	82.4741	123.127	100.988	54.4193	89.803	76.5301
Tatdn1	48.082	-0.382593	0.203391	0.00131629	0.229749	65.9698	51.0227	58.5445	66.1459	44.9004	63.798	46.0282	40.7537	46.6158	39.4757	37.8705	42.3261	31.4311	38.2651
Grik5	220.181	-0.384385	0.204383	0.00136693	0.229749	218.433	200.166	413.92	188.586	239.12	305.79	250.514	192.561	169.729	162.602	181.927	172.932	193.718	192.54
1700018L02Rik	113.736	-0.511791	0.267906	0.0012691	0.229749	183.25	122.978	176.661	187.179	57.4307	133.096	125.257	82.5262	83.6694	65.7929	95.0476	85.8616	87.8787	105.684
Foxq1	1248.58	-0.704904	0.37431	0.00130547	0.229749	2097.84	440.888	2036.73	1352.47	1552.72	2465.02	1596.65	818.13	729.119	896.663	447.021	824.755	713.934	1508.13
Bysl	353.432	0.245385	0.134166	0.00149773	0.229876	309.325	417.339	344.077	282.879	284.021	250.792	299.561	398.367	408.785	374.079	387.616	385.772	423.998	381.436
0610031O16Rik	467.418	-0.216628	0.119008	0.00151038	0.229876	441.265	522.001	527.928	522.131	532.539	585.181	479.9	438.102	408.785	342.123	455.931	395.447	485.578	406.946
Rpl27a	501.112	-0.282693	0.154564	0.00153663	0.231183	595.195	777.114	472.464	578.425	539.848	556.582	457.264	369.84	473.33	494.386	416.576	460.75	426.564	397.228
1700042O10Rik	11.4226	-7.98e-06	0.0014427	0.00158944	0.233755	26.3879	7.84964	14.3794	4.22208	13.5745	20.8993	26.4096	13.2449	7.17166	2.81969	3.7128	6.04659	8.33885	4.85905
Crip3	28.3801	-1.12e-05	0.0014427	0.00158192	0.233755	46.9119	39.2482	63.68	23.9251	22.9723	39.5987	26.4096	16.3015	10.7575	15.9783	22.2768	13.3025	24.3751	31.5839
Tcn2	1792.37	0.271921	0.151335	0.00164299	0.238946	1678.57	1603.94	1560.16	1213.14	1617.46	1394.76	1857.73	1998.97	2133.57	2363.84	1447.25	1948.21	2107.8	2167.75
Inhbe	2365.26	0.513056	0.297918	0.00176416	0.247039	1184.53	1463.96	2546.17	1199.07	2356.75	1702.75	2062.97	1913.39	1667.41	2707.85	4395.21	3427.21	3295.77	3190.58
Ddit3	157.751	0.316104	0.184517	0.00179301	0.247039	149.532	143.91	106.818	150.588	105.464	145.195	135.821	182.373	219.931	222.756	169.304	126.978	182.813	167.03
Ehhadh	9538.68	0.288911	0.163269	0.00177654	0.247039	6630.7	9108.2	6381.35	10337.1	9774.7	7153.07	8220.94	11138	12332.9	12166	8884.72	11096.7	9884.74	10432.4
C4bp-ps1	19.0546	-1.05e-05	0.0014427	0.001736	0.247039	33.7179	22.2407	32.8671	36.5914	14.6187	19.7994	16.6003	23.4334	14.3433	13.1586	13.3661	6.04659	10.2632	9.71811
Zbtb45	280.316	-0.462055	0.267671	0.00173817	0.247039	348.907	416.031	447.814	178.735	210.927	447.686	345.589	224.145	237.86	246.253	186.382	148.746	229.639	255.708
AI837181	493.798	0.169708	0.100768	0.00188163	0.248159	450.061	494.527	396.459	486.947	469.887	466.385	409.726	527.76	533.094	487.807	501.228	579.263	543.95	566.08
Psmd3	1736.03	4.18e-05	0.00144275	0.0019149	0.248159	1694.69	1611.79	1662.87	1341.21	1764.69	1436.55	1630.61	1654.6	1947.11	1798.97	1891.3	2038.91	1928.2	1902.93
Slc25a46	2028.24	-0.175144	0.103034	0.0018396	0.248159	2273.76	2119.4	1966.89	2180	2234.58	2592.62	2041.09	1995.91	1722.39	1958.75	2010.11	1895	1747.31	1657.55
Gm17066	563.628	-0.306022	0.180133	0.00187435	0.248159	636.242	514.152	648.098	835.972	485.55	856.872	553.093	504.327	464.963	543.261	504.94	466.797	413.094	463.432
Mcm10	1512.68	-0.356548	0.211785	0.00185507	0.248159	1257.83	2456.94	1773.8	1856.31	1665.49	2058.03	1352.17	1239.93	1104.44	1739.75	940.08	1241.97	1267.51	1223.27
Apold1	61.5245	-0.905443	0.551732	0.00189765	0.248159	281.471	49.7144	23.6232	75.9974	67.8726	60.4981	53.5738	32.6029	27.4914	23.4975	27.4747	37.4889	42.3357	57.7013
Chtf8	1475.09	0.120288	0.0699959	0.00193829	0.248728	1336.99	1397.24	1349.6	1362.32	1466.05	1332.06	1476.67	1527.24	1602.87	1487.86	1557.89	1631.37	1463.15	1659.97
Smc5	375.354	-2.69e-05	0.00144274	0.00196064	0.249153	540.953	355.85	513.548	491.169	318.479	435.586	351.625	311.766	308.382	382.539	332.667	312.004	325.857	274.537
U2af1	191.014	-0.346072	0.210886	0.0019943	0.250994	274.141	210.632	293.75	161.846	161.85	257.392	204.486	130.412	127.895	191.739	172.274	177.77	153.307	156.705
Clk4	604.153	-0.35516	0.217098	0.00203261	0.253379	816.56	605.731	954.173	526.353	525.23	875.572	660.24	576.665	426.714	648.53	454.446	405.121	447.091	535.711
BC004004	1199	0.159359	0.09924	0.00210525	0.258617	967.558	1037.46	1058.94	1066.78	1233.19	1137.36	1218.62	1245.02	1391.3	1235.97	1330.67	1353.23	1342.55	1167.39
Rgs3	199.315	-0.59529	0.36941	0.0021339	0.258617	306.393	166.151	504.304	184.364	202.574	217.793	214.295	140.6	74.1072	124.067	103.958	165.677	134.063	252.063
4921530D09Rik	11.5974	-0.74031	0.451298	0.00213312	0.258617	10.262	11.7745	19.5148	11.2589	12.5303	28.5991	15.8458	3.05653	8.36694	12.2187	6.68303	4.83727	7.6974	9.71811
Cyp3a11	22792.3	0.564446	0.320951	0.00221773	0.264253	13425.6	19802	7441.31	14791.4	15306.8	25970.2	21474	35327.3	46142.5	20790.5	32025.1	20475	21147.3	24972.5
Alad	1509.18	0.164814	0.104908	0.00222078	0.264253	1278.35	1564.7	1338.31	1275.07	1494.24	1400.26	1343.12	1451.85	1708.05	1554.59	1493.29	1645.88	1742.82	1837.94
4930579G24Rik	32.1745	0.390925	0.247522	0.00230472	0.266364	20.524	32.7068	29.7858	26.7398	19.8397	24.1992	27.9187	29.5464	41.8347	42.2954	37.128	36.2795	39.1285	42.5167
Itgb1bp1	145.144	0.211537	0.136596	0.00231993	0.266364	120.212	128.211	114.008	147.773	134.701	126.496	135.066	171.165	179.292	142.865	170.046	160.839	150.099	151.238
Gria3	12.7847	-9.44e-06	0.0014427	0.00230363	0.266364	10.262	23.5489	12.3252	22.5178	20.8839	9.89968	20.3731	7.13189	15.5386	4.69949	12.6235	4.83727	7.05595	7.28858
4930565N06Rik	85.6636	-1.36e-05	0.0014427	0.00226433	0.266364	120.212	65.4137	101.683	59.1091	78.3146	184.794	132.048	60.1117	64.545	72.3722	55.692	60.4659	79.5398	64.9899
Col27a1	1198.82	-0.525416	0.359499	0.00241903	0.275328	1549.56	1688.98	1584.81	496.798	1322.99	2022.84	1941.48	735.604	753.025	552.66	1102.7	1257.69	679.296	1095.11
L3mbtl2	501.219	4.12e-05	0.00144273	0.00249716	0.280757	400.217	495.836	449.868	464.429	491.815	466.385	460.282	516.553	504.407	477.468	564.345	576.845	584.361	564.258
Far2	50.9647	-1.24e-05	0.0014427	0.00250963	0.280757	63.0379	36.6317	100.655	33.7766	44.9004	93.497	82.2471	37.6972	19.1244	33.8363	40.0982	53.21	35.9212	38.8724
Slc22a28	601.542	-0.308699	0.216646	0.00263014	0.291745	760.852	862.152	633.719	747.308	507.478	877.772	492.728	504.327	456.596	648.53	417.318	470.425	482.37	560.006
Npr3	94.9328	0.306754	0.215293	0.00267406	0.294124	85.0278	86.3461	63.68	66.1459	104.419	69.2978	83.0017	118.186	98.0127	134.405	96.5327	129.397	84.6714	109.936
Cd4	35.8288	-1.05e-05	0.0014427	0.00272353	0.297069	80.6298	54.9475	66.7613	26.7398	41.7678	46.1985	17.3549	22.4145	7.17166	26.3172	29.7024	24.1864	28.8653	28.5469
Cyp7b1	5237.03	-0.686732	0.431663	0.00275727	0.298263	9943.85	10586.5	7045.88	11156.1	3617.09	4477.96	1632.11	3904.2	2539.96	4620.54	4090.76	3643.67	3256.64	2803.07
Zkscan7	394.769	-0.194956	0.140871	0.00280493	0.300932	367.965	459.204	474.519	388.431	391.573	488.384	471.6	399.386	300.015	392.877	326.726	360.377	341.893	363.822
Clec4a2	17.7965	0.848732	0.601326	0.00290209	0.301027	2.93199	5.23309	8.21677	5.62944	10.4419	14.2995	24.1459	21.3957	15.5386	10.3389	19.3065	52.0007	25.658	34.0134
Slpi	76.9182	0.719236	0.554756	0.0030128	0.301027	36.6499	61.4889	43.1381	35.184	78.3146	21.9993	64.1376	101.884	194.83	73.3121	41.5833	55.6286	210.396	58.3087
Iglon5	13.9684	0.599045	0.420004	0.00295868	0.301027	14.66	13.0827	6.16258	2.81472	11.4861	7.69975	12.8275	14.2638	16.7339	19.7379	20.7917	12.0932	24.3751	18.8288
Sigmar1	2189.59	0.193788	0.140043	0.00296722	0.301027	2045.07	2052.68	1621.79	1763.42	2456.99	1927.14	1918.85	2265.9	2808.9	2177.74	2238.82	2470.64	2548.48	2357.86
Micu1	529.344	3.34e-05	0.00144271	0.00299154	0.301027	350.373	484.061	535.117	495.391	509.567	457.585	516.119	625.569	621.544	543.261	551.722	559.914	569.608	590.983
Hcrtr2	38.1352	-9.56e-06	0.0014427	0.00295547	0.301027	14.66	39.2482	62.6529	94.2931	39.6794	71.4977	29.4279	24.4522	25.1008	21.6177	29.7024	31.4423	17.3192	32.7986
Luc7l2	3172.81	-0.21533	0.195606	0.00296083	0.301027	4060.81	3251.06	4538.74	2720.43	2829.77	4105.07	3434.76	2723.36	2667.86	3214.45	2690.29	2808.04	2642.13	2732.61
Jpx	106.373	-0.361391	0.267617	0.0028865	0.301027	167.124	142.602	153.037	87.2563	90.8449	144.095	102.62	64.187	69.3261	83.6509	84.6518	91.9082	118.027	89.8925
Ikzf4	22.2925	-0.75829	0.570484	0.00300015	0.301027	46.9119	11.7745	62.6529	11.2589	25.0607	36.2988	22.6368	13.2449	4.78111	11.2788	20.0491	12.0932	12.1876	21.8657
Tbc1d22a	460.754	0.166739	0.131236	0.00315829	0.306178	411.945	391.174	400.568	499.613	419.766	416.887	396.144	576.665	516.36	490.627	461.129	530.891	430.413	508.379
Laptm4b	431.206	0.161832	0.127536	0.00323767	0.306178	362.101	453.971	352.294	405.32	384.263	372.888	424.063	429.951	518.75	516.944	445.536	455.913	483.653	431.241
Bap1	903.496	0.104946	0.0837191	0.00328122	0.306178	878.132	860.844	816.542	928.858	841.621	853.573	797.57	982.164	885.701	973.735	971.268	920.291	969.872	968.774
Tes	38.6392	-8.75e-06	0.0014427	0.00355558	0.306178	42.5139	103.354	35.9484	90.071	30.2816	29.699	27.9187	39.7348	23.9055	34.7762	25.9896	16.9304	17.9606	21.8657
Lrrc16a	439.732	-9.58e-06	0.0014427	0.0035438	0.306178	1002.74	430.422	1195.54	396.876	244.341	469.685	264.096	331.124	311.967	332.724	307.42	331.353	236.695	301.261
B930025P03Rik	118.026	-1.1e-05	0.0014427	0.00336839	0.306178	177.386	259.038	84.2219	121.033	151.408	181.494	76.2106	55.0175	49.0064	108.088	115.097	100.373	96.859	77.1375
H2-Bl	42.872	-1.15e-05	0.0014427	0.00341303	0.306178	42.5139	77.1881	82.1677	59.1091	29.2374	50.5984	36.9735	34.6406	46.6158	31.9565	21.5342	25.3957	40.4114	21.8657
Ppp1r9a	556.911	-1.65e-05	0.0014427	0.00334665	0.306178	593.729	508.918	1046.61	541.834	450.048	822.774	651.94	433.008	325.115	525.403	509.396	414.796	517.65	455.536
Tet2	502.74	-1.91e-05	0.0014427	0.00349052	0.306178	841.482	469.67	605.987	395.468	498.081	621.48	645.904	456.441	380.098	547.961	359.399	376.098	428.489	411.805
Dock6	281.833	-2.11e-05	0.00144265	0.00332402	0.306178	296.131	291.745	346.131	230.807	319.523	339.889	363.698	233.315	270.133	219.936	245.787	243.073	264.277	281.218
Vegfa	4852.78	-2.48e-05	0.0014427	0.00347564	0.306178	7416.48	4889.02	5742.5	4528.88	4959.92	6212.6	4402.11	4254.68	3968.32	5012.48	4297.19	4187.87	3779.42	4287.51
4833420G17Rik	775.115	-2.96e-05	0.00144271	0.00340001	0.306178	1049.65	816.363	946.983	707.902	751.82	927.27	790.779	757	641.864	762.257	755.183	660.288	667.749	616.493
Zranb1	935.633	-0.126625	0.102663	0.00347626	0.306178	941.17	985.13	1019.91	1073.82	1002.43	999.868	972.628	928.165	770.954	912.641	936.367	927.547	831.961	796.278
Dusp11	1751.22	-0.153822	0.129687	0.00355313	0.306178	1946.84	1886.53	2151.77	1662.09	1638.34	2190.03	1813.96	1649.51	1473.78	1719.07	1591.3	1517.69	1565.78	1710.39
Zfp236	591.08	-0.169354	0.134893	0.00312344	0.306178	672.892	678.994	700.48	745.901	533.583	574.182	612.703	557.307	518.75	594.956	526.475	516.379	484.936	557.577
Wdr37	449.482	-0.180796	0.154422	0.00340985	0.306178	562.943	430.422	566.957	555.907	407.236	492.784	445.191	412.631	378.903	424.834	364.597	434.145	420.791	395.406
Rsbn1l	578.22	-0.192162	0.156467	0.00327756	0.306178	554.147	565.174	632.691	799.38	627.561	749.076	541.02	505.346	510.383	558.3	540.583	545.402	485.578	480.439
Fgfr3	969.034	-0.225594	0.223232	0.00339383	0.306178	895.724	866.077	1298.25	1123.07	973.189	1401.36	1114.49	850.733	682.503	722.782	833.894	867.081	956.402	980.922
Slc16a4	40.2371	-0.362609	0.285562	0.00322995	0.306178	54.2419	35.3234	52.3819	35.184	39.6794	61.598	58.1012	31.5841	23.9055	30.0767	43.0684	30.2329	32.714	35.2281
Fam65b	85.7983	-0.503502	0.401747	0.00313725	0.306178	93.8238	54.9475	145.848	139.329	78.3146	130.896	116.957	31.5841	65.7403	39.4757	50.494	89.4895	96.859	67.4194
Cyp7a1	7960.69	-0.534395	0.475271	0.0034287	0.306178	9625.73	15568.5	3275.41	10779	16003.3	9301.3	7309.43	3803.34	7373.67	7356.58	5078.36	8361.22	3538.88	4074.92
Vps13a	546.303	-0.200817	0.180746	0.00365706	0.312858	740.328	567.791	605.987	434.874	558.644	632.48	712.305	494.138	443.448	485.927	541.326	451.076	484.295	495.624
Pex14	1611.27	0.111762	0.102725	0.0037388	0.315723	1460.13	1448.26	1441.02	1479.14	1745.89	1457.45	1533.27	1650.52	1660.24	1742.57	1785.86	1846.63	1695.35	1611.38
D19Ertd737e	162.547	-2.15e-05	0.0014427	0.00372382	0.315723	221.365	146.527	222.88	226.585	154.541	175.994	148.648	155.883	157.777	144.744	147.027	130.606	116.744	126.335
Plin2	12330.6	0.344605	0.331978	0.00378874	0.315865	7338.78	7687.42	13245.4	8589.12	10316.6	8245.34	14139	11858.3	10506.5	11294.8	21351.6	17525.4	16708.5	13821.6
Dusp10	91.2366	0.256033	0.235532	0.00377346	0.315865	68.9018	78.4964	59.5716	78.8122	87.7123	78.0975	95.0746	81.5074	102.794	85.5307	112.869	113.676	110.971	123.299
Sgta	1479.79	0.10074	0.0951382	0.00388893	0.318961	1419.08	1521.52	1348.58	1369.36	1451.43	1230.86	1428.38	1573.09	1617.21	1520.76	1584.62	1521.32	1620.3	1510.56
Suox	4789.9	9.58e-05	0.00144413	0.00389898	0.318961	3984.58	4317.3	4824.27	4891.98	4379.35	3841.08	4038.41	5771.74	5873.59	5956.14	4392.98	4828.81	5427.31	4531.07
Rbm33	1676.13	-0.218642	0.218852	0.00386171	0.318961	1992.29	1835.51	2383.89	1237.07	1721.88	2259.33	1776.24	1507.89	1339.91	1586.55	1471.01	1440.3	1357.31	1556.72
Malat1	46465.2	-0.331808	0.296751	0.00394285	0.320546	72385	43579.9	85164.8	38591.2	36844.4	54926.7	52802.6	30673.3	32200.8	42186.4	41763.8	36950.7	44805.3	37638.2
Cd248	17.5613	0.504414	0.481673	0.00400394	0.321506	11.728	9.15791	8.21677	11.2589	25.0607	7.69975	14.3366	15.2826	22.7103	19.7379	26.7321	31.4423	22.4508	20.0436
Iba57	533.615	0.135438	0.138604	0.00406497	0.321506	444.197	553.4	498.142	536.204	458.401	428.986	520.647	598.06	586.881	571.458	584.394	614.333	522.782	552.717
Fam196a	26.3112	-1.2e-05	0.0014427	0.00407747	0.321506	29.3199	39.2482	43.1381	42.2208	33.4142	25.2992	17.3549	18.3392	21.515	30.0767	21.5342	18.1398	15.3948	13.3624
Pan3	634.985	-0.183103	0.195306	0.00400449	0.321506	864.938	678.994	800.108	606.572	562.821	742.476	666.277	585.834	519.946	663.568	508.653	563.542	536.894	589.16
Hsd3b2	1261.72	-0.25593	0.283195	0.00405476	0.321506	853.21	1677.21	1571.46	1518.54	1245.72	1923.84	1369.53	1168.61	1192.89	1038.59	876.963	1024.29	1000.66	1202.62
Dnajb3	42.0081	-9.73e-06	0.00144269	0.00417677	0.325415	70.3678	24.8572	52.3819	22.5178	51.1655	82.4974	71.6832	19.358	20.3197	29.1368	34.9003	39.9075	30.1482	38.8724
AI182371	6083.35	-0.147226	0.133905	0.00415554	0.325415	6165.98	7590.6	7196.86	6051.65	6421.79	6786.78	5841.05	5223.6	5174.36	5415.69	5791.22	5521.75	6577.43	5408.13
1700056E22Rik	38.9467	0.327946	0.377932	0.00435581	0.327662	32.2519	32.7068	20.5419	21.1104	35.5026	32.9989	43.0099	45.8479	47.8111	31.0166	52.7217	54.4193	44.9015	50.4127
Asns	12.3102	-4.5e-06	0.0014427	0.00433983	0.327662	11.728	11.7745	19.5148	78.8122	6.26517	3.29989	3.7728	6.11305	1.19528	3.75959	7.42559	3.62795	8.9803	6.07382
Ccdc37	15.0363	-6.81e-06	0.00144269	0.00427039	0.327662	26.3879	20.9324	25.6774	25.3325	8.35355	26.3992	14.3366	18.3392	1.19528	15.0384	10.3958	1.20932	9.62175	7.28858
Phlda1	4241.19	-1.25e-05	0.0014427	0.00431445	0.327662	4679.46	2879.51	7003.77	4271.34	4851.33	7165.17	5570.17	3255.2	3287.01	3627.07	1514.82	3654.56	2654.96	4962.31
Mast3	972.723	-2.11e-05	0.0014427	0.0042357	0.327662	1609.66	951.115	1252.03	966.856	1104.76	970.169	891.89	873.148	784.102	864.706	726.966	783.638	1050.7	788.382
Cdh1	400.624	-6.35e-05	0.00144338	0.00429032	0.327662	611.321	625.355	344.077	1147	390.529	329.989	196.186	230.258	168.534	221.816	389.844	337.4	273.258	343.171
Snora31	18.29	-1.04e-05	0.00144269	0.00438806	0.328202	17.592	11.7745	34.9213	35.184	21.9281	26.3992	16.6003	15.2826	5.97639	15.0384	13.3661	12.0932	14.1119	15.7919
2010111I01Rik	188.172	-5.23e-05	0.00144307	0.00446692	0.332201	253.617	218.482	226.988	225.178	182.734	208.993	161.476	185.429	175.706	194.559	147.027	153.583	159.721	140.913
Sfrs18	1438.57	-2.02e-05	0.0014427	0.00449531	0.332425	1304.74	1504.51	2152.79	1190.63	1359.54	2177.93	1813.96	1201.21	1153.44	1123.18	1366.31	1111.36	1350.25	1330.17
Gpr110	71.7562	-3.72e-06	0.00144269	0.00455645	0.335053	280.005	109.895	59.5716	263.176	42.812	39.5987	3.01824	37.6972	29.8819	51.6944	15.5937	25.3957	35.9212	10.3255
Hamp2	580.027	3.76e-06	0.00144269	0.0046525	0.338314	222.831	363.7	147.902	256.14	376.954	250.792	132.803	2063.16	2043.92	1378.83	47.5238	303.539	301.482	230.805
Rbm3	384.865	-1.61e-05	0.00144269	0.00463206	0.338314	570.273	357.159	544.361	527.76	297.595	578.581	294.279	336.218	357.388	390.998	287.37	253.957	285.445	306.728
Ubap1	1402.8	0.0962667	0.140473	0.00472862	0.340071	1301.8	1270.33	1401.99	1294.77	1257.21	1263.86	1436.68	1580.22	1464.21	1560.23	1591.3	1395.55	1400.93	1420.06
Zmat2	637.844	-0.105866	0.120559	0.00471199	0.340071	675.824	774.498	661.45	688.199	642.179	653.379	648.922	590.928	591.662	606.234	583.652	627.636	622.207	563.043
Slc39a1	3564.27	0.11404	0.132583	0.00501758	0.345792	3192.94	2956.7	3336.01	3752.02	3605.6	3408.79	3033.33	3984.69	3436.42	3843.24	3939.28	3676.33	3912.85	3821.65
Lcmt2	375.942	2.96e-05	0.00144269	0.00496209	0.345792	403.149	333.61	394.405	263.176	334.142	289.291	359.925	426.895	400.418	409.796	440.338	413.587	400.265	394.191
Serpina7	6192.04	1.65e-05	0.00144269	0.00509841	0.345792	3808.66	3701.11	6339.24	4482.44	5000.65	5166.53	7562.21	7929.65	9214.39	5457.99	7936.47	5425	7218.88	7445.29
Mustn1	100.782	1.49e-05	0.00144269	0.00491078	0.345792	99.6878	66.722	120.17	50.665	104.419	68.1978	62.6285	148.751	94.4269	97.7494	113.612	120.932	114.178	148.809
Tpm2	134.53	1.21e-05	0.00144269	0.00517432	0.345792	63.0379	103.354	124.279	35.184	115.906	158.395	123.748	189.505	211.564	162.602	144.799	140.281	167.418	143.342
Cyp21a1	89.2428	-2.69e-06	0.00144269	0.00515784	0.345792	183.25	75.8799	649.125	85.849	5.22097	16.4995	35.4643	39.7348	4.78111	83.6509	23.0193	12.0932	15.3948	19.4362
Onecut1	724.246	-5.14e-06	0.00144269	0.00516163	0.345792	483.779	735.25	2323.29	427.837	348.761	1697.25	1420.08	138.563	119.528	384.418	276.975	750.986	357.929	674.801
Clec2h	182.84	-5.19e-06	0.00144269	0.00509333	0.345792	76.2318	185.775	94.4929	869.748	150.364	404.787	99.602	114.11	71.7166	119.367	50.494	79.815	119.951	123.299
Zyg11a	134.738	-1.22e-05	0.0014427	0.00490775	0.345792	175.92	92.8874	247.53	92.8858	108.596	210.093	242.968	80.4885	70.5214	93.9898	93.5625	147.537	121.234	108.114
Per3	1184.12	-1.62e-05	0.00144269	0.00509773	0.345792	840.016	1109.42	1013.74	1270.85	1785.57	1955.74	1699.27	948.542	874.943	1094.98	966.812	1017.04	1041.07	959.663
Akap8	953.38	-2.65e-05	0.00144269	0.00500612	0.345792	1061.38	1051.85	1247.92	865.526	993.029	1179.16	989.229	725.416	684.894	847.788	853.201	908.198	1024.4	915.324
Gca	139.326	-2.78e-05	0.00144276	0.00510673	0.345792	148.066	156.993	173.579	180.142	125.303	174.894	159.212	96.79	133.871	76.1318	156.68	128.188	118.027	122.691
Zfp397	843.267	-3.6e-05	0.00144269	0.00517803	0.345792	790.172	906.634	962.389	958.412	797.764	1008.67	943.201	814.055	689.675	757.558	787.113	719.544	839.658	830.898
Gas5	424.107	-4.07e-05	0.00144293	0.00510466	0.345792	450.061	465.745	574.147	489.761	435.429	675.378	352.38	302.596	328.701	360.921	386.131	245.492	487.502	383.258
Clk1	1231.84	-1.8e-05	0.00144268	0.00534558	0.355169	1420.55	1295.19	1918.62	1193.44	1160.1	1636.75	1185.41	1227.7	859.404	1339.35	1069.29	854.988	1071.22	1013.72
A930007I19Rik	23.7363	-1.22e-05	0.00144269	0.00550201	0.363716	26.3879	37.9399	35.9484	18.2957	31.3258	28.5991	24.1459	18.3392	22.7103	18.798	12.6235	16.9304	14.7534	25.51
Arsa	1807.83	1.99e-05	0.00144269	0.00558071	0.364057	1458.67	1113.34	1728.6	1308.84	1580.91	1431.05	2290.09	1751.39	1795.31	1969.09	2166.79	2147.75	2417.63	2150.13
Serpinb1a	120.511	1.18e-05	0.0014427	0.00563243	0.364057	58.6399	98.1205	39.0297	53.4797	163.938	126.496	90.5473	179.316	133.871	169.182	103.958	128.188	191.152	151.238
Has3	25.1692	-1.22e-05	0.00144269	0.00564624	0.364057	42.5139	23.5489	32.8671	19.703	20.8839	32.9989	41.5008	19.358	16.7339	20.6778	15.5937	27.8143	21.1679	17.0067
Eif2c3	258.112	-1.87e-05	0.00144269	0.00561326	0.364057	306.393	202.782	385.161	215.326	261.049	343.189	356.907	214.976	179.292	238.734	237.619	210.421	207.83	253.886
Gpr108	589.224	-2.46e-05	0.00144267	0.00556903	0.364057	659.698	576.949	774.431	623.46	563.865	736.976	611.194	506.364	438.667	580.857	483.406	497.03	611.943	584.301
Higd1a	517.067	-2.74e-05	0.00144266	0.00573208	0.367781	574.671	698.618	552.578	581.24	487.639	569.782	485.937	533.873	486.478	482.168	458.902	428.099	469.541	429.419
Mysm1	658.454	-2.96e-05	0.00144268	0.00579304	0.369879	875.2	625.355	823.731	657.237	610.854	754.576	679.104	649.002	584.491	592.136	612.611	552.658	606.17	595.234
4933406I18Rik	16.7928	-1.04e-05	0.00144269	0.00584435	0.370873	24.9219	15.6993	14.3794	16.8883	26.1049	31.899	18.1095	11.2073	17.9292	9.39898	17.0789	8.46522	10.2632	12.755
Srsf11	1314.4	-1.6e-05	0.00144265	0.00586529	0.370873	1561.29	1334.44	1813.85	1680.39	1031.66	1585.05	1332.55	1234.84	1084.12	1485.98	1055.92	1067.83	1075.07	1058.67
Usp30	382.615	3.69e-05	0.00144267	0.00614864	0.37159	409.013	340.151	335.861	337.766	373.822	351.989	341.816	363.727	435.081	427.654	398.754	400.284	413.094	427.597
Acot8	436.593	3.51e-05	0.00144267	0.00608026	0.37159	340.111	391.174	408.784	371.543	433.341	464.185	411.99	471.724	421.933	453.031	481.921	490.983	487.502	484.083
2510049J12Rik	479.286	2.07e-05	0.00144266	0.00606904	0.37159	337.179	389.866	448.841	378.58	412.457	483.984	527.438	528.779	637.083	434.233	576.969	532.1	531.121	491.372
Itgam	49.7737	1.66e-05	0.00144272	0.00603548	0.37159	39.5819	35.3234	30.8129	23.9251	48.0329	34.0989	48.2919	39.7348	52.5922	37.5959	52.7217	126.978	60.9378	66.2046
Slc22a29	76.5139	7.98e-06	0.0014427	0.00625334	0.37159	27.8539	41.8648	44.1651	23.9251	41.7678	42.8986	126.766	147.732	192.44	125.006	50.494	74.9777	82.1056	49.1979
4931408D14Rik	758.762	6.19e-06	0.00144268	0.00633086	0.37159	740.328	395.099	602.906	316.656	869.814	344.289	777.197	729.491	1041.09	531.043	1354.43	885.221	807.586	1227.52
Fabp5	39.1177	-6.75e-06	0.00144269	0.00602313	0.37159	117.28	53.6392	47.2464	61.9238	38.6352	24.1992	21.8823	20.3768	25.1008	9.39898	32.6726	33.8609	35.9212	25.51
Erbb4	21.407	-8.75e-06	0.00144269	0.00621869	0.37159	41.0479	14.391	41.0839	28.1472	15.6629	21.9993	30.937	26.4899	15.5386	18.798	14.1086	6.04659	10.2632	15.1845
Tnrc6a	1823.87	-9.35e-06	0.00144261	0.00599754	0.37159	2263.5	1921.85	1985.38	1429.88	1976.66	2394.62	2300.65	1219.55	1476.17	1644.82	1740.56	1672.49	1861.49	1646.61
Mup20	107303	-1.03e-05	0.00144269	0.00625328	0.37159	132601	159115	131105	197271	101698	177037	39629.5	84688.2	57748.6	99475.1	112491	59652	62370.1	87356.7
Fsd1l	34.3951	-1.32e-05	0.00144269	0.00598814	0.37159	71.8338	30.0903	36.9755	39.4061	38.6352	39.5987	34.7098	30.5653	31.0772	15.9783	31.9301	29.0236	24.3751	27.3322
Mdm4	624.927	-1.84e-05	0.0014427	0.00594113	0.37159	691.95	597.881	787.783	381.395	758.085	950.369	893.4	519.609	448.229	471.829	542.068	553.868	554.854	597.664
6720401G13Rik	1176.18	-2.38e-05	0.00144267	0.00630588	0.37159	1114.16	1139.51	1569.4	1147	1117.29	1580.65	1409.52	1126.84	1070.97	1052.69	1103.44	887.639	1093.67	1053.81
Ccnyl1	149.834	-2.84e-05	0.00144273	0.00612524	0.37159	181.784	142.602	188.986	161.846	150.364	189.194	158.458	128.374	102.794	118.427	152.967	124.56	143.043	154.275
Atxn7	1054.62	-3.66e-05	0.00144274	0.00629675	0.37159	1118.56	1025.69	1268.46	919.006	1222.75	1183.56	1268.42	838.507	987.299	902.302	972.01	1029.13	979.494	1049.56
Apobec1	405.631	-8.82e-05	0.00144393	0.00619198	0.37159	530.691	474.903	467.329	371.543	392.617	455.385	456.509	361.689	314.358	299.828	447.763	350.702	341.893	413.627
Gltpd2	1941.44	3.84e-05	0.00144268	0.00640493	0.371905	1836.89	1879.99	1792.28	1946.38	1785.57	1634.55	1775.48	1824.75	1911.25	2067.78	2059.12	2042.54	2429.17	2194.47
Gm16982	13.6092	-8.95e-06	0.00144269	0.00636544	0.371905	20.524	17.0076	25.6774	5.62944	16.7071	19.7994	18.864	8.15074	5.97639	10.3389	8.16815	7.25591	17.3192	9.11073
Disp2	89.7562	-1.91e-05	0.00144269	0.00642146	0.371905	109.95	102.045	92.4387	88.6637	123.215	109.996	93.5655	83.545	47.8111	70.4924	95.0476	68.9311	84.03	86.8556
Fam25c	107.638	-1.27e-05	0.00144269	0.00652356	0.376154	85.0278	126.903	161.254	144.958	89.8007	122.096	172.04	124.299	89.6458	122.187	71.2857	59.2566	74.4082	63.7751
Prpf39	737.254	-2.29e-05	0.0014427	0.00655807	0.376485	810.696	574.332	901.791	938.709	729.892	1104.36	739.469	671.417	559.39	690.825	714.342	653.032	669.032	564.258
Ftl1	46878.8	2.53e-05	0.00144269	0.00662188	0.376843	36724.7	42278.2	34011.3	53782.3	41043.1	42030.8	44055.8	57520.8	61289	55502.9	45428.3	47568.5	46424.9	48642.2
B4galnt2	14.4636	-4.26e-06	0.00144269	0.00661422	0.376843	8.79598	3.92482	6.16258	5.62944	99.1984	13.1996	17.3549	3.05653	7.17166	5.63939	8.91071	9.67454	7.6974	6.07382
Lrfn4	219.41	-1.05e-05	0.00144269	0.00665976	0.377358	388.489	156.993	522.792	123.848	201.529	232.093	282.96	193.58	152.996	171.061	158.908	146.327	206.547	133.624
Shh	16.2615	-4.8e-06	0.00144269	0.00674883	0.380756	4.39799	13.0827	6.16258	22.5178	98.1543	10.9996	15.0912	6.11305	5.97639	3.75959	11.8809	8.46522	7.6974	13.3624
Tbrg1	851.729	-6.22e-05	0.00144317	0.0067794	0.38084	778.444	872.618	712.805	758.567	858.328	749.076	748.524	774.32	883.31	880.685	937.11	981.966	1095.6	892.851
Orai3	592.516	5.67e-05	0.00144312	0.00686212	0.383132	485.245	595.264	406.73	599.535	584.749	547.782	525.929	601.117	683.699	527.283	692.065	683.265	678.654	683.912
Syt3	116.367	1.9e-05	0.00144269	0.00718965	0.383132	77.6978	94.1957	92.4387	70.368	119.038	107.797	136.575	117.167	142.238	138.165	115.097	131.816	134.705	151.845
Mycl1	507.874	1.56e-05	0.00144269	0.00689303	0.383132	360.635	481.445	498.142	508.057	348.761	381.688	404.444	882.317	730.314	607.174	571.028	454.703	427.206	454.322
Abcc3	4443.23	1.44e-05	0.00144269	0.00746418	0.383132	4373.07	3705.03	3142.92	1669.13	3566.97	3491.29	5696.18	4484.94	5466	5582.06	5194.95	5195.23	5587.67	5049.77
Hao2	45.3322	3.47e-06	0.0014427	0.00708636	0.383132	2.93199	13.0827	9.24387	15.481	9.39775	3.29989	63.3831	112.073	260.57	50.7545	8.16815	22.977	36.5627	26.7248
Cbx5	1137.84	3.87e-07	0.00144246	0.00704863	0.383132	1262.22	1255.94	1170.89	976.708	1294.8	1292.46	1298.6	995.409	1111.61	985.953	1026.96	1128.29	990.399	1139.45
Cib3	12.6621	-4.76e-06	0.00144269	0.00711078	0.383132	23.4559	45.7896	8.21677	33.7766	7.30936	9.89968	3.01824	7.13189	5.97639	6.57929	6.68303	8.46522	0.64145	10.3255
1810064F22Rik	48.8489	-7.77e-06	0.00144269	0.00745152	0.383132	21.9899	51.0227	30.8129	91.4784	50.1213	104.497	98.8474	36.6783	54.9828	25.3773	18.564	18.1398	33.9969	47.3758
2610020C07Rik	15.9748	-7.83e-06	0.00144269	0.0072908	0.383132	14.66	15.6993	31.84	19.703	9.39775	18.6994	33.9552	18.3392	8.36694	6.57929	12.6235	14.5118	8.33885	10.9329
Gstp1	1153.9	-8.48e-06	0.00144269	0.00715476	0.383132	2039.2	1385.46	1389.66	2890.72	842.665	1189.06	476.128	897.6	811.593	1169.23	885.131	611.915	717.141	849.12
Ltbp2	15.5508	-9.06e-06	0.00144269	0.00725179	0.383132	29.3199	10.4662	26.7045	9.85152	15.6629	20.8993	24.1459	12.2261	14.3433	10.3389	14.8512	12.0932	7.6974	9.11073
Gm15713	28.1653	-9.4e-06	0.00144269	0.00744065	0.383132	57.1739	24.8572	56.4903	33.7766	17.7513	30.799	27.9187	19.358	16.7339	34.7762	19.3065	24.1864	15.3948	15.7919
Park2	57.2656	-1.21e-05	0.00144269	0.00733471	0.383132	61.5719	83.7295	67.7884	84.4416	41.7678	64.8979	76.2106	58.074	59.7639	65.7929	31.1875	41.1168	30.1482	35.2281
Sox17	68.3155	-1.57e-05	0.0014427	0.00733705	0.383132	67.4358	49.7144	100.655	71.7754	92.9333	78.0975	100.357	75.3943	56.178	47.9348	40.8408	49.582	53.2404	72.2784
Nfkbiz	431.544	-1.59e-05	0.00144269	0.00746211	0.383132	652.368	351.926	666.586	493.983	494.948	503.784	359.171	373.915	298.819	496.266	329.696	281.771	293.784	444.604
Snrpa1	138.507	-2.14e-05	0.00144268	0.00733414	0.383132	120.212	137.369	169.471	146.365	172.292	196.894	136.575	130.412	118.332	110.908	129.948	114.885	120.593	134.839
Gramd1c	1066.1	-2.2e-05	0.00144268	0.00696005	0.383132	1309.13	1164.36	1536.54	957.005	908.449	1385.96	1045.82	904.732	927.535	1038.59	1009.88	937.221	948.063	852.157
Ccdc111	77.9944	-2.27e-05	0.00144271	0.00738074	0.383132	63.0379	87.6543	95.52	85.849	78.3146	115.496	91.3018	75.3943	80.0836	67.6727	60.8899	55.6286	73.1253	61.9529
Ddx26b	120.781	-2.27e-05	0.00144269	0.00716338	0.383132	137.804	109.895	158.173	109.774	142.01	140.795	141.857	131.431	88.4505	103.389	97.2753	110.048	105.839	114.188
Brwd1	1191.57	-2.33e-05	0.0014427	0.007369	0.383132	1828.1	1021.76	1469.78	1116.04	1193.51	1400.26	1315.95	1132.95	847.452	1242.55	1015.08	1004.94	1062.24	1031.33
Luc7l3	1087.84	-2.94e-05	0.00144272	0.00728205	0.383132	989.548	1342.29	1470.8	1177.96	976.322	1302.36	1128.82	890.468	1008.81	1008.51	1116.81	846.522	1043.64	926.865
Col25a1	13.1041	-2.31344	0.299033	0.00722844	0.383132	8.79598	18.3158	23.6232	250.51	16.7071	26.3992	11.3184	10.1884	10.7575	6.57929	12.6235	7.25591	11.5461	6.6812
A930013F10Rik	91.2954	-1.16e-05	0.00144268	0.00770412	0.393873	102.62	73.2633	172.552	74.5901	79.3588	130.896	126.012	73.3566	54.9828	57.3338	86.8794	84.6522	81.4642	80.1744
D930015M05Rik	33.4908	-1.29e-05	0.00144269	0.00773363	0.393873	32.2519	22.2407	46.2193	30.9619	44.9004	53.8983	50.5556	23.4334	27.4914	29.1368	37.128	19.3491	28.2238	23.0805
Plvap	1103.14	5.54e-05	0.00144315	0.00793995	0.401259	1156.67	918.408	926.441	685.384	1089.09	755.676	1197.49	1241.97	1215.6	1293.3	1217.8	1312.11	943.573	1490.52
Pcp4l1	223.147	1.46e-05	0.00144267	0.00791602	0.401259	247.753	187.083	178.715	111.181	193.176	164.995	253.532	224.145	279.695	236.854	286.628	264.841	271.333	224.124
Rhod	411.082	3.24e-05	0.00144272	0.00811263	0.408408	409.013	365.008	372.836	322.285	376.954	365.188	405.954	472.743	485.283	432.353	526.475	355.539	400.265	465.255
Trmt13	33.2806	-1.31e-05	0.00144269	0.00815276	0.408856	41.0479	44.4813	53.409	19.703	34.4584	47.2985	35.4643	24.4522	25.1008	22.5576	29.7024	30.2329	28.8653	29.1543
Lrrc41	829.946	3.2e-05	0.00144258	0.00822914	0.411112	779.91	805.897	711.778	897.896	800.897	700.678	734.942	920.014	822.351	894.783	901.467	938.431	888.408	821.788
Rpl10a	567.587	5.78e-06	0.00144257	0.00832693	0.414415	650.902	754.874	614.204	678.348	573.263	639.079	459.527	547.118	510.383	583.677	474.495	457.122	522.782	480.439
Sphk2	1711.46	2.86e-05	0.00144271	0.00837789	0.415078	1180.13	1409.01	1532.43	1514.32	1722.92	1498.15	1929.41	1725.92	1837.14	1603.47	2088.08	1926.44	2117.43	1875.6
Kcne3	31.5135	-5.72e-06	0.00144269	0.00843539	0.415078	80.6298	51.0227	19.5148	92.8858	28.1932	17.5994	17.3549	23.4334	41.8347	27.257	8.16815	10.8839	10.2632	12.1476
Zfp259	966.891	-2.91e-05	0.00144281	0.00842978	0.415078	1748.93	1084.56	1491.34	1059.74	689.168	1060.37	907.736	958.73	692.066	1197.43	622.265	592.566	674.164	757.405
Cspp1	307.442	-2.86e-05	0.00144263	0.00851634	0.415934	322.519	300.903	369.755	299.768	296.551	373.988	353.889	278.144	277.304	280.09	271.777	280.562	309.82	289.114
Tbc1d23	358.938	-3.2e-05	0.00144267	0.00851202	0.415934	325.451	341.459	406.73	398.283	387.396	456.485	389.353	352.519	316.748	354.342	331.181	325.306	325.857	314.016
5530601H04Rik	61.5772	-1.66e-05	0.00144269	0.00855119	0.416084	63.0379	87.6543	87.3032	63.3312	48.0329	84.6973	61.874	52.9798	58.5686	48.8747	43.0684	48.3727	59.0134	55.2717
Rictor	847.197	-1.71e-05	0.00144269	0.00873139	0.423278	1514.37	872.618	1040.45	772.641	752.864	981.169	843.599	781.452	646.645	954.937	690.58	702.614	658.128	648.684
Snx33	622.021	2.48e-05	0.0014427	0.00888721	0.42915	514.565	515.46	546.415	450.355	635.914	453.185	755.315	757	655.012	754.738	606.671	667.543	715.858	680.268
E030018B13Rik	281.332	-3.06e-06	0.00144269	0.00891809	0.42915	699.28	323.144	953.145	209.697	213.016	261.792	106.393	183.392	74.1072	268.811	238.362	128.188	193.076	86.2482
Map3k2	1373.42	-2.5e-05	0.00144268	0.0090182	0.432378	1951.24	1214.08	1509.83	1705.72	1246.77	1557.55	1377.07	1384.61	1281.34	1246.31	1232.65	1220.2	1139.86	1160.71
Serpina9	16.6266	-4.29e-06	0.00144269	0.00909093	0.434274	16.126	54.9475	18.4877	54.887	1.04419	26.3992	2.26368	13.2449	5.97639	3.75959	5.94047	8.46522	10.9047	10.3255
Tbc1d20	700.563	2.97e-05	0.00144264	0.00922065	0.435701	706.61	617.505	612.149	592.499	672.461	595.081	729.66	836.469	743.463	742.52	747.015	732.847	640.809	838.794
Mup11	347.355	-5.3e-06	0.00144269	0.00921271	0.435701	746.192	573.024	319.427	921.821	352.938	468.585	46.0282	158.939	94.4269	361.861	276.232	176.56	150.099	216.835
Lifr	5640.93	-1.2e-05	0.00144269	0.00920929	0.435701	7183.38	12178.7	6485.09	8653.86	4052.52	6094.9	3220.46	5112.55	3865.53	5934.52	3535.33	4151.59	3968.01	4536.54
Vsig2	23.8925	-9.27e-06	0.00144269	0.00932988	0.435827	42.5139	24.8572	49.3006	21.1104	21.9281	21.9993	29.4279	14.2638	13.1481	26.3172	8.91071	14.5118	23.7337	22.4731
Nfat5	1440.96	-1.62e-05	0.00144269	0.00926973	0.435827	1835.43	1169.6	1996.68	1058.33	1476.49	2066.83	1982.23	1166.57	917.973	1118.48	1274.97	1273.41	1360.52	1475.94
Ccnl2	1706.03	-2.11e-05	0.00144267	0.00938492	0.435827	1493.85	1637.96	2476.33	1787.35	1773.04	2325.33	1756.62	1839.01	1392.5	1466.24	1559.37	1397.97	1445.19	1533.64
Srsf2	2811.93	-3.23e-05	0.00144271	0.00938981	0.435827	3321.95	2709.43	3453.1	2987.83	2700.29	3539.69	2656.05	2523.67	2150.3	2472.87	2575.2	2766.92	2690.88	2818.86
Dnajc8	357.502	-3.42e-05	0.00144266	0.00935652	0.435827	416.343	412.106	399.541	379.987	374.866	354.189	342.57	305.653	349.021	334.604	334.152	368.842	325.215	307.943
Letm2	74.5226	-1.69e-05	0.00144269	0.00954359	0.441399	80.6298	87.6543	120.17	73.1827	64.74	87.9972	80.738	85.5827	57.3733	62.9732	57.9196	56.8379	67.9937	59.5234
Klhdc8b	203.427	-1.84e-05	0.00144268	0.00960773	0.442801	167.124	210.632	268.072	188.586	211.971	277.191	284.469	180.335	193.635	148.504	201.976	147.537	157.797	210.154
0610009O20Rik	756.928	4.45e-05	0.00144278	0.00990135	0.444567	627.447	774.498	705.615	683.977	748.687	666.579	730.415	740.698	900.044	754.738	756.668	857.406	868.523	781.7
Carhsp1	2442.58	3.58e-05	0.00144264	0.0100536	0.444567	1910.19	2392.83	2321.24	2263.03	2264.86	2242.83	2570.79	2723.36	2853.13	2758.6	2454.16	2422.26	2505.5	2513.35
Spryd3	400.767	2.75e-05	0.00144269	0.00997875	0.444567	329.849	463.129	298.885	371.543	364.424	338.789	380.298	418.744	460.182	453.971	501.97	403.912	438.752	386.295
Cln6	127.904	1.55e-05	0.00144269	0.00979376	0.444567	120.212	79.8047	106.818	91.4784	95.0217	112.196	148.648	137.544	121.918	104.329	203.461	126.978	165.494	176.748
Zfc3h1	1000.03	8.57e-06	0.00144264	0.00987199	0.444567	1142.01	1075.4	1357.82	723.383	1024.35	1373.86	1238.99	739.679	645.45	892.903	1052.95	822.336	1015.42	895.888
Angpt2	33.5021	-1.23e-05	0.00144269	0.00997407	0.444567	38.1159	51.0227	26.7045	49.2576	36.5468	29.699	48.2919	33.6218	25.1008	31.0166	25.9896	24.1864	16.6777	32.7986
Gm17296	73.9204	-1.69e-05	0.00144268	0.00997884	0.444567	86.4938	99.4288	92.4387	91.4784	88.7565	76.9975	56.592	56.0363	78.8883	53.5742	72.7708	53.21	58.372	69.8489
Sec61a2	156.833	-1.79e-05	0.00144268	0.0099723	0.444567	212.569	139.985	218.772	125.255	140.966	226.593	179.585	139.581	131.481	135.345	135.146	116.095	154.589	139.698
Whsc1l1	1867.86	-2e-05	0.00144269	0.0100487	0.444567	2267.9	2719.9	2707.43	1515.73	1594.48	2004.14	1878.86	1645.43	1408.04	1814	1657.39	1632.58	1565.78	1738.33
Rbm4b	423.88	-2.43e-05	0.00144269	0.010011	0.444567	602.525	461.821	457.058	506.65	409.324	472.985	365.207	423.838	382.489	435.173	330.439	356.749	388.719	341.349
Smc6	603.508	-2.71e-05	0.00144266	0.00970197	0.444567	728.6	651.52	621.393	802.195	601.456	632.48	553.093	541.005	543.851	634.431	583.652	544.193	513.801	497.446
Zfp871	4359.11	-7e-05	0.00144344	0.00974803	0.444567	6100.01	4300.3	5122.13	3898.39	4223.77	5150.03	4960.48	4037.67	4189.45	4890.29	3529.38	3681.16	3218.15	3726.29
Sema4g	6689.58	8.25e-05	0.00144374	0.0101768	0.44459	7895.86	6560.99	8489.98	5737.81	7238.35	7195.97	7998.34	5279.64	6360.07	6259.72	5226.13	5896.63	7075.19	6439.46
Fmo3	25.0318	5.72e-06	0.00144269	0.0101491	0.44459	24.9219	22.2407	10.271	4.22208	16.7071	10.9996	18.1095	25.4711	74.1072	49.8146	11.8809	19.3491	53.2404	9.11073
Eid3	27.6044	-6.84e-06	0.00144269	0.0101871	0.44459	71.8338	14.391	71.8968	22.5178	17.7513	35.1989	22.6368	19.358	11.9528	21.6177	25.9896	10.8839	17.9606	22.4731
Ccp110	250.194	-7.9e-06	0.00144262	0.01019	0.44459	249.219	286.512	397.486	263.176	207.795	283.791	272.396	255.729	205.588	244.374	185.64	205.584	221.3	224.124
E230016M11Rik	43.9968	-2.53e-05	0.00144279	0.0102367	0.445145	32.2519	36.6317	78.0593	39.4061	44.9004	89.0971	63.3831	21.3957	29.8819	15.0384	40.0982	45.9541	39.7699	40.0872
Slc7a15	15.4591	-8.42e-06	0.00144269	0.0103558	0.447351	36.6499	17.0076	17.4606	8.44416	11.4861	20.8993	25.6551	9.16958	13.1481	12.2187	13.3661	13.3025	11.5461	6.07382
Egf	20.0796	-1.1e-05	0.00144269	0.0103377	0.447351	27.8539	15.6993	22.5961	22.5178	21.9281	28.5991	30.937	10.1884	13.1481	12.2187	15.5937	22.977	19.2435	17.6141
Spdya	11.9746	-8.45e-06	0.00144269	0.0104037	0.447942	19.058	7.84964	15.4064	14.0736	11.4861	18.6994	20.3731	11.2073	8.36694	4.69949	14.1086	6.04659	8.9803	7.28858
Icmt	1608.6	0.000104747	0.00144439	0.0107796	0.447982	1656.58	1492.74	1551.94	1249.74	1453.52	1316.66	1698.52	1602.64	1776.18	1746.33	1699.72	1843	1565.78	1867.09
Ap2a2	1767.82	5.86e-05	0.00144308	0.0106286	0.447982	1540.76	1619.64	1604.32	1329.96	1804.37	1654.35	1899.23	1710.64	1868.22	1795.21	1897.98	2005.05	1981.44	2038.37
Pex5	3226.87	3.74e-05	0.00144262	0.0106927	0.447982	2852.83	3223.59	3056.64	3082.12	3208.81	2856.61	2943.54	3381.54	3865.53	3696.62	3103.16	3323.21	3494.62	3087.32
Unc93b1	724.539	3.13e-05	0.00144266	0.0108422	0.447982	624.515	671.144	659.396	640.349	673.505	690.778	726.642	754.962	721.948	661.688	709.144	913.035	846.714	849.727
Rdh19	29.055	1.28e-05	0.0014427	0.0104896	0.447982	27.8539	28.782	11.2981	19.703	33.4142	26.3992	15.0912	27.5087	29.8819	42.2954	39.3556	38.6982	28.2238	38.2651
Slc16a5	979.868	6.14e-06	0.00144269	0.0105221	0.447982	913.316	520.693	479.654	364.506	1154.88	504.884	965.083	1492.6	1671	2611.04	761.866	662.706	977.57	638.358
B130024G19Rik	18.5017	-8.65e-06	0.00144269	0.0106286	0.447982	13.194	14.391	20.5419	23.9251	29.2374	23.0993	34.7098	10.1884	17.9292	12.2187	19.3065	10.8839	16.0363	13.3624
Fkbp11	69.7225	-9.57e-06	0.00144269	0.0104938	0.447982	43.9799	141.294	58.5445	132.292	84.5797	94.597	51.3101	28.5276	58.5686	42.2954	66.0878	47.1634	67.3523	59.5234
Srd5a2	31.5047	-1.28e-05	0.00144269	0.010719	0.447982	46.9119	23.5489	39.0297	39.4061	31.3258	39.5987	43.0099	38.716	16.7339	31.9565	20.7917	27.8143	17.3192	24.9027
Zfp867	222.492	-1.51e-05	0.00144269	0.0108496	0.447982	265.345	174	222.88	294.138	240.165	399.287	205.995	154.864	188.854	148.504	216.827	168.095	202.698	233.235
Tle2	170.039	-1.66e-05	0.00144269	0.010822	0.447982	174.454	177.925	225.961	150.588	192.132	265.091	178.076	132.449	99.208	117.487	161.135	148.746	162.928	194.362
BC018242	148.794	-1.87e-05	0.00144271	0.0105928	0.447982	131.94	160.918	218.772	139.329	157.673	183.694	221.841	71.3189	111.161	125.006	159.65	101.583	163.57	136.661
Ssb	929.4	-2.88e-05	0.0014427	0.0106569	0.447982	922.112	1023.07	1191.43	1055.52	940.819	1097.76	866.235	853.79	834.304	914.521	963.099	799.359	894.823	654.758
Ephx1	3908.24	7.01e-05	0.00144338	0.0110941	0.451301	3931.8	3189.57	3240.49	3265.08	3222.38	3550.69	4649.6	3982.65	4417.75	4452.3	3957.1	4433.36	4003.29	4419.31
Wdtc1	2930.64	1.88e-05	0.00144265	0.0111072	0.451301	3099.12	2662.34	2730.02	2078.67	2647.03	2265.93	2897.51	2644.91	2584.19	3379.87	3086.82	3517.91	3653.7	3780.95
Cap1	1665.86	1.38e-05	0.00144252	0.011014	0.451301	1712.28	1713.84	1596.11	1393.29	1503.64	1215.46	1653.24	1739.16	1926.79	1897.65	1694.52	1777.7	1747.31	1751.08
Cxcl1	1189.09	-3.31e-06	0.00144269	0.0110302	0.451301	4553.39	358.467	5636.71	1241.29	346.672	522.483	256.551	762.094	371.731	886.324	474.495	289.027	203.981	744.043
Gbp11	274.271	-4.99e-06	0.00144269	0.011051	0.451301	52.7759	214.557	580.309	151.995	170.204	802.974	790.025	106.978	103.989	77.0717	169.304	210.421	156.514	252.671
Ccdc15	32.3392	-1.28e-05	0.00144269	0.0111368	0.451301	30.7859	34.0151	39.0297	36.5914	42.812	42.8986	42.2554	16.3015	26.2961	16.9182	25.9896	29.0236	33.9969	35.8355
Mtmr4	1672.93	2.24e-05	0.00144265	0.0112904	0.453312	1527.57	1398.54	1395.82	1380.62	1649.83	1490.45	1780.01	1562.9	1525.17	2005.74	1796.25	1836.95	2320.12	1751.08
Rhog	358.97	1.74e-05	0.00144264	0.0112645	0.453312	325.451	336.226	251.639	285.694	326.833	302.49	419.536	366.783	383.684	344.943	383.903	459.541	378.456	460.395
Ddah1	4476.94	-1.57e-05	0.00144264	0.0112226	0.453312	4742.5	4555.41	4187.47	3638.03	3661.99	3048	4175.74	4667.32	5555.65	5977.75	3812.3	4696.99	5272.08	4685.95
Gm14327	25.469	-9.72e-06	0.00144269	0.0113553	0.454526	30.7859	26.1655	31.84	29.5546	24.0165	31.899	43.0099	25.4711	33.4678	22.5576	9.65327	10.8839	15.3948	21.8657
Nfe2l1	5285.21	5.31e-05	0.00144307	0.0125882	0.462864	4529.93	4844.54	5425.12	3868.83	5015.26	3954.37	5752.01	5837.96	5847.3	7353.76	5566.97	5561.65	5210.5	5224.7
C330006A16Rik	3087.22	4.41e-05	0.0014428	0.0128125	0.462864	2257.63	2714.67	2789.59	3205.97	3123.18	3052.4	2976.74	3273.54	3502.16	3142.08	3171.47	3412.69	3232.27	3366.72
Jagn1	653.367	3.97e-05	0.00144262	0.0123145	0.462864	590.797	706.468	622.42	616.424	578.484	596.181	606.667	708.095	672.941	671.087	653.452	665.125	744.723	714.281
Scamp3	597.848	3.3e-05	0.00144264	0.0125056	0.462864	571.739	605.731	610.095	508.057	558.644	457.585	584.784	659.191	684.894	622.213	594.047	660.288	632.47	620.137
1810026J23Rik	1629.51	3.2e-05	0.00144264	0.0117655	0.462864	1577.41	1597.4	1481.07	1428.47	1509.9	1373.86	1637.4	1599.58	1516.81	1563.05	1917.29	1789.79	1864.05	1956.98
Slc3a2	696.728	2.39e-05	0.00144267	0.0129494	0.462864	732.998	706.468	569.011	493.983	710.052	560.982	650.431	732.547	681.308	797.974	652.71	858.616	765.891	841.224
Lgals9	6186.67	1.98e-05	0.00144255	0.0120453	0.462864	5692.46	6697.05	6302.26	5318.41	5467.4	4659.45	6040.26	6441.12	7000.74	7176.12	6262	6704.46	6518.42	6333.17
Glt28d2	244.732	1.96e-05	0.00144268	0.0129133	0.462864	159.794	232.873	211.582	177.327	221.369	284.891	228.632	255.729	295.234	262.232	342.32	251.538	236.695	266.033
Gk2	121.732	1.69e-05	0.00144268	0.0124594	0.462864	89.4258	81.113	96.5471	85.849	154.541	112.196	115.448	132.449	129.09	140.045	164.106	163.258	119.31	120.869
Ap5s1	369.155	1.68e-05	0.00144265	0.0129541	0.462864	404.615	358.467	295.804	301.175	374.866	292.591	276.169	384.103	554.609	425.774	362.369	351.911	395.775	389.939
Ogn	128.261	1.27e-05	0.00144269	0.011886	0.462864	86.4938	107.278	85.249	115.404	168.115	96.7969	79.2289	168.109	223.517	140.985	96.5327	125.769	131.497	170.674
Vnn1	4618.93	9.49e-06	0.00144269	0.0121473	0.462864	1810.51	3720.73	3286.71	1327.14	4515.1	3577.09	6663.52	4144.65	4791.87	5738.08	6511.5	6598.04	5811.54	6168.57
Mpv17l	1058.99	3.88e-06	0.00144267	0.0128577	0.462864	1265.16	1263.79	1151.38	2391.1	1008.69	1180.26	706.269	1129.9	1067.38	1090.28	721.768	709.87	672.881	467.077
Ces2b	22.7105	-2.26e-06	0.00144269	0.0124271	0.462864	29.3199	22.2407	56.4903	149.18	1.04419	4.39986	4.52736	14.2638	15.5386	0	11.1384	3.62795	1.92435	4.25167
Adh7	1057.6	-2.41e-06	0.00144263	0.0129702	0.462864	995.412	1482.27	1224.3	1180.78	934.554	1520.15	1017.15	901.675	1154.64	1030.13	766.321	665.125	1051.34	882.526
Col20a1	37.4097	-3.51e-06	0.00144268	0.0120509	0.462864	68.9018	34.0151	89.3574	56.2944	25.0607	31.899	27.1642	20.3768	21.515	46.9949	21.5342	24.1864	33.3554	23.0805
Fmn2	28.2186	-6.08e-06	0.00144269	0.0128844	0.462864	64.5038	36.6317	60.5987	53.4797	15.6629	25.2992	11.3184	10.1884	9.56222	17.8581	40.0982	13.3025	25.0166	11.5403
Gstp2	867.11	-8.2e-06	0.00144269	0.0119477	0.462864	1531.97	1053.16	1016.83	2329.18	624.428	741.376	368.98	693.831	655.012	965.275	591.82	480.099	475.956	611.634
Aqp8	2102.92	-8.77e-06	0.00144269	0.012803	0.462864	785.774	1725.61	1650.54	1491.8	1539.14	1676.35	2422.14	3520.1	5205.43	2265.15	1980.41	2001.42	1597.85	1579.19
Gm19395	28.556	-8.88e-06	0.00144269	0.0129944	0.462864	52.7759	37.9399	64.7071	16.8883	20.8839	36.2988	21.8823	21.3957	19.1244	21.6177	18.564	14.5118	29.5067	23.6879
D930016D06Rik	441.288	-9.08e-06	0.00144264	0.0128451	0.462864	510.167	427.805	681.992	553.092	353.982	542.283	414.254	473.762	311.967	450.211	380.933	370.051	341.893	365.644
Gcnt4	324.004	-9.71e-06	0.00144269	0.0119311	0.462864	727.134	269.504	272.181	575.61	432.296	291.491	214.295	185.429	150.605	258.472	261.381	309.585	311.103	276.966
Coro2a	62.1329	-1.19e-05	0.00144269	0.0122673	0.462864	57.1739	102.045	63.68	45.0355	123.215	61.598	67.1559	50.9421	54.9828	52.6343	34.1577	37.4889	59.0134	60.7382
Fam228b	39.0539	-1.22e-05	0.00144269	0.012137	0.462864	27.8539	41.8648	51.3548	35.184	44.9004	79.1975	43.7645	27.5087	25.1008	28.1969	39.3556	35.0702	33.9969	33.406
Tmem253	52.9978	-1.24e-05	0.00144269	0.0130136	0.462864	77.6978	43.173	72.9238	37.9987	58.4749	76.9975	70.9287	46.8667	37.0536	44.1752	37.128	27.8143	49.3917	61.3456
Gen1	30.7204	-1.24e-05	0.00144269	0.0117705	0.462864	30.7859	39.2482	39.0297	26.7398	39.6794	43.9986	36.2189	22.4145	21.515	16.9182	25.247	21.7677	28.8653	37.6577
Arhgef16	65.0172	-1.29e-05	0.00144269	0.0121783	0.462864	55.7079	81.113	66.7613	57.7018	88.7565	96.7969	88.2836	42.7914	54.9828	31.0166	77.2262	56.8379	66.7108	45.5536
Edc3	549.667	-1.35e-05	0.00144252	0.0122961	0.462864	675.824	524.618	540.253	630.497	658.887	592.881	513.856	505.346	454.205	493.447	533.9	524.844	531.121	515.667
Scai	201.312	-1.44e-05	0.0014427	0.0124619	0.462864	202.308	120.361	182.823	341.988	220.325	358.588	249.005	145.694	142.238	109.968	210.887	174.142	191.794	168.245
Itih5	377.436	-1.45e-05	0.00144268	0.0124244	0.462864	546.817	459.204	510.467	527.76	421.854	357.489	221.841	368.821	298.819	365.62	283.658	332.562	332.271	256.923
G6pdx	112.024	-1.56e-05	0.0014427	0.0128551	0.462864	190.58	85.0378	148.929	74.5901	115.906	163.895	137.33	85.5827	86.06	71.4323	95.7902	101.583	96.2175	115.403
Dqx1	350.132	-1.6e-05	0.00144268	0.0126544	0.462864	291.733	334.918	522.792	416.579	342.496	425.686	435.381	314.822	321.53	317.686	226.481	296.283	402.189	253.278
Ttc14	1052.79	-1.77e-05	0.00144267	0.0127756	0.462864	1054.05	1024.38	1383.5	878.193	1030.62	1658.75	1229.18	905.751	821.156	775.416	1072.26	881.593	1037.22	986.996
Tia1	295.288	-1.79e-05	0.00144268	0.0128737	0.462864	231.627	276.046	385.161	344.803	276.711	464.185	344.08	274.069	231.884	238.734	301.479	241.864	248.241	275.144
Zfp839	369.393	-1.83e-05	0.00144268	0.0126692	0.462864	540.953	383.324	486.844	311.027	409.324	355.289	410.481	280.182	246.227	350.582	366.082	315.632	390.002	325.557
Myef2	116.896	-1.9e-05	0.00144269	0.0116356	0.462864	115.814	119.053	175.633	102.737	99.1984	157.295	149.403	100.865	105.184	100.569	104.701	105.211	88.5201	112.366
2810403A07Rik	1052.86	-2.46e-05	0.00144266	0.0130489	0.462864	904.52	1203.61	1438.96	1200.48	998.25	1201.16	1086.57	1068.77	941.879	1052.69	944.535	825.964	950.629	922.006
Grb10	77.4362	-2.54e-05	0.00144275	0.012371	0.462864	112.882	96.8122	86.2761	77.4048	90.8449	61.598	91.3018	72.3378	53.7875	61.0934	58.6622	70.1404	63.5036	87.463
Slc10a5	2110.9	-2.68e-05	0.00144265	0.0119953	0.462864	2564.03	1879.99	2734.13	2218	2013.21	2240.63	2339.14	2166.06	2018.82	1813.06	1877.93	1927.65	1710.11	2049.91
Dcaf17	514.295	-3.29e-05	0.00144263	0.0126862	0.462864	504.303	537.7	542.307	595.313	520.009	600.581	538.002	495.157	504.407	406.036	479.693	490.983	523.423	462.218
Ubn2	1444.89	-3.86e-05	0.00144288	0.0121483	0.462864	1592.07	1407.7	1902.18	1121.67	1312.55	2225.23	1823.77	1078.95	1109.22	1171.11	1357.4	1332.67	1384.25	1409.73
Pigq	1258.09	-0.000119181	0.00144486	0.0127395	0.462864	1136.15	1127.73	1210.95	1076.63	1251.99	1102.16	1365.75	1292.91	1317.2	1265.1	1309.87	1384.67	1314.97	1457.11
Cpt2	5344.79	0.000191249	0.00144896	0.0132033	0.46385	5109	5078.72	4940.33	5103.09	5259.61	4039.07	4889.55	5645.4	4850.44	6772.91	5303.36	6007.89	6578.71	5248.99
Dusp23	448.595	2.1e-05	0.00144266	0.0132184	0.46385	381.159	494.527	394.405	351.84	460.49	312.39	434.627	459.498	585.686	540.441	487.861	490.983	439.393	447.033
Gnrh1	13.1111	-7.9e-06	0.00144269	0.013135	0.46385	16.126	15.6993	20.5419	4.22208	19.8397	25.2992	14.3366	16.3015	9.56222	10.3389	5.94047	7.25591	8.9803	9.11073
D14Abb1e	1541.17	-2.03e-05	0.00144267	0.0131876	0.46385	1436.68	1465.27	1678.28	2354.51	1367.89	2045.93	1604.2	1512.98	1501.27	1401.39	1356.66	1368.95	1225.17	1257.28
Cept1	1800.25	1.17e-05	0.0014426	0.0132959	0.463912	1413.22	1902.23	1400.96	1738.09	1642.52	1643.35	1676.63	2122.25	2177.8	2445.62	1805.9	1858.72	1790.29	1585.87
Gm5595	192.302	-2.19e-05	0.00144267	0.0132958	0.463912	192.046	218.482	187.959	260.362	213.016	245.292	165.249	185.429	181.682	174.821	171.531	156.002	187.303	153.06
Zdhhc17	434.609	-3.19e-05	0.00144266	0.0133265	0.463912	539.487	388.557	489.925	463.021	453.18	465.285	460.282	421.801	401.613	458.67	384.646	405.121	373.324	379.614
Acadm	7319.82	2.32e-05	0.00144263	0.0135828	0.47072	5972.47	7096.08	5550.43	6784.88	7621.57	6566.79	7412.05	7921.5	7751.37	9590.72	7095.9	7700.94	8437.63	6975.17
Ccdc39	11.437	-6.76e-06	0.00144269	0.0136424	0.47072	14.66	11.7745	18.4877	9.85152	7.30936	29.699	12.073	11.2073	5.97639	9.39898	10.3958	4.83727	8.9803	5.46644
Pkdrej	121.404	-9.72e-06	0.0014427	0.0136659	0.47072	403.149	52.3309	182.823	88.6637	89.8007	131.996	154.685	51.9609	49.0064	78.0116	109.899	88.2802	121.876	97.1811
LOC106740	42.3193	-1.28e-05	0.00144269	0.0136019	0.47072	48.3779	32.7068	70.8697	33.7766	52.2097	63.798	43.7645	32.6029	41.8347	27.257	32.6726	35.0702	41.6943	35.8355
Prpf19	733.656	0.00031952	0.00146071	0.014869	0.471079	712.474	735.25	695.344	736.049	680.815	647.879	672.313	742.736	816.374	730.301	791.568	815.08	736.385	758.62
Fam210b	3988	6.81e-05	0.00144326	0.0140246	0.471079	3799.86	3304.7	3740.69	3176.41	4141.27	3605.68	4254.97	4161.97	4038.84	4017.13	4167.24	4641.36	4204.06	4577.84
Hmgcl	3968.78	4.35e-05	0.00144286	0.014839	0.471079	3015.55	4117.14	3488.02	3626.77	3987.78	3472.59	3832.41	4886.37	4726.13	4761.52	3957.1	4146.75	3658.83	3886.03
Agt	23952.4	3.79e-05	0.00144287	0.0145705	0.471079	28888.9	20464	17395.9	20668.5	24835.1	17655.5	17092.3	26852.6	25039.9	34522.5	19556	27651.1	29130.8	25579.9
Cyp2c29	9616.81	3.51e-05	0.00144285	0.0137694	0.471079	9550.97	10059.3	9121.64	6361.27	9017.66	7681.05	6355.66	12340.2	13607	12688.6	6647.39	10062.7	10968.8	10173
Amt	644.302	3.1e-05	0.00144267	0.0141119	0.471079	474.983	603.114	628.583	613.609	657.842	538.983	649.677	630.663	726.729	709.623	618.552	702.614	759.477	705.778
Ppp2r5b	292.907	2.86e-05	0.00144265	0.0148698	0.471079	259.481	269.504	272.181	243.473	248.518	268.391	331.252	316.86	317.944	328.964	307.42	291.446	301.482	343.778
Ppif	1277.07	2.49e-05	0.00144266	0.0143679	0.471079	1203.58	1296.5	1052.77	1315.88	1136.08	986.668	1165.8	1479.36	1653.07	1560.23	1197.75	1227.46	1407.34	1196.54
Loh12cr1	271.332	2.12e-05	0.00144267	0.0139351	0.471079	174.454	274.737	252.666	222.363	258.96	237.592	282.96	307.69	280.89	236.854	351.231	320.469	299.557	298.224
Stom	1370.02	1.99e-05	0.00144267	0.0150397	0.471079	1172.8	1363.22	1263.33	948.561	1262.43	1064.77	1496.29	1525.21	1834.75	1867.58	1277.2	1368.95	1305.99	1429.17
Vegfc	94.4857	1.9e-05	0.00144267	0.0150387	0.471079	61.5719	95.504	76.0051	98.5152	75.182	80.2974	99.602	100.865	95.6222	96.8095	128.463	107.629	107.122	99.6106
Fam53b	483.775	1.83e-05	0.00144268	0.015044	0.471079	411.945	443.505	448.841	448.948	352.938	300.29	584.03	512.478	586.881	661.688	487.861	457.122	549.723	526.6
Hspb1	484.019	1e-05	0.00144269	0.0142003	0.471079	477.915	559.941	527.928	281.472	228.679	180.394	418.781	777.376	739.877	698.344	587.364	430.517	452.222	415.449
Fbxw8	1399.81	9.85e-06	0.00144244	0.014955	0.471079	1439.61	1466.57	1382.47	1231.44	1293.76	1088.97	1289.54	1422.3	1516.81	1591.25	1473.24	1514.07	1447.75	1439.5
Cyp26b1	151.454	4.19e-06	0.00144269	0.0139137	0.471079	64.5038	78.4964	196.175	42.2208	142.01	73.6976	165.249	156.902	81.2789	239.674	138.859	162.049	259.146	320.09
Cfd	563.664	3.36e-06	0.00144269	0.0138751	0.471079	181.784	345.384	475.546	154.81	143.055	353.089	651.186	368.821	1525.17	398.517	1888.33	210.421	454.788	740.398
Fam108b	861.162	1.32e-06	0.00144265	0.0148933	0.471079	1441.07	924.949	952.118	1318.7	738.245	978.969	624.022	854.808	674.136	905.122	723.995	736.475	477.88	705.778
Serpine2	553.091	-6.28e-06	0.00144269	0.0138775	0.471079	1185.99	883.085	756.97	792.344	551.335	545.582	166.003	405.499	301.21	749.099	387.616	393.028	295.708	329.808
C4a	2654.07	-6.77e-06	0.0014427	0.0149841	0.471079	4506.47	2433.39	12136.2	1529.8	1207.09	2254.93	1664.56	1388.68	890.482	2197.48	1882.39	1677.32	1640.83	1747.44
Tnfrsf10b	12.4946	-7.57e-06	0.00144269	0.01476	0.471079	17.592	20.9324	11.2981	14.0736	13.5745	16.4995	17.3549	5.09421	15.5386	4.69949	15.5937	8.46522	4.49015	9.71811
Itgb3	154.065	-8.21e-06	0.00144269	0.0145805	0.471079	366.499	120.361	328.671	154.81	157.673	92.397	131.294	147.732	102.794	162.602	74.2559	72.5591	100.708	144.557
Rasip1	159.896	-8.62e-06	0.00144267	0.0143182	0.471079	288.801	153.068	247.53	166.068	164.983	133.096	148.648	139.581	145.824	140.045	93.5625	126.978	114.82	175.533
C1qtnf4	20.5983	-9.73e-06	0.00144269	0.0141216	0.471079	27.8539	28.782	21.569	33.7766	29.2374	17.5994	16.6003	16.3015	15.5386	24.4374	10.3958	19.3491	15.3948	11.5403
Ppp4r4	632.933	-1.01e-05	0.0014427	0.0145787	0.471079	1781.19	312.677	1441.02	360.284	435.429	717.177	605.158	391.235	322.725	507.545	481.921	476.471	536.252	491.979
Cml5	176.755	-1.08e-05	0.00144269	0.0141655	0.471079	134.872	185.775	234.178	160.439	194.22	371.788	203.731	119.205	130.285	95.8696	191.58	215.259	89.1616	148.201
Gm10069	133.441	-1.21e-05	0.00144269	0.0150274	0.471079	193.512	129.519	282.452	122.44	102.331	126.496	140.348	100.865	89.6458	120.307	126.978	95.5361	119.31	118.439
Pld3	286.265	-1.31e-05	0.00144264	0.0139571	0.471079	277.073	303.519	221.853	264.584	251.651	166.095	295.788	284.257	370.536	344.003	279.202	322.888	298.274	327.986
Ppp3cc	56.7133	-1.6e-05	0.00144268	0.0145757	0.471079	70.3678	68.0302	58.5445	68.9606	68.9168	62.698	52.0647	57.0552	62.1544	47.9348	37.8705	44.7448	55.1647	39.4798
Emg1	481.076	-1.77e-05	0.00144261	0.0143941	0.471079	502.837	618.813	482.735	419.393	601.456	567.582	473.864	414.669	370.536	449.271	428.457	460.75	495.841	448.855
Zfp169	161.266	-1.79e-05	0.00144268	0.0148627	0.471079	249.219	139.985	171.525	133.699	177.513	207.893	190.904	128.374	115.942	150.384	139.601	125.769	162.928	163.993
Cdk17	670.677	-1.8e-05	0.00144268	0.0139381	0.471079	930.908	758.799	613.177	1052.71	611.898	711.677	576.484	647.984	576.124	629.732	585.137	638.52	539.459	516.882
Naca	328.433	-1.88e-05	0.00144267	0.0143545	0.471079	450.061	400.332	409.811	305.397	299.684	376.188	319.934	239.428	290.452	398.517	287.37	255.166	290.577	275.144
Cox20	572.593	-2.27e-05	0.00144273	0.0150123	0.471079	545.351	614.889	855.571	747.308	504.346	778.775	510.083	541.005	611.982	633.491	435.14	379.726	396.416	462.218
D3Ertd751e	345.637	-2.34e-05	0.00144268	0.0142682	0.471079	280.005	351.926	395.432	327.915	382.175	416.887	504.046	293.426	292.843	317.686	328.211	307.167	339.327	301.869
Fam173a	437.226	-2.65e-05	0.00144265	0.0147497	0.471079	447.129	576.949	444.733	425.023	482.418	489.484	442.172	462.554	445.838	405.096	393.556	341.028	363.702	401.479
Slk	1364.73	-3.63e-05	0.00144236	0.0145096	0.471079	1467.46	1280.8	1474.91	1493.21	1406.53	1394.76	1451.02	1343.85	1301.66	1316.8	1352.94	1297.6	1288.03	1236.63
Slc22a30	2475.62	-4.47e-05	0.00144297	0.0145495	0.471079	2392.51	3345.26	2431.14	3312.93	2153.13	3594.68	2204.83	2276.09	2220.83	2788.68	1852.69	1989.33	1975.02	2121.58
Zfp263	496.104	-4.87e-05	0.0014429	0.0141869	0.471079	574.671	535.084	620.366	488.354	530.451	511.484	464.809	490.063	390.856	469.009	478.951	453.494	470.183	467.684
Pfkfb2	1656.87	-6.07e-06	0.00144264	0.0150914	0.471434	2540.57	1603.94	2510.22	1771.87	1567.34	1687.35	1468.37	1632.18	1422.38	1948.41	1189.58	1254.06	1366.29	1233.59
Pard3b	209.507	-1.43e-05	0.00144268	0.0151417	0.471881	288.801	222.407	308.129	278.657	180.646	193.594	208.259	195.618	209.174	240.614	172.274	146.327	116.102	172.496
Fam76b	333.061	-1.81e-05	0.00144268	0.015202	0.471977	376.761	253.805	377.971	363.099	356.07	515.883	361.434	262.861	236.665	281.969	347.518	291.446	313.028	324.342
Rorc	2012.41	-1.88e-05	0.00144269	0.0152169	0.471977	2197.53	2895.21	2034.68	1683.2	1820.03	2235.13	3000.13	2035.65	2267.44	1735.05	1635.12	1621.7	1388.74	1624.14
Cd81	6561.52	0.000454164	0.00148147	0.0153591	0.474141	5635.29	6827.88	5330.63	6240.23	5588.53	5882.61	6646.92	7473.21	8378.89	7196.8	7675.09	7139.81	5755.09	6090.22
Sgpl1	1446.98	3.39e-05	0.00144269	0.0153279	0.474141	1278.35	1428.63	1080.51	1307.44	1519.3	1325.46	1463.85	1529.28	1735.54	1510.42	1407.15	1597.51	1468.92	1605.31
Tmbim1	1050.59	7.01e-05	0.00144312	0.0154436	0.474509	947.034	1023.07	932.604	1054.11	1060.9	984.468	986.211	1160.46	1100.85	1105.32	1029.93	1099.27	1186.04	1038.02
Lmbr1l	194.661	-1.76e-05	0.00144268	0.0154387	0.474509	206.706	208.015	294.777	206.882	186.911	232.093	188.64	212.938	170.925	215.237	148.512	149.955	136.629	167.03
Mgst3	122.394	9.67e-06	0.00144269	0.0155272	0.474682	65.9698	96.8122	63.68	122.44	105.464	92.397	123.748	173.203	300.015	151.324	94.305	105.211	119.951	99.0032
Adam22	20.0406	-1.12e-05	0.00144269	0.0155216	0.474682	21.9899	23.5489	25.6774	26.7398	31.3258	23.0993	15.0912	15.2826	15.5386	15.0384	15.5937	20.5584	13.4705	17.6141
Eny2	719.497	-3.36e-05	0.0014426	0.015558	0.474682	801.9	723.475	752.862	774.048	728.848	877.772	681.368	645.946	664.574	724.662	685.382	708.66	629.262	674.194
H6pd	18752.1	7.75e-05	0.00144361	0.0158038	0.47506	19393.7	16451.5	21022.6	15369.8	15469.7	14637.2	17226.6	19313.2	15795.6	20926.8	22764.6	20582.6	21774	21801.4
Tysnd1	2507.31	2.95e-05	0.00144266	0.0157208	0.47506	1858.88	2184.82	2106.57	2420.66	2568.72	2582.72	2511.18	2761.06	2528.01	2436.22	2555.15	2724.59	3008.4	2855.3
Vldlr	131.457	1.19e-05	0.00144271	0.0157332	0.47506	55.7079	53.6392	57.5174	57.7018	114.861	96.7969	224.859	153.845	317.944	192.679	79.4539	145.118	147.534	142.735
Mgp	20.7811	6.09e-06	0.00144269	0.0158512	0.47506	8.79598	9.15791	12.3252	9.85152	17.7513	30.799	12.8275	38.716	25.1008	14.0985	17.0789	24.1864	53.2404	17.0067
Aph1c	27.0482	-7.97e-06	0.00144269	0.015731	0.47506	27.8539	27.4737	20.5419	81.6269	30.2816	25.2992	26.4096	18.3392	20.3197	18.798	28.9598	16.9304	11.5461	24.2953
Nudt7	10959	-9.6e-06	0.00144269	0.0158608	0.47506	9515.78	23224.5	12295.4	21988.6	6593.04	12915.8	6425.08	9216.44	8841.47	8277.68	9481.74	8126.62	8530.64	7993.15
Spata1	73.8206	-1.59e-05	0.00144268	0.0157738	0.47506	71.8338	64.1054	103.737	98.5152	64.74	104.497	77.7197	63.1682	59.7639	73.3121	76.4836	56.8379	63.5036	55.2717
Slc2a4rg-ps	232.041	-1.59e-05	0.00144268	0.0158587	0.47506	215.501	228.948	364.619	246.288	208.839	350.889	221.086	203.768	168.534	173.881	200.491	197.119	234.771	233.842
Sgpp2	12.8457	-8.21e-06	0.00144269	0.0159809	0.476477	17.592	10.4662	15.4064	11.2589	18.7955	19.7994	18.864	14.2638	8.36694	2.81969	8.16815	10.8839	12.829	10.3255
F11	1240.08	-1.35e-05	0.00144268	0.0159522	0.476477	1886.74	1644.5	1205.81	1553.73	1456.65	1431.05	833.035	831.375	663.379	1285.78	1090.82	1158.53	1316.9	1002.79
Pkd1l3	26.5832	-9.17e-06	0.00144269	0.0160982	0.47672	60.1059	28.782	40.0568	26.7398	22.9723	25.2992	24.9005	27.5087	13.1481	29.1368	18.564	13.3025	17.9606	23.6879
BC065397	29.9369	-1.47e-05	0.00144269	0.0161292	0.47672	27.8539	35.3234	36.9755	26.7398	30.2816	43.9986	39.9917	30.5653	22.7103	31.0166	21.5342	29.0236	22.4508	20.651
C8a	23289.7	-1.55e-05	0.00144268	0.0161347	0.47672	28805.4	25457.7	29023.7	36052.3	20195.8	24629.3	20545.2	17711.5	14558.5	19804.6	27688.6	17642.7	23792.7	20147.5
Rif1	548.28	-3.88e-05	0.00144286	0.0160454	0.47672	538.021	570.407	536.144	724.79	606.677	666.579	587.803	448.29	343.045	463.37	582.909	533.309	562.552	512.023
Nufip2	2443.31	-2.46e-05	0.00144272	0.0161733	0.476785	3119.64	2477.87	3217.89	2970.94	2064.37	2929.21	2226.71	2373.9	2034.36	2916.5	2032.38	2093.33	1826.85	1922.36
Serpina3k	300636	-1.3e-05	0.00144268	0.0163581	0.48007	463594	417351	342440	384450	303210	325619	198717	263168	144055	313565	281868	245802	300617	224446
Poli	126.449	-1.77e-05	0.00144267	0.0163325	0.48007	101.154	171.384	167.417	122.44	111.729	162.795	150.912	99.8465	120.723	120.307	120.295	91.9082	110.329	119.047
Simc1	243.393	-1.64e-05	0.00144268	0.0165995	0.484979	391.421	278.662	305.048	206.882	208.839	302.49	225.614	229.239	179.292	254.712	196.036	198.328	200.132	230.805
Cep44	129.469	-2.2e-05	0.00144266	0.016565	0.484979	127.542	154.376	152.01	121.033	124.259	160.595	150.158	139.581	100.403	125.946	109.899	113.676	111.612	121.476
Ehd1	1629	6.01e-05	0.00144322	0.0167687	0.487746	1010.07	1428.63	1423.56	1795.79	1481.71	1545.45	1588.35	2077.42	2091.74	1673.96	1649.97	1674.91	1774.89	1589.52
Agpat9	331.378	9.95e-06	0.00144269	0.0167352	0.487746	384.091	138.677	352.294	133.699	268.358	178.194	393.126	403.461	360.974	556.42	421.031	332.562	394.492	321.912
Axin1	611.321	2.81e-05	0.00144264	0.0168606	0.489331	543.885	546.858	597.77	530.575	644.268	532.383	569.693	577.683	641.864	547.961	727.708	717.125	665.825	714.888
Tmem176b	2816.91	0.000220537	0.00145117	0.0173249	0.489408	2753.14	2654.49	2289.4	2438.95	2389.12	2250.53	3160.85	2922.04	3994.62	2801.84	3174.44	2642.36	3109.11	2855.91
Tspan14	670.584	9.23e-05	0.00144402	0.0181218	0.489408	518.963	631.896	582.364	517.908	785.234	604.981	669.295	704.02	739.877	644.77	732.164	777.591	734.46	744.65
Cdipt	987.718	3.49e-05	0.00144263	0.0172029	0.489408	976.354	1036.15	936.712	904.932	916.803	765.575	962.065	972.994	1038.7	1077.12	1015.08	1077.5	1127.67	1020.4
Leng9	190.608	3.23e-05	0.0014427	0.0183411	0.489408	146.6	200.166	164.335	191.401	187.955	171.594	170.531	212.938	207.978	215.237	219.798	193.491	186.662	199.829
Zfand2a	471.71	2.43e-05	0.00144265	0.0183349	0.489408	379.693	477.52	401.595	463.021	384.263	409.187	512.347	592.966	543.851	547.021	454.446	459.541	514.443	464.04
Pelo	522.361	2.16e-05	0.00144267	0.0179814	0.489408	482.313	596.573	475.546	363.099	445.871	441.086	507.065	499.233	469.744	555.48	673.501	622.799	583.078	597.664
Psap	8778.39	1.75e-05	0.00144256	0.0181277	0.489408	8580.48	8693.48	7471.1	6783.48	8894.45	6964.98	9585.94	8682.57	9357.83	9053.1	9655.5	10054.3	9216.35	9903.97
Slc16a11	515.679	1.46e-05	0.00144268	0.0183334	0.489408	340.111	504.994	437.543	261.769	512.699	552.182	522.156	691.794	657.403	511.305	593.305	573.217	456.071	604.952
Ccl6	299.199	1.43e-05	0.00144268	0.0183589	0.489408	290.267	209.324	253.693	254.732	240.165	239.792	316.915	408.556	266.547	225.576	353.458	267.259	366.268	496.231
Adora1	1612.46	1.39e-05	0.00144269	0.017419	0.489408	1424.95	627.971	1524.21	1011.89	1384.6	1247.36	2212.37	1816.6	2070.22	1799.91	1834.12	1656.77	2168.1	1795.42
Rdh1	147.785	1.32e-05	0.00144268	0.0170271	0.489408	118.746	143.91	81.1406	140.736	146.187	172.694	73.9469	175.241	155.386	203.018	124.75	172.932	173.833	186.466
Gpr133	32.0941	8.29e-06	0.00144269	0.018002	0.489408	14.66	28.782	34.9213	14.0736	37.591	20.8993	12.073	36.6783	63.3497	25.3773	32.6726	35.0702	73.1253	20.0436
Cish	506.807	-4.62e-06	0.00144269	0.0169379	0.489408	671.426	188.391	1359.88	463.021	299.684	1004.27	971.874	211.919	121.918	626.912	103.216	367.633	171.267	533.889
Gulp1	24.6008	-5.81e-06	0.00144269	0.0177891	0.489408	27.8539	27.4737	23.6232	92.8858	28.1932	13.1996	15.8458	8.15074	26.2961	11.2788	21.5342	10.8839	14.1119	23.0805
Il2ra	15.8653	-7.69e-06	0.00144269	0.0178408	0.489408	13.194	19.6241	28.7587	9.85152	19.8397	28.5991	20.3731	8.15074	10.7575	8.45908	12.6235	8.46522	23.0922	10.3255
Map3k13	484.958	-7.77e-06	0.00144269	0.0178074	0.489408	1300.34	507.61	1021.96	295.546	277.756	353.089	525.929	466.63	430.3	405.096	318.558	366.423	176.399	343.778
Ttn	15.9392	-8.76e-06	0.00144269	0.0181834	0.489408	30.7859	10.4662	26.7045	14.0736	17.7513	19.7994	16.6003	11.2073	11.9528	12.2187	13.3661	18.1398	12.1876	7.89596
Camk4	55.3979	-8.99e-06	0.00144269	0.0179993	0.489408	79.1638	53.6392	63.68	99.9226	68.9168	85.7972	21.8823	59.0928	53.7875	45.1151	28.9598	32.6516	41.0528	41.9093
C330022C24Rik	46.9852	-9.17e-06	0.00144268	0.017381	0.489408	58.6399	49.7144	76.0051	52.0723	61.6075	65.9979	32.4461	41.7725	27.4914	58.2737	26.7321	19.3491	50.0331	37.6577
Snora81	19.6994	-9.37e-06	0.00144269	0.0176029	0.489408	23.4559	20.9324	27.7316	25.3325	15.6629	31.899	23.3914	19.358	5.97639	13.1586	23.7619	13.3025	16.0363	15.7919
Slc12a5	45.8422	-9.89e-06	0.00144267	0.0176302	0.489408	57.1739	41.8648	60.5987	47.8502	54.2981	48.3984	62.6285	38.716	37.0536	29.1368	40.0982	26.605	37.8456	59.5234
Aoc2	42.2749	-9.93e-06	0.00144269	0.0172975	0.489408	58.6399	60.1806	84.2219	39.4061	27.149	53.8983	31.6915	44.829	28.6867	38.5358	33.4152	36.2795	27.5824	27.3322
Csrnp1	501.817	-1.09e-05	0.00144269	0.0182	0.489408	722.736	395.099	468.356	966.856	537.76	624.78	428.59	441.159	445.838	489.687	410.635	545.402	218.734	329.808
Klf12	830.665	-1.23e-05	0.00144265	0.0178962	0.489408	1372.17	892.243	972.66	630.497	876.079	744.676	1032.99	604.173	749.439	723.722	686.125	778.801	729.97	835.757
E130102H24Rik	221.274	-1.32e-05	0.00144268	0.017315	0.489408	238.957	293.053	413.92	246.288	195.264	244.192	154.685	220.07	179.292	215.237	166.333	149.955	201.415	179.178
Adrb3	189.623	-1.48e-05	0.00144268	0.0182578	0.489408	190.58	225.023	305.048	239.251	156.629	223.293	166.758	149.77	156.581	175.761	149.997	131.816	223.866	160.349
1700094D03Rik	118.72	-1.57e-05	0.00144268	0.0174887	0.489408	162.726	126.903	147.902	99.9226	121.127	171.594	109.411	101.884	83.6694	122.187	98.0178	83.4429	103.915	129.372
Txndc16	100.048	-1.57e-05	0.00144268	0.0180768	0.489408	107.018	100.737	80.1135	150.588	131.568	106.697	110.92	90.6769	103.989	98.6893	63.8601	96.7454	78.8984	80.1744
Ifrd1	369.985	-1.58e-05	0.00144268	0.0175443	0.489408	557.079	448.738	464.248	474.28	310.126	376.188	305.597	393.273	351.412	350.582	291.083	362.795	228.356	266.033
Pcm1	653.772	-1.6e-05	0.00144268	0.0182109	0.489408	949.966	627.971	1021.96	740.271	523.141	628.08	652.695	633.72	652.621	638.191	578.454	510.332	478.522	516.882
Ftx	107.837	-1.63e-05	0.00144268	0.0175789	0.489408	121.678	119.053	136.604	90.071	109.64	174.894	103.375	99.8465	68.1308	77.0717	108.414	97.9547	105.198	97.7885
Pnn	983.048	-1.72e-05	0.00144267	0.0174049	0.489408	922.112	1053.16	1477.99	973.893	880.256	1393.66	982.438	783.49	671.746	909.821	1002.46	818.708	1001.3	891.637
Parp4	883.064	-1.77e-05	0.00144268	0.0181577	0.489408	1265.16	1045.31	1148.29	989.374	790.455	855.773	801.343	887.411	663.379	900.423	690.58	662.706	977.57	685.127
Zfp280c	151.596	-1.95e-05	0.00144264	0.0170221	0.489408	203.774	133.444	144.821	159.032	164.983	185.894	170.531	136.525	112.356	133.466	152.225	145.118	140.478	139.698
Ogt	1983.11	-2.18e-05	0.0014427	0.0174308	0.489408	1502.65	2146.88	2050.08	1891.49	2129.11	3268	2449.3	1707.58	1800.09	1808.36	1771.75	1667.65	1791.57	1779.02
Casd1	759.209	-2.29e-05	0.00144268	0.0169759	0.489408	875.2	907.942	837.084	1059.74	684.991	799.674	661.75	675.492	665.769	844.969	667.561	695.358	601.68	651.721
Sri	589.223	-2.64e-05	0.00144264	0.0172227	0.489408	684.62	676.377	648.098	726.198	573.263	558.782	570.448	534.892	542.656	602.475	483.406	601.031	567.042	479.832
Fam135a	856.264	-2.93e-05	0.00144267	0.0173673	0.489408	888.394	837.295	949.037	1066.78	802.985	995.468	914.527	691.794	702.823	742.52	924.486	848.941	840.941	781.7
2210016F16Rik	950.888	-3.06e-05	0.00144262	0.0174645	0.489408	876.666	1036.15	929.522	1145.59	1054.64	1101.06	949.992	877.223	958.612	857.187	970.525	898.523	865.316	791.419
Srpk2	492.906	-3.14e-05	0.00144267	0.0177176	0.489408	562.943	532.467	559.768	529.167	422.899	496.084	594.594	429.951	504.407	495.326	442.565	424.471	465.693	440.352
Gm14023	19.0752	-1.15e-05	0.0014427	0.0183985	0.489469	10.262	24.8572	30.8129	22.5178	27.149	18.6994	27.1642	11.2073	14.3433	15.9783	11.8809	14.5118	23.0922	14.5772
Adrm1	314.514	2.14e-05	0.00144265	0.0184805	0.490652	301.995	300.903	301.966	201.252	319.523	277.191	299.561	286.295	322.725	334.604	350.488	372.47	398.34	335.882
Rpgr	75.588	-1.19e-05	0.00144268	0.0186503	0.49266	61.5719	68.0302	99.6284	112.589	53.2539	109.996	101.111	60.1117	69.3261	79.8913	59.4047	61.6752	60.2963	61.3456
Fmn1	207.539	-1.54e-05	0.00144272	0.0186691	0.49266	392.887	256.422	143.794	410.949	266.27	164.995	172.04	183.392	338.263	120.307	141.086	119.722	100.066	95.359
Rsbn1	262.867	-1.91e-05	0.00144267	0.018606	0.49266	372.363	256.422	298.885	205.475	295.507	305.79	297.297	241.466	192.44	209.597	279.202	262.422	225.79	237.486
Tnfrsf1a	2157.65	1.82e-05	0.00144265	0.0187712	0.494358	2484.86	1505.82	2328.43	1752.16	1808.54	1607.05	2105.22	2094.74	2164.65	2212.52	2785.34	2460.96	2483.69	2413.13
Bcar3	1049.53	2.98e-05	0.00144275	0.0193354	0.497743	812.162	992.98	838.111	888.044	1059.86	897.571	1125.8	1014.77	1002.84	864.706	1355.17	1301.23	1329.08	1211.12
Ide	2266.16	2.75e-05	0.00144279	0.0192455	0.497743	3082.99	1784.49	2483.52	1246.92	1989.19	1176.96	1522.7	2109	2427.61	2746.38	2220.25	2590.36	3270.75	3075.17
Gabarapl1	11938.8	2.16e-05	0.00144266	0.0190534	0.497743	13067.9	10208.5	10642.8	12100.5	9361.2	9871.08	10673.3	14608.2	11924.1	16984	12901.2	11573.2	11889.9	11337.4
Fam160a1	184.289	1.49e-05	0.00144268	0.0190923	0.497743	167.124	128.211	190.013	126.662	154.541	148.495	199.204	165.052	125.504	229.335	228.708	217.677	233.488	266.033
Atf5	9258.9	1.46e-05	0.00144268	0.0191117	0.497743	5667.54	6151.5	8099.68	7658.85	12773.6	8121.04	7667.84	8592.91	11535.6	8252.31	11246.1	11896.1	11797.5	10163.9
C8b	5531.33	1.37e-05	0.0014427	0.0192437	0.497743	7970.62	7213.82	5738.39	10791.6	5480.98	6655.89	2496.84	4539.96	2533.99	3933.47	5604.1	4573.64	5399.73	4505.56
Ankrd61	25.0557	-8.66e-06	0.00144269	0.019302	0.497743	21.9899	27.4737	40.0568	22.5178	25.0607	24.1992	52.8192	24.4522	8.36694	13.1586	20.7917	22.977	25.658	21.2584
Fanca	14.7036	-1.03e-05	0.00144269	0.0193874	0.497743	20.524	15.6993	21.569	18.2957	13.5745	16.4995	18.1095	15.2826	14.3433	8.45908	8.91071	9.67454	11.5461	13.3624
Il15ra	930.641	-1.56e-05	0.00144268	0.0193941	0.497743	1124.42	985.13	1533.45	683.977	853.107	1227.56	920.564	891.487	692.066	866.586	896.269	776.382	731.894	846.083
Ralgapa1	326.704	-2.26e-05	0.00144265	0.0191788	0.497743	467.653	317.91	370.782	377.172	294.463	333.289	328.988	326.029	285.671	283.849	305.192	284.19	327.781	270.892
Tmem109	698.448	-2.53e-05	0.00144264	0.0190529	0.497743	665.562	703.851	527.928	540.426	736.157	590.681	741.733	679.568	763.782	750.979	727.708	763.08	806.944	779.878
Zfp182	322.831	-3.03e-05	0.00144269	0.0192032	0.497743	300.529	329.685	364.619	339.174	325.789	416.887	359.171	296.483	268.937	313.926	315.588	253.957	334.837	300.047
Rdh16	4849.62	-0.000103537	0.00144453	0.0193389	0.497743	3229.59	3856.79	3809.5	2572.65	4750.04	4270.06	5954.99	7074.84	8366.94	6404.47	4369.22	4359.59	4535.69	4340.35
Klhdc3	1116.33	3.45e-05	0.00144258	0.0195294	0.498165	979.286	1055.78	1019.91	976.708	1219.62	1057.07	1076	1161.48	1104.44	1085.58	1245.27	1211.74	1193.1	1242.7
Lmna	1024.17	2.38e-05	0.00144272	0.0196769	0.498165	719.804	728.708	924.387	890.859	1116.24	930.57	1045.07	898.619	1063.8	896.663	1398.24	1239.55	1403.49	1082.35
Eif2b2	329.376	1.01e-05	0.00144251	0.0194533	0.498165	278.539	299.595	310.183	371.543	308.037	311.29	271.642	338.256	339.459	330.844	385.388	332.562	358.571	375.362
Hif3a	18.8554	-7.85e-06	0.00144269	0.0196579	0.498165	39.5819	19.6241	33.8942	12.6662	19.8397	26.3992	12.073	20.3768	15.5386	15.9783	11.1384	12.0932	8.9803	15.7919
Amn1	212.416	-1.1e-05	0.00144268	0.0196574	0.498165	263.879	266.888	267.045	364.506	151.408	246.392	171.285	173.203	204.392	264.111	147.027	123.35	181.53	148.809
Fam47e	709.675	-1.22e-05	0.00144268	0.0195874	0.498165	608.389	820.288	940.82	1300.4	753.908	785.375	544.038	766.169	744.658	735	443.308	521.216	470.183	501.697
Strbp	1334.3	-2.91e-05	0.00144268	0.0195636	0.498165	1345.78	1232.39	1538.59	1199.07	1364.76	1687.35	1695.5	1255.21	1174.96	1235.97	1393.04	1176.67	1189.25	1191.68
Cyp2d26	20978.3	0.000742431	0.00156212	0.0200521	0.504735	19537.3	23301.7	19755.2	16689.9	20338.8	18807.2	18744	22373.8	22424.6	25686.5	20197.6	21720.6	23185.9	20933.4
Gstt3	1541.94	1.05e-05	0.00144268	0.0199893	0.504735	1721.08	1469.19	1108.24	914.784	1540.19	1198.96	965.083	2312.77	2395.34	2389.22	878.448	1647.09	1672.26	1374.51
Loxl1	47.7599	7.54e-06	0.00144269	0.0200314	0.504735	32.2519	43.173	16.4335	23.9251	78.3146	13.1996	42.2554	63.1682	74.1072	37.5959	53.4643	74.9777	64.145	51.6275
Vat1	925.615	2.14e-05	0.00144266	0.0202212	0.506417	862.006	839.912	852.49	654.422	838.488	709.477	1113.73	1022.92	1229.94	934.259	972.753	974.71	929.461	1024.05
Hsd3b5	3314.68	-4.37e-06	0.0014427	0.0202354	0.506417	2543.5	9066.34	2930.31	10579.1	4193.48	6801.08	18.1095	1230.76	143.433	2061.2	1621.75	2384.77	1007.08	1824.58
3110082I17Rik	181.751	-6.9e-06	0.00144269	0.0202002	0.506417	148.066	204.091	142.766	585.462	156.629	271.691	94.3201	149.77	129.09	75.1919	170.789	126.978	170.626	119.047
AI987944	571.372	-9.94e-06	0.0014426	0.0202737	0.506417	700.746	735.25	565.93	658.644	641.135	581.881	483.673	524.704	558.195	578.977	547.266	498.239	528.555	396.013
Rmrp	220.857	1.63e-05	0.00144272	0.0203844	0.508213	98.2218	98.1205	293.75	277.25	106.508	228.793	99.602	328.067	280.89	258.472	369.052	241.864	221.3	190.111
Atox1	787.983	2.62e-05	0.00144272	0.0205634	0.509255	669.96	803.28	646.044	682.57	633.826	675.378	859.444	964.843	1119.97	963.396	787.855	697.776	763.326	764.086
Zc4h2	39.1937	9.85e-06	0.00144269	0.0206208	0.509255	17.592	18.3158	42.111	37.9987	31.3258	31.899	39.9917	39.7348	50.2016	25.3773	50.494	56.8379	67.3523	39.4798
Hnrpdl	1089.65	-1.99e-06	0.00144259	0.0205941	0.509255	1405.89	982.513	1202.73	1025.97	1292.71	1439.85	993.756	933.259	791.274	1036.71	1127.21	1029.13	1041.71	952.375
Mss51	14.5031	-7.9e-06	0.00144269	0.0206191	0.509255	17.592	5.23309	19.5148	15.481	16.7071	25.2992	25.6551	11.2073	13.1481	8.45908	13.3661	8.46522	8.33885	14.5772
Porcn	42.4556	-1.1e-05	0.00144269	0.020571	0.509255	77.6978	52.3309	43.1381	42.2208	64.74	43.9986	28.6733	26.4899	28.6867	38.5358	35.6428	29.0236	45.543	37.6577
Serpina12	1754.97	-0.00012912	0.00144558	0.0206629	0.509336	2328	4336.93	2618.07	1231.44	1510.95	1491.55	1284.26	1576.15	1029.13	1240.67	1827.44	1587.83	1118.05	1389.08
Ankrd10	325.134	-7.28e-06	0.00144262	0.020863	0.512338	318.121	308.753	327.644	388.431	325.789	496.084	357.662	341.312	236.665	250.013	325.984	244.282	321.366	309.765
Arhgap26	681.336	-1.95e-05	0.00144272	0.0208584	0.512338	1185.99	962.889	853.517	907.747	542.981	544.483	485.937	637.795	621.544	636.311	519.792	569.589	524.706	545.429
Hsd17b4	5471.17	3.1e-05	0.00144261	0.021076	0.5166	4616.42	5764.25	5459.02	5104.49	5261.69	4499.96	5222.31	6015.24	6088.74	6407.29	5913	5703.14	5529.94	5010.9
Ankrd12	649.464	-2.16e-05	0.00144267	0.0211377	0.517144	712.474	677.686	838.111	805.01	571.174	668.779	707.778	671.417	608.396	750.979	562.117	497.03	524.706	496.838
Ppp1r12b	59.9048	-1.26e-05	0.00144268	0.021357	0.52069	65.9698	37.9399	84.2219	57.7018	68.9168	78.0975	89.0381	57.0552	39.4442	40.4156	59.4047	49.582	63.5036	47.3758
Dffb	72.5729	-4.84e-05	0.00144306	0.0213623	0.52069	76.2318	61.4889	66.7613	73.1827	102.331	113.296	93.5655	78.4508	52.5922	37.5959	65.3452	50.7913	65.4279	78.9596
Smarcc1	460.506	3.4e-05	0.00144274	0.0215122	0.520987	431.003	518.076	441.651	370.136	415.589	358.588	441.418	412.631	491.259	519.764	553.949	498.239	500.972	493.801
Acnat2	2126.61	3.19e-05	0.00144286	0.0216634	0.520987	1018.87	871.31	2094.25	251.917	2336.91	1891.94	2421.38	2503.29	1722.39	2425.88	2380.65	3057.16	3212.38	3584.16
Hmgcs2	77485.4	2.01e-05	0.00144266	0.0214248	0.520987	67454.9	75182.6	68882.2	49674.2	79950.8	70063.4	79939.6	73493.1	67754.3	85089	87400	98677.9	87513.7	93719.6
Rcn3	86.1437	1.55e-05	0.00144267	0.0216929	0.520987	79.1638	74.5716	62.6529	80.2195	98.1543	52.7983	79.9834	98.8277	120.723	97.7494	72.7708	101.583	86.5958	100.218
Ccnl1	955.075	-8.45e-06	0.00144267	0.0216791	0.520987	1407.36	855.611	1780.99	958.412	846.841	1047.17	836.053	1009.67	702.823	1121.3	775.975	731.637	580.512	716.711
Opn3	74.3092	-9.13e-06	0.00144269	0.0216758	0.520987	112.882	99.4288	150.983	78.8122	42.812	58.2981	82.2471	52.9798	51.3969	99.6292	54.9494	61.6752	47.4673	46.7684
Tmem14a	78.8891	-1.03e-05	0.00144268	0.0215873	0.520987	79.1638	134.752	92.4387	109.774	67.8726	80.2974	86.0199	74.3755	88.4505	102.449	40.8408	54.4193	46.8259	46.7684
Fam98c	92.7983	-1.54e-05	0.00144268	0.0216391	0.520987	99.6878	100.737	84.2219	118.218	128.436	116.596	86.7745	83.545	70.5214	48.8747	88.3646	90.6988	96.859	85.6408
Bri3bp	1283.2	1.45e-05	0.00144251	0.0219645	0.525661	1121.49	1134.27	1088.72	1223	1258.25	1267.16	1309.16	1247.06	1255.04	1298	1456.16	1391.92	1286.11	1628.39
Capn1	340.948	1.4e-05	0.0014426	0.02197	0.525661	268.277	333.61	321.481	299.768	302.816	265.091	384.071	299.54	444.643	382.539	363.854	380.935	358.571	368.073
Mrpl18	1146.26	-4.46e-05	0.00144288	0.022008	0.525661	944.102	1347.52	1266.41	1372.18	1230.06	1384.86	1086.57	1161.48	1085.31	1119.42	1036.61	1014.62	1055.83	942.657
H2-D1	6073.11	8.97e-05	0.00144385	0.0221859	0.528059	6017.92	6182.9	5743.52	5402.85	5737.85	5734.12	5041.97	6847.64	7600.77	6476.84	6541.95	5782.96	6227.2	5685.09
Rbm5	494.399	-1.48e-05	0.00144259	0.022189	0.528059	529.225	489.294	629.61	430.652	485.55	626.98	548.565	416.706	404.004	476.528	455.931	435.354	493.917	499.268
Phf20l1	1771.33	-1.54e-05	0.00144267	0.0222887	0.529468	2301.61	1704.68	2241.12	2443.18	1477.53	2114.13	1540.81	1856.33	1581.35	1986	1416.8	1454.81	1254.68	1425.53
F8a	270.942	2.78e-05	0.00144262	0.0224229	0.531488	231.627	269.504	228.015	239.251	262.093	259.592	275.415	262.861	326.311	285.729	263.609	286.608	298.274	304.298
Scamp1	1796.78	-2.57e-05	0.00144263	0.0224549	0.531488	2391.04	2008.2	1677.25	1978.75	1856.58	1921.64	1645.7	1578.19	1592.11	1900.47	1692.29	1679.74	1656.87	1576.16
Flrt2	34.384	5.57e-06	0.00144269	0.0225461	0.532682	5.86399	32.7068	14.3794	12.6662	54.2981	14.2995	28.6733	69.2813	56.178	25.3773	23.7619	37.4889	82.1056	24.2953
Srsf1	3589.31	-2.73e-05	0.00144262	0.0226126	0.533291	3710.44	3837.17	4168.98	4383.93	3205.68	4096.27	3406.09	3492.59	3118.48	3766.17	3366.76	3419.95	3189.93	3087.93
Ap2b1	1255.99	0.000185017	0.0014485	0.0227609	0.535823	1350.18	1321.36	1124.67	1072.41	1138.17	1003.17	1201.26	1187.97	1350.66	1420.19	1228.19	1396.76	1436.21	1352.64
Socs3	715.448	-1.68e-05	0.00144273	0.0229383	0.538064	1995.22	273.429	1542.7	489.761	693.345	907.471	473.864	472.743	338.263	613.754	599.245	432.936	372.682	810.855
Slc25a40	129.922	-2.17e-05	0.00144266	0.0229306	0.538064	123.144	129.519	143.794	125.255	147.231	164.995	151.667	116.148	141.043	119.367	124.007	111.257	121.876	99.6106
Gm10767	47.1126	-1.49e-05	0.00144268	0.0231073	0.541014	57.1739	58.8723	56.4903	64.7386	49.0771	49.4984	38.4826	48.9044	40.6394	37.5959	39.3556	33.8609	42.9772	41.9093
Ap4e1	288.028	-2.01e-05	0.00144258	0.0231881	0.541014	341.577	268.196	339.969	308.212	303.861	316.79	279.187	266.937	248.618	291.368	291.826	272.097	267.485	236.272
Rbm26	386.995	-2.18e-05	0.00144265	0.0231688	0.541014	458.857	325.76	496.088	433.467	365.468	471.885	390.108	360.67	301.21	393.817	375.735	324.097	362.419	358.355
Cdk5r1	20.9766	5e-06	0.00144267	0.0233338	0.543444	23.4559	20.9324	19.5148	18.2957	37.591	24.1992	27.9187	22.4145	16.7339	17.8581	14.1086	16.9304	17.3192	16.3993
Eln	29.1399	1.08e-05	0.00144268	0.0234539	0.545272	16.126	23.5489	24.6503	15.481	34.4584	23.0993	28.6733	32.6029	44.2253	21.6177	31.9301	43.5354	33.9969	34.0134
Gas7	120.769	1.47e-05	0.0014427	0.0235353	0.546194	63.0379	52.3309	119.143	102.737	97.1101	111.096	160.721	115.129	130.285	160.723	118.067	162.049	150.741	147.594
Akt1s1	1508.06	3.04e-05	0.00144258	0.0235926	0.546345	1344.32	1640.58	1330.09	1579.06	1434.72	1315.56	1309.16	1630.15	1717.61	1688.06	1522.99	1531	1553.59	1516.03
Ctdspl2	272.351	-1.86e-05	0.00144265	0.0236253	0.546345	353.305	234.181	310.183	333.544	239.12	346.489	265.605	251.654	233.079	282.909	227.223	263.631	229.639	242.345
Hgs	703.831	2.39e-05	0.00144265	0.0240409	0.547255	705.144	652.829	694.317	547.463	700.654	544.483	694.196	616.399	730.314	716.202	752.213	858.616	862.75	778.056
Rbm38	109.208	1.58e-05	0.00144267	0.0239615	0.547255	104.086	107.278	73.9509	80.2195	98.1543	118.796	95.0746	157.921	95.6222	121.247	131.433	95.5361	113.537	136.054
Rai2	109.084	1.49e-05	0.00144267	0.0237452	0.547255	112.882	115.128	72.9238	85.849	106.508	67.0978	110.166	105.96	112.356	163.542	112.869	128.188	123.158	110.543
Fbln1	18.7646	5.21e-06	0.00144269	0.0238625	0.547255	11.728	5.23309	10.271	7.0368	30.2816	16.4995	8.30017	12.2261	29.8819	18.798	17.0789	19.3491	59.0134	17.0067
Ccdc171	115.973	-1.12e-05	0.00144268	0.0240021	0.547255	77.6978	90.2709	160.227	119.626	113.817	186.994	187.886	89.6581	72.9119	94.9297	104.701	111.257	111.612	102.04
Tmem88b	94.6918	-1.23e-05	0.00144268	0.0239962	0.547255	126.076	117.745	104.764	81.6269	85.6239	159.495	86.7745	81.5074	74.1072	110.908	66.0878	56.8379	99.4248	74.708
Phc3	1082.28	-1.69e-05	0.00144264	0.0239194	0.547255	1391.23	996.904	1496.48	881.007	977.366	1238.56	1312.94	944.467	885.701	963.396	1003.94	986.803	1007.72	1065.35
Rbm48	185.385	-2.03e-05	0.00144268	0.0238383	0.547255	263.879	181.85	233.151	177.327	164.983	216.693	192.413	175.241	152.996	207.718	170.046	163.258	161.004	134.839
Asun	374.937	-3.48e-05	0.00144276	0.0240032	0.547255	351.839	427.805	477.6	346.211	367.556	434.486	424.063	376.972	292.843	335.544	353.458	354.33	389.36	317.053
Rtfdc1	2011.59	3.57e-05	0.00144262	0.0242054	0.547944	2083.18	1645.81	1941.21	1788.75	2159.39	1778.64	1897.72	2197.64	2071.42	1994.46	2295.25	2076.4	2142.44	2090
Nt5e	308.916	1.7e-05	0.00144266	0.0243134	0.547944	294.665	188.391	283.479	275.843	316.391	251.892	320.688	384.103	365.755	401.337	250.985	343.446	338.686	309.157
Ptbp2	274.41	-1.86e-05	0.00144266	0.024319	0.547944	274.141	234.181	280.397	305.397	299.684	420.187	295.033	266.937	241.446	221.816	294.796	251.538	218.093	238.094
Cyld	805.793	-2.12e-05	0.00144256	0.0243223	0.547944	1011.54	815.054	740.537	847.231	824.913	917.371	853.408	762.094	810.398	842.149	692.065	773.963	699.181	691.201
Napg	629.03	-2.4e-05	0.00144256	0.0241265	0.547944	765.25	689.46	732.32	612.202	596.235	621.48	660.24	615.381	586.881	658.869	546.524	591.356	581.154	549.073
Kin	287.586	-2.55e-05	0.00144268	0.0242082	0.547944	348.907	374.166	355.375	239.251	309.081	284.891	270.887	276.106	277.304	282.909	248.757	251.538	260.429	246.597
Wars	348.699	0.000155641	0.00144677	0.024693	0.548384	260.947	391.174	311.21	364.506	302.816	289.291	337.289	334.18	384.879	349.642	378.705	401.494	389.36	386.295
Snx3	1793.97	3.94e-05	0.00144285	0.0245214	0.548384	1848.62	2031.75	1626.92	1619.87	1538.1	1277.06	1497.05	2154.85	2212.46	2265.15	1743.53	1788.58	1699.84	1811.82
Psmc4	872.528	3.24e-05	0.0014426	0.0245673	0.548384	873.734	923.641	836.056	803.603	801.941	738.076	784.743	833.413	1011.2	956.816	842.805	965.036	943.573	900.747
Ctsb	12119.2	2.55e-05	0.00144263	0.0245943	0.548384	11409.9	12130.3	9598.22	12359.4	11457.9	10197.8	11636.8	13600.5	14605.1	14288.3	10312.7	12079.9	12918.2	13073.9
Olig1	481.44	1.2e-05	0.00144269	0.024807	0.548384	186.182	371.55	344.077	240.659	450.048	481.785	665.522	413.65	739.877	399.457	620.037	621.589	687.634	518.097
Defb1	132.013	1.15e-05	0.0014427	0.0245585	0.548384	71.8338	88.9626	33.8942	126.662	145.143	149.595	118.466	166.071	187.659	98.6893	147.027	178.979	124.441	210.762
8430408G22Rik	2203.82	-1.33e-06	0.00144268	0.0246567	0.548384	1309.13	3510.1	2120.95	1760.61	1307.33	1103.26	1142.4	3137.01	3796.2	1730.35	2782.37	3424.79	1765.91	1963.06
Ctsk	13.8785	-5.26e-06	0.00144268	0.0247476	0.548384	26.3879	26.1655	13.3523	12.6662	11.4861	13.1996	16.6003	10.1884	19.1244	7.51919	8.16815	12.0932	6.4145	10.9329
Dmxl2	987.052	-1.22e-05	0.00144268	0.0248446	0.548384	1907.26	932.799	1439.99	776.863	776.88	1109.86	997.529	823.224	655.012	1069.6	867.309	798.15	835.168	829.076
Susd4	412.66	-1.6e-05	0.00144271	0.0244834	0.548384	721.27	689.46	531.009	458.799	365.468	439.986	210.522	334.18	219.931	491.567	335.637	316.841	295.708	366.859
Bnip2	1273.31	-2.76e-05	0.00144268	0.0248318	0.548384	1455.73	1246.78	1804.61	1279.29	1209.18	1318.86	1306.14	1310.23	1252.65	1280.14	1086.36	1050.9	1086.62	1138.84
Nsun2	1325.66	-5.2e-05	0.00144307	0.0245779	0.548384	1803.18	1811.96	1429.72	1534.02	1280.18	1292.46	1041.29	1149.25	1197.67	1438.98	1113.1	1114.99	1223.25	1129.12
Fcer1g	78.7228	1.35e-05	0.00144268	0.0249624	0.549131	73.2998	95.504	58.5445	64.7386	52.2097	58.2981	76.2106	93.7335	109.966	57.3338	85.3943	87.0709	85.9543	103.862
6820431F20Rik	439.847	-8.58e-06	0.0014426	0.0249215	0.549131	498.439	392.482	576.201	425.023	386.352	592.881	484.428	457.46	380.098	423.894	376.478	362.795	381.021	420.308
Apoa2	68313.5	1.96e-05	0.00144266	0.0251147	0.550629	61870.9	81722.6	52299.8	55413.4	67546.8	57854.8	57465.8	77558.3	87344.9	88208.5	63736.8	73213.3	67720.4	64432.9
Cabyr	192.255	-1.18e-05	0.00144269	0.0250935	0.550629	382.625	245.955	267.045	204.067	153.497	175.994	141.103	146.713	170.925	232.155	135.888	126.978	150.099	158.527
Ubqln4	976.874	2.92e-05	0.00144261	0.0251573	0.550641	848.812	1009.99	873.032	785.307	951.261	920.67	1020.17	964.843	978.932	1139.16	938.595	1081.13	1079.56	1084.78
Dkk4	22.5222	-3.57e-06	0.00144269	0.0252744	0.552281	13.194	36.6317	66.7613	84.4416	14.6187	10.9996	1.50912	24.4522	4.78111	20.6778	17.0789	10.8839	3.20725	6.07382
Zbtb24	354.774	-1.84e-05	0.00144262	0.0253953	0.553076	435.401	350.617	436.516	350.433	369.645	431.186	314.652	343.35	273.719	312.046	379.448	333.772	311.103	324.949
Ctsd	7996.6	-0.000329355	0.00146217	0.02538	0.553076	6825.68	7569.67	6497.41	8465.27	7683.18	6820.88	8228.48	9641.3	9942.32	8368.85	8318.15	8031.08	7894.33	7665.77
Thoc2	992.489	-4.5e-05	0.00144297	0.0254446	0.55323	1048.19	1053.16	1308.52	1366.55	810.295	1200.06	899.436	1010.69	923.949	1101.56	888.844	767.917	771.023	744.65
Epm2aip1	1133.57	-2.57e-05	0.00144262	0.0255448	0.554487	1169.87	1270.33	1140.08	1078.04	1151.75	1435.45	1243.52	931.222	951.441	1050.81	1095.28	1024.29	1266.86	1061.1
Map1lc3a	946.699	4.26e-05	0.00144252	0.0256471	0.554933	979.286	934.107	884.33	882.415	931.421	862.372	869.254	1039.22	976.542	978.434	998	1018.25	988.474	911.68
Lpcat2	29.8363	1.04e-05	0.0014427	0.0257349	0.554933	17.592	13.0827	9.24387	12.6662	29.2374	30.799	42.2554	36.6783	31.0772	27.257	27.4747	54.4193	28.2238	57.7013
Me1	2361.8	9.56e-06	0.00144267	0.0256541	0.554933	1807.57	2349.66	2137.39	1449.58	2069.59	2171.33	2221.43	3324.48	4371.13	2375.12	2330.15	2604.87	1927.56	1925.4
Inhbc	1812.24	5.67e-06	0.00144261	0.0257274	0.554933	1410.29	1898.3	1673.14	1199.07	1993.37	1398.06	1832.07	1679.05	1767.82	1954.99	2120.01	2375.1	1795.42	2274.65
Wdfy1	400.723	-1.57e-05	0.00144265	0.0258455	0.5564	573.205	409.49	531.009	327.915	342.496	471.885	427.836	361.689	313.163	385.358	380.933	355.539	345.742	383.865
Fcamr	11.5962	-6.52e-06	0.00144269	0.0259117	0.55691	20.524	2.61655	31.84	14.0736	14.6187	12.0996	9.80929	14.2638	7.17166	5.63939	7.42559	9.67454	8.33885	4.25167
Lcor	189.735	-1.32e-05	0.00144268	0.0259604	0.557043	263.879	143.91	231.097	128.07	222.413	252.992	265.605	164.034	162.558	154.143	149.254	165.677	132.78	219.872
Tex2	4006.85	5.37e-05	0.00144303	0.0261693	0.558495	4276.31	3491.78	4183.36	3177.82	3322.63	3120.6	4410.41	3983.67	4502.61	4488.01	4193.98	4272.52	4332.99	4339.14
Eif3f	1471.01	3.06e-05	0.00144258	0.0262704	0.558495	1533.43	1461.34	1240.73	1442.54	1520.35	1245.16	1269.93	1554.75	1619.6	1653.28	1476.95	1551.55	1424.02	1600.45
Capn8	104.497	-6.54e-06	0.00144269	0.0260929	0.558495	85.0278	174	292.722	99.9226	65.7842	137.496	70.1741	40.7537	35.8583	86.4706	130.69	72.5591	107.122	64.3825
Unc13b	143.367	-1.59e-05	0.00144269	0.0261155	0.558495	137.804	172.692	183.85	202.66	146.187	125.396	170.531	98.8277	88.4505	99.6292	180.442	142.7	145.609	112.366
Psmb8	464.641	-2.08e-05	0.00144265	0.0262799	0.558495	448.595	668.528	495.06	470.058	482.418	577.481	393.126	377.99	447.034	420.135	441.08	436.564	415.66	431.241
Cdk10	309.175	-2.76e-05	0.00144262	0.0262841	0.558495	334.247	358.467	355.375	305.397	295.507	329.989	330.497	297.502	297.624	254.712	300.737	250.329	304.047	314.016
Slc25a20	3004.48	7.03e-05	0.00144338	0.0263728	0.558565	2552.3	2954.08	2623.2	2332	3299.65	2729.01	3050.69	3007.62	2909.31	3792.49	3039.3	3277.25	3303.47	3192.4
Lrrc59	1909.42	1.56e-05	0.00144267	0.026367	0.558565	1690.29	2213.6	1674.17	1190.63	1687.42	1363.96	2010.9	1548.64	2180.19	1789.57	2233.62	2294.08	2630.59	2224.23
Fam178a	558.638	-2.55e-05	0.00144261	0.0264839	0.560013	689.018	524.618	577.228	541.834	598.323	580.781	657.222	450.328	505.602	552.66	531.672	558.705	486.861	566.08
Slc22a1	9820.8	2.67e-05	0.00144272	0.0265771	0.560365	6835.94	8167.55	10116.9	8598.97	9070.91	9909.58	9637.25	14028.4	12341.2	10020.3	10058.7	9699.94	8793	10212.5
Mat1a	151736	1.74e-05	0.00144266	0.0267398	0.560365	162198	135545	115499	129536	175793	114370	121864	166543	151543	216133	144190	166298	188037	136756
Zfpm1	1460.07	1.49e-05	0.00144266	0.0266176	0.560365	1300.34	1398.54	1127.75	1010.48	1720.83	1149.46	1404.24	1176.76	1470.19	1393.87	1811.84	1989.33	1791.57	1695.81
Enc1	334.423	8.18e-06	0.00144269	0.0267574	0.560365	158.328	196.241	279.37	147.773	315.347	215.593	531.965	266.937	365.755	240.614	620.78	459.541	479.163	404.516
Srd5a1	2696.54	-8.88e-06	0.00144269	0.0266829	0.560365	4100.39	3550.65	2951.88	5946.1	2133.29	2524.42	1311.43	2797.74	2475.42	2537.73	2011.59	1782.53	1746.67	1881.67
Mterf	51.9536	-1.45e-05	0.00144267	0.0267251	0.560365	60.1059	73.2633	59.5716	53.4797	50.1213	56.0982	54.3284	52.9798	52.5922	46.9949	39.3556	35.0702	42.9772	50.4127
Snx20	18.9924	7.77e-06	0.00144269	0.0268817	0.561171	10.262	7.84964	19.5148	14.0736	18.7955	8.79972	21.1277	28.5276	28.6867	17.8581	16.3363	32.6516	13.4705	27.9396
4732471J01Rik	48.8294	-9.46e-06	0.00144269	0.0268804	0.561171	60.1059	32.7068	87.3032	43.6282	36.5468	89.0971	61.1194	36.6783	26.2961	39.4757	46.0387	26.605	38.487	59.5234
Pkd2	644.56	-3.5e-05	0.00144259	0.0270093	0.562937	677.29	711.701	745.672	637.534	658.887	620.38	695.705	616.399	640.669	662.628	590.335	564.751	569.608	632.285
Ptgis	33.8908	7.07e-06	0.00144268	0.027113	0.5642	27.8539	27.4737	35.9484	26.7398	40.7236	15.3995	15.0912	44.829	58.5686	33.8363	21.5342	35.0702	51.316	40.0872
Adh5	7516.28	-5.17e-05	0.00144305	0.0271758	0.564609	8469.06	10075	7521.43	8781.93	7761.5	7958.24	6775.2	7944.93	7973.7	7794.58	6563.48	6013.94	6256.06	5338.89
Mms19	313.783	-1.58e-05	0.00144267	0.0273123	0.566546	422.207	247.264	459.112	275.843	329.965	371.788	332.761	250.635	248.618	289.489	268.806	246.701	340.61	309.157
Ttc27	195.172	1.9e-05	0.00144265	0.027356	0.566555	120.212	183.158	159.2	209.697	192.132	203.493	172.794	231.277	211.564	198.319	236.876	211.631	216.81	185.251
Ncf1	112.063	3.37e-05	0.00144284	0.0280287	0.566924	96.7558	85.0378	115.035	101.33	84.5797	94.597	106.393	125.318	120.723	100.569	106.929	175.351	90.4445	165.815
Pttg1ip	5791.95	3.23e-05	0.0014425	0.0281087	0.566924	5805.35	5688.37	5372.74	4953.91	5829.74	5199.53	5742.96	5838.98	5745.7	6578.35	5503.85	6327.15	6395.9	6104.8
C1qa	1296.16	1.35e-05	0.00144268	0.0276531	0.566924	966.092	1047.93	1015.8	1055.52	1092.23	1499.25	1192.96	1517.06	1421.18	943.658	1196.26	1995.37	1147.55	2055.38
Mfsd7c	152.932	1.03e-05	0.00144268	0.0280427	0.566924	143.668	66.722	84.2219	88.6637	188.999	157.295	159.212	134.487	133.871	170.122	191.58	188.654	237.978	195.577
Ccdc82	224.452	3.95e-06	0.00144262	0.027828	0.566924	224.297	211.94	203.365	199.845	325.789	287.091	282.96	183.392	173.315	172.941	201.234	220.096	227.073	228.983
Grem2	566.625	-4.75e-06	0.00144269	0.0274735	0.566924	2152.08	952.423	553.605	772.641	409.324	293.691	182.604	254.711	321.53	644.77	314.845	395.447	307.896	377.184
Ttc25	20.803	-5.19e-06	0.00144269	0.0277244	0.566924	33.7179	24.8572	73.9509	22.5178	3.13258	15.3995	19.6186	15.2826	20.3197	17.8581	14.1086	7.25591	14.1119	9.11073
Sowaha	11.927	-5.7e-06	0.00144269	0.0278201	0.566924	29.3199	3.92482	22.5961	14.0736	19.8397	9.89968	9.05473	5.09421	10.7575	8.45908	11.8809	6.04659	4.49015	11.5403
4933411K16Rik	190.97	-1.04e-05	0.00144269	0.0277773	0.566924	272.675	149.143	209.528	78.8122	211.971	375.088	312.388	128.374	103.989	137.225	179.699	129.397	221.3	163.993
Krit1	424.448	-1.1e-05	0.00144261	0.0280422	0.566924	382.625	418.648	569.011	533.389	373.822	535.683	420.29	441.159	398.027	412.615	366.824	361.586	349.59	379.006
Nova2	58.1542	-1.13e-05	0.00144268	0.0276887	0.566924	95.2898	56.2558	74.978	52.0723	64.74	56.0982	70.9287	49.9233	43.03	43.2353	30.4449	55.6286	46.8259	74.708
Tmc4	70.0475	-1.21e-05	0.00144268	0.027462	0.566924	67.4358	77.1881	101.683	46.4429	87.7123	102.297	81.4925	53.9986	47.8111	85.5307	45.2961	62.8845	46.1844	74.708
Cep290	82.0433	-1.39e-05	0.00144267	0.0280401	0.566924	87.9598	86.3461	115.035	85.849	74.1378	91.2971	108.657	63.1682	62.1544	62.0333	81.6815	49.582	85.9543	94.7516
Slc12a4	357.009	-1.82e-05	0.00144266	0.0280384	0.566924	552.681	401.64	410.839	350.433	344.584	307.99	373.507	279.163	283.281	345.883	334.152	325.306	329.705	358.963
Cep152	80.9762	-1.86e-05	0.0014427	0.0281101	0.566924	96.7558	74.5716	71.8968	68.9606	110.685	125.396	92.8109	49.9233	71.7166	70.4924	90.5922	64.0938	68.6352	77.1375
Aar2	654.977	-5.8e-05	0.00144308	0.0277901	0.566924	583.467	563.866	576.201	654.422	706.919	574.182	621.003	662.247	649.036	580.857	744.044	748.568	738.95	765.909
Zcchc8	474.662	-0.000119216	0.0014449	0.0276605	0.566924	467.653	516.768	541.28	523.538	523.141	508.184	435.381	426.895	456.596	407.916	452.961	440.192	485.578	459.181
Ctdsp1	4770.74	3.81e-05	0.00144253	0.0283926	0.568211	4160.5	4809.21	4486.36	4796.28	4920.24	4092.97	4607.35	5026.97	5174.36	4940.11	4714.51	5276.25	4741.6	5043.7
Hs1bp3	382.868	1.49e-05	0.00144267	0.0283595	0.568211	250.685	293.053	353.321	325.1	373.822	309.09	461.036	326.029	432.69	312.046	467.812	483.727	513.16	458.573
4930404I05Rik	21.7863	-6.97e-06	0.00144269	0.0284779	0.568211	33.7179	10.4662	39.0297	18.2957	20.8839	37.3988	29.4279	17.3203	11.9528	23.4975	24.5045	20.5584	6.4145	11.5403
Fgfr1	199.981	-7.35e-06	0.00144269	0.0283311	0.568211	404.615	188.391	339.969	405.32	137.834	135.296	108.657	185.429	121.918	249.073	128.463	147.537	114.82	132.409
Taok2	1442.97	-2.55e-05	0.00144271	0.0284614	0.568211	1766.53	1581.7	2091.17	1141.37	1344.92	1521.25	1580.8	1209.37	1206.03	1224.69	1378.93	1275.83	1429.79	1449.21
Vps9d1	563.203	-2.58e-05	0.00144262	0.0282233	0.568211	687.552	546.858	674.802	619.238	553.423	570.882	558.375	581.759	475.72	581.797	490.089	494.611	563.835	485.905
Gm16548	220.816	-2.6e-05	0.00144276	0.0284449	0.568211	269.743	282.587	259.855	330.73	211.971	243.092	146.385	200.712	163.753	253.773	203.461	162.049	196.284	167.03
Serpine1	120.714	-1.52e-05	0.00144273	0.0289285	0.576324	3641.54	44.4813	88.3303	112.589	89.8007	50.5984	130.539	92.7146	112.356	59.2136	369.052	188.654	120.593	119.654
Asb2	37.7447	5.67e-06	0.00144269	0.0293653	0.584137	8.79598	22.2407	19.5148	26.7398	32.37	43.9986	30.1824	28.5276	22.7103	11.2788	57.1771	112.467	46.8259	65.5972
Ppcs	620.43	8.29e-05	0.00144367	0.0295195	0.584223	536.555	605.731	575.174	596.721	560.732	602.781	598.366	561.382	607.201	587.436	732.164	690.52	725.48	705.778
Tgoln1	5651.99	3.28e-05	0.00144272	0.0295131	0.584223	5679.27	5290.66	5304.95	5142.49	4742.73	4305.26	6250.78	6484.93	5530.55	7133.83	6065.22	5624.54	6143.81	5428.78
Fubp1	835.268	-1.87e-05	0.00144267	0.0295928	0.584223	879.598	858.227	1164.73	985.152	653.666	1140.66	759.842	714.208	606.006	810.192	830.924	720.753	829.395	740.398
Psd3	1837.46	-2.67e-05	0.00144261	0.0295307	0.584223	1841.29	1716.45	1917.59	1859.12	2037.22	1889.74	2413.08	1639.32	1706.86	1652.34	1715.31	1951.84	1588.23	1796.03
Dnajb12	989.776	-0.000239101	0.00145266	0.0295538	0.584223	1062.85	927.566	949.037	806.417	994.073	720.477	987.72	949.561	1049.45	1166.41	1095.28	1054.53	1049.41	1044.09
Leap2	1852.6	2.72e-07	0.00144266	0.0296439	0.58435	1030.6	1067.55	1592	2251.78	1676.98	2279.13	1068.46	2739.67	1874.19	1611.93	1952.93	1817.6	2509.99	2463.54
Ttll3	38.8645	-9.07e-06	0.00144269	0.0296902	0.584384	43.9799	45.7896	81.1406	63.3312	27.149	36.2988	30.1824	34.6406	25.1008	46.9949	21.5342	20.5584	33.9969	33.406
Sf3b4	200.778	1.71e-05	0.00144266	0.0298545	0.586735	222.831	210.632	185.904	151.995	162.894	156.195	176.567	164.034	182.877	258.472	235.391	257.585	211.679	233.842
Psmc1	599.133	1.86e-05	0.0014426	0.0298997	0.586743	652.368	579.565	562.849	498.205	626.517	486.184	483.673	601.117	592.858	696.465	602.958	715.916	703.671	585.516
Btg1	1947.45	1.64e-05	0.00144266	0.0299522	0.586894	1838.36	1937.55	1618.7	1584.69	1954.73	1326.56	1958.84	2135.49	3075.45	2139.21	1799.22	2155	1673.54	2066.92
Mavs	2438.95	2.27e-05	0.00144264	0.0301131	0.589163	2345.59	2687.19	2571.85	1836.6	2177.14	1867.74	2294.62	2751.89	2636.78	3029.29	2451.19	2393.24	2597.87	2504.24
Cdk5rap1	137.289	9.48e-06	0.00144269	0.03026	0.589164	82.0958	88.9626	107.845	167.476	87.7123	130.896	100.357	373.915	99.208	145.684	126.978	146.327	155.872	108.721
Stap2	525.949	-1.34e-05	0.00144267	0.0303382	0.589164	645.038	470.978	856.598	695.236	512.699	573.082	390.862	529.798	400.418	593.076	415.091	377.307	456.071	447.033
Rad54l2	1808.12	-1.72e-05	0.00144268	0.0301723	0.589164	2813.25	1907.46	2465.03	1363.73	1824.21	1521.25	2204.83	1573.09	1908.86	1684.3	1561.6	1546.72	1341.91	1597.41
E4f1	221.303	-1.8e-05	0.0014426	0.0303129	0.589164	231.627	253.805	278.343	211.104	224.502	257.392	211.277	199.693	164.948	211.477	204.946	210.421	220.659	218.05
Orc3	648.753	-1.97e-05	0.00144265	0.0302342	0.589164	728.6	591.34	691.236	660.052	648.445	853.573	758.333	541.005	472.135	500.966	655.68	644.566	681.861	654.758
Bud31	422.836	-2.19e-05	0.00144264	0.030445	0.590362	445.663	578.257	453.977	444.726	431.252	443.286	397.653	361.689	363.364	471.829	420.289	361.586	405.396	340.741
Dand5	92.9945	1.68e-05	0.00144267	0.0305633	0.591781	64.5038	107.278	77.0322	70.368	97.1101	84.6973	80.738	111.054	98.0127	86.4706	111.384	117.304	110.329	85.6408
A830080D01Rik	93.1833	-1.53e-05	0.00144269	0.0306161	0.591927	105.552	83.7295	117.089	146.365	64.74	134.196	92.0564	88.6393	89.6458	93.9898	87.622	53.21	71.201	76.5301
Phc2	912.426	2.84e-05	0.00144259	0.0309225	0.593464	847.346	812.438	797.027	1049.89	881.3	856.872	773.424	1037.18	956.222	915.461	948.248	928.756	927.537	1042.27
Mup7	64078	-3.8e-06	0.00144269	0.0309448	0.593464	101094	131659	64064.1	198173	46613.9	81712	2210.11	37583	8228.29	96435.4	47165.1	30501.4	15428.8	36223.6
Nos3	77.3839	-7.42e-06	0.00144269	0.0308119	0.593464	153.93	69.3385	167.417	91.4784	60.5633	54.9982	61.874	77.432	70.5214	82.711	46.7812	37.4889	36.5627	72.2784
Sned1	217.781	-1.12e-05	0.00144268	0.0309677	0.593464	345.975	208.015	373.863	147.773	183.778	274.991	216.559	179.316	124.309	203.018	191.58	216.468	183.455	199.829
Epc1	414.443	-2.21e-05	0.00144263	0.0309573	0.593464	523.361	431.73	542.307	341.988	436.473	417.987	426.327	365.764	371.731	417.315	360.884	388.191	379.097	399.05
Ptpmt1	1873.61	-2.29e-05	0.0014427	0.030893	0.593464	2247.37	2396.76	1735.79	2168.74	1906.7	2239.53	1691.72	2141.61	1780.96	1911.75	1805.16	1543.09	1323.95	1337.45
Mapk3	526.735	2.73e-05	0.0014426	0.0314281	0.600827	445.663	499.761	460.139	481.317	571.174	454.285	543.284	564.438	623.935	592.136	510.881	524.844	538.177	564.258
Nr1d1	1141.5	1.14e-05	0.00144268	0.0314896	0.600827	642.106	898.784	1034.29	699.458	1600.75	1113.16	828.507	897.6	1050.65	1347.81	1228.94	1674.91	1465.07	1499.02
Pam16	37.8072	-1.17e-05	0.00144268	0.0314682	0.600827	49.8439	47.0978	43.1381	46.4429	38.6352	47.2985	31.6915	42.7914	31.0772	35.7161	37.8705	20.5584	23.7337	33.406
Nrep	648.827	-4.35e-06	0.00144269	0.0317597	0.604882	187.648	2617.86	292.722	865.526	389.484	937.17	842.844	394.292	694.456	265.051	470.783	418.424	314.952	392.369
Ino80d	1044.07	-1.31e-05	0.00144267	0.0317946	0.604882	1936.58	881.776	1385.55	837.379	927.244	1107.66	1147.69	876.204	810.398	1004.75	892.556	975.919	885.201	948.123
Mettl13	204.642	2.34e-05	0.00144267	0.0320779	0.607489	183.25	208.015	165.363	168.883	203.618	200.194	187.886	185.429	199.611	192.679	245.787	215.259	263.636	245.382
Opa3	1455.02	2.05e-05	0.00144264	0.0321916	0.607489	1207.98	1503.21	1400.96	1418.62	1206.04	1208.86	1417.06	1860.41	1953.08	1584.67	1420.52	1364.11	1311.77	1512.99
Zswim1	91.7078	1.3e-05	0.00144268	0.0323957	0.607489	102.62	83.7295	60.5987	60.5165	92.9333	59.3981	98.0929	86.6016	77.693	85.5307	106.929	117.304	135.346	116.617
Ms4a6c	104.068	8.94e-06	0.00144268	0.0323029	0.607489	71.8338	69.3385	76.0051	61.9238	91.8891	125.396	109.411	128.374	114.747	65.7929	127.72	193.491	90.4445	130.587
Neu1	1514.75	-4.58e-06	0.00144251	0.0323774	0.607489	1172.8	1269.03	1359.88	1505.88	1529.74	1664.25	1410.27	1789.09	1549.08	1508.54	1722.74	1459.65	1630.57	1635.07
Gm4841	41.2158	-7.36e-06	0.00144267	0.0320598	0.607489	52.7759	65.4137	53.409	30.9619	51.1655	42.8986	37.728	21.3957	53.7875	26.3172	30.4449	45.9541	30.1482	34.6208
Keg1	3060.82	-7.97e-06	0.00144269	0.0321622	0.607489	1803.18	7229.52	2750.56	5495.74	2137.47	3452.79	2881.67	3079.96	3108.92	2854.47	1621.01	1914.35	2319.48	2202.37
3110057O12Rik	489.16	-8.72e-06	0.0014426	0.0321267	0.607489	461.789	558.633	464.248	662.867	462.578	618.18	498.01	502.289	445.838	543.261	417.318	390.61	381.663	440.959
4930506C21Rik	85.9343	-1.15e-05	0.00144268	0.0323387	0.607489	73.2998	73.2633	123.252	68.9606	109.64	130.896	104.884	90.6769	49.0064	91.1701	64.6027	66.5125	84.03	72.8858
Mga	1009.59	-1.62e-05	0.00144266	0.0322828	0.607489	1392.7	1172.21	1299.28	1203.29	847.886	798.574	1066.19	924.09	901.239	1118.48	775.232	864.662	810.793	959.663
Smpd1	1493.07	2.79e-05	0.00144254	0.0326357	0.610502	1543.69	1496.66	1446.15	1262.4	1374.16	1235.26	1538.55	1549.66	1620.8	1458.72	1566.06	1511.65	1587.59	1711.6
Mir3064	171.138	-8.92e-06	0.00144268	0.0326497	0.610502	180.318	234.181	295.804	150.588	117.994	254.092	181.849	169.128	185.268	199.258	82.4241	73.7684	121.234	150.023
Psmd4	1073.76	2.15e-05	0.00144257	0.0327285	0.611104	911.85	1146.05	1168.84	997.818	1037.93	887.672	891.89	1041.26	1221.57	1225.63	1133.15	1140.39	1157.18	1071.42
Cd24a	92.391	-6.04e-06	0.00144269	0.0328121	0.611326	51.3099	94.1957	64.7071	61.9238	339.363	68.1978	134.312	74.3755	80.0836	47.9348	69.8006	84.6522	55.8062	66.812
Mtg1	246.379	-1.54e-05	0.00144266	0.0328339	0.611326	237.491	294.362	263.964	347.618	230.767	350.889	182.604	236.371	243.837	230.275	207.917	211.631	212.961	198.614
Irs1	905.648	1.96e-05	0.00144264	0.0329296	0.611403	727.134	1140.81	801.135	781.085	857.283	738.076	785.497	1071.82	1079.34	1049.87	942.308	881.593	921.764	901.355
Zfp1	254.888	-1.85e-05	0.00144265	0.0329314	0.611403	350.373	287.82	308.129	249.103	244.341	265.091	237.687	245.541	215.15	297.948	206.432	222.514	224.508	213.798
Fam3a	376.333	3.35e-05	0.00144264	0.0335388	0.61151	341.577	405.565	351.267	333.544	381.131	314.59	358.416	400.405	415.957	385.358	409.15	353.121	408.604	409.983
Btbd6	404.273	2.99e-05	0.00144257	0.03348	0.61151	367.965	338.843	356.402	399.69	419.766	389.387	399.917	423.838	472.135	413.555	410.635	425.68	403.472	438.53
Eefsec	683.75	2.5e-05	0.00144262	0.0330773	0.61151	671.426	672.453	631.664	523.538	712.14	544.483	705.514	641.87	792.469	726.541	750.728	723.172	788.342	688.164
5033411D12Rik	508.286	2.29e-05	0.00144271	0.0335343	0.61151	496.973	548.167	437.543	453.17	375.91	438.886	438.4	625.569	715.971	720.902	492.317	431.726	473.39	467.077
Adarb1	545.524	1.99e-05	0.00144272	0.0333824	0.61151	1007.14	507.61	816.542	609.387	468.843	403.687	550.075	470.705	340.654	589.316	432.912	438.982	478.522	522.956
Nudt9	622.881	1.91e-05	0.00144256	0.0335445	0.61151	560.011	638.438	632.691	510.872	541.937	544.483	649.677	637.795	756.611	682.366	699.491	637.31	650.43	578.228
Dyrk3	55.3887	1.14e-05	0.00144268	0.033173	0.61151	48.3779	70.6468	51.3548	50.665	41.7678	31.899	37.728	83.545	62.1544	45.1151	80.939	59.2566	61.5792	50.4127
Arid5a	75.1618	-5.44e-06	0.00144269	0.0334602	0.61151	309.325	48.4061	97.5742	64.7386	44.9004	52.7983	55.8375	57.0552	51.3969	78.0116	42.3259	41.1168	46.8259	61.9529
Prickle3	100.709	-1.26e-05	0.00144267	0.0333487	0.61151	124.61	86.3461	126.333	68.9606	112.773	139.696	136.575	101.884	53.7875	91.1701	89.8497	87.0709	94.2932	96.5737
Scnn1a	719.66	-1.42e-05	0.00144267	0.0329912	0.61151	922.112	752.257	964.444	617.831	785.234	922.87	651.94	503.308	449.424	688.006	595.533	689.311	879.428	653.543
Gng10	197.879	-1.43e-05	0.00144267	0.0333234	0.61151	189.114	191.008	216.717	347.618	183.778	224.393	190.904	197.655	197.221	203.958	162.62	166.886	141.119	157.312
Zfp369	193.298	-1.49e-05	0.00144267	0.0335034	0.61151	255.083	145.218	221.853	167.476	177.513	251.892	279.187	188.486	175.706	176.701	156.68	166.886	154.589	188.896
Shprh	566.935	-1.64e-05	0.00144259	0.0334716	0.61151	496.973	541.625	542.307	762.789	591.014	639.079	681.368	487.006	531.898	518.824	561.375	552.658	515.726	514.452
Gypc	247.827	8.41e-06	0.00144269	0.0336018	0.611702	165.658	187.083	85.249	129.477	282.977	206.793	346.343	247.579	363.364	168.242	311.875	291.446	357.929	325.557
Acnat1	5480.24	2.54e-05	0.00144258	0.0337052	0.612733	5327.43	5505.22	5086.18	4312.15	5509.17	5213.83	5087.25	5729.97	6003.88	6549.21	5661.27	6039.33	4747.37	5951.13
1700029J07Rik	27.9277	-8.4e-06	0.00144269	0.0338037	0.612821	19.058	37.9399	45.1922	21.1104	27.149	41.7987	41.5008	11.2073	17.9292	20.6778	21.5342	22.977	29.5067	33.406
Ces2e	3314.44	-8.05e-05	0.0014437	0.0337708	0.612821	2750.21	3376.65	3262.06	2747.17	3096.04	2692.71	3353.27	3970.43	4434.48	4172.21	3308.1	3167.2	3034.06	3037.52
Bak1	498.894	1.07e-05	0.00144253	0.0339474	0.614575	520.429	535.084	438.57	474.28	456.313	392.687	452.736	480.893	479.306	527.283	587.364	535.728	587.568	516.275
Sort1	241.235	2.27e-05	0.00144276	0.034207	0.616715	294.665	238.106	292.722	437.689	323.7	202.394	202.977	152.826	129.09	123.127	352.716	238.236	154.589	234.449
C730036E19Rik	4047.05	-9.22e-06	0.00144268	0.0341399	0.616715	3088.85	4704.55	7068.48	2157.48	3829.06	5350.23	6558.64	3358.1	3070.67	3134.56	3621.46	3097.06	3864.09	3755.44
Rbks	150.221	-1.45e-05	0.00144267	0.0341626	0.616715	155.396	154.376	140.712	180.142	209.883	215.593	114.693	131.431	111.161	119.367	155.937	136.653	152.024	125.728
Unk	281.589	-1.69e-05	0.00144266	0.0342847	0.617267	387.023	264.271	406.73	263.176	273.579	301.39	263.342	225.164	236.665	306.407	256.926	253.957	264.919	238.701
0610039K10Rik	23.2131	-1.26e-05	0.0014427	0.0344118	0.618704	32.2519	24.8572	39.0297	32.3693	15.6629	23.0993	24.1459	19.358	21.515	19.7379	13.3661	18.1398	25.658	15.7919
Minpp1	1431.01	3.5e-05	0.00144265	0.0352217	0.619647	1548.09	1309.58	1157.54	1397.51	1450.39	1204.46	1395.18	1422.3	1396.08	1554.59	1546.01	1609.6	1529.22	1513.6
Tm7sf3	1835.92	3.14e-05	0.00144256	0.0349881	0.619647	1942.45	1717.76	1570.43	1701.5	1837.78	1571.85	1849.43	1813.54	1923.2	1859.12	2050.21	2072.77	2009.02	1783.88
B4galnt1	2226.98	1.11e-05	0.00144262	0.0351812	0.619647	2635.86	2060.53	1754.28	1652.24	2534.26	1619.15	1926.39	2153.83	2272.22	2486.97	2420	2549.24	2774.27	2338.42
Pnkd	1813.33	1.07e-05	0.00144268	0.0345812	0.619647	1279.81	1189.22	1825.15	843.009	1936.98	1395.86	2332.35	1585.32	1704.47	1683.36	2126.69	2500.87	2436.23	2547.36
Mir3960	30.7811	1e-05	0.00144268	0.0347617	0.619647	17.592	17.0076	23.6232	29.5546	27.149	41.7987	24.1459	35.6595	28.6867	24.4374	44.5536	39.9075	39.7699	37.0503
Rgma	19.528	6.64e-06	0.00144269	0.0345619	0.619647	17.592	20.9324	19.5148	2.81472	17.7513	7.69975	17.3549	18.3392	33.4678	30.0767	18.564	16.9304	36.5627	15.7919
Mup15	69652.3	-4.37e-06	0.00144269	0.0348259	0.619647	106530	134260	64006.6	206906	45640.7	87754.1	7490.52	52084.2	19190.2	95530.3	50735.4	33535.6	26533.6	44935.9
Sftpa1	81.2905	-5.17e-06	0.00144269	0.0350013	0.619647	202.308	75.8799	231.097	77.4048	40.7236	46.1985	73.1924	86.6016	58.5686	127.826	31.9301	20.5584	26.2995	39.4798
Chsy1	181.085	-1.17e-05	0.00144261	0.0351647	0.619647	250.685	196.241	190.013	226.585	174.38	164.995	178.076	174.222	156.581	181.4	175.244	157.211	133.422	176.141
Adamts14	51.1846	-1.19e-05	0.00144269	0.0352079	0.619647	102.62	43.173	86.2761	56.2944	38.6352	40.6987	51.3101	48.9044	45.4205	48.8747	45.2961	36.2795	32.714	40.0872
Spsb4	48.6121	-1.32e-05	0.0014427	0.0350659	0.619647	42.5139	40.5565	49.3006	108.367	49.0771	60.4981	47.5373	39.7348	52.5922	35.7161	26.7321	37.4889	44.9015	45.5536
Exoc1	195.562	-1.6e-05	0.00144266	0.0346994	0.619647	181.784	194.933	246.503	150.588	230.767	246.392	253.532	141.619	166.144	158.843	213.857	181.398	178.965	192.54
Ddx5	7114.65	-1.69e-05	0.00144266	0.0347849	0.619647	10058.2	7773.76	9478.05	6919.99	6063.64	7203.67	7002.32	6192.52	5866.42	8491.04	6352.6	6272.73	5774.97	6155.21
Tha1	206.594	-1.71e-05	0.00144263	0.0349411	0.619647	167.124	226.331	285.533	233.622	223.458	233.193	197.695	168.109	188.854	174.821	193.065	193.491	207.188	199.829
Jhdm1d	1084.78	-1.85e-05	0.00144265	0.0349893	0.619647	1644.85	1023.07	1127.75	1303.22	969.012	1082.37	1117.5	1026.99	989.69	1137.28	934.14	1069.04	846.073	915.932
Sclt1	132.067	-2.72e-05	0.00144275	0.0348694	0.619647	108.484	147.835	140.712	161.846	146.187	183.694	130.539	99.8465	119.528	116.547	155.195	110.048	127.649	100.825
Brf2	112.144	2.63e-05	0.00144269	0.0354794	0.622507	108.484	100.737	100.655	102.737	101.287	96.7969	112.43	110.035	131.481	110.908	109.899	123.35	137.912	123.299
Sp5	94.8448	1.02e-05	0.0014427	0.0354436	0.622507	51.3099	52.3309	49.3006	39.4061	133.657	80.2974	114.693	60.1117	75.3025	89.2903	149.254	156.002	146.892	129.98
Mipep	408.279	3.25e-05	0.00144273	0.0356529	0.623045	329.849	379.399	401.595	399.69	342.496	332.189	455	489.044	479.306	466.19	389.844	457.122	383.587	410.59
2610203C20Rik	23.236	-8.8e-06	0.00144268	0.0356317	0.623045	27.8539	18.3158	25.6774	14.0736	32.37	36.2988	36.2189	21.3957	11.9528	15.0384	17.8214	26.605	18.6021	23.0805
Dgka	126.491	-1.94e-05	0.0014427	0.0355756	0.623045	149.532	125.594	168.444	101.33	155.585	146.295	141.857	119.205	69.3261	116.547	103.958	106.42	151.382	115.403
A430090L17Rik	32.3286	-7.78e-06	0.00144269	0.035704	0.623106	35.1839	24.8572	62.6529	30.9619	33.4142	32.9989	50.5556	49.9233	25.1008	24.4374	21.5342	16.9304	28.8653	15.1845
1700049G17Rik	146.633	-1.3e-05	0.00144267	0.0357934	0.623834	105.552	121.669	168.444	147.773	173.336	236.492	195.431	142.638	131.481	97.7494	147.027	128.188	128.931	128.158
Son	6105.82	-1.67e-05	0.00144266	0.0359251	0.624984	8812.11	6190.75	7609.76	4939.83	6169.1	6118	6934.41	4602.11	4416.55	5889.4	5627.86	6090.12	6120.07	5961.45
Chchd7	190.034	-1.67e-05	0.00144264	0.0359549	0.624984	215.501	257.73	161.254	198.438	235.988	212.293	166.758	175.241	155.386	179.521	170.789	166.886	176.399	188.288
Dnajb2	1045.88	1.45e-05	0.00144264	0.0361584	0.625201	810.696	1254.63	999.365	776.863	875.035	883.272	1048.84	1190.01	1425.97	1258.52	1073	1026.71	1072.5	946.908
Cd34	54.8572	8.65e-06	0.00144269	0.0361405	0.625201	38.1159	36.6317	29.7858	59.1091	81.4471	32.9989	30.1824	78.4508	86.06	51.6944	46.0387	59.2566	98.1419	40.0872
Atp6v0d2	68.5642	6.58e-06	0.00144269	0.0360837	0.625201	42.5139	75.8799	23.6232	47.8502	73.0936	39.5987	64.1376	91.6958	147.019	135.345	37.8705	81.0243	57.7305	42.5167
Mir22hg	1357.61	-1.17e-05	0.00144267	0.0361088	0.625201	1467.46	894.859	1299.28	1452.4	1887.9	2364.92	1360.47	1052.46	941.879	1088.4	1307.65	1252.85	1212.34	1423.7
Mmp19	1247.67	2.94e-05	0.00144268	0.0365398	0.628475	923.578	1138.2	1269.49	1151.22	1194.56	1138.46	1310.67	1131.93	1360.23	1356.27	1180.67	1378.62	1552.31	1381.19
Hapln4	215.047	1.2e-05	0.00144268	0.0364322	0.628475	155.396	278.662	217.744	137.921	151.408	155.095	209.768	175.241	261.766	223.696	264.351	197.119	343.176	239.308
Them6	157.19	1.06e-05	0.00144268	0.0365292	0.628475	82.0958	124.286	93.4658	143.551	151.408	140.795	199.959	112.073	207.978	130.646	212.372	199.537	213.603	188.896
Ktn1	323.629	-1.84e-05	0.00144265	0.0364924	0.628475	388.489	270.813	361.538	353.247	312.214	413.587	358.416	310.747	241.446	322.385	350.488	315.632	280.955	250.849
Vps37b	748.124	2.05e-05	0.00144263	0.0366952	0.628717	787.24	784.964	726.157	530.575	720.494	648.979	639.867	898.619	776.93	906.062	798.994	835.639	670.315	748.902
Rusc1	203.083	1.97e-05	0.00144265	0.0367418	0.628717	148.066	187.083	187.959	208.289	150.364	212.293	208.259	231.277	212.759	196.439	255.44	192.282	243.11	209.547
Mpp4	26.5906	-5.23e-06	0.00144269	0.036746	0.628717	39.5819	61.4889	53.409	28.1472	4.17678	39.5987	13.5821	27.5087	23.9055	15.0384	17.0789	10.8839	15.3948	22.4731
Rbbp6	1415.14	-3.02e-05	0.00144275	0.0366574	0.628717	1816.37	1677.21	1881.64	1262.4	1380.42	1291.36	1436.68	1116.65	1164.2	1575.27	1365.57	1298.81	1300.86	1244.53
Mphosph9	128.339	-2.13e-05	0.00144264	0.0368044	0.628894	159.794	133.444	136.604	118.218	130.524	157.295	135.066	126.336	100.403	116.547	128.463	107.629	122.517	123.906
Orai1	325.071	1.99e-05	0.00144264	0.0373285	0.629028	290.267	282.587	270.126	240.659	389.484	322.29	298.806	366.783	359.778	293.248	341.577	383.354	346.383	365.644
Dennd1a	560.677	1.72e-05	0.00144265	0.0372269	0.629028	526.293	473.595	470.41	378.58	559.688	475.185	688.914	496.176	577.319	652.289	614.097	653.032	649.789	634.107
Gnai2	2155.48	1.15e-05	0.00144247	0.0370743	0.629028	2238.58	2029.13	1991.54	1959.05	2091.52	1711.55	2208.6	2339.26	2508.89	2284.89	2114.81	2419.84	1989.78	2289.22
Zfp26	502.291	-7.62e-06	0.00144255	0.0373409	0.629028	518.963	486.678	519.711	612.202	459.445	640.179	528.192	548.137	518.75	457.73	451.476	424.471	434.903	431.241
Gm16291	85.8123	-7.93e-06	0.00144269	0.0370029	0.629028	105.552	82.4212	91.4116	36.5914	80.403	177.094	144.121	49.9233	44.2253	74.252	81.6815	64.0938	82.7471	86.8556
Mir143hg	39.9778	-9.53e-06	0.00144268	0.0373083	0.629028	35.1839	45.7896	55.4632	52.0723	33.4142	60.4981	43.0099	39.7348	27.4914	17.8581	49.0089	44.7448	25.658	29.7617
Rps6ka5	43.0054	-1.08e-05	0.00144268	0.0371974	0.629028	57.1739	41.8648	38.0026	57.7018	34.4584	58.2981	57.3466	38.716	33.4678	19.7379	40.0982	44.7448	39.7699	40.6946
Zc3h8	78.7742	-1.28e-05	0.00144267	0.0373029	0.629028	105.552	70.6468	94.4929	73.1827	95.0217	105.597	74.7015	92.7146	53.7875	83.6509	57.1771	53.21	64.145	78.9596
Zfp292	939.695	-1.33e-05	0.00144268	0.0370865	0.629028	1618.46	778.423	1128.78	854.267	1060.9	1024.07	930.373	741.717	553.413	1120.36	878.448	861.034	826.829	778.664
Hnrnph3	126.998	-1.34e-05	0.00144266	0.0372219	0.629028	104.086	151.76	175.633	97.1078	145.143	153.995	159.967	104.941	88.4505	140.045	107.671	99.1641	132.78	117.225
Gba2	244.646	-1.59e-05	0.00144266	0.0371664	0.629028	200.842	281.279	263.964	253.325	326.833	316.79	237.687	198.674	161.362	199.258	239.847	258.794	237.978	248.419
Cep85	1421.33	2.19e-06	0.00144261	0.0374213	0.629572	1556.89	1440.41	2119.93	1439.73	1320.91	1746.74	1263.13	1209.37	1286.12	1042.35	1325.47	1523.74	1496.5	1127.3
Ubxn4	3007.06	0.000123441	0.00144516	0.0376649	0.629873	2317.74	3385.81	2947.77	2925.9	2516.51	2747.71	2874.12	2995.4	3255.94	3348.86	3380.13	3080.13	3454.21	2868.66
Tmem64	2336.97	2.1e-05	0.00144263	0.0377265	0.629873	1891.14	1995.12	1987.43	2078.67	2308.71	2027.23	2852.24	2482.92	2692.96	2336.59	2708.86	2635.1	2117.43	2603.24
Irak2	705.226	1.87e-05	0.00144264	0.0375363	0.629873	554.147	681.611	770.322	602.35	638.003	697.378	584.03	732.547	674.136	718.082	891.814	968.664	643.374	716.711
Lman2	8054.3	1.11e-05	0.00144246	0.0379207	0.629873	7395.95	8552.18	7444.39	8425.86	6835.3	7226.77	7412.8	9039.17	9557.44	8739.17	7489.45	8048.01	8052.12	8541.61
Stx3	359.644	1.07e-06	0.00144243	0.0378252	0.629873	309.325	332.301	344.077	384.209	315.347	365.188	328.988	403.461	411.175	354.342	381.676	371.261	364.985	368.681
Gm11944	14.001	-6.7e-06	0.00144269	0.0378755	0.629873	21.9899	17.0076	15.4064	21.1104	18.7955	16.4995	10.5638	8.15074	7.17166	8.45908	14.8512	14.5118	4.49015	17.0067
Wnk4	44.6139	-7.27e-06	0.00144269	0.0378626	0.629873	124.61	53.6392	45.1922	56.2944	34.4584	40.6987	24.9005	38.716	33.4678	36.656	28.2173	26.605	41.0528	40.0872
Mylk	3041.74	-1.39e-05	0.00144267	0.0379297	0.629873	3824.78	3304.7	4865.36	2073.04	2877.8	3082.1	3626.42	2348.43	2439.56	3276.49	2669.5	2786.27	2799.93	2609.92
Utp15	222.448	-1.92e-05	0.00144264	0.037601	0.629873	309.325	261.655	246.503	244.881	224.502	179.294	218.823	198.674	210.369	224.636	192.323	210.421	192.435	200.436
Hcn3	930.638	-2.03e-05	0.00144275	0.0374975	0.629873	832.686	1263.79	2332.54	402.505	533.583	1198.96	1393.67	600.098	706.409	491.567	843.547	1041.22	489.426	898.925
Fzd1	505.463	-2.52e-05	0.00144273	0.0379685	0.629873	326.917	459.204	353.321	493.983	545.069	470.785	530.456	500.251	521.141	418.255	625.978	651.822	544.591	634.714
Trex1	276.698	2.48e-05	0.00144264	0.0381838	0.632628	225.763	236.798	244.449	316.656	273.579	279.391	230.141	279.163	285.671	270.691	297.024	309.585	329.064	295.795
Sulf2	478.868	1.05e-05	0.00144268	0.0382312	0.632628	645.038	270.813	497.115	285.694	314.302	321.19	544.038	550.175	606.006	603.415	475.981	424.471	624.131	541.785
Per2	1340.79	-2.46e-05	0.00144271	0.0382976	0.632926	1609.66	1991.19	1485.18	1320.1	1153.83	1357.36	1348.4	1511.96	1155.83	1393.87	1043.3	1245.6	1046.85	1107.86
Ltbr	3041.26	2.6e-05	0.00144265	0.0384854	0.633911	2621.2	2574.68	2735.16	2531.84	3323.67	3042.5	2997.11	2908.79	2888.99	2780.22	3487.06	3669.07	3550.43	3466.94
Lrp10	1573.36	1.53e-05	0.00144262	0.0384637	0.633911	1728.41	1456.11	1349.6	1258.18	1601.79	1130.76	1607.97	1420.27	1486.93	1658.92	1701.2	1899.84	1878.81	1848.26
2610035D17Rik	13.5179	-5.52e-06	0.00144269	0.038551	0.633911	21.9899	5.23309	14.3794	21.1104	30.2816	19.7994	7.5456	6.11305	7.17166	11.2788	15.5937	14.5118	5.1316	9.11073
Bid	476.476	-9.64e-06	0.0014426	0.0385491	0.633911	375.295	519.385	334.833	454.577	458.401	401.487	513.101	485.988	490.064	470.889	607.414	482.518	591.417	485.298
Tbc1d9b	1360.15	1.46e-05	0.00144248	0.0388529	0.635411	1483.59	1316.12	1385.55	1125.89	1206.04	1141.76	1336.33	1374.42	1514.42	1487.86	1312.1	1475.37	1396.44	1486.26
Xist	11.3133	-5.47e-06	0.00144269	0.0387398	0.635411	13.194	3.92482	16.4335	21.1104	12.5303	16.4995	15.8458	3.05653	4.78111	14.0985	11.1384	9.67454	5.77305	10.3255
Rgr	66.5768	-5.8e-06	0.00144269	0.0389283	0.635411	52.7759	32.7068	112.981	28.1472	81.4471	160.595	116.957	32.6029	45.4205	17.8581	63.8601	68.9311	56.4476	61.3456
Gm14378	89.6219	-8.93e-06	0.00144269	0.0388611	0.635411	83.5618	61.4889	141.739	77.4048	102.331	172.694	104.129	34.6406	57.3733	62.0333	106.929	68.9311	88.5201	92.9294
Csrnp2	84.6029	-1.53e-05	0.00144267	0.0389334	0.635411	111.416	85.0378	86.2761	67.5533	99.1984	117.696	88.2836	58.074	76.4978	66.7328	89.8497	76.187	81.4642	80.1744
Slc46a3	1216.88	-1.79e-05	0.00144269	0.0387107	0.635411	1678.57	1906.15	1360.9	933.08	1193.51	1119.76	1254.08	1120.73	1139.1	1375.07	957.902	1049.69	969.872	977.885
Adcy4	57.3769	-1.22e-05	0.00144267	0.0391012	0.637354	61.5719	61.4889	81.1406	49.2576	64.74	56.0982	77.7197	42.7914	44.2253	55.454	44.5536	48.3727	42.9772	72.8858
Glcci1	325.77	-2.27e-05	0.00144262	0.0393612	0.640795	351.839	316.602	364.619	325.1	304.905	382.788	390.108	266.937	272.523	273.51	324.498	348.284	322.008	317.053
Pex19	4140.75	3.55e-05	0.00144252	0.0394545	0.641422	3555.04	3710.26	3666.73	3963.13	4325.05	4276.66	4208.94	4478.83	4363.96	4214.5	4457.58	4342.66	4101.43	4305.73
Sox5	477.876	-3.44e-05	0.00144279	0.0394978	0.641422	637.708	430.422	424.191	602.35	502.257	491.684	537.247	351.5	439.862	435.173	396.527	484.936	499.048	457.359
Tubb4b	1735.61	7.25e-05	0.00144344	0.0397264	0.641625	1831.03	1928.4	1476.96	1490.39	1457.7	1477.25	1687.95	1778.9	1893.32	1649.52	1972.24	1668.86	2123.84	1862.23
Mcu	392.828	1.44e-05	0.00144261	0.03963	0.641625	406.081	371.55	390.297	265.991	344.584	335.489	408.972	407.537	470.939	511.305	369.052	435.354	402.831	379.614
Tyrobp	112.47	9.35e-06	0.00144268	0.0397553	0.641625	58.6399	79.8047	60.5987	109.774	86.6681	137.496	120.73	123.28	132.676	74.252	112.126	194.7	106.481	177.356
Atf3	103.414	4.98e-06	0.00144269	0.039613	0.641625	155.396	49.7144	73.9509	49.2576	39.6794	25.2992	129.784	123.28	130.285	169.182	196.036	195.909	35.9212	74.1006
Gspt2	101.025	-1.98e-05	0.00144264	0.0396822	0.641625	127.542	115.128	109.899	104.145	102.331	103.397	101.111	98.8277	88.4505	92.11	95.7902	91.9082	96.859	86.8556
Xirp1	51.5879	-5.04e-06	0.00144269	0.0399187	0.643468	104.086	51.0227	106.818	67.5533	39.6794	54.9982	41.5008	22.4145	9.56222	9.39898	76.4836	38.6982	64.7865	35.2281
2610005L07Rik	248.404	-1.28e-05	0.00144267	0.0400803	0.645279	299.063	213.249	339.969	174.513	248.518	351.989	313.143	220.07	174.51	177.641	233.164	227.352	235.412	269.07
Fam199x	617.531	-1.68e-05	0.00144262	0.0401746	0.646002	615.719	508.918	664.531	768.419	597.279	829.373	679.859	544.062	539.07	578.977	628.948	645.776	545.233	499.268
Slc22a26	42.105	4.99e-06	0.00144269	0.0402318	0.646127	16.126	14.391	14.3794	4.22208	35.5026	40.6987	73.1924	77.432	89.6458	69.5525	15.5937	33.8609	64.7865	40.0872
G0s2	8628.25	0.000231381	0.00145217	0.0403885	0.647588	1644.85	5120.58	6119.44	7473.08	11463.2	9181.41	6559.39	13806.3	7631.85	12102.1	15457.9	8824.39	8186.83	7224.2
Pter	1470.54	1.91e-05	0.00144264	0.0405065	0.647588	1098.03	1416.86	1360.9	1418.62	1469.18	1317.76	1393.67	1422.3	1982.97	1960.63	1371.51	1413.69	1529.22	1432.21
Stk40	979.476	1.76e-05	0.00144261	0.040633	0.647588	1127.35	992.98	1000.39	775.455	813.427	758.976	888.872	1124.8	952.636	1110.02	1049.98	1102.9	918.556	1096.32
Slc16a7	2596.57	1.17e-05	0.00144267	0.0408565	0.647588	2234.18	2388.91	1470.8	1686.02	2689.84	2107.53	3339.68	3108.49	3748.39	3508.64	2539.55	2659.29	2540.78	2329.92
Slc4a4	4232.02	1.13e-05	0.00144268	0.0404748	0.647588	2970.11	2445.16	3116.21	2886.5	4822.09	4420.76	5025.37	3822.7	3462.72	4346.09	5654.59	5634.21	6126.49	4515.28
Gldn	19.1491	-1.91e-06	0.00144269	0.0406562	0.647588	13.194	40.5565	7.18968	144.958	8.35355	0	0.75456	4.07537	4.78111	18.798	11.8809	4.83727	3.8487	4.85905
Pitrm1	442.337	-2.91e-06	0.00144256	0.0408142	0.647588	381.159	406.873	397.486	394.061	384.263	362.988	531.965	473.762	579.71	486.867	443.308	414.796	482.37	453.107
Nlrp5-ps	48.9845	-5.52e-06	0.00144269	0.0409659	0.647588	51.3099	47.0978	42.111	21.1104	54.2981	137.496	79.2289	23.4334	15.5386	18.798	45.2961	35.0702	60.9378	54.057
Mill2	23.7593	-8.1e-06	0.00144268	0.0408741	0.647588	24.9219	17.0076	36.9755	14.0736	35.5026	38.4988	27.1642	15.2826	26.2961	15.9783	15.5937	22.977	19.885	22.4731
Snapc3	67.964	-1.16e-05	0.00144268	0.0409375	0.647588	73.2998	62.7971	84.2219	68.9606	75.182	102.297	76.9652	38.716	34.663	53.5742	76.4836	56.8379	78.2569	69.2415
Gm6251	1245.43	-1.6e-05	0.00144265	0.0408086	0.647588	1388.3	1753.09	1036.34	1396.1	1453.52	1468.45	1041.29	1148.23	1347.08	1343.11	986.861	1021.87	1019.26	1032.55
Lonrf3	420.871	-1.64e-05	0.00144271	0.0409082	0.647588	832.686	349.309	507.386	230.807	412.457	463.085	592.33	415.688	387.27	348.702	383.161	345.865	291.218	332.238
Psip1	568.332	-2.2e-05	0.00144262	0.0405783	0.647588	582.001	584.798	608.041	724.79	540.893	702.877	510.083	591.947	506.798	550.78	568.8	490.983	495.199	498.661
Ergic2	1077.65	7.95e-07	0.00144261	0.0411775	0.650148	1150.81	1250.71	1189.38	1636.76	972.145	1213.26	857.935	1181.86	958.612	1079.94	1004.68	858.616	871.089	861.267
Rnf144a	95.2637	8.25e-06	0.00144268	0.0413469	0.650301	57.1739	40.5565	97.5742	45.0355	121.127	80.2974	104.129	110.035	83.6694	65.7929	118.809	119.722	161.004	128.765
Cd36	2801.42	6.51e-06	0.00144269	0.0413614	0.650301	746.192	1405.09	1880.61	1745.13	1583	2140.53	5723.34	3452.86	5072.76	3319.72	3622.2	2970.08	2669.71	2888.71
Tff1	61.5646	-2.42e-06	0.00144265	0.041386	0.650301	48.3779	60.1806	82.1677	83.0342	69.961	76.9975	64.8922	52.9798	35.8583	48.8747	47.5238	74.9777	69.9181	46.161
Ss18l1	145.504	-1.49e-05	0.00144266	0.0413161	0.650301	170.056	120.361	146.875	143.551	167.071	193.594	178.076	99.8465	108.77	118.427	155.195	142.7	144.326	148.201
Clic3	14.7349	-6.99e-06	0.00144269	0.0414639	0.650745	27.8539	17.0076	23.6232	16.8883	10.4419	19.7994	11.3184	11.2073	8.36694	7.51919	9.65327	10.8839	14.1119	17.6141
4931406H21Rik	45.7864	-5.4e-06	0.00144269	0.0415623	0.651508	137.804	24.8572	102.71	37.9987	33.4142	41.7987	26.4096	51.9609	23.9055	41.3555	37.128	30.2329	19.2435	32.1912
Upk1b	17.0368	4.36e-06	0.00144269	0.0416646	0.65155	1.466	17.0076	10.271	9.85152	29.2374	8.79972	4.52736	21.3957	28.6867	22.5576	15.5937	16.9304	44.9015	7.28858
Cyp26c1	11.7878	-7.35e-06	0.00144269	0.0416249	0.65155	13.194	17.0076	20.5419	7.0368	9.39775	20.8993	15.0912	8.15074	13.1481	5.63939	7.42559	2.41864	14.7534	10.3255
Josd1	1840.38	1.98e-05	0.00144263	0.0419276	0.653272	2113.97	1721.69	1588.92	1852.09	1605.97	1458.55	1580.8	2234.32	2085.76	2366.66	1828.18	1803.09	1738.33	1786.92
Slc38a7	636.333	1.84e-05	0.00144263	0.0420242	0.653272	649.436	580.873	567.984	527.76	615.03	524.683	642.131	514.515	622.739	613.754	750.728	747.358	831.319	720.355
Mycn	69.6582	7.1e-06	0.00144269	0.0418719	0.653272	57.1739	73.2633	40.0568	61.9238	60.5633	67.0978	27.1642	55.0175	66.9355	26.3172	111.384	90.6988	128.29	109.329
Nlrp6	3800.91	-1.01e-05	0.0014426	0.0420051	0.653272	3911.28	4631.29	5553.51	3077.9	3665.12	4274.46	3676.97	3389.69	3270.28	3435.33	3599.19	3291.76	3814.7	3621.21
Cep95	159.922	-1.48e-05	0.00144264	0.0419383	0.653272	177.386	162.226	205.419	139.329	171.248	211.193	150.912	146.713	127.895	166.362	167.076	139.072	151.382	122.691
Stx16	1031.13	-1.93e-05	0.00144263	0.0420758	0.653297	970.49	957.656	1388.63	952.783	988.852	1251.76	1260.12	933.259	806.812	978.434	1041.81	949.314	1009	946.908
Dapk3	527.226	3.87e-05	0.00144276	0.0423099	0.655615	410.479	567.791	484.79	524.945	553.423	455.385	462.546	508.402	610.787	596.835	582.167	547.821	562.552	513.238
Atg12	1276.41	2.58e-05	0.00144259	0.042366	0.655615	1229.97	1280.8	1143.16	1186.4	1149.66	1228.66	1201.26	1571.05	1351.86	1562.11	1318.04	1223.83	1238	1185
Wdr73	672.008	1.39e-05	0.00144266	0.0424878	0.655615	492.575	493.219	442.679	661.459	673.505	799.674	642.131	749.868	683.699	547.021	925.229	666.334	810.151	820.573
Tmem140	79.5504	1.1e-05	0.00144268	0.0424678	0.655615	52.7759	73.2633	59.5716	66.1459	69.961	76.9975	82.2471	131.431	107.575	84.5908	103.958	60.4659	60.2963	84.4261
Clec4n	55.8075	7e-06	0.00144269	0.0424535	0.655615	24.9219	35.3234	30.8129	59.1091	21.9281	56.0982	79.9834	84.5639	70.5214	33.8363	55.692	72.5591	54.5233	101.433
Clic5	137.289	-1.14e-05	0.00144268	0.0425256	0.655615	118.746	155.685	172.552	253.325	122.171	199.094	83.0017	114.11	115.942	121.247	84.6518	116.095	125.724	139.698
Cryzl1	196.689	-2.17e-05	0.00144262	0.0427346	0.658063	209.638	196.241	190.013	216.733	196.309	241.992	218.823	160.977	179.292	196.439	208.659	188.654	183.455	166.423
Wrnip1	1523.91	0.00201402	0.0125014	0.0429799	0.658739	1548.09	1399.85	1224.3	1269.44	1723.96	1412.35	1322.74	1724.9	1412.82	1553.65	1998.23	1703.93	1462.51	1577.98
Smg5	1031.41	2.53e-05	0.00144266	0.0429528	0.658739	963.16	849.07	1029.15	961.227	933.51	1032.87	939.428	1051.44	935.902	881.625	1359.63	1173.04	1116.12	1213.55
Ptk7	12.9001	5.87e-06	0.00144269	0.0428917	0.658739	14.66	10.4662	2.05419	15.481	14.6187	7.69975	6.79104	14.2638	16.7339	13.1586	20.0491	13.3025	17.9606	13.3624
Dmxl1	1036.66	-2.05e-05	0.00144266	0.0428521	0.658739	1249.03	924.949	1006.55	1541.06	929.333	1116.46	1083.55	942.429	935.902	1019.79	1006.91	1018.25	846.714	892.244
Dnahc2	16.7533	-1.02e-05	0.0014427	0.0430405	0.658898	21.9899	18.3158	21.569	11.2589	31.3258	21.9993	15.0912	12.2261	15.5386	17.8581	7.42559	9.67454	9.62175	20.651
Ppil4	443.472	-1.45e-05	0.00144266	0.0431634	0.660007	647.97	576.949	614.204	398.283	400.971	384.988	398.408	417.725	327.506	442.692	416.576	383.354	416.943	382.043
Rbm42	559.563	2.09e-05	0.00144262	0.0432445	0.660475	584.933	588.723	493.006	519.316	557.6	426.786	474.619	524.704	528.313	606.234	558.405	691.73	670.315	609.204
Wfdc17	187.535	5.95e-06	0.00144268	0.0433846	0.661072	95.2898	109.895	136.604	163.254	145.143	215.593	193.922	220.07	205.588	99.6292	132.918	337.4	180.247	389.939
Junb	4014.48	5.14e-06	0.00144269	0.0433349	0.661072	6007.65	1789.72	7244.11	9260.43	4474.37	5064.24	1352.17	3546.59	2719.26	3361.08	3935.56	3548.14	880.069	3019.3
Car14	436.976	1.87e-05	0.00144264	0.0434498	0.661296	435.401	382.016	452.95	399.69	404.103	346.489	397.653	501.27	448.229	541.381	338.607	488.564	441.959	539.355
Tmem185b	389.197	1.82e-05	0.00144259	0.0436224	0.663152	378.227	378.091	356.402	434.874	382.175	291.491	322.197	411.612	451.815	456.791	414.348	401.494	371.4	397.835
Emc10	1352.1	4.36e-05	0.00144281	0.043991	0.6653	1247.56	1131.66	1178.08	1465.06	1442.03	1249.56	1203.52	1587.36	1519.2	1289.54	1288.34	1465.69	1424.66	1437.07
Wwtr1	1034.64	1.7e-05	0.00144264	0.0439679	0.6653	919.18	884.393	893.574	790.936	863.549	879.972	1391.41	1058.58	1148.66	1031.07	1263.09	1192.39	1037.87	1130.34
Slc35f2	26.8462	3.89e-06	0.00144269	0.0438654	0.6653	13.194	7.84964	16.4335	5.62944	11.4861	13.1996	50.5556	7.13189	29.8819	9.39898	111.384	35.0702	27.5824	37.0503
Irx3	22.2172	-7.3e-06	0.00144269	0.0440157	0.6653	23.4559	15.6993	15.4064	18.2957	29.2374	45.0986	37.728	13.2449	22.7103	26.3172	15.5937	16.9304	17.9606	13.3624
Irak1bp1	58.3726	-9.2e-06	0.00144268	0.0440687	0.6653	109.95	52.3309	63.68	92.8858	46.9887	61.598	46.7827	62.1494	47.8111	36.656	66.0878	47.1634	44.2601	38.8724
Hmgn5	1678.58	-1.2e-05	0.00144267	0.0440591	0.6653	1743.07	2139.03	2408.54	2129.34	1605.97	2014.04	1125.05	1695.35	1632.75	1878.86	1404.18	1176.67	1531.78	1015.54
Zc3h7a	789.655	-1.62e-05	0.00144266	0.0441752	0.66614	853.21	847.761	1013.74	664.274	678.726	1103.26	880.572	663.266	566.561	752.858	837.607	662.706	835.168	695.452
Nucb1	2682.26	1.76e-05	0.00144261	0.044237	0.666303	2948.12	3104.53	2431.14	2150.45	2306.62	1954.64	2507.4	2709.1	3058.71	3168.4	2704.4	2849.15	2835.85	2823.11
Rnf185	857.458	2.12e-05	0.00144262	0.0445433	0.668609	917.714	828.137	900.764	669.903	767.483	681.978	826.998	929.184	738.681	982.194	876.963	915.454	991.682	977.277
Nsun6	93.1496	-1.05e-05	0.00144265	0.0445228	0.668609	74.7658	78.4964	112.981	91.4784	104.419	137.496	118.466	81.5074	88.4505	83.6509	83.1666	71.3498	78.2569	99.6106
Ankzf1	444.296	-2.34e-05	0.00144269	0.0444833	0.668609	535.089	433.039	588.526	356.062	491.815	515.883	461.791	379.009	317.944	386.298	396.527	428.099	506.104	423.953
Creg1	14472.9	5.72e-05	0.00144318	0.04477	0.669816	10149.1	10535.5	11831.1	15354.3	14636.5	17301.3	12280.5	19288.7	17180.9	15986.7	14676.7	14416.3	14770	14212.7
Dusp3	2569.15	4.69e-06	0.00144257	0.0446826	0.669816	2978.9	2140.34	2529.74	2085.71	2165.66	1957.94	2766.22	2974	2806.51	2996.4	2930.14	2424.68	2445.85	2766.02
BC005764	66.0027	-5.89e-06	0.00144267	0.0447773	0.669816	115.814	64.1054	93.4658	42.2208	62.6517	90.1971	67.1559	42.7914	40.6394	67.6727	45.2961	47.1634	74.4082	70.4563
Dtx4	298.922	7.57e-06	0.00144268	0.0452314	0.675838	211.104	149.143	252.666	264.584	315.347	257.392	298.051	246.56	212.759	177.641	475.981	423.261	485.578	414.842
Slc22a2	20.0945	7.18e-06	0.00144268	0.0453883	0.677409	11.728	14.391	18.4877	11.2589	14.6187	21.9993	20.3731	33.6218	27.4914	17.8581	20.7917	31.4423	15.3948	21.8657
Klhl18	251.023	2.08e-05	0.00144261	0.0454504	0.677563	236.025	238.106	256.774	205.475	240.165	217.793	243.723	236.371	283.281	218.056	266.579	298.702	284.162	289.114
Zfp939	70.0668	-1.34e-05	0.00144266	0.0456165	0.67867	71.8338	69.3385	70.8697	66.1459	91.8891	97.8969	72.4378	66.2247	54.9828	48.8747	64.6027	74.9777	73.7668	57.0939
Purb	2075.64	-2.58e-05	0.00144263	0.0456284	0.67867	2586.02	2344.43	2248.31	2213.78	1912.96	2019.54	2109	2062.14	1892.12	2295.23	1787.34	2006.26	1683.81	1898.07
Gdf15	985.072	4e-06	0.00144269	0.045739	0.679544	309.325	291.745	1417.39	897.896	267.314	456.485	913.773	1025.97	657.403	695.525	2883.36	2579.47	495.199	900.14
Ambra1	653.28	2.25e-05	0.00144261	0.045907	0.680494	716.872	622.738	614.204	526.353	565.953	543.383	690.423	591.947	735.096	688.945	683.155	732.847	765.891	668.12
Napb	79.3445	-1.56e-05	0.00144269	0.0459058	0.680494	105.552	81.113	99.6284	59.1091	90.8449	112.196	78.4743	82.5262	53.7875	48.8747	89.1071	54.4193	74.4082	80.7818
Cep85l	502.552	-5.66e-06	0.00144265	0.0459805	0.680813	873.734	511.535	751.835	454.577	455.269	457.585	424.063	474.78	497.235	417.315	392.814	475.262	388.719	461.003
Slc17a4	1030.74	3.99e-06	0.00144264	0.0461701	0.680891	996.878	989.055	1044.56	698.051	706.919	843.673	1125.8	1338.76	1416.4	1476.58	792.311	949.314	1013.49	1038.62
Spsb3	495.588	-7.08e-06	0.00144261	0.0461502	0.680891	379.693	448.738	443.706	433.467	488.683	547.782	432.363	492.101	460.182	393.817	646.769	575.635	605.529	589.768
AA986860	222.617	-7.3e-06	0.00144269	0.0461117	0.680891	458.857	256.422	405.703	243.473	202.574	184.794	130.539	257.767	209.174	284.789	112.869	118.513	166.136	85.0335
2021-03-07	744.151	-8.58e-06	0.00144261	0.0461938	0.680891	930.908	529.851	749.78	855.675	793.588	983.368	816.434	683.643	619.154	756.618	721.025	757.033	598.473	622.566
Gm16515	242.355	1.93e-05	0.00144269	0.046271	0.681261	294.665	200.166	217.744	153.402	226.59	172.694	263.342	295.464	283.281	271.631	259.896	222.514	230.922	300.654
Notch3	34.5786	-9.68e-06	0.00144268	0.0464747	0.681959	24.9219	37.9399	41.0839	39.4061	39.6794	42.8986	49.801	30.5653	28.6867	28.1969	20.0491	30.2329	26.2995	44.3389
Rpl23	399.268	-1.41e-05	0.00144265	0.04647	0.681959	557.079	592.648	346.131	374.358	395.75	409.187	391.617	340.293	408.785	410.736	358.656	320.469	391.285	292.758
Rilp	399.574	-1.87e-05	0.00144264	0.0464218	0.681959	436.867	422.572	476.573	387.024	445.871	464.185	377.28	398.367	441.057	422.014	338.607	304.748	293.784	385.08
Camta1	53.758	-9.76e-06	0.00144268	0.0466562	0.683177	79.1638	36.6317	52.3819	67.5533	58.4749	71.4977	63.3831	60.1117	63.3497	53.5742	38.6131	35.0702	44.2601	28.5469
Rufy3	282.306	-1.18e-05	0.00144269	0.0466621	0.683177	300.529	218.482	365.646	133.699	305.949	501.584	465.564	217.013	182.877	201.138	248.757	251.538	276.465	283.04
Pcf11	1014.95	2.19e-05	0.00144271	0.0468763	0.684215	1473.33	990.363	1276.68	1241.29	894.874	1026.27	912.264	1037.18	849.842	1251	837.607	813.871	777.437	827.254
Dph3	664.255	1.84e-05	0.00144263	0.046843	0.684215	514.565	654.137	575.174	809.232	623.384	567.582	550.075	820.168	772.149	773.536	677.214	610.705	713.292	638.358
Nup160	158.26	-2.41e-05	0.00144272	0.0468898	0.684215	139.27	184.467	184.877	265.991	155.585	147.395	142.612	156.902	147.019	141.925	148.512	124.56	140.478	136.054
Cyp4a12b	464.75	-5.99e-06	0.00144269	0.0469855	0.684353	784.308	805.897	770.322	637.534	358.159	472.985	196.94	136.525	174.51	414.495	669.046	351.911	220.017	513.845
Smim6	37.9885	-1.63e-05	0.0014427	0.0470038	0.684353	24.9219	53.6392	39.0297	64.7386	36.5468	47.2985	36.9735	29.5464	35.8583	30.0767	40.0982	30.2329	28.8653	34.0134
Fam168a	1194.86	2.66e-05	0.00144256	0.047365	0.688846	1183.06	1087.18	1233.54	996.411	1163.23	1026.27	1229.93	1128.88	1229.94	1175.81	1228.19	1396.76	1326.52	1322.27
Hsdl2	2931.49	2.1e-05	0.00144262	0.0476814	0.692374	2496.59	2663.64	2606.77	2583.91	3214.03	2722.41	2850.73	2992.34	2384.58	3558.45	3527.16	3294.18	3236.76	2909.36
Mfap4	15.5181	5.72e-06	0.00144269	0.0477376	0.692374	16.126	13.0827	3.08129	14.0736	17.7513	12.0996	9.05473	21.3957	29.8819	16.9182	20.7917	14.5118	10.2632	18.2215
Arid2	1083.36	-2.9e-05	0.00144254	0.0477664	0.692374	1188.92	1102.87	1090.78	1211.74	1155.92	1060.37	1137.12	944.467	996.861	1070.54	1084.88	1192.39	992.965	937.19
Ppm1l	451.448	1.92e-05	0.0014426	0.0479311	0.692462	482.313	434.347	418.028	337.766	461.534	370.688	444.436	406.518	442.253	483.108	496.772	505.495	495.841	541.177
Trib3	213.956	8.76e-06	0.00144268	0.0478474	0.692462	164.192	126.903	61.6258	243.473	234.944	229.893	199.204	212.938	241.446	214.297	269.549	222.514	305.33	269.07
Stk3	292.165	-9.09e-06	0.0014426	0.04793	0.692462	321.053	319.219	330.725	374.358	305.949	303.59	249.76	286.295	274.914	324.265	258.411	276.934	255.297	209.547
Glt1d1	648.112	-8.16e-06	0.00144268	0.0480352	0.6932	1206.52	622.738	889.466	567.166	588.926	724.877	704.759	813.036	672.941	834.63	334.152	356.749	358.571	399.05
Mamld1	17.6608	-7.03e-06	0.00144269	0.0480958	0.693311	24.9219	19.6241	22.5961	23.9251	19.8397	9.89968	29.4279	13.2449	9.56222	9.39898	16.3363	12.0932	10.2632	26.1174
Fmod	70.5377	5.76e-06	0.00144269	0.0481655	0.693552	45.4459	75.8799	26.7045	37.9987	110.685	36.2988	43.7645	78.4508	166.144	61.0934	67.5729	37.4889	140.478	59.5234
Tmem79	77.6195	1.42e-05	0.00144265	0.048442	0.696613	74.7658	73.2633	79.0864	78.8122	64.74	67.0978	53.5738	93.7335	89.6458	100.569	77.9687	87.0709	67.9937	78.3523
Echdc2	3173.17	-7.52e-06	0.00144258	0.0484846	0.696613	2980.37	3357.03	3758.15	3740.76	3210.9	4121.57	2690.76	3551.68	2869.86	2990.76	3022.22	2502.08	2863.43	2764.8
Pus1	364.402	2.07e-05	0.00144254	0.0487592	0.699791	328.383	385.941	370.782	344.803	299.684	346.489	335.779	373.915	383.684	332.724	413.606	389.4	391.926	404.516
Ttll4	330.902	-4.85e-06	0.00144266	0.0490057	0.701905	593.729	316.602	589.553	251.917	268.358	288.191	326.725	286.295	246.227	325.205	304.449	276.934	256.58	301.869
Ppp1r14a	35.4002	-1.05e-05	0.00144267	0.0490138	0.701905	38.1159	51.0227	35.9484	45.0355	38.6352	39.5987	32.4461	32.6029	34.663	19.7379	38.6131	32.6516	23.7337	32.7986
Llph	358.124	-2.65e-05	0.00144262	0.0491811	0.703036	406.081	414.723	368.728	349.025	362.335	389.387	365.207	332.142	371.731	368.44	371.28	305.957	322.008	286.684
Nasp	163.932	-9.9e-05	0.00144429	0.0492002	0.703036	180.318	221.098	191.04	166.068	172.292	159.495	153.176	148.751	115.942	164.482	144.799	158.421	177.04	142.127
Vsig4	466.261	1.25e-05	0.00144267	0.04941	0.705012	360.635	408.181	308.129	347.618	459.445	489.484	511.592	481.912	546.242	359.981	377.22	624.008	540.742	712.459
Iqcd	14.3338	-6.75e-06	0.00144269	0.0495539	0.705012	11.728	19.6241	17.4606	21.1104	12.5303	26.3992	12.073	11.2073	8.36694	15.0384	16.3363	12.0932	5.77305	10.9329
1110051M20Rik	28.0455	-8.13e-06	0.00144268	0.0495387	0.705012	29.3199	26.1655	50.3277	49.2576	24.0165	20.8993	29.4279	23.4334	31.0772	29.1368	16.3363	16.9304	25.658	20.651
BC024386	6960.02	-8.78e-06	0.00144267	0.0495329	0.705012	4807	6689.2	9525.29	6013.65	8423.51	11731.1	7914.58	5337.71	4136.85	5265.31	6039.98	6029.66	8118.83	7407.63
Rnpc3	373.366	-1.45e-05	0.00144264	0.049617	0.705143	331.315	359.775	487.871	455.985	363.38	514.783	321.443	363.727	311.967	385.358	351.973	321.679	332.913	324.949
Tmbim6	38482.3	1.96e-05	0.00144262	0.0499573	0.70901	39455.8	42194.4	35056.9	36163.5	33737.9	29589.1	34180.8	44032.3	49246.6	47063.5	36477.5	37179.3	37413.9	36960.4
Erdr1	767.438	-6.43e-06	0.00144269	0.0499974	0.70901	728.6	436.963	2241.12	555.907	842.665	1171.46	518.383	328.067	548.632	650.41	731.421	599.822	750.497	640.18
G630090E17Rik	477.354	1.52e-05	0.00144265	0.0500667	0.709224	347.441	382.016	529.982	508.057	442.738	502.684	319.934	655.115	535.484	478.408	481.921	448.657	567.042	483.476
Ube2e1	108.479	9.1e-06	0.00144264	0.0501572	0.709738	79.1638	96.8122	94.4929	102.737	111.729	130.896	67.9104	114.11	120.723	106.209	137.373	134.234	103.273	119.047
Snhg1	69.4699	-9.43e-06	0.00144268	0.050256	0.710367	89.4258	71.955	53.409	108.367	68.9168	119.896	46.7827	76.4132	49.0064	60.1535	49.7515	52.0007	60.2963	66.2046
Adamts9	62.5111	-3.32e-06	0.00144269	0.0503242	0.71042	236.025	73.2633	64.7071	157.624	27.149	23.0993	19.6186	52.9798	76.4978	49.8146	16.3363	26.605	19.2435	32.1912
5730480H06Rik	29.2521	-7.74e-06	0.00144268	0.0503682	0.71042	43.9799	23.5489	46.2193	23.9251	21.9281	46.1985	35.4643	21.3957	22.7103	40.4156	18.564	13.3025	27.5824	24.2953
Ei24	7473.81	0.000312857	0.00146022	0.0508488	0.711865	6133.73	6984.87	6179.01	8358.31	7460.77	7412.66	6094.59	9733	8010.75	9069.08	7393.66	7413.12	7266.99	7122.77
Abca8a	1362.23	-1.13e-05	0.00144269	0.0508224	0.711865	2651.99	2144.26	1123.64	1778.9	1040.02	1323.26	948.483	1171.67	1092.48	1719.07	834.637	1062.99	1072.5	1107.26
Slc12a9	389.328	-1.16e-05	0.00144267	0.0508514	0.711865	356.237	310.061	562.849	287.101	379.042	565.382	590.821	353.538	268.937	315.806	360.884	322.888	392.567	384.473
Fnbp4	534.879	-1.33e-05	0.00144264	0.0508001	0.711865	608.389	527.234	713.832	417.986	555.511	644.579	602.139	452.366	381.293	438.932	506.425	499.448	562.552	577.62
Prpf40b	181.607	-1.39e-05	0.00144267	0.0507652	0.711865	170.056	150.451	229.043	173.105	218.237	254.092	208.259	135.506	126.699	137.225	178.957	169.304	213.603	177.963
Abhd10	157.998	-1.46e-05	0.00144262	0.0506803	0.711865	167.124	167.459	205.419	171.698	143.055	148.495	186.376	147.732	161.362	152.264	167.818	129.397	128.931	134.839
Snora28	89.5741	-1.87e-05	0.00144272	0.0506267	0.711865	90.8918	70.6468	149.956	59.1091	88.7565	109.996	141.857	82.5262	59.7639	81.7711	93.5625	68.9311	71.8424	84.4261
Men1	631.88	2.69e-05	0.00144257	0.0509546	0.712548	595.195	621.43	600.851	615.016	674.549	520.283	566.675	731.529	677.722	663.568	614.097	631.264	715.217	618.922
Plagl1	54.4004	-9.51e-06	0.00144268	0.0511181	0.714071	58.6399	54.9475	30.8129	75.9974	85.6239	63.798	64.1376	62.1494	54.9828	38.5358	37.8705	45.9541	35.9212	52.2348
Fpr2	21.1661	4.74e-06	0.00144269	0.0512487	0.715133	13.194	17.0076	9.24387	15.481	12.5303	17.5994	19.6186	14.2638	10.7575	6.57929	20.7917	77.3963	21.1679	40.6946
Srsf5	2041.14	-8.8e-06	0.00144267	0.0513126	0.715262	2641.73	1624.88	2877.92	1387.66	2264.86	2887.41	2407.05	1362.19	1227.55	1570.57	2115.55	2151.38	1976.31	2080.89
Fbln5	78.7071	4.84e-06	0.00144265	0.0515135	0.715775	57.1739	90.2709	46.2193	60.5165	87.7123	51.6983	88.2836	83.545	118.332	83.6509	73.5134	89.4895	84.03	87.463
Igfbp5	765.095	1.62e-06	0.00144268	0.0514126	0.715775	306.393	519.385	825.786	534.797	1223.8	372.888	421.045	613.343	1246.67	1073.36	581.424	671.171	1769.76	551.503
Ihh	40.2352	-6.01e-06	0.00144269	0.0514926	0.715775	55.7079	23.5489	23.6232	45.0355	92.9333	68.1978	36.9735	23.4334	19.1244	15.9783	57.1771	35.0702	28.2238	38.2651
Cldn2	3484.38	1.18e-05	0.00144268	0.0515704	0.715805	2084.65	3086.22	3133.67	1830.98	3769.54	3150.3	4155.36	2730.5	3521.29	2945.64	5045.69	4733.27	4317.6	4276.58
Ccdc58	261.302	-2.07e-05	0.00144261	0.0516652	0.716362	272.675	277.354	301.966	249.103	268.358	296.99	279.942	274.069	282.085	264.111	237.619	197.119	241.827	215.013
Acaa1a	4253.82	0.000225517	0.00145143	0.0523374	0.717891	3750.02	4458.6	3623.6	3688.69	4656.06	4250.26	3839.96	4641.84	4592.26	4757.76	4219.96	4570.01	4136.71	4367.68
Galt	558.644	3.58e-05	0.00144264	0.0536848	0.717891	513.099	539.009	532.036	550.278	562.821	531.283	491.973	580.74	573.733	617.513	514.594	557.496	670.315	586.123
Ran	866.933	2.63e-05	0.00144264	0.0540379	0.717891	771.114	972.047	737.455	881.007	778.969	797.474	753.806	917.977	1084.12	1018.85	795.281	897.314	869.165	862.482
Unc119b	1312.84	2.6e-05	0.00144273	0.0537239	0.717891	1076.04	1016.53	1003.47	1298.99	1193.51	1369.46	1392.92	1260.31	1228.75	1010.39	1698.98	1468.11	1747.95	1614.42
Mgat4b	624.591	2.47e-05	0.00144258	0.0529025	0.717891	592.263	556.016	516.63	574.203	654.71	570.882	664.013	659.191	662.184	602.475	730.678	674.799	590.775	695.452
Nop9	467.775	2.3e-05	0.00144263	0.053167	0.717891	482.313	434.347	436.516	502.428	414.545	449.886	347.098	469.686	415.957	532.922	493.059	558.705	516.367	495.016
Ubl4	825.861	2.2e-05	0.00144261	0.0531747	0.717891	769.648	910.558	701.507	800.788	785.234	793.075	661.75	1033.11	894.067	968.095	803.449	788.475	827.471	824.825
Tubg1	446.391	2.19e-05	0.0014426	0.0539618	0.717891	432.469	463.129	456.031	339.174	488.683	353.089	399.917	473.762	493.65	452.091	469.298	476.471	490.709	461.003
Stim1	1051.54	1.95e-05	0.00144259	0.0540339	0.717891	1054.05	847.761	1025.04	897.896	1133.99	943.77	998.284	968.919	978.932	1016.03	1190.32	1243.18	1200.15	1223.27
Zfp746	925.385	1.91e-05	0.00144262	0.0525298	0.717891	803.366	811.13	1006.55	705.087	982.587	757.876	949.237	989.296	835.499	931.439	1161.36	1053.32	1031.45	937.19
Hadh	12448.6	1.5e-05	0.00144265	0.0537843	0.717891	8980.69	12598.7	9861.15	12932.2	12127.3	11118.4	11743.2	16262.8	17201.2	15524.3	11859.4	12309.6	10865.5	10895.2
Aldh3a2	17061.5	1.15e-05	0.00144267	0.0533917	0.717891	9888.15	16977.5	14388.6	9706.56	16977.6	15086	22531.2	19336.6	22924.2	21003	18912.2	18155.5	15197.9	17775.6
Gpc1	1909.63	1.07e-05	0.00144266	0.0533838	0.717891	1187.46	1593.48	1694.71	1196.26	1887.9	1619.15	2685.48	1827.8	2296.13	1723.77	2489.06	2191.28	2222.62	2119.76
Fam83g	62.6543	9.79e-06	0.00144268	0.054079	0.717891	90.8918	54.9475	49.3006	32.3693	57.4307	48.3984	48.2919	52.9798	62.1544	56.3939	89.8497	68.9311	91.7274	73.4932
Rsad2	602.178	9.29e-06	0.00144268	0.0533252	0.717891	351.839	401.64	659.396	415.171	547.158	486.184	749.279	624.55	351.412	707.743	638.601	1031.55	784.493	681.482
Tor3a	296.2	6.94e-06	0.00144269	0.0537617	0.717891	150.998	137.369	216.717	154.81	288.198	265.091	448.209	268.974	204.392	171.061	565.83	471.634	433.62	369.896
Acot6	46.5406	5.97e-06	0.00144269	0.0522762	0.717891	21.9899	24.8572	22.5961	16.8883	38.6352	41.7987	83.7562	46.8667	45.4205	25.3773	64.6027	65.3032	87.8787	65.5972
Ppm1f	1001.82	5.44e-06	0.00144257	0.0538298	0.717891	787.24	800.663	1047.64	868.341	935.598	963.569	1103.92	976.051	1194.08	852.488	1155.42	1079.92	1060.96	1199.58
Hnrnpa2b1	5416.58	-9.82e-07	0.00144263	0.0533882	0.717891	6457.71	5884.61	7838.8	6974.88	4386.66	5684.62	4414.93	5120.7	4869.56	6482.48	4772.43	4542.2	4290.02	4112.58
Tctex1d4	14.4676	-3.65e-06	0.00144269	0.0519307	0.717891	46.9119	6.54137	26.7045	4.22208	6.26517	25.2992	20.3731	9.16958	5.97639	25.3773	7.42559	9.67454	1.92435	6.6812
Pigm	717.992	-4.1e-06	0.00144253	0.0533435	0.717891	872.268	656.753	775.458	820.491	631.737	882.172	710.796	745.792	604.81	688.945	647.512	665.125	636.96	713.066
D330022K07Rik	21.667	-7.17e-06	0.00144268	0.0539916	0.717891	10.262	22.2407	22.5961	33.7766	21.9281	40.6987	27.1642	11.2073	19.1244	13.1586	20.7917	19.3491	17.9606	23.0805
Chic1	178.426	-7.91e-06	0.00144268	0.0519585	0.717891	112.882	197.549	195.148	427.837	146.187	266.191	124.502	208.863	127.895	144.744	99.503	158.421	143.685	144.557
Tuft1	120.76	-8.58e-06	0.00144268	0.0535262	0.717891	120.212	198.858	193.094	166.068	69.961	136.396	94.3201	135.506	82.4741	149.444	95.0476	84.6522	80.1813	84.4261
Gm15787	24.0846	-8.97e-06	0.00144268	0.0519586	0.717891	24.9219	19.6241	27.7316	21.1104	24.0165	41.7987	33.2007	21.3957	16.7339	25.3773	20.0491	21.7677	22.4508	17.0067
Cnrip1	26.2805	-9.27e-06	0.00144267	0.0538319	0.717891	21.9899	30.0903	27.7316	32.3693	33.4142	31.899	30.937	20.3768	19.1244	18.798	22.2768	26.605	24.3751	27.9396
Aldoc	80.6383	-9.37e-06	0.00144268	0.0531585	0.717891	133.406	121.669	64.7071	81.6269	96.0659	72.5977	75.456	69.2813	108.77	70.4924	75.7411	54.4193	61.5792	43.1241
Aasdh	218.854	-1.03e-05	0.00144265	0.053866	0.717891	180.318	236.798	289.641	163.254	231.811	283.791	299.561	176.26	174.51	165.422	207.174	199.537	223.866	232.02
Flnb	2228.17	-1.11e-05	0.00144265	0.0538946	0.717891	3043.41	2279.01	2620.12	1572.02	2322.29	2061.33	3201.6	1699.43	1973.4	1974.73	2145.25	2356.96	2101.39	1843.4
Arnt	972.609	-1.17e-05	0.00144266	0.0520284	0.717891	1548.09	981.205	1342.42	734.642	833.267	994.368	1079.78	854.808	904.825	1076.18	816.073	848.941	782.569	819.358
Dclre1c	190.198	-1.19e-05	0.00144268	0.0535469	0.717891	143.668	211.94	284.506	156.217	203.618	257.392	240.705	159.958	106.38	127.826	203.461	162.049	204.623	200.436
Josd2	499.27	-1.24e-05	0.00144267	0.0539073	0.717891	334.247	562.558	806.271	636.127	499.125	610.48	438.4	430.97	364.56	480.288	436.625	400.284	556.779	433.063
1600020E01Rik	117.263	-1.26e-05	0.00144266	0.0524632	0.717891	108.484	143.91	168.444	132.292	116.95	129.796	104.129	133.468	111.161	130.646	92.0774	83.4429	99.4248	87.463
Arid5b	1707.53	-1.37e-05	0.00144271	0.0523393	0.717891	2445.28	1428.63	3595.86	1210.33	858.328	2018.44	2561.73	1253.18	1367.4	1725.65	790.083	1667.65	1177.7	1805.14
Tefm	360.19	-1.54e-05	0.00144265	0.0534902	0.717891	249.219	451.354	406.73	467.244	365.468	475.185	333.516	358.632	334.678	344.003	345.29	292.655	327.14	291.543
Thoc1	195.864	-1.9e-05	0.00144264	0.0522496	0.717891	236.025	193.624	240.341	239.251	180.646	223.293	166.003	186.448	178.096	197.379	189.353	166.886	189.869	154.882
Uvssa	684.542	-1.9e-05	0.00144262	0.0528367	0.717891	684.62	582.182	829.894	713.532	698.566	876.672	747.015	584.815	562.976	583.677	718.055	616.752	743.441	641.395
Mycbp2	848.422	-1.91e-05	0.00144262	0.0540642	0.717891	964.626	910.558	1009.64	667.089	891.742	818.374	1089.59	687.718	767.368	769.777	860.626	821.127	796.681	823.002
Kctd9	301.018	-2.21e-05	0.0014426	0.053532	0.717891	313.723	294.362	290.668	333.544	313.258	346.489	341.816	274.069	315.553	279.15	276.975	275.724	322.649	236.272
Rmi1	520.282	-2.3e-05	0.00144258	0.0530903	0.717891	428.071	588.723	573.12	517.908	537.76	637.98	566.675	480.893	479.306	501.906	457.417	486.146	509.953	518.097
Mapk8	620.648	-5.18e-05	0.00144292	0.0539852	0.717891	658.232	672.453	561.822	676.94	663.063	727.077	616.476	552.212	543.851	535.742	632.661	631.264	630.545	586.731
Hmgb3	212.314	-9.98e-05	0.00144428	0.0529845	0.717891	236.025	228.948	235.205	212.511	251.651	221.093	199.959	182.373	217.54	164.482	214.6	227.352	202.698	177.963
Psmd7	1313.33	4.3e-05	0.00144275	0.054305	0.717979	1111.23	1449.57	1239.71	1217.37	1319.86	1102.16	1291.05	1382.57	1436.72	1496.32	1367.05	1300.02	1394.51	1278.54
Lrrtm2	11.4746	-4.79e-06	0.00144269	0.0542895	0.717979	30.7859	3.92482	18.4877	19.703	5.22097	15.3995	9.05473	7.13189	7.17166	9.39898	13.3661	6.04659	7.05595	7.89596
Rgs4	70.3712	-6.5e-06	0.00144269	0.0541909	0.717979	140.736	75.8799	69.8426	184.364	56.3865	39.5987	36.2189	68.2624	62.1544	83.6509	38.6131	45.9541	40.4114	43.1241
Ptcd3	521.078	-1.65e-05	0.00144263	0.0543051	0.717979	624.515	659.37	562.849	591.091	553.423	490.584	453.491	457.46	472.135	592.136	440.338	419.633	563.835	414.234
Mup21	4531.68	7.05e-05	0.00144354	0.0556461	0.719972	4755.69	7780.3	5124.18	7653.22	5158.32	5976.11	1468.37	3574.1	2824.44	6775.73	4193.98	2375.1	2571.57	3212.44
Psmf1	651.841	2.42e-05	0.00144257	0.0546299	0.719972	637.708	686.844	582.364	627.683	609.809	563.182	610.439	555.269	726.729	680.486	690.58	679.637	772.306	702.741
Zfp93	230.68	1.9e-05	0.00144265	0.0547558	0.719972	155.396	183.158	243.422	268.806	208.839	227.693	196.186	265.918	256.985	256.592	280.687	234.608	239.261	211.976
Mospd3	535.402	1.51e-05	0.00144262	0.055226	0.719972	576.137	575.64	438.57	420.801	555.511	393.787	500.274	488.025	586.881	633.491	487.119	625.217	629.262	584.909
Hexb	233.733	1.47e-05	0.00144265	0.0553165	0.719972	193.512	232.873	167.417	168.883	183.778	238.692	298.051	265.918	272.523	270.691	217.57	247.91	239.902	274.537
Arhgap25	39.3746	8.09e-06	0.00144268	0.055941	0.719972	32.2519	26.1655	27.7316	25.3325	35.5026	27.4991	54.3284	34.6406	46.6158	28.1969	46.7812	68.9311	35.9212	61.3456
Smim3	27.1859	7.08e-06	0.00144268	0.0555463	0.719972	20.524	20.9324	12.3252	11.2589	30.2816	15.3995	42.2554	31.5841	28.6867	23.4975	37.8705	35.0702	42.9772	27.9396
Slc7a8	78.7154	3.37e-06	0.00144268	0.0553503	0.719972	45.4459	45.7896	38.0026	53.4797	74.1378	61.598	110.92	38.716	77.693	47.9348	86.8794	159.63	80.1813	181.607
Plin3	1665.64	1.94e-06	0.0014426	0.0551869	0.719972	1750.4	1189.22	1773.8	1688.83	1331.35	1360.66	1593.63	2078.44	1797.7	1681.48	2228.42	1553.97	1847.38	1443.75
Eppk1	2070.12	-4.33e-06	0.00144269	0.0555067	0.719972	8017.54	1572.54	3815.66	1493.21	1242.59	1066.97	1452.53	1148.23	1082.92	2256.7	1446.51	1358.06	1733.84	1294.33
Wsb1	953.073	-6.63e-06	0.00144269	0.0556603	0.719972	985.15	1015.22	1491.34	1667.72	702.743	1048.27	1055.63	886.393	818.765	1760.43	426.229	524.844	423.357	536.926
Hhex	2376.04	-6.7e-06	0.00144269	0.0556592	0.719972	784.308	2685.89	3129.56	3020.19	2954.03	4652.85	2600.22	1394.79	1286.12	1288.6	1582.39	2795.94	2192.48	2897.21
1700040L02Rik	19.3779	-7.23e-06	0.00144268	0.0552562	0.719972	21.9899	36.6317	21.569	19.703	22.9723	18.6994	18.1095	13.2449	27.4914	22.5576	14.8512	9.67454	13.4705	10.3255
Sptb	25.4486	-8.51e-06	0.00144268	0.0557054	0.719972	43.9799	15.6993	34.9213	19.703	32.37	28.5991	30.937	23.4334	16.7339	19.7379	29.7024	18.1398	19.2435	23.0805
Slc35g2	21.0656	-8.94e-06	0.00144268	0.0555354	0.719972	24.9219	22.2407	20.5419	28.1472	29.2374	20.8993	23.3914	21.3957	15.5386	21.6177	11.8809	16.9304	21.1679	17.0067
Gm14436	131.273	-1.03e-05	0.00144267	0.0556947	0.719972	120.212	147.835	159.2	199.845	104.419	173.794	129.784	153.845	139.847	140.045	96.5327	66.5125	103.915	102.04
Hyls1	34.3564	-1.05e-05	0.00144267	0.0547096	0.719972	38.1159	37.9399	33.8942	32.3693	39.6794	38.4988	49.0464	27.5087	34.663	26.3172	36.3854	21.7677	30.7896	34.0134
Cfdp1	501.006	-1.06e-05	0.00144261	0.055869	0.719972	548.283	744.408	531.009	440.504	535.672	494.984	491.219	390.216	437.472	524.463	484.891	470.425	509.953	410.59
Usp28	175.965	-1.27e-05	0.00144266	0.0554902	0.719972	249.219	162.226	119.143	184.364	195.264	240.892	204.486	142.638	145.824	141.925	162.62	178.979	161.004	174.926
Zfp653	139.542	-1.46e-05	0.00144262	0.0558313	0.719972	175.92	133.444	153.037	136.514	158.718	156.195	142.612	121.242	93.2316	131.586	147.769	124.56	136.629	142.127
Chd7	888.349	-1.57e-05	0.0014427	0.0545127	0.719972	1788.52	847.761	1308.52	772.641	898.007	663.279	783.234	688.737	660.988	1037.65	744.787	757.033	767.816	717.925
Rabggtb	526.59	-1.64e-05	0.00144264	0.0545796	0.719972	740.328	634.513	553.605	439.096	552.379	560.982	507.065	446.253	408.785	605.294	456.674	521.216	487.502	458.573
Zmym5	1376.02	-1.79e-05	0.00144265	0.0549517	0.719972	1663.91	1297.81	1642.33	1601.58	1320.91	1588.35	1290.3	1474.26	1135.51	1678.66	1122.01	1067.83	1209.13	1171.64
Ythdc1	809.408	-2.12e-05	0.00144271	0.0558006	0.719972	1052.59	873.927	1217.11	896.488	731.98	811.774	649.677	831.375	688.48	976.554	651.225	684.474	611.302	654.758
Rfx7	603.076	-2.7e-05	0.00144259	0.0557376	0.719972	675.824	579.565	598.797	653.015	536.716	708.377	691.932	619.456	570.147	561.119	553.949	552.658	542.025	599.486
Rps5	1644.91	-5.25e-05	0.00144307	0.0559211	0.719972	1943.91	2309.1	1315.71	1802.83	1776.17	1785.24	1477.43	1605.7	1575.38	1723.77	1338.83	1495.93	1424.02	1454.68
Irf5	270.239	-0.000411282	0.00147412	0.0555708	0.719972	319.587	396.407	232.124	572.796	227.634	273.891	170.531	259.805	157.777	282.909	180.442	214.049	201.415	293.973
H3f3b	5746.98	-6.8e-06	0.00144269	0.0561556	0.722024	15989.6	5006.76	7799.77	5984.09	4301.04	4296.46	4430.02	5122.74	4259.97	7381.96	4499.91	4811.88	3485	3088.54
Unc119	207.385	7.44e-06	0.00144268	0.0564407	0.724977	86.4938	143.91	139.685	105.552	205.706	214.493	298.806	227.202	350.216	158.843	361.626	199.537	173.833	237.486
Cmpk2	251.145	1.36e-05	0.00144271	0.0567845	0.725125	73.2998	138.677	272.181	188.586	253.739	219.993	301.824	287.313	157.777	220.876	305.934	422.052	323.932	349.852
Ints3	375.003	7.46e-06	0.00144258	0.0567464	0.725125	304.927	374.166	368.728	368.728	349.805	277.191	390.862	335.199	433.886	350.582	394.299	453.494	462.485	385.687
Jazf1	23.7635	-6.15e-06	0.00144269	0.0567813	0.725125	33.7179	24.8572	21.569	66.1459	17.7513	18.6994	18.1095	20.3768	27.4914	18.798	14.1086	21.7677	14.1119	15.1845
2200002D01Rik	85.6207	-1.03e-05	0.00144264	0.0566714	0.725125	92.3578	120.361	106.818	88.6637	73.0936	92.397	86.0199	72.3378	78.8883	75.1919	102.473	60.4659	72.4839	77.1375
Hmgb2	55.9695	-1.33e-05	0.00144268	0.0566121	0.725125	67.4358	54.9475	48.2735	75.9974	61.6075	73.6976	53.5738	48.9044	56.178	46.055	58.6622	59.2566	46.1844	32.7986
Ptpn2	316.877	-1.37e-05	0.00144266	0.0565759	0.725125	452.993	329.685	451.922	282.879	261.049	338.789	316.161	290.37	282.085	375.019	271.034	273.306	277.748	233.235
Mrpl44	497.114	1.56e-05	0.00144254	0.0573015	0.731013	404.615	508.918	440.624	544.648	507.478	441.086	430.099	530.817	586.881	558.3	490.089	520.007	524.706	471.328
Ppp1r1b	266.085	2.27e-05	0.00144273	0.0574878	0.73194	236.025	365.008	195.148	254.732	351.893	354.189	316.161	262.861	292.843	156.023	265.094	258.794	189.869	226.553
Slc16a13	85.9085	6.42e-06	0.00144269	0.0576537	0.73194	45.4459	62.7971	81.1406	21.1104	66.8284	56.0982	145.63	71.3189	77.693	69.5525	118.067	126.978	127.649	132.409
Cyp2c38	1641.11	-5.54e-06	0.00144269	0.0574357	0.73194	433.935	1080.63	1030.18	284.287	1717.7	1589.45	2691.52	1851.24	3003.73	2121.35	1456.9	2188.87	1849.94	1675.77
Nuak2	358.602	-7.52e-06	0.00144264	0.0576232	0.73194	513.099	399.023	361.538	325.1	499.125	334.389	322.197	243.503	285.671	318.626	341.577	395.447	302.123	379.006
Klhl28	133.859	-1.38e-05	0.00144265	0.057614	0.73194	158.328	108.587	174.606	122.44	133.657	177.094	148.648	139.581	144.629	95.8696	132.176	108.839	102.632	126.943
Macf1	2305.18	-1.46e-05	0.00144263	0.0577184	0.73205	3037.54	2099.78	2886.14	1762.01	2293.05	2407.82	2926.19	1976.55	2100.1	2342.23	2124.46	2216.68	1935.25	2164.71
Zdhhc6	1169.84	2.57e-05	0.00144256	0.0579914	0.73241	1210.91	1233.7	1063.04	1165.29	1070.3	933.87	1101.66	1182.88	1173.76	1361.91	1141.31	1243.18	1308.56	1187.43
Pik3r1	3412.39	-3.8e-06	0.00144266	0.0581128	0.73241	6268.6	3325.63	5442.58	2804.87	3301.74	2744.41	2953.35	2665.29	2676.23	3266.15	2935.34	3522.74	2845.47	3021.12
Tead2	15.5292	-7.19e-06	0.00144268	0.058057	0.73241	14.66	18.3158	19.5148	22.5178	12.5303	21.9993	18.864	16.3015	14.3433	6.57929	11.8809	12.0932	8.9803	18.8288
Ank2	33.1176	-9.87e-06	0.00144267	0.0579178	0.73241	33.7179	35.3234	38.0026	45.0355	37.591	30.799	41.5008	20.3768	33.4678	20.6778	39.3556	26.605	31.4311	29.7617
Ccbl1	1453.88	-1.03e-05	0.00144267	0.0581473	0.73241	1724.01	1473.12	2551.31	1867.57	1337.61	1515.75	971.874	1269.48	1068.58	1798.03	1145.03	998.897	1431.07	1202.01
Pop5	481.147	-1.37e-05	0.00144265	0.0578868	0.73241	548.283	688.152	391.324	613.609	509.567	511.484	424.063	466.63	456.596	566.759	352.716	374.889	432.337	399.657
Zfp799	218.193	-1.63e-05	0.00144264	0.0580624	0.73241	262.413	164.842	209.528	263.176	237.032	270.591	240.705	203.768	178.096	176.701	221.283	237.026	198.208	191.325
Kdm5a	1054.26	-2.32e-05	0.0014426	0.0581944	0.73241	1284.21	977.28	1126.72	1300.4	951.261	1149.46	1031.48	944.467	884.505	1061.15	1076.71	986.803	987.833	997.321
Agap2	157.27	-8.04e-06	0.00144268	0.0583685	0.733741	193.512	142.602	240.341	173.105	148.276	169.395	209.768	112.073	89.6458	61.0934	244.302	124.56	166.777	126.335
Eed	302.03	-0.000144227	0.0014462	0.0584122	0.733741	332.781	308.753	384.134	299.768	285.065	339.889	317.67	278.144	205.588	284.789	306.677	268.469	323.932	292.758
Mterfd2	593.544	-1.31e-05	0.00144262	0.058472	0.733787	489.643	764.032	661.45	575.61	616.075	774.375	606.667	454.404	463.768	521.644	614.839	559.914	646.582	560.613
Procr	14.6071	6.96e-06	0.00144269	0.0586875	0.735787	17.592	10.4662	11.2981	9.85152	5.22097	15.3995	12.8275	12.2261	19.1244	14.0985	11.1384	25.3957	18.6021	21.2584
Ppp2r4	1166.86	2.78e-05	0.00144267	0.0591036	0.736067	907.452	1006.06	962.389	1090.7	1312.55	1192.36	1178.62	1207.33	1215.6	1041.41	1283.14	1318.16	1304.71	1315.59
Plscr2	1104.15	2.54e-05	0.00144273	0.0588532	0.736067	787.24	1076.71	987.04	958.412	938.731	1230.86	1036.77	1602.64	1370.98	1436.16	1046.27	989.222	983.343	1013.72
Sfpi1	108.1	1.2e-05	0.0014427	0.0588677	0.736067	92.3578	68.0302	85.249	53.4797	73.0936	109.996	143.366	99.8465	98.0127	70.4924	115.097	211.631	102.632	190.111
Alkbh8	126.976	-1.33e-05	0.00144262	0.058903	0.736067	139.27	111.203	177.688	128.07	119.038	140.795	141.857	117.167	103.989	109.028	126.235	117.304	126.366	119.654
Rsrc2	898.967	-1.52e-05	0.00144264	0.0589855	0.736067	854.676	975.972	1253.06	1106.18	825.958	1020.77	777.952	951.598	800.836	1003.81	810.875	701.404	785.135	717.318
Vps13b	1480.48	-1.54e-05	0.00144251	0.0590688	0.736067	1907.26	1348.83	1518.05	1496.02	1406.53	1512.45	1729.45	1462.04	1351.86	1423.95	1364.08	1367.74	1455.45	1383.01
Map4k5	447.164	-1.57e-05	0.00144264	0.0590405	0.736067	504.303	529.851	540.253	596.721	381.131	477.385	361.434	436.064	387.27	486.867	430.684	409.959	363.061	355.318
Btd	1950.01	2.83e-05	0.0014427	0.0593906	0.738939	1954.17	2123.33	1728.6	1400.32	2158.35	1625.75	1720.4	1799.27	2138.35	2377	1984.86	2109.05	2151.42	2029.26
Xiap	5438.88	-1.55e-05	0.00144266	0.0595853	0.740657	7164.33	5325.98	6716.18	7295.75	4408.59	5914.51	4691.86	5799.25	4963.99	6026.63	4693.72	4745.36	4045.63	4352.5
Izumo4	91.8603	-1.13e-05	0.00144267	0.0596753	0.741073	58.6399	96.8122	92.4387	94.2931	106.508	146.295	117.711	83.545	100.403	72.3722	67.5729	81.0243	94.9346	73.4932
Nckap5	13.4013	-6.19e-06	0.00144269	0.0597542	0.741349	19.058	10.4662	14.3794	12.6662	17.7513	16.4995	21.1277	17.3203	9.56222	5.63939	8.16815	10.8839	7.6974	16.3993
Zfp113	325.714	-1.53e-05	0.00144264	0.0598542	0.741886	431.003	323.144	389.27	337.766	308.037	266.191	410.481	317.879	292.843	376.899	281.43	286.608	280.314	258.137
Acsf3	756.389	2.62e-05	0.00144263	0.0599205	0.742006	602.525	774.498	754.916	731.827	697.522	588.481	828.507	807.942	907.216	804.553	773.747	752.196	771.664	793.848
Cdhr5	1104.1	-4.37e-06	0.00144258	0.0600473	0.742171	1533.43	1097.64	1296.2	1082.26	1194.56	974.569	1111.47	886.393	910.801	1112.84	918.546	1112.57	1132.8	1093.29
Cbwd1	88.2105	-1.36e-05	0.00144265	0.0600411	0.742171	71.8338	103.354	101.683	132.292	89.8007	89.0971	86.7745	92.7146	70.5214	81.7711	88.3646	85.8616	67.9937	72.8858
C3ar1	83.0611	2.76e-06	0.00144268	0.060225	0.742264	58.6399	41.8648	41.0839	52.0723	61.6075	86.8972	116.202	60.1117	86.06	45.1151	83.1666	186.235	73.1253	170.674
Ces4a	60.4995	-5.88e-06	0.00144269	0.0601428	0.742264	99.6878	83.7295	116.062	70.368	48.0329	80.2974	28.6733	28.5276	10.7575	21.6177	82.4241	52.0007	62.8621	61.9529
Hook3	2858.26	-1.47e-05	0.00144265	0.0602236	0.742264	2822.04	2541.98	3317.52	2289.77	2944.63	3909.27	3908.62	2284.24	2487.37	2255.76	2930.14	2968.88	2529.24	2826.15
Gpr17	208.97	-9.06e-06	0.00144268	0.0603114	0.742631	233.093	171.384	343.05	143.551	176.469	295.891	302.579	172.184	103.989	159.783	207.174	218.887	223.225	174.319
Sars	719.89	1.1e-05	0.00144248	0.060681	0.745078	740.328	762.723	724.103	561.537	693.345	619.28	676.086	711.152	749.439	729.361	729.193	811.452	819.132	751.331
Arid3a	69.0783	6.91e-06	0.00144268	0.0606432	0.745078	43.9799	34.0151	57.5174	43.6282	68.9168	71.4977	74.7015	49.9233	38.2489	46.9949	131.433	112.467	103.273	90.4999
Synm	111.841	-1.51e-05	0.00144271	0.0606191	0.745078	230.161	65.4137	156.119	64.7386	133.657	115.496	138.839	79.4697	99.208	78.9515	113.612	89.4895	106.481	94.1442
Glt25d2	16.5702	-5.17e-06	0.00144269	0.0608318	0.745976	26.3879	19.6241	10.271	49.2576	8.35355	20.8993	9.80929	13.2449	13.1481	10.3389	8.16815	16.9304	12.1876	13.3624
Suv420h2	221.755	-1.58e-05	0.00144264	0.0608681	0.745976	200.842	235.489	250.612	235.029	245.386	270.591	242.214	180.335	178.096	157.903	230.936	188.654	231.563	256.923
Slc22a21	24.4059	-3.19e-06	0.00144268	0.0610558	0.746878	51.3099	18.3158	22.5961	15.481	27.149	39.5987	31.6915	12.2261	10.7575	12.2187	22.2768	22.977	30.7896	24.2953
Erc2	198.45	-1.69e-05	0.00144263	0.0610179	0.746878	237.491	222.407	216.717	199.845	218.237	215.593	180.34	176.26	210.369	206.778	175.244	217.677	150.099	151.238
1300015D01Rik	971.679	-8.48e-06	0.00144268	0.0611427	0.747242	1098.03	1097.64	1944.29	588.276	797.764	1107.66	1196.73	935.297	878.529	1225.63	899.982	526.053	695.973	611.634
Fth1	32849.9	1.66e-05	0.00144263	0.0612831	0.747659	28496	34062.2	27374.2	26424.6	29773.1	27174.6	39213	39046.1	42311.6	39764.3	32639.9	31852.2	31717.8	30049
Pdilt	186.501	-8.22e-06	0.00144268	0.0613481	0.747659	291.733	188.391	234.178	164.661	205.706	277.191	153.176	112.073	60.9591	119.367	198.263	204.375	195.642	205.295
Ppargc1b	213.356	-8.46e-06	0.00144269	0.061315	0.747659	510.167	191.008	193.094	274.435	192.132	205.693	189.395	238.409	173.315	303.587	116.582	136.653	116.744	145.772
Mettl21d	44.1268	8.3e-06	0.00144268	0.061459	0.747957	24.9219	31.3986	45.1922	53.4797	33.4142	29.699	43.0099	74.3755	72.9119	35.7161	55.692	35.0702	39.7699	43.1241
Gm3893	49.7203	-5.54e-06	0.00144269	0.0614869	0.747957	71.8338	34.0151	77.0322	22.5178	63.6958	64.8979	88.2836	28.5276	20.3197	14.0985	49.0089	60.4659	44.9015	56.4865
Cxcl9	293.797	-2.17e-05	0.00144273	0.0615786	0.748377	325.451	325.76	323.535	384.209	350.849	372.888	215.804	283.238	421.933	209.597	253.955	182.607	203.981	259.352
Hes6	1432.77	-9.62e-07	0.00144265	0.0616495	0.748544	1078.97	1904.85	1594.05	2187.04	1682.2	1800.64	944.71	1374.42	1608.84	930.499	1205.92	1268.57	1245.7	1232.38
Tssc4	415.988	1.43e-05	0.00144265	0.0618352	0.748547	316.655	370.241	357.43	432.06	358.159	454.285	369.735	420.782	395.637	326.145	568.8	446.238	572.173	435.493
Tpgs1	842.147	1.04e-05	0.0014426	0.061862	0.748547	645.038	805.897	709.724	992.189	833.267	839.273	626.285	1026.99	1029.13	965.275	863.597	806.615	792.191	854.586
Cyp2c67	5067.96	-5.75e-06	0.00144266	0.0619929	0.748547	7033.85	7289.7	3279.52	5270.56	6594.09	6489.79	3833.17	4574.6	3267.89	4801	3440.28	5347.6	5324.04	4405.34
Gm6297	42.5365	-9.38e-06	0.00144269	0.0619873	0.748547	13.194	54.9475	49.3006	53.4797	51.1655	83.5973	43.7645	33.6218	29.8819	41.3555	31.1875	25.3957	49.3917	35.2281
Naalad2	24.2681	-1.09e-05	0.00144269	0.0618892	0.748547	20.524	19.6241	34.9213	23.9251	30.2816	37.3988	30.1824	14.2638	15.5386	16.9182	23.0193	18.1398	29.5067	25.51
Usp33	1023.4	-1.52e-05	0.00144264	0.0618669	0.748547	1300.34	1106.8	1128.78	1315.88	886.521	1062.57	948.483	1005.6	944.269	1266.04	846.518	821.127	881.994	812.677
Zbed6	1249.82	-6.39e-06	0.00144266	0.0621589	0.749169	1501.18	1083.25	1507.78	751.53	1399.22	1819.34	1721.91	937.335	861.795	883.504	1208.89	1228.67	1180.27	1412.77
Mphosph6	40.3856	-1.18e-05	0.00144267	0.0621086	0.749169	43.9799	57.564	48.2735	39.4061	28.1932	46.1985	52.8192	26.4899	37.0536	35.7161	41.5833	32.6516	37.2041	38.2651
Pxdc1	1839.81	0.000211171	0.00145042	0.0642851	0.750184	1804.64	1594.79	1377.34	1833.79	1810.63	1863.34	1747.56	2119.19	2440.76	1878.86	1997.48	1840.58	1628	1820.32
Kif1c	6166.03	5.47e-05	0.00144295	0.0635353	0.750184	6035.51	5467.28	6695.64	5360.63	6218.18	5231.43	6075.72	6175.2	6409.08	6059.52	7245.89	6829.02	6041.18	6480.16
Psmd2	1122.7	4.97e-05	0.00144295	0.0626152	0.750184	1068.71	1206.23	1210.95	979.523	1098.49	841.473	980.174	1032.09	1240.7	1172.99	1231.16	1319.37	1178.34	1157.67
Slc39a8	1084	3.63e-05	0.00144278	0.0657343	0.750184	873.734	1011.3	901.791	1248.33	1160.1	1025.17	879.818	1242.99	1176.15	1270.74	1061.12	1042.43	1230.3	1051.99
Srr	1631.69	3.44e-05	0.00144264	0.0641644	0.750184	1361.91	1668.05	1736.82	1431.29	1466.05	1483.85	1709.83	1805.39	1839.53	1727.53	1546.75	1615.65	1724.22	1726.79
Nploc4	2198.96	3.38e-05	0.00144243	0.0639957	0.750184	2436.49	2111.55	2006.95	2109.63	2124.94	1999.74	2044.86	2158.93	2274.61	2235.08	2277.43	2423.47	2281.64	2300.16
Map2k2	1659.95	3.38e-05	0.00144247	0.0647793	0.750184	1735.74	1723	1571.46	1511.5	1684.29	1479.45	1475.92	1717.77	1785.74	1800.85	1646.25	1695.46	1674.18	1737.72
Fem1a	1707.09	3.36e-05	0.0014426	0.0641326	0.750184	1779.72	1734.77	1567.35	1584.69	1680.11	1469.55	1591.37	1701.47	1545.49	1696.52	1924.71	1858.72	1834.55	1930.26
Tmub2	786.269	2.74e-05	0.00144251	0.0653794	0.750184	768.182	790.197	715.886	782.492	703.787	713.877	783.988	885.374	837.889	905.122	731.421	810.243	814	765.301
Ifrd2	793.044	2.31e-05	0.00144258	0.0656992	0.750184	766.716	807.205	812.433	776.863	736.157	665.479	685.895	861.94	975.346	876.925	800.479	748.568	726.121	862.482
Rsph3a	319.712	2.21e-05	0.00144255	0.0656081	0.750184	321.053	341.459	308.129	303.99	292.374	255.192	301.07	345.387	326.311	344.003	328.211	355.539	348.949	304.298
Atp6v1a	1654.86	2.05e-05	0.0014426	0.0652836	0.750184	1397.09	1572.54	1470.8	1975.93	1453.52	1389.26	1635.13	1990.82	1827.58	1831.86	1697.49	1624.11	1728.71	1573.12
Idh2	1318.54	1.93e-05	0.00144268	0.0651384	0.750184	988.082	1104.18	1066.13	1071	1304.2	1260.56	1629.85	1547.62	1955.47	1393.87	1306.16	1244.39	1269.43	1318.63
Kbtbd4	448.422	1.7e-05	0.00144261	0.0651018	0.750184	309.325	463.129	421.11	550.278	400.971	372.888	407.463	465.611	503.212	469.949	468.555	483.727	472.749	488.942
Pithd1	724.304	1.51e-05	0.00144261	0.0657661	0.750184	521.895	587.415	655.288	696.643	792.543	799.674	664.768	785.527	741.072	647.59	891.814	753.405	818.49	784.13
Armc7	70.0293	1.45e-05	0.00144265	0.0631416	0.750184	65.9698	73.2633	64.7071	53.4797	75.182	56.0982	60.3648	85.5827	70.5214	63.9131	84.6518	71.3498	76.974	78.3523
Zfp385a	289.766	1.39e-05	0.00144272	0.063515	0.750184	177.386	166.151	228.015	68.9606	314.302	230.993	423.308	169.128	259.375	200.198	485.634	409.959	447.732	475.58
Wdr26	4862.38	1.31e-05	0.00144254	0.0641105	0.750184	6418.13	4903.41	5376.85	4341.71	4965.14	5062.04	4909.93	4621.47	4313.76	5237.11	4650.65	4718.76	4300.28	4254.1
Prpf4b	1307.47	1.31e-05	0.00144261	0.0628917	0.750184	1342.85	1219.31	1763.52	1232.85	1259.3	1657.65	1349.15	1236.87	926.34	1274.5	1376.71	1196.02	1257.24	1212.33
Lhpp	1368.42	1.23e-05	0.00144265	0.0647251	0.750184	1265.16	1270.33	1313.66	1169.52	1286.45	1202.26	1211.07	1606.71	2053.49	1916.45	1107.16	1218.99	1320.1	1216.59
Gltpd1	502.468	1.1e-05	0.00144267	0.0652089	0.750184	322.519	522.001	373.863	370.136	528.362	475.185	534.229	398.367	463.768	401.337	628.948	614.333	748.572	652.935
Steap3	630.51	1.08e-05	0.00144265	0.065123	0.750184	458.857	507.61	473.491	481.317	680.815	652.279	725.887	556.288	552.218	565.819	714.342	776.382	869.165	812.677
Syvn1	1741.37	1.07e-05	0.00144267	0.0627511	0.750184	1285.68	2387.6	1347.55	1488.99	1290.62	1453.05	1511.38	1470.19	1308.83	2060.26	1831.89	2031.65	2908.98	2002.54
Galk1	1048.27	9.99e-06	0.00144264	0.0648584	0.750184	778.444	890.934	778.539	1000.63	956.482	1075.77	1185.41	1381.55	1489.32	901.362	1249.73	940.849	981.419	1065.35
Gm4952	2755.26	9.08e-06	0.00144268	0.0649358	0.750184	1247.56	2723.83	1530.37	1923.86	3545.04	2879.71	2851.48	2397.34	2407.29	3282.12	3447.7	3820.23	3222.64	3294.44
AU022252	937.801	7.99e-06	0.0014426	0.0625335	0.750184	730.066	707.776	780.593	995.003	946.04	1025.17	881.327	1061.63	897.653	797.034	1212.6	995.269	1028.24	1070.81
Pik3r3	74.1002	7.36e-06	0.00144268	0.0624632	0.750184	46.9119	61.4889	60.5987	40.8134	50.1213	68.1978	101.866	47.8856	68.1308	46.055	124.75	111.257	98.7833	110.543
Slc15a3	87.5856	6.4e-06	0.00144268	0.0633819	0.750184	70.3678	60.1806	65.7342	49.2576	75.182	58.2981	123.748	64.187	82.4741	56.3939	101.731	139.072	83.3885	196.184
Zbtb7c	34.5184	4.44e-06	0.00144269	0.0647917	0.750184	30.7859	19.6241	27.7316	37.9987	36.5468	14.2995	13.5821	23.4334	25.1008	6.57929	80.939	42.3261	64.7865	59.5234
Pkhd1l1	39.1953	3.88e-06	0.00144269	0.0647655	0.750184	19.058	39.2482	45.1922	18.2957	51.1655	10.9996	9.05473	35.6595	106.38	41.3555	28.2173	21.7677	107.764	14.5772
Ugt3a1	3663.67	3.96e-07	0.0014425	0.0646169	0.750184	2783.93	3648.77	3289.79	3428.33	3467.77	4003.87	3566.05	4395.28	3774.69	4323.53	3516.76	3604.98	3771.73	3715.96
Mup9	12486.7	-2.48e-06	0.00144269	0.0651731	0.750184	17608.1	20309.6	14707	27246.5	8083.11	17435.5	2455.34	9134.94	4690.27	15608.9	13262.1	6787.9	6503.66	10981.5
Acta2	20.7753	-3.42e-06	0.00144269	0.0653418	0.750184	4.39799	15.6993	12.3252	26.7398	101.287	23.0993	14.3366	33.6218	15.5386	21.6177	3.7128	3.62795	5.1316	9.71811
Hsf2bp	25.1187	-3.98e-06	0.00144269	0.0657521	0.750184	5.86399	28.782	36.9755	83.0342	28.1932	30.799	14.3366	15.2826	10.7575	4.69949	40.8408	18.1398	21.8093	12.1476
0610008F07Rik	157.223	-4.62e-06	0.00144267	0.06464	0.750184	171.522	125.594	165.363	104.145	238.076	271.691	183.358	136.525	76.4978	131.586	104.701	153.583	197.567	140.913
C1qtnf3	13.9717	-5.77e-06	0.00144269	0.0633449	0.750184	19.058	18.3158	27.7316	21.1104	5.22097	15.3995	12.8275	10.1884	9.56222	7.51919	13.3661	7.25591	13.4705	14.5772
Ubfd1	1150.21	-6e-06	0.00144247	0.065816	0.750184	1027.66	1187.91	1026.07	1306.03	983.631	1082.37	1025.45	1335.7	1284.92	1251	1150.22	1146.43	1171.29	1124.26
Gm13704	43.7686	-6.02e-06	0.00144269	0.0641287	0.750184	20.524	37.9399	101.683	26.7398	57.4307	60.4981	62.6285	17.3203	29.8819	24.4374	42.3259	44.7448	41.0528	45.5536
Aph1b	76.6898	-6.66e-06	0.00144268	0.0659043	0.750184	63.0379	77.1881	62.6529	218.141	92.9333	59.3981	61.1194	61.1305	60.9591	45.1151	79.4539	54.4193	61.5792	76.5301
Srgap3	21.4211	-6.71e-06	0.00144269	0.0634193	0.750184	20.524	34.0151	11.2981	14.0736	59.5191	34.0989	15.8458	8.15074	7.17166	6.57929	17.8214	31.4423	20.5264	18.8288
Trpc3	15.2173	-7.07e-06	0.00144269	0.0654987	0.750184	19.058	13.0827	12.3252	25.3325	22.9723	14.2995	20.3731	14.2638	11.9528	8.45908	9.65327	8.46522	11.5461	21.2584
Il17rb	256.792	-7.1e-06	0.00144268	0.0634236	0.750184	711.008	179.233	187.959	322.285	300.728	195.794	212.031	219.051	190.049	264.111	210.887	204.375	212.32	185.251
Nfatc2	11.6635	-7.31e-06	0.00144269	0.0645678	0.750184	13.194	14.391	14.3794	19.703	14.6187	8.79972	12.073	11.2073	8.36694	5.63939	8.91071	12.0932	8.9803	10.9329
Cx3cl1	21.7363	-7.55e-06	0.00144268	0.063921	0.750184	24.9219	28.782	18.4877	16.8883	43.8562	24.1992	20.3731	19.358	14.3433	11.2788	20.0491	20.5584	21.1679	20.0436
Pde10a	19.8349	-7.56e-06	0.00144268	0.0646577	0.750184	24.9219	13.0827	19.5148	26.7398	26.1049	19.7994	31.6915	17.3203	16.7339	15.0384	15.5937	10.8839	14.7534	25.51
Bmf	502.271	-8.6e-06	0.00144268	0.0655992	0.750184	461.789	370.241	417.001	1131.52	671.417	581.881	375.771	428.932	503.212	450.211	392.071	445.029	407.321	395.406
Hyal3	95.0837	-8.85e-06	0.00144268	0.0658047	0.750184	112.882	95.504	199.257	85.849	92.9333	87.9972	83.0017	98.8277	70.5214	91.1701	79.4539	56.8379	106.481	70.4563
Fam214a	3920.01	-8.87e-06	0.00144266	0.0657994	0.750184	6146.92	4529.24	5962.29	3554.99	3537.73	3593.58	3167.64	4130.39	3955.17	4253.98	2633.86	3143.02	3282.94	2988.32
Prdm15	141.914	-1e-05	0.00144266	0.0649982	0.750184	123.144	149.143	230.07	150.588	116.95	174.894	156.949	129.393	77.693	121.247	147.769	137.862	129.573	141.52
Pla2r1	87.139	-1.15e-05	0.00144267	0.0649847	0.750184	92.3578	88.9626	68.8155	74.5901	103.375	114.396	132.048	79.4697	71.7166	56.3939	81.6815	78.6057	83.3885	94.1442
Ankrd16	240.466	-1.2e-05	0.00144266	0.0628268	0.750184	269.743	206.707	343.05	159.032	262.093	312.39	298.051	186.448	192.44	199.258	217.57	224.933	247.6	247.204
Crlf2	147.449	-1.26e-05	0.00144268	0.0657214	0.750184	140.736	128.211	208.501	270.213	147.231	138.596	118.466	131.431	109.966	147.564	121.037	152.374	120.593	129.372
Psmb6	922.17	-1.36e-05	0.00144259	0.0629162	0.750184	980.752	1237.63	888.438	955.597	1014.96	948.17	860.199	857.865	951.441	1007.57	855.428	753.405	874.938	723.999
Otud4	1591.38	-1.39e-05	0.00144265	0.0640263	0.750184	2256.17	1754.39	1774.82	2054.75	1331.35	1516.85	1432.91	1552.72	1368.59	1924.91	1316.56	1383.46	1248.9	1362.96
Mpp7	201.333	-1.42e-05	0.0014427	0.0650866	0.750184	231.627	164.842	212.609	509.464	171.248	163.895	172.04	166.071	157.777	155.083	207.174	140.281	188.586	177.963
Fyttd1	1091.85	-1.62e-05	0.00144262	0.0659112	0.750184	1386.83	1143.43	1029.15	1408.77	1058.81	1200.06	966.592	1062.65	910.801	1223.75	1017.31	1082.34	926.254	869.163
Zfp780b	229.304	-1.65e-05	0.00144263	0.0639622	0.750184	258.015	235.489	267.045	204.067	228.679	266.191	265.605	176.26	175.706	221.816	191.58	240.654	261.712	217.443
Birc2	854.597	-1.75e-05	0.00144262	0.0639312	0.750184	722.736	901.4	846.327	1117.44	876.079	1075.77	865.481	950.58	730.314	822.411	804.934	738.893	827.471	684.519
Lancl1	360.614	-1.79e-05	0.00144262	0.0647099	0.750184	423.673	405.565	355.375	481.317	339.363	361.888	332.761	411.612	307.186	341.183	318.558	330.144	327.781	312.194
Tagap1	318.086	-1.83e-05	0.00144267	0.0645089	0.750184	278.539	336.226	346.131	341.988	347.717	501.584	269.378	305.653	251.008	271.631	297.024	263.631	310.462	332.238
Tial1	1381.51	-2.37e-05	0.00144263	0.0629652	0.750184	1323.79	1409.01	1499.56	1686.02	1278.09	1770.94	1294.07	1400.91	1354.25	1443.68	1236.36	1217.78	1216.19	1210.51
Hmgn2	561.094	-2.47e-05	0.00144275	0.064385	0.750184	668.494	676.377	557.713	888.044	585.793	488.384	497.255	570.552	579.71	698.344	403.952	430.517	456.071	354.104
Mllt10	612.793	-2.81e-05	0.00144261	0.063379	0.750184	744.726	582.182	651.179	655.83	641.135	630.28	610.439	557.307	592.858	684.246	569.543	587.728	507.387	564.258
Mmd	6630.13	-7.94e-05	0.00144365	0.0651133	0.750184	5504.82	7048.98	5616.16	6731.4	6011.43	6397.39	6003.28	7282.68	6122.21	8968.51	7116.69	7538.89	5696.08	6783.24
Ccdc86	291.42	1.45e-05	0.00144265	0.0661529	0.750501	307.859	289.128	290.668	197.03	255.828	250.792	271.642	276.106	213.955	297.008	332.667	377.307	357.288	362.607
Cxcl14	35.3381	7.23e-06	0.00144269	0.0662257	0.750501	39.5819	30.0903	46.2193	11.2589	25.0607	10.9996	36.2189	39.7348	41.8347	39.4757	44.5536	48.3727	21.8093	59.5234
Slco1a4	1717.82	7.19e-06	0.00144268	0.0662012	0.750501	1470.39	1064.93	582.364	1317.29	2267.99	1436.55	1874.33	3129.88	2571.04	1648.58	1173.24	2245.7	1876.24	1390.9
Mrps10	377.602	-1.34e-05	0.00144264	0.0660474	0.750501	401.683	566.482	350.24	302.582	436.473	434.486	374.262	295.464	363.364	415.435	326.726	359.167	351.515	308.55
Ap4m1	129.557	-1.5e-05	0.00144264	0.0661261	0.750501	137.804	122.978	168.444	125.255	136.789	172.694	118.466	107.997	115.942	118.427	106.929	111.257	124.441	146.379
Sult5a1	117.908	-6.85e-06	0.00144269	0.0663978	0.751801	102.62	240.722	150.983	164.661	85.6239	156.195	99.602	163.015	21.515	157.903	83.9092	65.3032	71.201	87.463
Pdf	1153.59	2.71e-05	0.00144252	0.0665646	0.753037	995.412	1165.67	1073.32	1228.63	1080.74	1185.76	987.72	1335.7	1204.84	1189.91	1140.57	1150.06	1212.34	1199.58
Gm2061	45.3095	-7.7e-06	0.00144269	0.0666454	0.7533	83.5618	37.9399	125.306	21.1104	31.3258	46.1985	36.9735	43.8102	26.2961	29.1368	37.8705	39.9075	37.8456	37.0503
Wdr18	1145.97	8.73e-06	0.00144233	0.066876	0.753312	938.238	1206.23	1122.62	1097.74	1092.23	1079.07	1159	1236.87	1194.08	1183.33	1245.27	1203.27	1120.61	1164.96
Gm16973	74.7439	-1.24e-05	0.00144266	0.0668767	0.753312	86.4938	92.8874	103.737	54.887	63.6958	92.397	79.2289	78.4508	57.3733	67.6727	63.1175	68.9311	73.7668	63.7751
Rev1	218.017	-1.38e-05	0.00144265	0.0667268	0.753312	285.869	218.482	277.316	173.105	246.43	221.093	239.196	222.108	137.457	197.379	170.046	221.305	222.583	219.872
Vps37a	1822.97	-2.47e-05	0.00144256	0.066863	0.753312	2097.84	1726.92	2104.52	1822.53	1725.01	2061.33	1852.45	1728.97	1784.55	1743.51	1675.96	1870.81	1484.32	1842.8
Cd44	309.641	6.09e-06	0.00144267	0.0671267	0.75429	215.501	261.655	202.338	315.249	296.551	267.291	327.479	353.538	284.476	232.155	305.934	564.751	237.337	470.721
Cenpt	23.3778	-7.58e-06	0.00144268	0.0671364	0.75429	29.3199	23.5489	45.1922	16.8883	32.37	20.8993	20.3731	25.4711	23.9055	20.6778	15.5937	15.7211	16.6777	20.651
Msantd2	195.691	-1.35e-05	0.00144265	0.0670812	0.75429	199.376	191.008	258.828	216.733	177.513	254.092	191.658	237.39	135.066	184.22	161.135	169.304	196.925	166.423
Prkaca	1317.73	2.15e-05	0.0014426	0.0677068	0.754637	1263.69	1304.35	1150.35	1234.25	1413.84	1116.46	1206.54	1303.1	1763.03	1331.84	1277.94	1436.67	1254.03	1392.12
Bcl7b	310.845	2.07e-05	0.00144259	0.0673673	0.754637	316.655	341.459	279.37	284.287	293.419	270.591	266.36	353.538	382.489	322.385	333.409	290.236	307.255	310.372
Map3k14	94.5818	1.24e-05	0.00144266	0.0676485	0.754637	95.2898	75.8799	121.197	85.849	76.2262	60.4981	83.7562	101.884	99.208	114.668	106.186	76.187	105.839	121.476
P2ry6	35.8264	9.76e-06	0.00144268	0.0674469	0.754637	30.7859	40.5565	17.4606	21.1104	29.2374	31.899	41.5008	37.6972	32.2725	34.7762	37.128	58.0473	30.7896	58.3087
Elovl5	19197.7	7.38e-06	0.00144268	0.0676797	0.754637	15533.7	18033.2	13613.1	20820.5	18273.4	9911.78	16601.1	27269.3	42923.6	25709	16250.9	18769.8	12845.7	12212.6
Gm10653	11.9896	5.75e-06	0.00144269	0.067465	0.754637	16.126	9.15791	7.18968	16.8883	9.39775	3.29989	6.03648	14.2638	14.3433	13.1586	16.3363	13.3025	19.2435	9.11073
1810012K16Rik	11.3415	-5.83e-06	0.00144269	0.0674252	0.754637	17.592	15.6993	8.21677	8.44416	16.7071	17.5994	11.3184	8.15074	11.9528	7.51919	8.16815	6.04659	13.4705	7.89596
Rps21	15.388	-6.15e-06	0.00144269	0.0675986	0.754637	20.524	19.6241	15.4064	26.7398	13.5745	25.2992	8.30017	9.16958	11.9528	20.6778	8.91071	10.8839	12.829	11.5403
Asxl2	1036.58	-1.76e-05	0.00144263	0.0675849	0.754637	1202.12	906.634	1231.49	966.856	1130.86	1116.46	1214.09	818.13	764.978	893.843	1073	1088.39	1009	1096.32
Prpf38b	1336.48	-1.8e-05	0.00144262	0.0677438	0.754637	1422.02	1390.69	1740.93	1232.85	1313.6	1513.55	1383.11	1143.14	962.198	1325.26	1512.59	1300.02	1302.14	1168.6
Ano8	91.095	-5.52e-06	0.00144264	0.0678726	0.75465	79.1638	74.5716	109.899	116.811	106.508	83.5973	127.521	68.2624	70.5214	79.8913	95.0476	84.6522	85.9543	92.9294
Zfp600	18.2057	-6.01e-06	0.00144269	0.0679179	0.75465	10.262	24.8572	16.4335	32.3693	19.8397	35.1989	13.5821	15.2826	19.1244	12.2187	23.0193	9.67454	10.2632	12.755
Ccdc57	70.6207	-9.54e-06	0.00144267	0.0678993	0.75465	63.0379	66.722	81.1406	66.1459	74.1378	103.397	98.0929	42.7914	65.7403	40.4156	77.9687	62.8845	76.974	69.2415
Zfp941	21.9188	-6.6e-06	0.00144268	0.0680281	0.755233	38.1159	14.391	22.5961	23.9251	32.37	29.699	21.1277	12.2261	14.3433	6.57929	22.2768	24.1864	24.3751	20.651
Reep6	24314.7	0.000311856	0.00146017	0.0686788	0.757451	24345.8	25009	20653.9	15206.5	24653.4	16749.2	28726.9	22534.7	28417.7	29747.8	24377.5	28272.6	26250.1	25460.8
Agpat2	5159.3	2.93e-05	0.00144262	0.0683544	0.757451	4188.35	5117.97	5265.92	4438.81	4857.59	5101.64	5265.32	5589.37	6007.46	4536.89	5780.08	5657.19	5173.94	5249.6
Ccs	1885.97	2.4e-05	0.00144262	0.0688755	0.757451	2012.81	2353.58	1899.1	2081.49	2011.12	1964.54	1655.51	1909.31	1886.15	2050.86	1581.65	1662.81	1786.44	1548.22
Ube2m	1134.12	2.38e-05	0.00144256	0.0685946	0.757451	1032.06	1228.47	1042.5	1113.22	1146.53	994.368	983.947	1192.05	1339.91	1294.24	1179.18	1125.87	1038.51	1166.78
St6gal1	3286.17	1.98e-05	0.00144269	0.0686103	0.757451	2222.45	2722.52	2638.61	3011.75	3443.75	3094.2	3836.94	2877.21	3263.11	2790.56	3666.02	4295.5	3921.83	4221.91
Zbtb7b	3268.65	1.87e-05	0.00144256	0.0689025	0.757451	3405.51	2439.93	3180.92	3007.53	3439.58	3209.7	2952.6	3319.39	3154.34	3230.43	3952.64	3515.49	3449.08	3503.99
Adat2	50.0352	1.17e-05	0.00144267	0.0689802	0.757451	46.9119	37.9399	43.1381	47.8502	50.1213	38.4988	49.801	41.7725	49.0064	46.055	61.6324	49.582	74.4082	63.7751
2610019F03Rik	672.261	1.07e-05	0.00144264	0.0689589	0.757451	530.691	634.513	493.006	467.244	669.328	639.079	844.353	601.117	725.533	599.655	914.091	750.986	764.608	777.449
1700028K03Rik	12.4499	-5.65e-06	0.00144269	0.0682974	0.757451	4.39799	11.7745	16.4335	8.44416	21.9281	18.6994	22.6368	10.1884	5.97639	6.57929	10.3958	16.9304	8.9803	10.9329
Cd200r1	20.4367	-6.96e-06	0.00144269	0.0688306	0.757451	20.524	10.4662	32.8671	21.1104	17.7513	37.3988	29.4279	13.2449	25.1008	12.2187	18.564	9.67454	13.4705	24.2953
Cyp2d37-ps	2484.89	-8.6e-06	0.00144268	0.06841	0.757451	1350.18	2798.4	4149.47	2201.11	2515.46	3903.77	2864.31	2063.16	1754.67	1470.94	2469.01	1899.84	2885.24	2462.93
Syne2	1090.04	-1.31e-05	0.00144264	0.0687556	0.757451	1477.72	1070.17	1361.93	833.157	1152.79	1109.86	1277.47	687.718	1027.94	1026.37	1060.37	1000.11	1095.6	1079.32
Mxd1	242.689	-1.62e-05	0.0014427	0.0686674	0.757451	385.557	226.331	167.417	320.878	260.004	298.09	246.741	219.051	332.287	230.275	159.65	183.816	173.192	194.362
Snapc2	229.282	1.96e-05	0.00144261	0.0694535	0.757468	193.512	177.925	216.717	216.733	224.502	225.493	246.741	233.315	248.618	206.778	234.649	257.585	277.748	249.634
Csf1r	602.937	7.63e-06	0.00144268	0.0694467	0.757468	409.013	440.888	447.814	356.062	579.528	535.683	754.56	458.479	519.946	377.839	568.8	1123.46	597.19	1271.86
Phf11b	17.0404	5.84e-06	0.00144268	0.0694788	0.757468	5.86399	17.0076	12.3252	12.6662	12.5303	21.9993	15.8458	23.4334	13.1481	15.9783	24.5045	25.3957	15.3948	22.4731
Tmem119	38.201	5.73e-06	0.00144269	0.0692469	0.757468	27.8539	57.564	16.4335	29.5546	42.812	14.2995	21.8823	41.7725	92.0364	36.656	49.0089	21.7677	56.4476	26.7248
A230073K19Rik	20.1186	-5.8e-06	0.00144269	0.0692103	0.757468	27.8539	14.391	38.0026	18.2957	8.35355	38.4988	23.3914	16.3015	16.7339	23.4975	20.0491	12.0932	9.62175	14.5772
Srp54a	610.054	-9.95e-06	0.00144261	0.0695026	0.757468	595.195	809.821	567.984	824.713	607.721	569.782	623.267	526.741	625.13	604.355	571.028	601.031	588.21	425.775
Vnn3	1505.81	-1.1e-05	0.00144267	0.0692888	0.757468	1205.05	1976.8	846.327	923.228	1732.32	1196.76	1460.83	1600.6	2089.34	1941.83	1457.64	1665.23	1453.53	1531.82
Tgif2	53.5679	-1.14e-05	0.00144266	0.0694633	0.757468	63.0379	49.7144	57.5174	45.0355	50.1213	79.1975	67.1559	40.7537	56.178	38.5358	46.7812	59.2566	47.4673	49.1979
Trmu	136.91	-3.13e-05	0.00144276	0.0692504	0.757468	140.736	137.369	158.173	125.255	145.143	186.994	140.348	117.167	108.77	119.367	149.254	111.257	135.987	140.913
Cxcl13	29.3845	0.956563	0.418696	0.0697557	0.758022	4.39799	45.7896	32.8671	8.44416	15.6629	207.893	17.3549	61.1305	46.6158	25.3773	28.9598	563.542	26.9409	32.1912
Gm7609	33.7713	6.15e-06	0.00144268	0.0698168	0.758022	14.66	17.0076	42.111	25.3325	16.7071	38.4988	40.7463	32.6029	34.663	37.5959	32.6726	42.3261	35.9212	61.9529
Slc7a6	16.3879	-5.38e-06	0.00144269	0.0698388	0.758022	42.5139	11.7745	16.4335	21.1104	21.9281	13.1996	13.5821	12.2261	14.3433	18.798	16.3363	3.62795	8.9803	14.5772
Upf3b	293.186	-7.24e-06	0.00144261	0.069843	0.758022	278.539	349.309	337.915	242.066	361.291	334.389	313.897	214.976	206.783	290.429	326.726	285.399	294.426	268.463
Chd9	892.54	-1.14e-05	0.00144263	0.0698255	0.758022	1030.6	737.866	915.143	885.229	955.438	945.97	1291.05	647.984	702.823	734.061	902.21	978.338	894.823	874.022
Rsf1	505.135	-1.62e-05	0.00144261	0.0700535	0.759144	655.3	497.144	670.694	496.798	476.153	455.385	516.874	488.025	476.916	522.583	452.961	471.634	430.413	461.003
Ldb1	820.692	-2.79e-05	0.00144256	0.0700624	0.759144	910.384	847.761	935.685	844.416	823.869	915.171	741.733	746.811	692.066	769.777	854.686	801.778	805.02	800.529
Tmem115	923.625	2.2e-05	0.00144257	0.0702704	0.760769	857.608	962.889	745.672	1017.52	958.57	811.774	774.934	971.975	915.582	950.237	930.427	973.501	1048.77	1011.29
Inhbb	213.359	-3.31e-06	0.00144269	0.070336	0.760849	875.2	151.76	325.59	343.396	125.303	61.598	104.129	192.561	156.581	178.581	61.6324	105.211	67.9937	237.486
Slc25a10	6312.71	5.34e-05	0.00144307	0.0706546	0.760968	5217.48	5012	5251.54	5011.61	6972.08	6275.3	7318.48	7281.66	7947.4	6373.45	5914.49	6916.09	6293.27	6593.13
Atp9a	1020.85	2.73e-05	0.00144273	0.0705728	0.760968	964.626	943.265	895.628	743.086	908.449	772.175	1345.38	1052.46	1295.68	1038.59	1191.07	1107.74	1010.93	1022.83
Exd2	445.96	2.63e-05	0.00144253	0.071247	0.760968	404.615	392.482	444.733	479.91	437.517	424.586	394.635	444.215	480.501	484.048	459.644	506.704	457.995	431.849
Ubxn1	827.696	2.42e-05	0.00144255	0.0717763	0.760968	798.968	750.949	766.214	889.451	824.913	829.373	660.24	834.432	797.25	951.177	903.695	887.639	858.902	834.543
Epha2	848.215	1.69e-05	0.00144271	0.0716051	0.760968	1142.01	773.19	1040.45	740.271	621.296	359.688	468.582	899.637	1070.97	1036.71	982.406	1055.73	933.951	750.117
Tmco3	141.481	1.64e-05	0.00144263	0.0709472	0.760968	117.28	115.128	158.173	133.699	123.215	114.396	152.421	147.732	169.729	154.143	147.027	146.327	129.573	171.889
Tmem43	227.189	1.36e-05	0.00144265	0.0717586	0.760968	161.26	232.873	186.932	173.105	222.413	212.293	257.305	210.9	229.493	177.641	285.143	261.213	304.047	266.033
Gpx3	202.132	1.3e-05	0.00144265	0.0716206	0.760968	281.471	174	153.037	168.883	206.75	146.295	160.721	241.466	209.174	187.98	244.302	233.398	210.396	211.976
Cpox	6916.57	1.24e-05	0.00144266	0.0713572	0.760968	6457.71	6260.09	6795.27	4234.75	7327.11	6418.29	6371.51	5699.4	5543.7	8155.5	7548.12	10233.2	7312.53	8474.8
Cables1	82.7891	9.15e-06	0.00144268	0.0719033	0.760968	111.416	61.4889	48.2735	99.9226	49.0771	53.8983	79.9834	80.4885	69.3261	118.427	95.7902	68.9311	120.593	101.433
Plat	11.6492	7.1e-06	0.00144269	0.071191	0.760968	7.32998	7.84964	8.21677	11.2589	13.5745	9.89968	6.03648	21.3957	17.9292	16.9182	17.8214	3.62795	10.9047	10.3255
Msln	44.614	6.19e-06	0.00144269	0.0714609	0.760968	29.3199	40.5565	56.4903	16.8883	62.6517	12.0996	10.5638	34.6406	99.208	56.3939	32.6726	26.605	116.744	29.7617
Bst1	19.0443	5.03e-06	0.00144269	0.0707865	0.760968	8.79598	11.7745	13.3523	14.0736	32.37	14.2995	7.5456	17.3203	45.4205	18.798	11.8809	20.5584	34.6383	15.7919
Lgals3bp	1811.29	-4.24e-07	0.00144267	0.070755	0.760968	1361.91	1406.39	1342.42	979.523	1952.64	1369.46	2452.32	1295.97	1463.02	1331.84	2463.07	2697.99	2581.19	2660.33
Mup14	43102.2	-2.63e-06	0.00144269	0.0718596	0.760968	67402.1	88928.6	44256.6	135126	29388.8	54810.1	1618.53	22754.8	5309.42	61552.1	37946.3	19767.5	9426.11	25143.2
Atp4a	14.3004	-4.97e-06	0.00144269	0.0717555	0.760968	14.66	6.54137	22.5961	43.6282	11.4861	13.1996	11.3184	17.3203	11.9528	7.51919	10.3958	9.67454	8.9803	10.9329
Tpcn2	47.0873	-8.8e-06	0.00144266	0.0718213	0.760968	68.9018	49.7144	66.7613	42.2208	39.6794	54.9982	44.5191	40.7537	43.03	31.0166	39.3556	44.7448	45.543	47.9832
Pank4	215.685	-1.04e-05	0.00144253	0.0710451	0.760968	243.355	210.632	255.747	201.252	243.297	234.292	206.75	201.731	209.174	178.581	219.798	210.421	206.547	198.006
Gm16675	35.7927	-1.05e-05	0.00144267	0.0715185	0.760968	48.3779	31.3986	48.2735	39.4061	36.5468	39.5987	36.2189	26.4899	32.2725	34.7762	23.7619	31.4423	39.1285	33.406
Ndufv3	736.94	-1.07e-05	0.00144262	0.0718827	0.760968	731.532	808.513	599.824	733.235	652.621	547.782	690.423	846.658	922.754	996.292	647.512	726.8	683.144	730.073
Galnt7	108.515	-1.24e-05	0.00144265	0.0709793	0.760968	123.144	121.669	99.6284	160.439	83.5355	140.795	102.62	98.8277	89.6458	87.4105	98.0178	116.095	91.0859	106.292
Pign	380.042	-1.46e-05	0.00144255	0.0707459	0.760968	381.159	367.625	464.248	405.32	341.452	445.486	404.444	424.857	359.778	348.702	353.458	343.446	338.044	342.563
Ddc	429.444	-1.52e-05	0.00144264	0.0714782	0.760968	448.595	473.595	399.541	523.538	390.529	432.286	565.166	449.309	481.697	412.615	370.537	366.423	398.34	300.047
Dpy19l1	2182.82	-2.08e-05	0.00144258	0.0715574	0.760968	2651.99	2449.09	2362.32	2433.33	2225.18	2153.73	1863.01	2113.08	2132.37	2381.7	2007.14	2060.68	1891.64	1834.29
Sik1	785.048	-2.18e-05	0.00144276	0.0717976	0.760968	1027.66	1148.66	666.586	1169.52	975.277	512.584	958.292	419.763	492.454	868.466	943.793	1118.62	301.482	387.51
Angel2	846.08	-2.61e-05	0.00144267	0.0710548	0.760968	705.144	956.348	838.111	1114.63	866.681	936.07	877.554	873.148	884.505	742.52	842.062	732.847	746.648	728.858
Whamm	1149.76	-5.42e-05	0.00144298	0.0719166	0.760968	1043.79	1079.33	1299.28	1486.17	1217.53	1158.26	1176.36	1124.8	1062.6	1065.84	1159.14	1098.06	1092.39	1033.16
Entpd7	85.6505	8.88e-06	0.00144268	0.0719992	0.761226	57.1739	78.4964	51.3548	74.5901	77.2704	76.9975	104.129	66.2247	92.0364	54.5141	109.156	107.629	135.346	114.188
Hecw2	124.04	-6.46e-06	0.00144268	0.0720984	0.76166	265.345	98.1205	135.577	219.548	134.701	81.3974	87.529	158.939	105.184	110.908	63.1175	76.187	71.8424	128.158
Taok1	2707.91	-0.00035786	0.00146589	0.0722925	0.763094	3187.08	2612.62	2836.84	3137.01	2620.93	2714.71	2851.48	2710.12	2622.44	3054.67	2369.51	2595.2	2223.91	2374.26
Sec14l2	14535.4	0.000137483	0.00144585	0.0724354	0.763237	9836.84	15420.6	15202.1	13491	15107.4	12409.8	13833.4	15465	17674.6	15083.5	15261.1	15482.9	15039.4	14187.8
Fam53a	565.182	7.05e-05	0.0014433	0.0726487	0.763237	551.215	613.58	495.06	529.167	513.744	547.782	520.647	561.382	540.265	543.261	584.394	656.66	604.887	650.506
B3gat2	23.5317	-8.15e-06	0.00144268	0.0727067	0.763237	26.3879	20.9324	39.0297	22.5178	19.8397	23.0993	34.7098	15.2826	21.515	18.798	23.7619	25.3957	21.1679	17.0067
Alkbh1	168.832	-9.46e-06	0.00144267	0.0728308	0.763237	234.559	172.692	288.614	137.921	127.392	196.894	166.758	168.109	102.794	206.778	128.463	139.072	141.76	151.845
9330151L19Rik	95.9713	-1.04e-05	0.00144267	0.0725391	0.763237	101.154	115.128	137.631	77.4048	80.403	126.496	107.902	98.8277	101.599	83.6509	79.4539	47.1634	97.5004	89.2851
Nadsyn1	260.699	-1.92e-05	0.0014426	0.0728157	0.763237	275.607	300.903	281.424	247.695	260.004	272.791	295.033	250.635	241.446	274.45	210.887	221.305	288.011	229.59
Atad2b	782.786	-2.2e-05	0.00144255	0.0727899	0.763237	857.608	839.912	811.406	959.819	786.278	786.475	716.078	704.02	711.19	837.449	760.381	796.94	685.069	706.385
Mbtd1	685.667	-3.36e-05	0.00144282	0.0727731	0.763237	794.57	663.295	660.423	989.374	646.356	849.173	615.721	652.059	641.864	845.908	604.443	605.868	529.196	501.09
Lrit2	220.67	-3.74e-05	0.00144288	0.0725408	0.763237	152.464	208.015	268.072	240.659	254.783	358.588	211.277	205.806	167.339	225.576	201.976	222.514	182.813	189.503
Sigirr	252.713	1.69e-05	0.00144264	0.0729565	0.763942	211.104	231.564	221.853	206.882	287.153	247.492	230.896	282.219	339.459	251.893	224.253	233.398	310.462	259.352
Fubp3	389.438	-2.2e-05	0.00144258	0.0730229	0.764026	463.255	376.783	430.353	367.321	418.722	438.886	381.053	298.521	372.927	390.058	398.012	370.051	372.041	374.147
Pddc1	339.648	1.34e-05	0.00144264	0.0731662	0.764877	353.305	299.595	268.072	377.172	301.772	327.789	255.796	406.518	478.111	389.118	279.945	316.841	368.192	332.845
Acads	4351.99	-6.22e-05	0.00144321	0.073221	0.764877	3619.55	4298.99	4233.69	4853.98	3813.4	3984.07	3805.25	5426.35	5292.69	4889.35	4440.5	4059.68	4043.06	4167.25
Apmap	890.454	2.23e-05	0.00144257	0.0739677	0.76529	864.938	947.19	798.054	717.754	837.444	758.976	978.665	940.391	964.589	1029.19	868.794	948.105	946.139	866.127
Eaf1	1881.04	1.89e-05	0.00144257	0.0740207	0.76529	1675.63	2040.91	1595.08	2109.63	1799.15	1513.55	1707.57	2122.25	2083.37	2158.01	1866.05	1965.14	1839.04	1859.2
Dnaja3	3179.2	1.1e-05	0.00144258	0.0736716	0.76529	3590.23	3385.81	2837.87	3111.67	3006.24	2572.82	2289.34	3367.27	2945.16	3945.69	3297.71	3473.16	3449.72	3236.13
Timp2	307.855	9.57e-06	0.00144267	0.0739069	0.76529	343.043	293.053	183.85	167.476	434.385	193.594	279.942	307.69	375.317	311.106	325.241	332.562	420.15	342.563
2010107G23Rik	70.9407	8.4e-06	0.00144268	0.0739066	0.76529	46.9119	52.3309	60.5987	45.0355	53.2539	81.3974	86.7745	65.2059	121.918	47.9348	105.443	72.5591	71.201	82.6039
Nbl1	45.5892	4.61e-06	0.00144269	0.0739473	0.76529	21.9899	47.0978	28.7587	21.1104	86.6681	16.4995	19.6186	42.7914	93.2316	51.6944	34.9003	25.3957	108.405	40.0872
Wsb2	1391.4	-4e-06	0.00144241	0.0735142	0.76529	1449.87	1403.78	1165.75	1421.43	1387.73	1184.66	1293.32	1534.38	1545.49	1469.06	1462.84	1406.44	1311.12	1443.75
Ankrd29	14.5506	-5.74e-06	0.00144269	0.0736682	0.76529	10.262	13.0827	14.3794	36.5914	19.8397	15.3995	12.073	17.3203	14.3433	8.45908	7.42559	13.3025	10.9047	10.3255
Klf4	91.6943	-7.02e-06	0.00144269	0.0739503	0.76529	208.172	143.91	53.409	188.586	80.403	51.6983	49.801	81.5074	105.184	59.2136	45.2961	52.0007	78.8984	85.6408
Rars2	74.601	-1.24e-05	0.00144265	0.0739041	0.76529	67.4358	68.0302	111.954	77.4048	64.74	81.3974	98.0929	63.1682	66.9355	73.3121	68.3155	62.8845	65.4279	75.3154
Srp54b	689.975	-1.7e-05	0.00144262	0.073995	0.76529	656.766	938.032	699.453	768.419	686.036	652.279	749.279	601.117	686.089	709.623	645.284	653.032	710.727	503.52
D230025D16Rik	1112.8	-2.63e-05	0.00144277	0.0740043	0.76529	1178.66	1605.25	1657.73	1201.89	839.532	1096.66	1075.25	1116.65	1079.34	1444.62	747.015	857.406	751.779	927.472
Gabpa	1766.08	-2.7e-05	0.00144251	0.0733347	0.76529	1916.06	1760.94	1765.58	2016.75	1622.68	1978.84	1831.32	1540.49	1691.32	1667.38	1756.15	1881.7	1687.01	1608.95
BC048644	84.2069	0.000157945	0.00144703	0.0768348	0.765776	89.4258	70.6468	90.3845	64.7386	86.6681	123.196	135.066	68.2624	52.5922	58.2737	82.4241	81.0243	103.915	72.2784
Hfe	941.613	0.000124884	0.00144511	0.0760188	0.765776	891.326	901.4	880.222	872.563	940.819	811.774	1001.3	1024.96	1069.77	1029.19	859.884	971.082	969.231	959.056
Maz	1851.19	8.09e-05	0.00144341	0.0763537	0.765776	1564.22	1754.39	1728.6	1898.53	1889.99	1878.74	1764.92	2024.44	1971.01	1861.94	1888.33	1983.28	1787.72	1920.54
Actr1b	1352.55	6.6e-05	0.00144305	0.0759007	0.765776	1285.68	1420.79	1211.97	1283.51	1331.35	1278.16	1297.09	1518.07	1375.76	1493.5	1424.97	1383.46	1249.54	1381.79
Ywhag	3825.5	5.88e-05	0.00144315	0.0756943	0.765776	4079.87	3956.22	3574.3	2952.64	3512.67	2876.41	4138.76	4002.01	4377.11	4452.3	3807.1	4330.57	3535.67	3961.34
Cmah	8049.68	4.07e-05	0.00144291	0.077096	0.765776	11609.2	9568.71	11439.8	7909.36	6581.56	6717.48	7471.66	6884.32	7434.63	8566.23	7624.6	7411.91	6279.8	7196.26
Fam122a	436.275	2.69e-05	0.00144262	0.076575	0.765776	448.595	443.505	343.05	387.024	463.622	381.688	425.572	453.385	407.59	465.25	464.1	510.332	469.541	444.604
Arl8a	435.987	2.63e-05	0.00144251	0.0753755	0.765776	452.993	439.58	390.297	427.837	403.059	391.587	416.517	453.385	486.478	432.353	493.802	445.029	421.433	449.463
Mboat7	1060.73	2.11e-05	0.00144258	0.0745799	0.765776	1188.92	1024.38	1003.47	1018.93	1031.66	834.873	920.564	1150.27	1198.86	1271.68	1019.53	1102.9	1034.66	1049.56
Nabp2	411.791	1.74e-05	0.00144261	0.0755647	0.765776	385.557	451.354	430.353	301.175	420.81	310.19	392.371	433.008	466.158	430.473	390.586	492.192	438.11	422.738
Il16	92.1982	1.72e-05	0.00144267	0.0777809	0.765776	82.0958	66.722	70.8697	67.5533	106.508	103.397	89.7927	100.865	98.0127	109.028	80.939	108.839	96.2175	109.936
Tmem53	371.04	1.67e-05	0.00144263	0.0773533	0.765776	319.587	361.084	262.937	344.803	410.368	400.387	316.161	380.028	439.862	463.37	340.835	394.238	363.061	397.835
Trip6	264.052	1.55e-05	0.00144265	0.0769077	0.765776	262.413	168.767	228.015	232.214	271.49	266.191	272.396	288.332	254.594	223.696	342.32	326.516	281.597	278.181
H2afx	387.44	1.45e-05	0.00144264	0.0777095	0.765776	492.575	359.775	247.53	372.95	346.672	360.788	328.234	401.424	371.731	383.478	466.327	430.517	416.943	445.211
Ost4	279.804	1.42e-05	0.00144264	0.0779488	0.765776	228.695	276.046	242.395	315.249	199.441	261.792	279.942	362.708	359.778	286.669	329.696	247.91	257.863	269.07
Snx19	1186.28	1.4e-05	0.00144262	0.0779064	0.765776	922.112	1191.84	1197.59	997.818	1104.76	1039.47	1259.36	969.938	1163	1099.68	1381.9	1527.37	1459.94	1293.12
Tmem176a	1504.04	1.26e-05	0.00144266	0.075978	0.765776	1401.49	1575.16	1247.92	986.559	1273.92	1097.76	1973.18	1392.76	2101.3	1638.24	1695.26	1423.37	1683.16	1566.44
Myd88	493.802	1.21e-05	0.00144265	0.0777186	0.765776	633.311	452.663	538.199	446.133	381.131	354.189	343.325	573.608	447.034	678.607	498.257	528.472	497.124	541.177
Peg13	232.511	1.19e-05	0.00144266	0.0761129	0.765776	231.627	225.023	181.796	139.329	263.137	166.095	264.096	225.164	245.032	263.172	240.589	226.142	245.034	338.919
Lmo2	143.428	1.17e-05	0.00144266	0.0755364	0.765776	114.348	99.4288	129.414	112.589	139.922	153.995	155.439	148.751	137.457	115.607	134.403	201.956	164.853	199.829
4933404O12Rik	160.08	1.07e-05	0.00144268	0.0774092	0.765776	102.62	171.384	100.655	132.292	174.38	120.996	172.794	136.525	121.918	109.968	224.995	209.212	216.169	247.204
Aldh1a1	23789.6	1.05e-05	0.00144267	0.0747952	0.765776	12949.1	30126.9	19324.8	17800.3	20587.3	21938.8	25768.2	29081.8	33813.2	32223.5	21333.7	23582.9	22978	21545
Mtnr1a	139.442	1.03e-05	0.00144268	0.0776467	0.765776	76.2318	95.504	153.037	123.848	102.331	116.596	176.567	138.563	137.457	106.209	273.262	141.49	150.741	160.349
Lor	35.0288	9.82e-06	0.00144268	0.0754679	0.765776	49.8439	19.6241	27.7316	33.7766	36.5468	19.7994	28.6733	36.6783	34.663	48.8747	43.0684	32.6516	36.5627	41.9093
Alg2	496.294	7.34e-06	0.00144268	0.0758903	0.765776	432.469	371.55	281.424	249.103	552.379	541.183	515.365	339.274	333.482	378.779	684.64	771.545	783.852	713.066
Fgfbp3	53.0131	7.01e-06	0.00144268	0.0756032	0.765776	52.7759	20.9324	28.7587	57.7018	66.8284	52.7983	34.7098	57.0552	69.3261	41.3555	48.2664	47.1634	89.803	74.708
Basp1	48.6845	6.77e-06	0.00144268	0.0767463	0.765776	36.6499	56.2558	25.6774	19.703	44.9004	38.4988	61.874	46.8667	68.1308	30.0767	56.4345	89.4895	48.1088	58.916
Crat	1714.76	5.18e-06	0.00144268	0.0765758	0.765776	1024.73	1000.83	982.931	537.612	2674.18	1250.66	2314.24	1381.55	1453.46	1345.93	2328.67	2863.66	2516.41	2331.74
Tubb2b	176.705	5.1e-06	0.00144269	0.0766685	0.765776	203.774	91.5791	169.471	68.9606	97.1101	94.597	252.023	231.277	406.394	162.602	315.588	175.351	88.5201	116.617
Ildr2	2704.78	4.37e-06	0.00144268	0.0775836	0.765776	2196.06	1225.85	1776.88	477.095	2945.67	2361.62	4201.39	2160.96	3205.73	2093.15	3458.1	3485.25	4400.99	3878.13
Alkbh6	97.1225	3.98e-06	0.00144263	0.0773641	0.765776	87.9598	103.354	89.3574	154.81	105.464	89.0971	113.939	80.4885	109.966	93.9898	84.6518	68.9311	98.1419	79.567
Ilkap	326.25	3.76e-06	0.00144248	0.0780194	0.765776	331.315	365.008	364.619	364.506	324.744	339.889	310.124	331.124	303.6	332.724	305.934	296.283	330.988	266.641
Prss8	78.4582	-1.38e-06	0.00144268	0.0756398	0.765776	74.7658	115.128	47.2464	92.8858	138.878	89.0971	89.0381	45.8479	77.693	21.6177	107.671	88.2802	51.9575	58.3087
Mlxipl	5387.58	-2.56e-06	0.00144265	0.0753364	0.765776	6085.35	6227.38	10430.2	4517.63	3655.72	6377.6	4834.47	4532.83	3712.53	4777.5	5042.72	4709.08	4887.85	5635.29
2410002F23Rik	266.594	-2.96e-06	0.00144265	0.0756896	0.765776	350.373	231.564	284.506	278.657	310.126	329.989	289.751	196.637	157.777	143.804	288.113	273.306	298.274	299.439
Mup12	44045.2	-4.55e-06	0.00144269	0.0759053	0.765776	58510.9	73351	45365.8	107221	29516.2	61709.1	6625.04	35897.9	17411.6	60374.4	39357.1	23083.5	22620.1	35588.9
Blm	136.903	-4.97e-06	0.00144267	0.0771577	0.765776	118.746	158.301	93.4658	227.992	155.585	210.093	119.975	154.864	109.966	99.6292	92.0774	105.211	168.701	102.04
Cd33	22.1733	-5.53e-06	0.00144269	0.0760719	0.765776	51.3099	18.3158	25.6774	18.2957	14.6187	19.7994	38.4826	17.3203	11.9528	16.9182	10.3958	26.605	12.1876	28.5469
Frat2	89.4556	-5.55e-06	0.00144268	0.0780263	0.765776	120.212	125.594	40.0568	80.2195	167.071	90.1971	96.5837	81.5074	54.9828	76.1318	102.473	72.5591	61.5792	83.2113
Sspo	27.5737	-5.6e-06	0.00144269	0.0765466	0.765776	21.9899	47.0978	62.6529	33.7766	16.7071	35.1989	17.3549	29.5464	26.2961	39.4757	9.65327	12.0932	14.7534	19.4362
Tnfrsf18	54.7863	-5.65e-06	0.00144269	0.0780461	0.765776	73.2998	22.2407	64.7071	28.1472	67.8726	114.396	88.2836	35.6595	29.8819	21.6177	53.4643	50.7913	57.7305	58.916
Gpsm1	52.4106	-5.82e-06	0.00144264	0.0751655	0.765776	64.5038	53.6392	53.409	49.2576	60.5633	60.4981	60.3648	41.7725	37.0536	44.1752	46.0387	58.0473	44.9015	59.5234
Fam81a	35.9718	-5.93e-06	0.00144269	0.0744113	0.765776	39.5819	28.782	51.3548	95.7005	21.9281	25.2992	38.4826	33.6218	17.9292	28.1969	21.5342	27.8143	43.6186	29.7617
Tk1	398.072	-5.94e-06	0.00144269	0.0761999	0.765776	417.809	626.663	335.861	689.606	512.699	516.983	205.995	511.459	476.916	493.447	161.878	214.049	199.491	210.154
Gm19522	109.907	-6.54e-06	0.00144268	0.0779385	0.765776	159.794	189.7	116.062	154.81	79.3588	106.697	95.8292	125.318	143.433	140.045	64.6027	64.0938	44.9015	54.057
Fendrr	116.313	-6.61e-06	0.00144268	0.0768106	0.765776	131.94	99.4288	167.417	53.4797	139.922	185.894	173.549	77.432	41.8347	71.4323	108.414	119.722	110.329	147.594
Fam73a	43.9775	-6.77e-06	0.00144266	0.0766928	0.765776	51.3099	35.3234	45.1922	52.0723	72.0494	45.0986	43.7645	37.6972	33.4678	30.0767	51.2366	36.2795	36.5627	45.5536
Gm711	25.012	-7.25e-06	0.00144268	0.074789	0.765776	26.3879	28.782	26.7045	23.9251	30.2816	42.8986	24.9005	17.3203	9.56222	15.9783	18.564	26.605	33.3554	24.9027
Sftpd	47.2433	-7.51e-06	0.00144268	0.0751095	0.765776	65.9698	30.0903	70.8697	26.7398	66.8284	68.1978	52.0647	26.4899	33.4678	28.1969	49.7515	49.582	50.0331	43.1241
9530091C08Rik	18.2969	-8e-06	0.00144269	0.0778228	0.765776	24.9219	17.0076	24.6503	12.6662	20.8839	24.1992	24.9005	8.15074	8.36694	12.2187	21.5342	24.1864	16.6777	15.7919
Fam161a	44.3808	-8.13e-06	0.00144268	0.075774	0.765776	36.6499	45.7896	47.2464	57.7018	46.9887	47.2985	75.456	25.4711	22.7103	30.0767	43.0684	36.2795	62.8621	43.7315
Usp49	159.322	-9.52e-06	0.00144268	0.0778288	0.765776	230.161	98.1205	188.986	97.1078	213.016	212.293	218.823	131.431	96.8175	113.728	162.62	154.793	156.514	156.097
Cadm4	155.695	-9.59e-06	0.00144269	0.0774332	0.765776	269.743	252.497	240.341	170.291	136.789	153.995	64.1376	110.035	50.2016	113.728	187.125	143.909	164.853	122.084
F830016B08Rik	1548.61	-1.11e-05	0.00144269	0.0769135	0.765776	1807.57	1232.39	2723.86	789.529	1376.25	2318.73	2128.62	1132.95	958.612	1179.57	1670.76	1249.23	1399	1713.42
Haus5	42.5069	-1.14e-05	0.00144268	0.0749733	0.765776	29.3199	43.173	55.4632	43.6282	55.3423	54.9982	51.3101	26.4899	38.2489	31.0166	51.9792	32.6516	35.9212	45.5536
4933427D14Rik	92.6301	-1.18e-05	0.00144266	0.0773966	0.765776	105.552	79.8047	95.52	75.9974	106.508	123.196	124.502	67.2436	66.9355	82.711	102.473	76.187	93.0103	97.1811
Steap2	294.042	-1.28e-05	0.00144267	0.0745678	0.765776	375.295	245.955	244.449	257.547	408.28	410.287	327.479	219.051	227.103	195.499	304.449	293.864	296.35	310.98
Nubpl	76.7724	-1.29e-05	0.00144265	0.0759871	0.765776	64.5038	91.5791	87.3032	84.4416	84.5797	89.0971	81.4925	78.4508	90.8411	63.9131	77.2262	49.582	68.6352	63.1677
Anks3	233.713	-1.49e-05	0.00144264	0.0746642	0.765776	234.559	208.015	339.969	209.697	232.855	272.791	264.851	200.712	176.901	203.958	239.847	221.305	241.185	225.339
Ppwd1	176.178	-1.49e-05	0.00144264	0.0759593	0.765776	164.192	176.617	253.693	219.548	157.673	188.094	165.249	160.977	174.51	176.701	150.74	170.514	161.004	146.986
Rpf1	313.094	-1.6e-05	0.00144263	0.0760515	0.765776	387.023	413.414	306.075	325.1	321.612	310.19	288.242	300.558	241.446	342.123	245.787	287.818	329.064	284.862
Ikbkg	2441.87	-1.77e-05	0.00144264	0.0763149	0.765776	2983.3	1865.6	2907.71	2164.52	2492.49	3021.6	2877.14	2262.85	1902.88	2303.69	2354.66	2451.29	2230.32	2368.18
Fxr1	809.643	-2.05e-05	0.00144258	0.076103	0.765776	898.656	941.957	796	871.156	825.958	903.071	739.469	851.752	780.516	889.144	729.193	737.684	712.651	657.795
Kdm4c	188.927	-2.1e-05	0.00144258	0.0772156	0.765776	214.035	209.324	196.175	204.067	177.513	197.994	195.431	160.977	179.292	193.619	164.106	192.282	182.813	177.356
Zfp148	1686.81	-2.32e-05	0.00144255	0.0746615	0.765776	1721.08	1609.18	1750.17	2074.45	1657.14	1946.94	1633.62	1636.26	1584.94	1445.56	1620.26	1726.91	1463.79	1745.01
Arglu1	752.238	-2.51e-05	0.00144267	0.0774123	0.765776	680.222	716.934	869.951	738.864	789.411	962.469	847.371	621.494	674.136	574.278	809.39	743.73	774.23	728.858
Clk3	582.705	-2.54e-05	0.0014427	0.0778645	0.765776	705.144	593.956	812.433	461.614	588.926	637.98	568.184	604.173	497.235	550.78	507.168	516.379	513.801	600.093
Gna11	2742.63	-3.05e-05	0.00144267	0.0779342	0.765776	2203.39	2939.69	2401.35	3042.71	2602.13	2543.12	2423.65	3192.03	3187.8	2979.48	2653.91	2860.04	2609.42	2758.12
Mocs2	2225.58	0.000153764	0.00144666	0.0781311	0.766036	2253.24	2718.59	2453.73	2137.78	2307.67	2473.82	2125.6	2218.02	2271.03	2441.86	2006.4	1965.14	2116.79	1668.48
Zfp445	5404.49	-4.98e-05	0.00144309	0.0782117	0.766252	6336.04	8167.55	8211.64	4966.57	3981.51	5355.73	5455.47	5156.36	5014.19	7774.84	3868.73	3539.67	3646	4188.51
Gnpat	799.903	-0.000114834	0.00144475	0.0783347	0.766884	779.91	757.49	773.404	693.828	789.411	683.078	848.881	743.755	803.226	803.613	789.341	949.314	905.727	877.667
Wt1	23.809	5.5e-06	0.00144269	0.0784903	0.767482	14.66	30.0903	7.18968	11.2589	34.4584	21.9993	13.5821	19.358	35.8583	16.9182	40.8408	36.2795	30.7896	20.0436
Eml5	220.718	-1.05e-05	0.00144267	0.0785132	0.767482	259.481	187.083	275.262	154.81	240.165	299.19	293.524	172.184	141.043	153.203	250.243	212.84	223.866	227.161
Apoc2	3144.82	2.41e-05	0.00144269	0.0786063	0.767655	2452.61	2982.86	2213.39	3228.48	2845.43	2779.61	3896.55	3566.97	3963.54	2991.7	3441.02	3236.13	3134.12	3295.05
Osbpl8	1987.92	-1.1e-05	0.00144266	0.0786482	0.767655	2273.76	1862.98	1999.76	3151.08	1548.54	2664.11	1812.45	2111.04	2192.14	1907.05	1590.56	1850.26	1320.75	1546.39
Mrps2	1161.69	1.95e-05	0.00144259	0.078815	0.768711	1175.73	1270.33	1055.86	1111.81	1088.05	912.971	1059.4	1125.82	1041.09	1292.36	1282.4	1248.02	1445.83	1154.03
Pag1	369.051	-1.39e-05	0.00144264	0.0789441	0.769397	498.439	330.993	515.602	358.877	428.12	302.49	356.153	292.408	308.382	353.402	335.637	353.121	365.627	367.466
Rbm47	2784.02	-1.31e-05	0.00144268	0.0790093	0.769459	3942.06	2667.57	4615.77	2485.4	2429.84	2616.82	2788.1	2521.63	2639.17	3414.65	2034.61	2714.92	1963.48	2142.24
Elmod3	454.494	5.34e-05	0.00144313	0.0808633	0.769687	455.925	413.414	421.11	247.695	426.031	402.587	510.083	483.95	331.092	448.331	624.492	528.472	540.101	529.637
Zfp317	497.62	4.81e-05	0.00144286	0.0810331	0.769687	504.303	528.543	533.063	567.166	479.285	531.283	507.065	521.647	457.791	540.441	468.555	434.145	479.163	414.234
Rhou	2640.16	4.11e-05	0.00144288	0.0813083	0.769687	3282.37	2365.36	2534.87	2519.17	2016.34	1945.84	2497.6	3116.64	3173.46	2736.98	3115.78	2598.82	2484.98	2574.08
Mup1	56988.9	3.61e-05	0.00144291	0.0814437	0.769687	79201.9	92538.1	61413.2	133536	36511.3	81908.9	8104.73	43835.7	22308.7	76278.4	53804.4	29743.2	30492	48167.8
Gclm	3214.3	2.6e-05	0.00144262	0.0813744	0.769687	2792.72	2846.8	2898.47	2544.51	3258.93	3285.59	3674.71	3125.81	3373.07	3529.32	3215.28	3641.26	3214.95	3598.74
Tk2	556.315	2.36e-05	0.00144253	0.079591	0.769687	518.963	578.257	445.76	550.278	510.611	580.781	529.701	573.608	627.521	614.693	567.315	580.473	574.739	535.711
Papolb	433.198	2.35e-05	0.00144251	0.0812074	0.769687	444.197	431.73	387.215	426.43	427.075	375.088	412.745	464.592	394.442	453.031	472.268	432.936	452.864	490.157
S100a10	1859.47	2.08e-05	0.00144271	0.0811049	0.769687	1221.18	1802.8	1631.03	1168.11	1641.47	1861.14	2461.38	1878.74	2456.29	1884.5	2265.55	1887.75	2148.86	1723.75
Ap1b1	1084.55	1.98e-05	0.00144258	0.0813633	0.769687	1055.52	1146.05	932.604	1027.37	1115.2	822.774	1076.76	1054.5	1063.8	1105.32	1048.49	1274.62	1273.28	1187.43
Mrpl4	461.531	1.76e-05	0.00144261	0.0798095	0.769687	392.887	464.437	388.242	425.023	442.738	458.685	458.773	453.385	435.081	401.337	496.772	488.564	611.302	544.214
Mmp14	738.663	1.67e-05	0.00144271	0.0802562	0.769687	832.686	618.813	424.191	509.464	961.703	555.482	654.958	572.589	631.106	689.885	984.634	960.198	1111.63	833.935
BC017612	197.974	1.57e-05	0.00144263	0.0796694	0.769687	129.008	194.933	179.742	187.179	200.485	200.194	192.413	190.523	230.689	184.22	249.5	214.049	232.846	185.859
Ptpn6	254.171	1.45e-05	0.00144263	0.080499	0.769687	211.104	201.474	268.072	211.104	272.535	221.093	262.587	225.164	249.813	250.013	253.955	309.585	284.804	337.097
Eda2r	70.7487	1.43e-05	0.00144272	0.0811086	0.769687	20.524	32.7068	128.387	80.2195	19.8397	58.2981	57.3466	83.545	95.6222	70.4924	98.7604	77.3963	85.9543	81.3892
Bscl2	481.557	1.29e-05	0.00144258	0.0803574	0.769687	441.265	435.655	495.06	371.543	434.385	391.587	585.539	553.231	480.501	484.048	495.287	541.774	502.897	529.03
Sall1	936.022	1.27e-05	0.00144265	0.0803597	0.769687	917.714	1125.12	695.344	668.496	1034.8	635.78	906.982	1023.94	989.69	1305.52	947.506	906.988	979.494	966.952
Rnf26	423.51	1.24e-05	0.00144265	0.0792343	0.769687	373.829	422.572	328.671	330.73	387.396	349.789	504.046	313.803	447.034	365.62	515.336	524.844	574.098	491.372
Gm6568	375.283	9.68e-06	0.00144267	0.0795181	0.769687	338.645	268.196	223.907	263.176	296.551	537.883	391.617	412.631	259.375	390.058	501.228	469.215	448.374	453.107
Pigp	251.344	7.73e-06	0.00144267	0.0799199	0.769687	115.814	180.542	164.335	271.62	214.06	315.69	278.433	320.935	351.412	231.215	349.745	235.817	233.488	255.708
Gpm6a	70.1758	6e-06	0.00144268	0.0810447	0.769687	32.2519	54.9475	43.1381	61.9238	104.419	54.9982	49.801	87.6204	135.066	97.7494	49.0089	36.2795	120.593	54.6644
Gm15441	35.3953	3.46e-06	0.00144269	0.0810087	0.769687	16.126	9.15791	16.4335	2.81472	28.1932	29.699	68.665	27.5087	13.1481	18.798	107.671	35.0702	60.2963	61.9529
Cyp2b10	143.511	2.94e-06	0.00144269	0.0802204	0.769687	328.383	53.6392	59.5716	11.2589	30.2816	51.6983	103.375	418.744	138.652	357.161	84.6518	117.304	159.08	95.359
Gm12718	69.1758	-1.94e-06	0.00144269	0.0810164	0.769687	43.9799	85.0378	125.306	356.062	25.0607	56.0982	12.8275	72.3378	66.9355	93.0499	4.45536	6.04659	11.5461	9.71811
Ptch2	18.6986	-3.03e-06	0.00144269	0.0813413	0.769687	23.4559	15.6993	43.1381	1.40736	16.7071	21.9993	49.801	5.09421	2.39055	4.69949	19.3065	29.0236	9.62175	19.4362
Meg3	44.0977	-4.42e-06	0.00144269	0.0791363	0.769687	46.9119	34.0151	30.8129	42.2208	156.629	47.2985	25.6551	33.6218	27.4914	9.39898	38.6131	47.1634	53.2404	24.2953
Rufy2	285.081	-4.45e-06	0.00144262	0.0800061	0.769687	285.869	243.339	354.348	347.618	267.314	355.289	310.879	241.466	212.759	202.078	340.835	267.259	302.123	259.959
Glyat	5739.49	-5.11e-06	0.0014426	0.0798413	0.769687	5488.69	8353.33	6312.53	5816.62	5367.16	5736.32	6026.67	5371.34	4783.5	6957.13	5235.79	4842.11	5370.22	4691.42
Hdc	480.77	-5.12e-06	0.00144269	0.0802565	0.769687	1419.08	358.467	645.017	222.363	413.501	470.785	531.965	250.635	193.635	344.943	652.71	431.726	279.672	516.275
C630043F03Rik	212.059	-5.61e-06	0.00144269	0.0814021	0.769687	111.416	336.226	147.902	557.315	238.076	262.892	113.184	237.39	210.369	201.138	109.899	164.467	132.78	145.772
1600016N20Rik	14.9365	-6.12e-06	0.00144269	0.0812628	0.769687	10.262	23.5489	14.3794	9.85152	15.6629	15.3995	36.2189	7.13189	19.1244	5.63939	14.8512	10.8839	12.1876	13.9698
Aard	27.2409	-7.15e-06	0.00144268	0.079778	0.769687	26.3879	34.0151	24.6503	40.8134	26.1049	30.799	35.4643	29.5464	32.2725	32.8964	11.8809	19.3491	14.1119	23.0805
Nrxn3	20.9272	-7.51e-06	0.00144268	0.0807329	0.769687	21.9899	23.5489	20.5419	21.1104	19.8397	25.2992	36.2189	19.358	29.8819	14.0985	23.0193	13.3025	8.9803	15.7919
Ahi1	32.9283	-7.82e-06	0.00144268	0.0810565	0.769687	60.1059	40.5565	29.7858	45.0355	36.5468	26.3992	24.9005	22.4145	37.0536	34.7762	26.7321	27.8143	28.2238	20.651
Il1a	78.1917	-8.27e-06	0.00144267	0.0813109	0.769687	71.8338	95.504	69.8426	139.329	76.2262	92.397	74.7015	59.0928	45.4205	48.8747	57.9196	89.4895	75.0497	99.0032
Gtpbp4	517.072	-1.17e-05	0.00144266	0.0805482	0.769687	637.708	800.663	620.366	588.276	468.843	454.285	390.108	460.517	394.442	565.819	437.367	503.076	510.594	406.946
2410127L17Rik	314.653	-1.28e-05	0.00144265	0.0809426	0.769687	322.519	274.737	346.131	433.467	303.861	404.787	301.824	280.182	292.843	328.024	348.26	315.632	212.961	239.916
Atg10	110.393	-1.42e-05	0.00144266	0.0810422	0.769687	109.95	142.602	116.062	119.626	119.038	122.096	107.902	110.035	130.285	120.307	94.305	82.2336	98.7833	72.2784
Nup155	423.009	-1.52e-05	0.00144269	0.0800896	0.769687	425.139	489.294	504.304	641.756	360.247	488.384	365.207	464.592	441.057	425.774	292.568	393.028	406.038	224.731
Zbtb39	479.854	-1.64e-05	0.00144261	0.080778	0.769687	611.321	493.219	526.9	427.837	497.036	475.185	550.829	408.556	340.654	502.846	462.614	471.634	434.262	515.06
Ubald1	565.787	-1.73e-05	0.00144266	0.0794015	0.769687	614.253	689.46	576.201	457.392	485.55	400.387	417.272	645.946	568.952	755.678	539.841	576.845	601.039	592.197
Kras	1346.54	-2.08e-05	0.00144257	0.0800902	0.769687	1493.85	1262.48	1362.96	1684.61	1238.41	1435.45	1445.74	1274.57	1300.46	1342.17	1360.37	1393.13	1137.93	1119.4
Nsmce4a	677.872	-2.06e-05	0.00144266	0.0818251	0.772733	713.94	745.716	610.095	795.158	769.571	883.272	557.62	688.737	573.733	640.071	714.342	680.846	585.644	531.459
Dpp9	995.658	1.12e-05	0.00144266	0.0821306	0.775059	1144.94	880.468	1253.06	689.606	814.471	655.579	852.653	853.79	895.263	1071.48	1201.46	1215.36	1390.66	1020.4
Zfp949	239.188	-1.18e-05	0.00144265	0.0822077	0.775228	310.791	325.76	264.991	256.14	219.281	221.093	229.386	262.861	218.736	295.128	189.353	159.63	207.188	188.288
2810474O19Rik	1117.84	-1.01e-05	0.00144267	0.0824599	0.776337	1458.67	863.461	1388.63	854.267	1055.68	1669.75	1392.92	831.375	729.119	786.695	987.604	1202.06	1144.35	1285.22
Gtf2a2	531.789	-1.11e-05	0.00144266	0.0825033	0.776337	620.117	532.467	796	719.161	487.639	556.582	373.507	538.967	552.218	576.158	466.327	414.796	427.847	383.258
Sugp2	239.172	-1.19e-05	0.00144265	0.0824166	0.776337	215.501	240.722	354.348	173.105	248.518	298.09	295.033	232.296	182.877	180.46	215.342	215.259	240.544	256.315
C1ql3	54.0457	1.19e-05	0.00144267	0.0826248	0.776365	27.8539	45.7896	47.2464	63.3312	53.2539	53.8983	46.0282	67.2436	80.0836	56.3939	48.2664	54.4193	54.5233	58.3087
0610037L13Rik	189.822	-1.48e-05	0.00144263	0.0825883	0.776365	193.512	264.271	217.744	185.772	187.955	196.894	177.322	197.655	205.588	181.4	161.878	177.77	171.267	138.483
Akr1c12	1075.98	-0.000148554	0.00144646	0.0827425	0.776913	1008.61	1308.27	1043.53	1431.29	1105.8	1227.56	964.328	1153.33	1038.7	1226.57	934.882	884.011	942.932	793.848
Irs2	498.742	-7.59e-06	0.00144268	0.0829357	0.778169	873.734	705.159	672.748	374.358	487.639	306.89	546.302	349.463	436.276	533.862	415.833	624.008	277.106	379.006
Kif24	26.0059	-5.36e-06	0.00144268	0.0829968	0.778184	38.1159	28.782	26.7045	18.2957	34.4584	21.9993	44.5191	14.2638	26.2961	7.51919	20.7917	25.3957	31.4311	25.51
Mll3	1463.69	-1.68e-05	0.00144261	0.0831368	0.778708	2004.02	1416.86	1779.96	1435.51	1326.13	1415.65	1527.98	1258.27	1252.65	1642	1301.71	1400.39	1402.21	1328.34
C2	1340.94	-1.7e-05	0.00144261	0.0831809	0.778708	1873.54	1522.83	1406.1	1390.47	1286.45	1314.46	1192.21	1148.23	1106.83	1307.4	1208.14	1257.69	1327.8	1430.99
Arl6ip6	450.456	-2.13e-05	0.00144273	0.0832312	0.778708	442.731	508.918	435.489	748.716	502.257	537.883	310.879	503.308	424.323	490.627	400.239	376.098	318.801	306.12
Zscan26	2004.57	-1.99e-05	0.00144259	0.0833093	0.778883	2262.03	1641.88	2271.94	2068.82	2018.43	2330.83	2230.48	1922.55	1551.47	2029.24	1883.87	1841.79	2094.98	1915.68
Epb4.1l3	34.0747	5.95e-06	0.00144268	0.0836119	0.779484	24.9219	20.9324	28.7587	36.5914	29.2374	27.4991	30.1824	23.4334	29.8819	18.798	30.4449	67.7218	44.2601	64.3825
Fbxl22	20.2873	-6.78e-06	0.00144268	0.0835712	0.779484	21.9899	13.0827	32.8671	26.7398	11.4861	30.799	27.9187	20.3768	17.9292	21.6177	14.8512	10.8839	12.829	20.651
Olfr1034	114.349	-1.03e-05	0.00144266	0.083502	0.779484	95.2898	105.97	106.818	146.365	110.685	185.894	132.803	115.129	121.918	77.0717	123.265	74.9777	103.273	101.433
0610031J06Rik	906.909	-1.59e-05	0.00144258	0.0834337	0.779484	995.412	1006.06	752.862	890.859	817.604	685.278	833.789	963.825	976.542	1095.92	885.873	914.244	911.5	966.952
Chmp4b	1391.9	2.11e-05	0.00144253	0.0838539	0.780259	1366.31	1313.51	1428.69	1275.07	1384.6	1213.26	1305.39	1460	1509.64	1280.14	1703.43	1553.97	1315.61	1376.93
Cog8	617.088	1.74e-05	0.00144261	0.0840227	0.780259	643.572	570.407	613.177	567.166	561.776	578.581	522.91	533.873	530.703	635.371	650.482	719.544	787.059	724.607
Timeless	147.61	1.48e-05	0.00144267	0.0840527	0.780259	162.726	159.609	195.148	97.1078	195.264	139.696	174.303	135.506	127.895	113.728	124.007	133.025	159.721	148.809
Dnajc28	578.441	1.11e-05	0.00144266	0.0840174	0.780259	326.917	659.37	431.381	572.796	571.174	507.084	598.366	503.308	564.171	598.715	763.351	544.193	805.02	652.328
Slc22a15	264.257	9.19e-06	0.00144267	0.083818	0.780259	230.161	177.925	238.286	140.736	255.828	228.793	371.244	237.39	317.944	218.996	334.152	310.795	335.478	301.869
Ms4a6d	50.606	7.6e-06	0.00144267	0.0838761	0.780259	33.7179	47.0978	50.3277	42.2208	37.591	39.5987	56.592	66.2247	57.3733	31.0166	43.811	62.8845	51.9575	88.0704
Col1a2	138.156	9.09e-06	0.00144268	0.0841432	0.780545	131.94	147.835	59.5716	118.218	112.773	84.6973	173.549	165.052	267.742	110.908	172.274	128.188	119.31	142.127
Rhpn2	327.59	1.22e-05	0.00144267	0.0844357	0.781565	219.899	330.993	218.772	249.103	356.07	313.49	363.698	334.18	439.862	207.718	431.427	366.423	382.304	372.325
Tmem184a	420.142	1.14e-05	0.00144266	0.0845516	0.781565	228.695	332.301	402.622	339.174	375.91	421.286	559.129	418.744	493.65	386.298	539.098	453.494	466.334	465.255
Trim2	1202.89	2.77e-06	0.00144266	0.0843706	0.781565	967.558	697.31	1035.31	786.714	1306.29	1125.26	1537.79	1090.16	1385.33	813.952	1742.79	1458.44	1509.97	1383.62
Trpc2	107.003	-1.01e-05	0.00144267	0.0845426	0.781565	67.4358	133.444	142.766	99.9226	111.729	138.596	135.066	79.4697	81.2789	67.6727	111.384	107.629	101.991	119.654
Gprasp1	176.555	-1.16e-05	0.00144266	0.0845075	0.781565	159.794	166.151	267.045	143.551	167.071	195.794	245.987	149.77	179.292	153.203	127.72	180.188	177.682	158.527
Intu	159.374	1.24e-05	0.00144265	0.0846351	0.781785	104.086	142.602	136.604	161.846	123.215	184.794	166.003	136.525	151.8	147.564	199.748	199.537	189.228	187.681
Arl10	81.0271	-9.11e-06	0.00144267	0.0848427	0.783149	114.348	85.0378	59.5716	88.6637	99.1984	92.397	95.0746	93.7335	60.9591	36.656	72.7708	74.9777	69.2766	91.7147
Mup2	74422.2	-5.29e-06	0.00144269	0.0851412	0.784929	91340.4	112055	77319.8	170459	51360.8	101626	19212.6	70580.3	38034.9	92652.3	69013.5	40928.2	45920.8	61407.5
Trak1	1704.84	-1.14e-05	0.00144266	0.0851554	0.784929	2509.79	1593.48	2628.34	1294.77	1529.74	1614.75	1872.82	1606.71	1593.3	1871.34	1445.76	1470.53	1404.78	1431.6
Cryab	55.7401	1.03e-05	0.00144266	0.0852492	0.785131	46.9119	66.722	42.111	47.8502	63.6958	34.0989	50.5556	55.0175	59.7639	73.3121	54.2068	62.8845	67.3523	55.8791
Mapk8ip3	473.944	-1.28e-05	0.00144265	0.0852973	0.785131	565.875	482.753	592.635	347.618	464.666	602.781	551.584	364.745	319.139	392.877	436.625	498.239	540.101	475.58
Aatf	161.767	1.26e-05	0.00144265	0.0857487	0.78652	155.396	160.918	158.173	105.552	158.718	141.895	156.949	133.468	143.433	146.624	201.234	188.654	196.284	217.443
Tmem134	1665.54	1.16e-05	0.00144265	0.0856667	0.78652	1073.11	1603.94	1237.65	1853.49	1479.62	1943.64	1401.22	2397.34	2076.2	1929.61	1634.37	1482.62	1443.9	1760.8
Eps8l1	25.7728	4.17e-06	0.00144269	0.0855873	0.78652	20.524	35.3234	25.6774	12.6662	9.39775	12.0996	27.9187	12.2261	19.1244	57.3338	34.9003	29.0236	38.487	26.1174
Itsn2	489.91	-7.34e-06	0.00144263	0.0857002	0.78652	640.64	418.648	658.369	395.468	417.678	570.882	618.74	424.857	365.755	426.714	526.475	448.657	449.015	496.838
Irf6	1340.85	-1.88e-05	0.00144273	0.0856346	0.78652	2492.19	1671.97	1042.5	2443.18	1255.12	1267.16	648.922	1267.44	652.621	1322.44	1208.14	1048.48	1298.94	1152.81
Farsb	199.309	1.49e-05	0.00144263	0.0860885	0.786618	171.522	248.572	188.986	156.217	176.469	174.894	181.095	185.429	196.025	209.597	222.768	215.259	264.277	199.221
1700052K11Rik	131.655	9.31e-06	0.00144264	0.0859833	0.786618	117.28	111.203	118.116	150.588	114.861	95.6969	133.557	121.242	102.794	118.427	175.244	172.932	164.853	146.379
Bcl6b	77.9841	-3.69e-06	0.00144269	0.0861199	0.786618	209.638	107.278	42.111	161.846	60.5633	39.5987	46.7827	74.3755	90.8411	64.853	34.9003	43.5354	35.2798	80.1744
A630076J17Rik	66.4204	-5.26e-06	0.00144269	0.0860388	0.786618	42.5139	133.444	83.1948	140.736	48.0329	49.4984	57.3466	21.3957	40.6394	54.5141	80.1964	66.5125	70.5595	41.302
Hao1	8156.45	-1.16e-05	0.00144265	0.0858251	0.786618	9754.74	11904	8839.19	10407.4	7646.63	8486.23	5272.87	7896.03	6793.96	9294.65	6954.07	7259.53	7188.73	6492.3
Gm6787	1401.74	-1.82e-05	0.0014426	0.0859501	0.786618	1331.12	1789.72	1604.32	1303.22	1444.12	1538.85	1371.04	1388.68	1323.17	1453.08	1402.69	1211.74	1399.64	1062.92
Exph5	928.209	6.38e-07	0.00144264	0.0862532	0.786786	1232.9	1123.81	1298.25	992.189	873.991	702.877	906.227	996.427	872.552	1172.05	708.402	747.358	664.542	703.348
Zcchc9	235.427	-1.16e-05	0.00144264	0.0862585	0.786786	209.638	355.85	267.045	192.808	234.944	301.39	216.559	217.013	221.126	231.215	230.193	206.793	209.754	201.651
Mynn	346.89	-1.55e-05	0.0014426	0.086415	0.787664	303.461	308.753	411.866	385.617	381.131	408.087	375.017	394.292	331.092	308.287	319.301	349.493	286.087	293.973
Pou2f2	51.1837	5.65e-06	0.00144269	0.0865288	0.788153	36.6499	68.0302	43.1381	33.7766	26.1049	31.899	46.7827	43.8102	41.8347	31.0166	49.0089	160.839	42.3357	61.3456
Igj	50.2682	3.92e-06	0.00144269	0.0866887	0.78906	43.9799	31.3986	24.6503	46.4429	40.7236	58.2981	22.6368	185.429	59.7639	40.4156	26.7321	66.5125	28.2238	28.5469
Zbtb26	195.563	-1.25e-05	0.00144264	0.0869122	0.790545	155.396	249.88	192.067	232.214	181.69	282.691	189.395	168.109	178.096	171.061	205.689	147.537	186.662	197.399
Ech1	3534.46	2.8e-05	0.00144266	0.0872147	0.792195	2873.35	3924.82	2805	2873.83	3949.14	3451.69	3480.79	3729.98	3881.07	3831.03	3582.85	3796.05	3780.06	3522.81
Reep1	24.5151	-7.12e-06	0.00144268	0.0871922	0.792195	20.524	30.0903	33.8942	36.5914	32.37	26.3992	19.6186	20.3768	20.3197	21.6177	18.564	7.25591	28.8653	26.7248
Pgrmc2	2124.31	0.000113973	0.00144485	0.0883479	0.792489	1851.55	2163.88	1955.59	1719.79	2052.89	1665.35	2410.07	2205.79	3099.35	2287.71	2131.89	2176.77	2105.88	1913.86
Map3k10	707.008	2.49e-05	0.00144264	0.0875974	0.792489	510.167	673.761	646.044	740.271	676.638	762.276	652.695	833.413	802.031	656.049	815.33	707.451	688.276	733.717
Smarcb1	282.859	1.52e-05	0.00144263	0.0876449	0.792489	263.879	361.084	237.259	253.325	243.297	204.593	280.696	284.257	283.281	340.243	275.49	314.423	306.613	311.587
Ube2e2	580.897	1.39e-05	0.00144265	0.0883724	0.792489	425.139	481.445	505.331	412.356	558.644	665.479	682.123	663.266	709.995	693.645	637.116	657.869	486.219	553.932
4930515G01Rik	18.0767	6.84e-06	0.00144269	0.0878713	0.792489	4.39799	13.0827	11.2981	19.703	14.6187	15.3995	23.3914	12.2261	13.1481	13.1586	24.5045	31.4423	26.9409	29.7617
Cped1	1451.17	5.71e-06	0.00144238	0.0873723	0.792489	1564.22	1564.7	1450.26	1718.39	1437.86	1326.56	1507.61	1365.25	1372.18	1485.98	1454.67	1411.27	1273.28	1384.22
Rac2	79.6651	5.01e-06	0.00144268	0.0874369	0.792489	85.0278	64.1054	48.2735	39.4061	80.403	63.798	81.4925	51.9609	96.8175	49.8146	74.2559	186.235	67.9937	125.728
Ppp1ca	2504.12	-6.69e-07	0.00144257	0.0879974	0.792489	2009.88	2190.05	2345.89	2824.57	2278.43	2426.52	2328.57	3258.26	3126.85	2701.27	2379.9	2267.47	2267.53	2652.44
1700047M11Rik	13.233	-4.72e-06	0.00144269	0.0881175	0.792489	1.466	11.7745	14.3794	16.8883	17.7513	27.4991	23.3914	5.09421	7.17166	8.45908	11.1384	10.8839	15.3948	13.9698
Atp1a2	18.7614	-5.26e-06	0.00144269	0.0884309	0.792489	27.8539	23.5489	17.4606	19.703	30.2816	25.2992	11.3184	11.2073	17.9292	8.45908	13.3661	35.0702	9.62175	11.5403
Birc5	39.6949	-5.54e-06	0.00144268	0.0882497	0.792489	27.8539	53.6392	35.9484	68.9606	52.2097	53.8983	30.937	51.9609	49.0064	42.2954	18.564	18.1398	24.3751	27.9396
Tube1	18.3257	-6.01e-06	0.00144268	0.0882118	0.792489	7.32998	24.8572	16.4335	23.9251	20.8839	26.3992	31.6915	13.2449	13.1481	7.51919	17.0789	12.0932	23.7337	18.2215
Wee1	528.275	-9.9e-06	0.00144264	0.0878593	0.792489	790.172	472.287	429.326	492.576	566.997	569.782	694.196	511.459	541.461	471.829	458.159	536.937	354.722	505.949
Trim11	749.834	-1.14e-05	0.00144262	0.0875126	0.792489	778.444	692.077	1105.16	761.382	684.991	861.272	762.106	669.379	511.579	731.241	737.361	671.171	726.121	805.388
Ercc5	470.576	-1.42e-05	0.00144263	0.0876857	0.792489	557.079	508.918	620.366	506.65	400.971	524.683	418.781	510.44	460.182	520.704	385.388	355.539	427.206	391.154
Mtf2	261.996	-1.42e-05	0.00144263	0.0877412	0.792489	288.801	256.422	304.021	374.358	225.546	276.091	239.95	234.334	290.452	263.172	233.906	223.724	225.149	232.02
Slc38a9	290.047	-1.44e-05	0.00144263	0.0878261	0.792489	284.403	310.061	335.861	236.436	251.651	381.688	375.017	268.974	246.227	238.734	286.628	279.352	300.199	265.426
Rtca	154.324	-1.51e-05	0.00144261	0.088458	0.792489	159.794	160.918	153.037	166.068	198.397	160.595	149.403	143.657	142.238	125.946	149.997	165.677	159.08	125.728
Fggy	928.971	-2.32e-05	0.00144264	0.0884197	0.792489	1084.84	1123.81	1026.07	810.639	862.504	887.672	1091.85	920.014	894.067	1039.53	790.083	850.15	793.474	830.898
Fbxo18	495.705	-2.42e-05	0.00144255	0.0882006	0.792489	474.983	470.978	578.255	513.686	493.904	523.583	571.202	456.441	472.135	415.435	494.545	516.379	466.976	491.372
0610009L18Rik	18.9656	6.25e-06	0.00144269	0.0885287	0.79258	5.86399	19.6241	12.3252	18.2957	21.9281	20.8993	10.5638	26.4899	25.1008	14.0985	30.4449	13.3025	30.7896	15.7919
Becn1	642.571	-1.68e-05	0.00144261	0.088598	0.792659	769.648	750.949	809.352	582.647	612.942	530.183	721.36	629.644	528.313	631.612	634.146	602.24	584.361	608.597
Ttc39b	1358.21	-8.21e-06	0.00144266	0.0886691	0.792753	1973.23	1529.37	1698.82	1664.91	1186.2	1338.66	1087.32	1288.84	1439.11	1804.6	928.199	1040.01	1035.3	1000.36
Rnf220	425.678	2.18e-05	0.00144255	0.0890379	0.793168	363.567	425.189	420.082	412.356	453.18	393.787	371.244	439.121	413.566	406.976	510.881	440.192	470.824	438.53
Nelfb	512.664	2.02e-05	0.00144257	0.0891254	0.793168	452.993	468.362	466.302	569.981	483.462	497.184	469.337	497.195	574.928	559.239	470.783	478.89	594.624	594.019
Arrdc3	5414.46	6.76e-06	0.00144268	0.0888217	0.793168	2193.13	3707.65	7524.51	2251.78	5826.6	5928.81	4297.98	5159.42	6379.2	3151.48	7383.27	9190.82	5442.7	7365.11
Grm8	18.7396	-3.86e-06	0.00144269	0.0891919	0.793168	16.126	9.15791	24.6503	61.9238	26.1049	14.2995	11.3184	24.4522	9.56222	22.5576	7.42559	12.0932	15.3948	7.28858
Qtrtd1	185.299	-1.56e-05	0.00144262	0.0891919	0.793168	192.046	188.391	241.368	173.105	183.778	230.993	174.303	171.165	141.043	183.28	196.036	182.607	175.116	160.956
Dock4	681.943	-2.1e-05	0.00144256	0.0892004	0.793168	625.981	739.175	676.857	786.714	641.135	824.974	713.06	591.947	690.87	729.361	622.265	624.008	649.789	631.07
Cbx1	238.829	-2.29e-05	0.00144254	0.0890696	0.793168	260.947	253.805	243.422	229.4	252.695	247.492	262.587	215.995	205.588	239.674	227.966	227.352	237.978	238.701
Rab24	620.377	-2.45e-05	0.00144251	0.0890851	0.793168	652.368	616.197	712.805	569.981	670.373	677.578	627.794	573.608	553.413	544.201	617.809	646.985	631.187	590.983
Urgcp	1095.79	0.000287499	0.00145736	0.0895203	0.793538	1370.71	1021.76	1086.67	928.858	946.04	874.472	1005.83	1096.27	1064.99	1214.35	1143.54	1174.25	1193.1	1220.23
Otub2	75.1253	6.52e-06	0.00144267	0.0893532	0.793538	33.7179	69.3385	51.3548	73.1827	65.7842	74.7976	92.8109	69.2813	80.0836	52.6343	99.503	104.001	91.7274	93.5368
Stxbp5l	15.683	-3.89e-06	0.00144269	0.0895451	0.793538	16.126	15.6993	20.5419	50.665	8.35355	15.3995	12.073	16.3015	9.56222	21.6177	2.22768	4.83727	12.1876	13.9698
Trnt1	302.275	-1.69e-05	0.00144261	0.0895068	0.793538	319.587	296.978	332.779	375.765	289.242	345.389	285.978	316.86	314.358	328.024	271.034	268.469	245.034	242.345
Kcnk10	75.7878	-2.52e-05	0.00144278	0.0894526	0.793538	48.3779	133.444	59.5716	170.291	68.9168	64.8979	67.9104	84.5639	63.3497	64.853	43.811	62.8845	68.6352	59.5234
Fcgrt	4049.74	2.34e-05	0.00144255	0.0898236	0.793876	4383.33	4159	3360.66	3752.02	3996.13	3634.28	3738.09	4516.53	4536.08	4714.53	3938.53	4099.59	3753.77	4113.8
Ccdc97	634.309	1.46e-05	0.00144262	0.0900892	0.793876	583.467	634.513	685.073	491.169	643.224	492.784	614.212	527.76	574.928	686.126	697.263	750.986	751.138	747.687
Capns1	1317.09	1.19e-05	0.0014426	0.089914	0.793876	1194.79	1567.31	1179.11	1246.92	1169.5	1008.67	1257.85	1401.93	1714.03	1585.61	1308.39	1302.44	1286.75	1215.98
Adamts2	72.3359	8.54e-06	0.00144267	0.0896834	0.793876	60.1059	62.7971	47.2464	63.3312	85.6239	46.1985	79.9834	57.0552	113.551	80.8312	72.7708	84.6522	57.7305	100.825
Plekhf1	539.992	7.9e-06	0.00144267	0.0901056	0.793876	637.708	434.347	510.467	620.646	369.645	430.086	316.161	952.617	808.007	599.655	443.308	480.099	490.068	467.077
A930004D18Rik	27.5883	5.17e-06	0.00144269	0.0897104	0.793876	8.79598	27.4737	10.271	15.481	31.3258	28.5991	31.6915	16.3015	37.0536	14.0985	43.811	50.7913	35.9212	34.6208
Zfand3	2604.9	2.92e-06	0.00144251	0.0900579	0.793876	2662.25	2710.74	2185.66	2817.53	2326.46	2155.93	2419.12	2899.62	3058.71	2882.67	2694.75	2799.57	2313.71	2541.89
Map3k11	1135.97	-1.31e-06	0.00144249	0.0901292	0.793876	1268.09	1129.04	1071.26	964.042	1158.01	908.571	1052.61	1101.37	1098.46	1237.85	1229.68	1308.48	1110.35	1265.78
Klkb1	3828.54	-1.38e-05	0.00144266	0.0900992	0.793876	4752.76	4853.69	3544.51	4993.31	4422.16	3644.18	2861.29	3546.59	3442.4	4754.01	2861.82	3465.9	3324.64	3132.27
Ankrd40	1335.54	2.14e-05	0.0014425	0.0903373	0.794273	1269.55	1355.37	1299.28	1148.41	1410.71	1108.76	1347.65	1248.08	1419.99	1339.35	1485.12	1424.58	1350.25	1490.52
Atrip	136.655	1.33e-05	0.00144264	0.0903185	0.794273	117.28	103.354	117.089	123.848	131.568	140.795	148.648	106.978	142.238	132.526	173.016	142.7	165.494	167.637
BC049762	14.2528	-5.4e-06	0.00144269	0.0903563	0.794273	8.79598	19.6241	26.7045	22.5178	9.39775	19.7994	12.8275	11.2073	7.17166	15.9783	5.19792	10.8839	16.6777	12.755
BC048671	18.5262	-6.26e-06	0.00144268	0.09042	0.7943	20.524	18.3158	19.5148	19.703	22.9723	31.899	16.6003	13.2449	14.3433	8.45908	17.0789	19.3491	17.3192	20.0436
Vsig10	36.0559	-7.68e-06	0.00144268	0.0906123	0.79439	48.3779	22.2407	32.8671	40.8134	57.4307	37.3988	48.2919	29.5464	26.2961	23.4975	43.811	25.3957	26.2995	42.5167
Zfp955b	245.244	-9.91e-06	0.00144263	0.0906011	0.79439	323.985	270.813	285.533	178.735	248.518	273.891	274.66	213.957	168.534	278.21	233.906	205.584	257.221	219.872
Ndufs6	391.008	-2.06e-05	0.00144267	0.090536	0.79439	414.877	559.941	333.806	340.581	436.473	487.284	363.698	393.273	411.175	372.2	335.637	330.144	346.383	348.637
Zbtb5	534.559	1.15e-07	0.00144253	0.0906864	0.794508	750.59	578.257	512.521	526.353	549.246	511.484	525.174	475.799	486.478	516.004	526.475	510.332	483.653	531.459
Arhgap29	1761.83	4.58e-05	0.00144289	0.0907883	0.794868	1797.31	1698.14	1692.65	1656.46	1742.76	2223.03	2198.79	1614.86	1492.9	1688.06	1641.8	1810.35	1552.31	1856.16
Ctcfl	382.37	-8.23e-06	0.00144268	0.0909446	0.795704	360.635	423.881	783.675	253.325	336.231	413.587	465.564	390.216	360.974	497.206	317.815	212.84	268.768	268.463
Abcc10	266.385	-9.5e-06	0.00144268	0.0910218	0.795848	238.957	255.113	356.402	159.032	248.518	419.087	419.536	198.674	169.729	195.499	252.47	217.677	316.876	281.825
Ssna1	313.862	2.08e-05	0.00144257	0.0911618	0.796194	268.277	317.91	275.262	315.249	298.64	326.69	285.978	346.406	371.731	311.106	327.469	276.934	343.817	328.594
Tmem170	278.826	1.1e-05	0.00144266	0.091183	0.796194	228.695	238.106	184.877	197.03	309.081	315.69	297.297	279.163	266.547	213.357	352.716	345.865	338.044	337.097
3830406C13Rik	445.476	-9.15e-06	0.00144259	0.0914988	0.798418	331.315	470.978	511.494	544.648	488.683	442.186	532.72	349.463	404.004	454.911	429.199	437.773	455.43	383.865
Atxn7l3b	5026.2	0.000159666	0.00144688	0.0927441	0.798613	4968.26	5445.03	4661.99	4931.39	4865.94	4394.36	4407.39	4835.42	4929.32	5997.49	4783.57	5301.65	5423.46	5421.49
Psme3	1273.44	3.42e-05	0.00144276	0.0920296	0.798613	1376.57	1412.94	1261.27	919.006	1161.14	1049.37	1182.4	1191.03	1201.25	1328.08	1334.38	1552.76	1422.09	1435.85
Dolk	580.68	2.55e-05	0.00144253	0.0931964	0.798613	516.031	579.565	494.033	616.424	609.809	565.382	515.365	590.928	560.585	616.573	619.295	588.938	650.43	606.167
Slc48a1	1466.73	2.37e-05	0.00144265	0.0946088	0.798613	1092.17	1265.1	1188.35	1469.28	1429.5	1532.25	1669.09	1599.58	1766.62	1367.55	1564.57	1498.34	1456.09	1635.68
Cd2ap	1270.01	1.91e-05	0.00144254	0.0923239	0.798613	1287.14	1249.4	1349.6	1597.35	1170.54	1388.16	1273.7	1151.29	1350.66	1298	1226.71	1209.32	1138.57	1089.64
Rabif	435.132	1.89e-05	0.00144259	0.0942049	0.798613	356.237	523.309	404.676	419.393	374.866	383.888	418.027	433.008	485.283	448.331	408.408	452.285	483.653	500.483
Tceanc2	406.01	1.84e-05	0.00144255	0.0946966	0.798613	338.645	427.805	337.915	396.876	429.164	372.888	398.408	425.876	414.761	369.38	460.387	422.052	460.561	429.419
Maf	1517.26	1.7e-05	0.00144266	0.0923599	0.798613	1165.47	1118.57	1236.62	1518.54	1534.97	1729.14	1504.59	1603.66	1465.41	1403.27	1521.5	1895	1422.74	2122.19
Brms1	335.388	1.62e-05	0.00144261	0.0921363	0.798613	309.325	274.737	315.319	378.58	362.335	295.891	270.133	397.348	326.311	382.539	395.042	301.12	350.873	335.882
Psmd11	737.56	1.52e-05	0.00144261	0.0916868	0.798613	812.162	760.107	694.317	568.573	668.284	548.882	777.952	655.115	858.209	811.132	729.936	880.383	819.773	741.006
Mdfic	1085.43	1.49e-05	0.00144262	0.0935695	0.798613	762.318	915.791	984.985	1011.89	1055.68	1076.87	1272.19	1131.93	1051.84	1316.8	1361.11	1163.36	960.892	1130.34
Commd9	398.445	1.39e-05	0.00144261	0.0945314	0.798613	290.267	372.858	354.348	495.391	353.982	402.587	341.816	420.782	451.815	474.649	403.21	391.819	443.883	380.828
Ficd	343.984	1.28e-05	0.00144264	0.0930815	0.798613	237.491	350.617	252.666	327.915	381.131	333.289	337.289	296.483	309.577	329.904	441.08	414.796	399.623	403.909
Gclc	4189.01	1.18e-05	0.00144264	0.091715	0.798613	3222.26	3600.37	3571.21	3224.26	3558.61	3734.38	5979.14	4239.4	5434.93	4326.35	4594.96	4618.38	3699.88	4842.05
Nceh1	2159.31	1.08e-05	0.00144266	0.0942943	0.798613	1185.99	2424.23	1626.92	1512.91	2192.81	2221.93	2508.16	2132.44	2218.43	2446.56	2991.03	2543.2	2165.54	2060.24
Ugt1a1	6358.33	1.03e-05	0.00144266	0.0943419	0.798613	8027.8	6733.68	4751.35	2954.05	5947.73	5135.74	6615.23	6572.55	6796.35	7264.47	6551.6	6966.88	7146.39	7552.79
Csf2rb	206.369	9.66e-06	0.00144268	0.0941038	0.798613	172.988	164.842	225.961	136.514	129.48	179.294	262.587	178.297	178.096	156.963	241.332	290.236	225.149	347.422
Riok2	986.071	9.42e-06	0.00144258	0.0947002	0.798613	1023.27	1053.16	1262.3	1079.45	922.023	1020.77	971.119	1020.88	939.488	1083.7	1024.73	891.267	786.418	726.429
Suv420h1	887.595	8.42e-06	0.00144254	0.0918977	0.798613	1118.56	808.513	1129.81	796.566	891.742	916.271	900.945	793.678	753.025	868.466	839.092	875.546	892.898	841.224
Ccnd1	1163.31	8.03e-06	0.00144268	0.0926278	0.798613	866.404	943.265	728.211	1864.75	1315.68	823.874	578.748	1070.8	1244.28	1371.31	1141.31	1556.39	1258.52	1522.71
Slc22a4	118.825	7.53e-06	0.00144265	0.0930601	0.798613	115.814	130.827	114.008	121.033	146.187	178.194	107.148	106.978	72.9119	78.9515	112.869	128.188	129.573	120.869
Hoxb2	21.3327	7.52e-06	0.00144268	0.09322	0.798613	19.058	11.7745	15.4064	18.2957	21.9281	24.1992	18.1095	29.5464	16.7339	31.0166	19.3065	26.605	21.1679	25.51
Cyr61	298.97	5.75e-06	0.00144268	0.0921227	0.798613	101.154	219.79	208.501	311.027	285.065	334.389	264.096	239.428	227.103	193.619	475.238	731.637	227.073	367.466
Gm13157	205.802	4.76e-06	0.00144267	0.0940124	0.798613	114.348	94.1957	148.929	226.585	181.69	289.291	203.731	267.955	259.375	177.641	242.074	193.491	199.491	282.433
Unc79	17.1921	3.71e-06	0.00144269	0.0948655	0.798613	8.79598	10.4662	15.4064	4.22208	11.4861	28.5991	9.80929	19.358	2.39055	9.39898	23.0193	24.1864	46.8259	26.7248
Prph	18.1181	3e-06	0.00144269	0.0921942	0.798613	1.466	20.9324	15.4064	11.2589	30.2816	6.59979	5.28192	15.2826	39.4442	43.2353	11.8809	8.46522	30.1482	13.9698
Tubb2a	877.453	2.07e-06	0.00144268	0.0948768	0.798613	886.928	520.693	925.414	405.32	520.009	411.387	1318.97	1271.51	1993.72	788.575	1447.99	669.962	518.292	605.56
Cenpk	11.5952	-3.93e-06	0.00144269	0.0927133	0.798613	8.79598	22.2407	12.3252	25.3325	9.39775	13.1996	8.30017	9.16958	13.1481	15.0384	8.91071	6.04659	1.92435	8.50335
Mup8	50723.7	-4.51e-06	0.00144269	0.092534	0.798613	67990	79460.6	54752.5	117388	32499.5	72297.4	8363.55	40061.9	21890.3	65875.6	50561.6	27018.6	28698.5	43273.5
Kirrel3	13.4841	-4.69e-06	0.00144269	0.0923551	0.798613	17.592	10.4662	29.7858	22.5178	6.26517	14.2995	13.5821	13.2449	3.58583	13.1586	11.8809	14.5118	5.1316	12.755
Itgb2l	105.033	-5.53e-06	0.00144268	0.0944398	0.798613	98.2218	62.7971	139.685	52.0723	114.861	204.593	194.677	51.9609	60.9591	50.7545	103.216	88.2802	125.083	123.299
Gm14403	2448.61	-5.58e-06	0.00144268	0.0929054	0.798613	1973.23	3515.33	3517.81	4790.65	1571.51	2949.01	1877.35	3373.39	2943.97	2830.97	1286.11	1054.53	1055.83	1540.93
Tro	86.9813	-5.62e-06	0.00144268	0.093285	0.798613	184.716	136.06	125.306	73.1827	58.4749	75.8976	64.1376	93.7335	93.2316	117.487	46.7812	31.4423	58.372	58.916
C2cd4d	71.2551	-6.66e-06	0.00144268	0.0934501	0.798613	58.6399	98.1205	41.0839	137.921	85.6239	84.6973	65.6468	47.8856	72.9119	31.9565	58.6622	78.6057	64.145	71.6711
0610043K17Rik	61.6104	-6.76e-06	0.00144268	0.09412	0.798613	67.4358	73.2633	134.55	63.3312	43.8562	65.9979	46.7827	76.4132	41.8347	66.7328	46.7812	31.4423	50.6746	53.4496
Dbndd1	24.7606	-7.57e-06	0.00144268	0.0943153	0.798613	38.1159	18.3158	34.9213	18.2957	30.2816	26.3992	30.937	12.2261	17.9292	20.6778	23.7619	22.977	26.2995	25.51
Tmem120b	72.9533	-8.05e-06	0.00144267	0.09235	0.798613	95.2898	95.504	63.68	130.884	71.0052	67.0978	52.0647	63.1682	74.1072	66.7328	81.6815	68.9311	47.4673	43.7315
Cpsf6	1630.43	-8.25e-06	0.00144266	0.0948148	0.798613	1400.03	1753.09	1549.89	2666.95	1373.12	2391.32	1423.1	1746.3	1735.54	1669.26	1362.6	1324.2	1141.14	1289.47
Gnai1	62.2219	-8.35e-06	0.00144267	0.0942361	0.798613	57.1739	64.1054	119.143	74.5901	56.3865	47.2985	67.9104	52.9798	47.8111	62.9732	61.6324	71.3498	39.7699	47.9832
Mfsd10	69.2429	-9.3e-06	0.00144266	0.0945553	0.798613	99.6878	47.0978	64.7071	81.6269	83.5355	94.597	66.4013	56.0363	62.1544	48.8747	63.8601	50.7913	80.1813	69.8489
Sema6c	63.2853	-9.94e-06	0.00144267	0.0943727	0.798613	65.9698	73.2633	101.683	45.0355	78.3146	60.4981	65.6468	48.9044	53.7875	64.853	64.6027	53.21	39.7699	70.4563
Hexdc	146.143	-1.09e-05	0.00144266	0.0936974	0.798613	124.61	107.278	161.254	170.291	155.585	213.393	185.622	105.96	106.38	145.684	153.71	119.722	150.741	145.772
D16Ertd472e	520.83	-1.23e-05	0.00144265	0.0933315	0.798613	728.6	567.791	641.935	415.171	562.821	486.184	544.793	473.762	352.607	548.901	580.681	539.356	409.887	439.137
Bclaf1	1854.46	-1.25e-05	0.00144264	0.0944336	0.798613	2153.55	1685.06	2169.23	2579.69	1664.45	2213.13	1543.08	1872.63	1551.47	2247.3	1627.69	1650.72	1483.03	1521.49
Zfp963	133.505	-1.27e-05	0.00144266	0.0936996	0.798613	156.862	159.609	166.39	147.773	119.038	166.095	104.129	158.939	131.481	126.886	94.305	90.6988	119.31	127.55
Uimc1	449.396	-1.27e-05	0.00144263	0.0933518	0.798613	315.189	446.121	566.957	506.65	465.711	575.282	500.274	418.744	352.607	380.659	485.634	417.215	431.696	428.812
Abcc2	8636.05	-1.33e-05	0.00144264	0.0936051	0.798613	12903.7	9151.37	10532.9	6442.89	8540.46	7888.95	9575.37	7261.29	7694	8843.5	7467.18	8309.22	7975.79	8318.09
Mapk12	98.6369	-1.34e-05	0.00144264	0.0923464	0.798613	92.3578	107.278	126.333	98.5152	96.0659	116.596	106.393	103.922	84.8647	81.7711	66.0878	105.211	90.4445	105.077
Commd4	210.564	-1.4e-05	0.0014426	0.0931146	0.798613	203.774	204.091	238.286	265.991	207.795	251.892	193.922	224.145	207.978	189.859	193.808	172.932	214.244	179.178
Ppp1r12a	428.172	-1.61e-05	0.00144262	0.0941525	0.798613	540.953	374.166	529.982	365.914	392.617	472.985	514.61	396.33	360.974	397.577	435.14	383.354	391.285	438.53
Abca8b	932.061	-1.65e-05	0.00144266	0.0932346	0.798613	1158.14	1050.54	1035.31	1059.74	760.173	963.569	1010.36	896.581	1055.43	1141.98	737.361	697.776	763.967	717.925
Mob3c	563.947	-1.83e-05	0.00144266	0.0939468	0.798613	774.046	540.317	786.756	527.76	512.699	577.481	515.365	564.438	542.656	590.256	469.298	463.169	508.67	522.348
Nipbl	1314.6	-1.92e-05	0.00144257	0.0940248	0.798613	1663.91	1395.93	1556.05	1175.15	1227.97	1262.76	1403.48	1195.1	1110.41	1298	1343.29	1269.78	1214.91	1287.65
Rab11fip2	565.11	-2.32e-05	0.00144262	0.0942866	0.798613	653.834	524.618	546.415	539.019	601.456	617.08	685.895	501.27	572.538	526.343	568.8	603.45	438.752	532.067
Whsc1	618.101	-0.000163392	0.00144722	0.0929957	0.798613	674.358	588.723	728.211	568.573	595.191	749.076	673.823	556.288	503.212	513.184	665.333	651.822	549.081	636.536
Bmi1	1129.45	-2.86e-06	0.00144265	0.0949789	0.798958	1162.54	1004.75	1069.21	2071.63	1038.97	1546.55	852.653	1152.31	1079.34	1219.05	1031.41	908.198	833.244	842.439
Zfp329	315.858	-1.18e-05	0.00144265	0.095151	0.799892	216.967	362.392	327.644	323.693	314.302	488.384	365.207	280.182	240.251	273.51	323.013	273.306	325.215	307.943
Sirt2	747.761	1.79e-05	0.00144257	0.09539	0.800872	759.386	824.212	717.94	738.864	656.798	630.28	630.813	805.904	808.007	939.898	760.381	770.335	737.668	688.164
Napa	1086.41	1.56e-05	0.00144261	0.0953867	0.800872	1240.23	1119.88	1014.77	1042.85	936.642	839.273	931.128	1273.55	1259.82	1369.43	974.238	1114.99	1084.05	1008.86
Abhd12	586.762	0.0002119	0.00145041	0.095595	0.801773	642.106	559.941	507.386	600.943	578.484	491.684	527.438	651.04	680.113	634.431	530.93	582.891	590.134	637.144
Il33	42.1579	6.81e-06	0.00144268	0.0956811	0.801773	17.592	30.0903	36.9755	37.9987	52.2097	25.2992	49.801	43.8102	49.0064	29.1368	50.494	55.6286	76.3326	35.8355
Bcl2l11	240.071	-8.32e-06	0.00144268	0.0956701	0.801773	549.749	225.023	172.552	187.179	290.286	197.994	279.942	193.58	164.948	220.876	242.074	198.328	193.076	245.382
Ctla2a	68.5139	-9.4e-06	0.00144267	0.0958151	0.802382	112.882	56.2558	91.4116	102.737	51.1655	50.5984	70.1741	71.3189	66.9355	56.3939	57.1771	54.4193	55.1647	62.5603
4632415K11Rik	262.032	1.52e-05	0.00144263	0.0963374	0.802463	190.58	218.482	268.072	287.101	264.181	213.393	268.624	257.767	245.032	257.532	292.568	284.19	346.383	274.537
Angel1	140.333	1.04e-05	0.00144264	0.0959337	0.802463	124.61	99.4288	124.279	118.218	144.099	124.296	167.512	117.167	156.581	130.646	153.71	159.63	184.738	159.741
Ski	957.119	6.7e-06	0.00144266	0.0963226	0.802463	936.772	972.047	872.005	574.203	1038.97	644.579	971.874	727.453	784.102	840.269	1220.77	1292.76	1238.64	1285.22
Bcl2l13	1792.79	4.52e-06	0.00144257	0.0963137	0.802463	2109.57	1719.07	1639.25	1329.96	1644.61	1339.76	1977.7	1796.22	1884.95	1974.73	1932.88	1914.35	1758.21	2077.85
Bdp1	543.673	2.68e-06	0.0014426	0.0961969	0.802463	649.436	582.182	709.724	668.496	469.887	521.383	473.109	483.95	478.111	646.65	490.832	470.425	485.578	481.654
Cela1	533.289	-5.77e-06	0.00144269	0.0965093	0.802463	649.436	1114.65	576.201	771.233	482.418	631.38	174.303	650.021	372.927	746.279	265.836	359.167	328.422	343.778
Plp1	36.2129	-6.72e-06	0.00144268	0.0965604	0.802463	19.058	35.3234	35.9484	33.7766	42.812	53.8983	65.6468	23.4334	29.8819	29.1368	43.0684	31.4423	30.1482	33.406
Fam3c	715.266	-7.66e-06	0.00144267	0.0963954	0.802463	737.396	1081.94	536.144	1405.95	584.749	622.58	629.303	614.362	684.894	540.441	718.797	689.311	660.694	507.164
Zc3h12c	361.122	-1.39e-05	0.00144263	0.0962886	0.802463	527.759	298.286	408.784	399.69	343.54	333.289	395.39	385.122	337.068	320.505	351.973	315.632	291.86	346.815
Eps15l1	285.295	-1.49e-05	0.00144262	0.0964499	0.802463	322.519	270.813	371.809	240.659	278.8	320.09	325.97	241.466	222.322	253.773	254.698	285.399	313.669	292.151
Onecut2	6177.56	-2.01e-05	0.0014427	0.0965316	0.802463	9278.29	6609.4	7640.57	4019.42	5660.58	6873.68	7011.38	4485.96	4887.49	5824.55	6025.13	6261.85	5692.87	6214.73
Kdm5d	427.252	-2.17e-05	0.00144254	0.0959641	0.802463	451.527	389.866	485.817	440.504	428.12	471.885	464.055	419.763	349.021	417.315	422.516	377.307	414.377	449.463
Rbm6	354.317	-1.33e-05	0.00144264	0.0967284	0.803349	398.751	366.317	462.193	271.62	398.882	397.087	370.489	287.313	243.837	329.904	354.943	390.61	314.952	373.54
Qtrt1	39.6243	3.29e-05	0.00144285	0.0968614	0.803434	46.9119	40.5565	52.3819	40.8134	46.9887	51.6983	37.728	24.4522	17.9292	40.4156	47.5238	19.3491	44.2601	43.7315
Gm1821	8042.23	3.15e-05	0.0014426	0.0968427	0.803434	7715.54	8392.57	7325.25	7370.34	8260.62	7657.95	7132.86	9850.16	7897.2	8965.69	8704.28	7714.24	8032.24	7572.23
Amica1	93.4703	-2.37e-06	0.00144269	0.0969268	0.803467	89.4258	92.8874	70.8697	485.539	48.0329	59.3981	29.4279	115.129	88.4505	97.7494	31.1875	35.0702	42.3357	23.0805
Ado	1021.85	1.25e-05	0.00144257	0.097131	0.803634	941.17	910.558	813.46	1294.77	943.952	992.168	854.917	1142.12	1053.04	1090.28	1081.17	1090.8	988.474	1109.08
Prdm2	1393.74	-1.2e-05	0.00144265	0.097056	0.803634	1942.45	1596.09	2020.3	1269.44	1261.39	1205.56	1262.38	1310.23	1123.56	1602.53	1143.54	1300.02	1186.68	1288.26
Sfmbt1	981.681	-1.91e-05	0.00144253	0.0970724	0.803634	1146.41	975.972	1021.96	1224.4	937.686	919.57	967.347	914.92	962.198	1027.31	944.535	925.128	871.089	904.999
Rnaseh2a	146.934	-2.94e-05	0.00144276	0.097213	0.803804	159.794	175.309	150.983	205.475	131.568	164.995	121.484	124.299	172.12	126.886	144.799	122.141	131.497	125.728
Pfn1	3912.36	0.000247725	0.00145345	0.0973958	0.804157	3814.52	4357.86	3046.37	4164.38	3975.25	3264.7	3208.39	3977.56	4416.55	4742.73	3755.87	4161.26	3880.77	4006.9
Cyp2c70	7728.26	-1.46e-05	0.00144272	0.0974358	0.804157	13324.4	16893.7	9288.03	10341.3	5531.1	6253.3	2296.13	8336.17	6306.28	8233.51	3744.73	5664.44	7058.52	4924.04
Mreg	1040.55	-6.15e-05	0.00144327	0.0974401	0.804157	889.86	897.476	605.987	980.93	996.161	1152.76	1183.15	970.956	1035.11	956.816	1197.75	1237.13	1247.62	1215.98
Fam63a	2081.45	8.4e-08	0.00144262	0.0975972	0.804176	1685.9	1768.79	1908.35	1621.28	2280.52	1983.24	2167.85	1749.35	1681.76	1856.3	2665.79	2629.06	2619.68	2522.46
Prlr	3444.06	-1.57e-06	0.00144267	0.0976266	0.804176	1684.43	4722.87	1734.77	2678.21	4272.84	2867.61	2805.46	3699.42	4606.6	5978.69	2437.82	3864.98	3824.97	3038.12
Gp1ba	26.0601	-6.31e-06	0.00144268	0.0975306	0.804176	39.5819	23.5489	28.7587	33.7766	34.4584	35.1989	16.6003	8.15074	19.1244	21.6177	21.5342	27.8143	23.0922	31.5839
3110040N11Rik	125.777	-1.69e-05	0.00144267	0.0976922	0.80421	129.008	163.534	136.604	164.661	111.729	105.597	140.348	126.336	126.699	140.985	93.5625	104.001	121.234	96.5737
Tnnc1	16.5697	-5.22e-06	0.00144269	0.0978522	0.804733	33.7179	17.0076	25.6774	15.481	10.4419	14.2995	21.1277	21.3957	11.9528	21.6177	9.65327	6.04659	8.9803	14.5772
Ngef	772.774	-8.3e-06	0.00144264	0.0979586	0.804733	829.754	970.739	765.187	1156.85	735.113	712.777	716.832	775.339	911.997	871.286	539.841	586.519	645.299	601.308
Zbtb43	1087.45	-1.82e-05	0.0014426	0.0979268	0.804733	1408.82	1130.35	1371.17	1044.26	1050.46	1054.87	982.438	1138.05	1005.23	1054.57	999.485	1018.25	919.839	1046.52
Ly6e	3729.87	-0.000138095	0.00144591	0.0980017	0.804733	3867.3	3681.48	3516.78	2994.86	3712.11	2670.71	3958.42	3729.98	3694.6	3084.75	4043.98	4382.57	4508.11	4372.54
Efnb1	466.233	9.47e-06	0.00144266	0.0980767	0.804844	382.625	380.708	302.993	388.431	529.406	432.286	517.628	482.931	338.263	345.883	635.631	619.171	611.302	560.006
Cyp3a44	15.9358	5.03e-06	0.00144269	0.0982006	0.805153	17.592	13.0827	5.13548	14.0736	8.35355	20.8993	11.3184	20.3768	35.8583	10.3389	19.3065	16.9304	12.829	17.0067
Wnt5a	44.376	4.21e-06	0.00144269	0.0982989	0.805153	21.9899	24.8572	14.3794	16.8883	74.1378	30.799	55.8375	23.4334	35.8583	20.6778	80.1964	68.9311	95.5761	57.7013
Degs2	15.9334	-3.91e-06	0.00144269	0.0982757	0.805153	13.194	7.84964	11.2981	9.85152	44.9004	20.8993	30.937	6.11305	5.97639	4.69949	20.0491	18.1398	11.5461	17.6141
Hsp90ab1	12804	0.000115515	0.00144497	0.0984268	0.805313	11168	16503.9	13571	11412.3	10826.2	7931.85	9647.81	15741.1	16727.9	18248.1	10506.5	12840.5	11982.9	12147.6
1500015A07Rik	34.6064	-6.54e-06	0.00144268	0.0984415	0.805313	49.8439	44.4813	50.3277	30.9619	19.8397	42.8986	39.9917	37.6972	34.663	32.8964	18.564	14.5118	41.6943	26.1174
Smek1	1813.5	-1.8e-05	0.00144259	0.0985047	0.805327	1918.99	2009.51	2079.87	2118.08	1619.55	1950.24	1698.52	1823.73	1607.65	2129.81	1505.91	1682.16	1676.75	1568.26
Il17re	11.6305	-4.14e-06	0.00144269	0.0988297	0.806977	11.728	9.15791	13.3523	8.44416	35.5026	14.2995	8.30017	13.2449	7.17166	6.57929	4.45536	4.83727	16.0363	9.71811
Eif2b3	135.956	-9.8e-06	0.00144266	0.0988298	0.806977	228.695	166.151	157.146	105.552	137.834	114.396	134.312	89.6581	129.09	141.925	127.72	126.978	132.78	111.151
Ssx2ip	238.654	1.19e-05	0.00144265	0.0989548	0.807045	212.569	236.798	219.799	171.698	240.165	207.893	243.723	182.373	227.103	202.078	310.39	325.306	275.182	286.077
Gm8615	257.641	1.08e-05	0.00144267	0.0990109	0.807045	136.338	257.73	183.85	264.584	254.783	244.192	279.187	316.86	370.536	326.145	198.263	227.352	261.07	286.077
Gdf10	221.236	-2.69e-05	0.00144276	0.0990232	0.807045	290.267	247.264	143.794	181.549	207.795	148.495	194.677	255.729	234.274	225.576	250.243	234.608	197.567	285.469
Eif1	5196.8	9.63e-05	0.00144423	0.0996475	0.807167	4590.04	5902.93	4485.33	5820.84	4824.18	4283.26	3625.66	6309.69	5775.58	7375.38	5513.5	5034.39	4547.24	4667.12
Siah2	590.946	1.46e-05	0.00144268	0.0996548	0.807167	517.497	741.791	336.888	465.836	725.715	423.486	539.511	630.663	583.295	772.596	588.107	714.707	597.831	635.321
Gpn2	236.735	1.39e-05	0.00144263	0.0996513	0.807167	149.532	238.106	196.175	263.176	247.474	227.693	215.804	238.409	303.6	208.657	271.034	255.166	243.751	255.708
Oas3	27.0881	5.56e-06	0.00144269	0.0991581	0.807167	23.4559	18.3158	24.6503	16.8883	18.7955	7.69975	42.2554	19.358	21.515	31.0166	22.2768	58.0473	27.5824	47.3758
Gpc3	47.2543	4.82e-06	0.00144269	0.0994392	0.807167	20.524	34.0151	43.1381	29.5546	90.8449	28.5991	18.1095	30.5653	81.2789	62.0333	42.3259	38.6982	98.1419	43.7315
Ermp1	1953.78	-4.13e-06	0.00144262	0.0995121	0.807167	1320.86	1673.28	1638.22	2005.49	1784.53	1681.85	2496.09	2219.04	2538.77	2048.98	2307.87	1771.65	2166.18	1700.06
Mup6	32.4854	-6.65e-06	0.00144269	0.0994518	0.807167	45.4459	47.0978	39.0297	77.4048	13.5745	52.7983	6.03648	22.4145	13.1481	35.7161	36.3854	21.7677	16.0363	27.9396
Srsf6	2918.25	-1.4e-05	0.00144256	0.099567	0.807167	2846.97	2863.81	3679.06	3353.74	2680.45	3506.69	2579.09	2642.88	2663.08	2809.36	2805.39	2714.92	2678.7	3031.44
Fgd6	1490.23	-1.59e-05	0.00144255	0.0991925	0.807167	1836.89	1657.58	1834.39	1480.54	1338.66	1411.25	1403.48	1426.38	1453.46	1402.33	1316.56	1399.18	1392.59	1509.95
Pdik1l	430.212	-1.9e-05	0.00144257	0.0996498	0.807167	432.469	515.46	436.516	496.798	417.678	483.984	387.09	418.744	344.24	427.654	432.17	445.029	396.416	388.724
Txnrd1	3013.62	5.22e-05	0.00144289	0.0998343	0.807995	3236.92	3077.06	3017.61	2503.69	2857.96	2639.92	2877.89	2876.19	3208.12	3435.33	3138.06	3331.67	2921.16	3069.1
Zc2hc1c	145.257	1.69e-05	0.00144261	0.100004	0.807995	140.736	146.527	124.279	140.736	124.259	150.695	131.294	144.676	150.605	158.843	134.403	140.281	184.096	162.171
Ndufab1	434.568	1.47e-05	0.00144264	0.0999543	0.807995	316.655	508.918	363.592	496.798	400.971	416.887	314.652	474.78	559.39	490.627	467.812	455.913	400.906	416.057
Gm20199	13.8246	-4.78e-06	0.00144269	0.0998843	0.807995	27.8539	13.0827	23.6232	11.2589	7.30936	19.7994	13.5821	8.15074	15.5386	15.9783	17.0789	6.04659	5.1316	9.11073
Serpinb8	155.56	7.99e-06	0.00144268	0.100172	0.808358	146.6	88.9626	81.1406	108.367	204.662	146.295	175.813	104.941	221.126	152.264	210.887	195.909	185.379	155.49
Gm9776	30.8002	-6.87e-06	0.00144268	0.100142	0.808358	21.9899	34.0151	24.6503	33.7766	48.0329	43.9986	40.7463	22.4145	17.9292	14.0985	34.1577	26.605	37.2041	31.5839
Apon	10775.1	0.0001564	0.00144683	0.100298	0.808874	10247.3	10451.8	11525	9599.6	11078.9	7960.44	10151.9	9415.12	10064.2	11964	11715.4	12797	13152.9	10728.2
Rybp	456.917	-1.51e-05	0.00144262	0.100386	0.809085	659.698	512.843	442.679	502.428	437.517	420.187	433.118	440.14	368.145	414.495	455.931	475.262	386.153	448.248
Scpep1	558.414	9.1e-06	0.00144266	0.100492	0.809443	696.348	525.926	472.464	378.58	601.456	332.189	528.947	527.76	672.941	802.673	470.783	609.496	660.694	537.533
Irf2bp1	800.019	2.17e-05	0.00144254	0.101842	0.809473	790.172	804.588	748.753	814.861	859.372	690.778	645.149	858.884	751.829	897.603	811.617	868.29	839.017	819.358
R3hdm4	1069.53	1.86e-05	0.00144254	0.10229	0.809473	1128.82	1122.5	975.742	878.193	1003.47	932.77	1090.34	994.39	1240.7	1190.85	1106.41	1189.97	1021.19	1098.15
Gla	180.003	1.72e-05	0.00144261	0.101064	0.809473	174.454	200.166	144.821	166.068	181.69	140.795	177.322	169.128	216.345	204.898	187.125	178.979	180.247	198.006
Glce	725.012	1.62e-05	0.00144257	0.101707	0.809473	774.046	718.242	569.011	619.238	737.201	634.68	755.315	668.36	738.681	682.366	805.677	804.196	838.375	804.781
Alg14	263.821	1.6e-05	0.00144261	0.100777	0.809473	252.151	283.895	261.91	258.954	229.723	229.893	218.068	310.747	325.115	312.986	252.47	255.166	230.922	271.5
Timm10b	419.007	1.45e-05	0.00144261	0.10147	0.809473	353.305	438.272	337.915	453.17	374.866	439.986	347.852	527.76	516.36	470.889	435.14	389.4	390.643	390.547
Cnnm4	167.563	1.34e-05	0.00144264	0.100658	0.809473	197.91	129.519	135.577	173.105	172.292	123.196	155.439	193.58	187.659	187.98	135.888	188.654	172.55	192.54
Aplp2	5379.73	1.33e-05	0.00144264	0.101222	0.809473	5605.97	5774.72	4524.36	4040.53	4998.56	3848.78	6124.77	5051.42	7013.89	6711.81	5181.58	5847.05	5180.35	5412.38
Zfp334	51.0568	1.01e-05	0.00144266	0.101726	0.809473	33.7179	51.0227	34.9213	39.4061	60.5633	45.0986	57.3466	47.8856	59.7639	51.6944	60.1473	47.1634	63.5036	62.5603
Lphn2	1074.38	8.28e-06	0.00144263	0.101496	0.809473	952.898	1235.01	862.761	848.638	1225.88	839.273	952.255	770.245	1029.13	1195.55	1362.6	1211.74	1339.99	1215.37
C1qtnf2	17.165	6.37e-06	0.00144269	0.102238	0.809473	10.262	14.391	10.271	12.6662	18.7955	28.5991	4.52736	23.4334	21.515	17.8581	20.0491	15.7211	17.3192	24.9027
Gdf2	643.77	3.91e-06	0.00144256	0.101216	0.809473	712.474	576.949	607.014	700.865	609.809	474.085	566.675	759.037	690.87	698.344	649.739	617.961	593.983	754.976
Plac9b	30.9166	-1.02e-07	0.00144267	0.101972	0.809473	24.9219	37.9399	20.5419	25.3325	36.5468	13.1996	29.4279	38.716	45.4205	42.2954	31.9301	24.1864	30.7896	31.5839
Slc22a27	130.806	-3.31e-06	0.00144269	0.101538	0.809473	13.194	66.722	50.3277	16.8883	64.74	68.1978	319.934	253.692	415.957	133.466	92.8199	104.001	124.441	106.899
Adamtsl4	102.816	-3.93e-06	0.00144264	0.101924	0.809473	134.872	124.286	153.037	70.368	96.0659	89.0971	116.202	93.7335	81.2789	103.389	88.3646	95.5361	92.3688	100.825
Pdzk1ip1	16.1126	-4.05e-06	0.00144269	0.102149	0.809473	21.9899	39.2482	7.18968	8.44416	33.4142	13.1996	14.3366	21.3957	21.515	10.3389	7.42559	12.0932	7.6974	7.28858
Gm11128	11.9822	-4.39e-06	0.00144269	0.102155	0.809473	10.262	5.23309	12.3252	14.0736	15.6629	25.2992	18.1095	7.13189	21.515	3.75959	7.42559	9.67454	5.1316	12.1476
Cyp2j9	128.812	-4.95e-06	0.00144267	0.10201	0.809473	231.627	90.2709	174.606	78.8122	133.657	151.795	151.667	103.922	81.2789	107.148	133.661	106.42	109.688	148.809
Olfr1372-ps1	18.2051	-5.19e-06	0.00144268	0.101856	0.809473	13.194	15.6993	22.5961	9.85152	29.2374	26.3992	29.4279	20.3768	10.7575	13.1586	17.0789	12.0932	18.6021	16.3993
Idi1	1610.42	-5.44e-06	0.00144268	0.100979	0.809473	1476.26	2874.28	1253.06	1977.34	2927.92	1362.86	1329.54	1792.14	2415.66	1073.36	1329.92	1523.74	639.526	570.332
Phf21b	19.0854	-5.83e-06	0.00144269	0.102201	0.809473	24.9219	5.23309	21.569	29.5546	25.0607	21.9993	29.4279	15.2826	15.5386	6.57929	21.5342	13.3025	14.1119	23.0805
Adra1b	1522.32	-6.33e-06	0.00144262	0.100659	0.809473	1388.3	1410.32	2121.98	1355.29	1451.43	1869.94	1860.75	1528.26	1798.89	1377.89	1268.29	1267.37	1170	1443.75
Sdc1	8079.32	-6.74e-06	0.00144258	0.100786	0.809473	7901.72	6763.77	6105.06	8843.85	9472.93	6652.59	7218.13	8621.44	10424	8827.52	7937.22	8223.36	8442.12	7676.7
Pram1	35.6849	-6.84e-06	0.00144268	0.101118	0.809473	51.3099	23.5489	49.3006	29.5546	38.6352	49.4984	43.7645	28.5276	13.1481	22.5576	46.7812	38.6982	32.0725	32.1912
Zfp763	123.877	-9.48e-06	0.00144267	0.10228	0.809473	101.154	121.669	90.3845	133.699	148.276	201.294	162.231	92.7146	112.356	82.711	149.997	134.234	104.556	99.0032
Naa38	120.961	-1.12e-05	0.00144265	0.101783	0.809473	104.086	130.827	119.143	174.513	115.906	149.595	121.484	118.186	145.824	109.968	118.809	89.4895	103.915	91.7147
Acaa1b	17136.3	-2.27e-05	0.00144272	0.101801	0.809473	11129.8	17613.3	15788.5	12612.8	17540.4	17523.5	17717.1	21230.6	24635.9	17138.1	17840	18060	13115.7	17962.1
Ehd3	1182.96	-3e-05	0.00144279	0.100912	0.809473	1061.38	1088.48	1092.83	1045.67	1229.02	766.675	1288.03	1251.14	1124.76	1344.99	903.695	1381.04	1159.1	1824.58
2310040G24Rik	43.0862	-0.000262708	0.00145498	0.101262	0.809473	24.9219	53.6392	30.8129	71.7754	41.7678	63.798	56.592	28.5276	47.8111	23.4975	46.0387	33.8609	45.543	34.6208
1700037C18Rik	19.8287	1.19e-05	0.00144269	0.102508	0.810709	19.058	19.6241	25.6774	25.3325	24.0165	23.0993	20.3731	17.3203	14.3433	13.1586	11.8809	22.977	23.7337	17.0067
Nfe2l3	17.9149	-5.03e-06	0.00144269	0.102588	0.810856	32.2519	18.3158	28.7587	28.1472	12.5303	15.3995	15.0912	9.16958	25.1008	23.4975	16.3363	3.62795	13.4705	9.11073
Tmem38b	1962	0.000138805	0.00144587	0.103021	0.812331	2018.68	1783.18	1790.23	2026.6	1865.98	1853.44	1704.55	2267.94	2342.74	2346.93	1920.26	1972.4	1840.96	1734.08
Nr1h2	687.06	3.3e-05	0.00144232	0.103046	0.812331	671.426	658.062	637.827	685.384	695.433	658.879	664.013	686.7	695.651	729.361	687.61	720.753	716.5	711.244
C1qb	1051.52	7.11e-06	0.00144268	0.102945	0.812331	759.386	825.521	806.271	729.012	969.012	1134.06	1152.97	1062.65	958.612	586.496	965.327	1759.56	921.764	2090.61
Arhgap32	518.592	-6.75e-06	0.00144268	0.102889	0.812331	1098.03	548.167	806.271	250.51	497.036	361.888	577.993	385.122	349.021	479.348	485.634	506.704	420.15	494.409
Rgs2	118.416	-9.19e-06	0.00144267	0.103085	0.812331	171.522	121.669	79.0864	173.105	114.861	128.696	128.275	112.073	111.161	75.1919	99.503	105.211	91.0859	146.379
Gys2	2879.89	-7.57e-06	0.00144268	0.103258	0.813204	5956.34	3978.46	2631.42	2897.75	2723.26	1972.24	2517.97	2666.31	2220.83	3817.87	2125.2	2511.75	2148.86	2150.13
Tmem184b	987.919	0.000142991	0.00144619	0.10375	0.813693	746.192	1029.61	749.78	724.79	1075.52	797.474	1242.01	925.109	1131.93	878.805	1196.26	1183.92	1085.33	1064.13
Hspa4	2783.32	2.42e-05	0.00144252	0.103685	0.813693	2577.22	3001.18	2987.82	2713.39	2536.35	2297.83	2560.98	2745.78	2701.33	3107.3	2907.12	2943.48	3087.94	2798.82
Cdc42ep1	971.492	2.16e-05	0.00144271	0.103479	0.813693	1166.93	680.302	887.411	730.42	1020.18	756.776	989.983	1004.58	692.066	1123.18	1042.55	1133.13	1207.21	1166.17
Mtap	440.371	1.5e-05	0.00144262	0.103723	0.813693	312.257	494.527	355.375	451.763	400.971	413.587	454.245	389.198	535.484	447.392	436.625	522.425	495.199	456.144
4632434I11Rik	38.3889	5.6e-06	0.00144268	0.103681	0.813693	17.592	23.5489	43.1381	42.2208	29.2374	38.4988	33.2007	24.4522	53.7875	23.4975	57.9196	47.1634	67.3523	35.8355
Rasd1	45.3454	-2e-06	0.00144269	0.103598	0.813693	259.481	37.9399	57.5174	45.0355	18.7955	8.79972	7.5456	51.9609	22.7103	36.656	11.1384	21.7677	26.9409	28.5469
Chad	115.974	-1.43e-05	0.0014427	0.103755	0.813693	130.474	102.045	233.151	70.368	115.906	119.896	138.085	114.11	80.0836	121.247	101.731	79.815	123.8	92.9294
Lrrc25	50.3556	2.14e-06	0.00144268	0.103818	0.813695	26.3879	34.0151	33.8942	16.8883	39.6794	51.6983	77.7197	34.6406	40.6394	29.1368	54.2068	108.839	44.2601	112.973
Slc35f5	1079.07	5.86e-06	0.00144254	0.10398	0.814481	889.86	982.513	868.924	1218.77	1017.05	1059.27	1109.2	1188.99	1171.37	1188.97	1247.5	1018.25	1187.32	959.056
Agpat3	6624.02	1.21e-06	0.00144255	0.104093	0.81488	6928.3	5808.73	6134.85	4794.88	7103.65	5766.01	7213.6	6591.91	6401.91	6425.14	7183.52	7778.33	6982.82	7622.64
Ctsa	1652.85	1.66e-05	0.0014426	0.104264	0.815731	1728.41	1652.35	1295.17	1255.37	1777.22	1444.25	1752.84	1473.25	1771.4	1716.25	1941.79	1771.65	1808.89	1751.08
Ubxn7	1348.31	-1.49e-05	0.00144261	0.104352	0.815926	1650.71	1233.7	1379.39	1788.75	1251.99	1461.85	1268.42	1535.39	1214.4	1395.75	1263.84	1199.64	1116.76	1115.76
Ap3s2	1051.54	1.82e-05	0.00144254	0.104467	0.816184	812.162	951.115	1011.69	1177.96	1023.31	1075.77	962.065	1091.18	1098.46	983.134	1214.08	1116.2	1091.75	1112.72
Polr3a	309.459	-1.28e-05	0.00144263	0.10451	0.816184	398.751	308.753	348.186	222.363	352.938	337.689	355.398	221.089	266.547	306.407	270.292	305.957	337.403	300.654
Sh3bgrl2	1409.76	0.00010298	0.00144448	0.105298	0.816812	1037.93	1218	1151.38	976.708	1347.01	1317.76	1963.37	1277.63	1577.77	1249.12	1883.13	1570.9	1445.83	1720.11
Flad1	847.294	2.75e-05	0.00144256	0.10474	0.816812	741.794	815.054	848.382	810.639	837.444	842.573	788.516	777.376	866.576	802.673	956.416	911.826	1006.44	856.408
4933426D04Rik	39.7387	1.15e-05	0.0014427	0.105072	0.816812	77.6978	37.9399	56.4903	21.1104	24.0165	47.2985	56.592	31.5841	20.3197	49.8146	35.6428	31.4423	37.8456	28.5469
Pard6b	194.402	9.07e-06	0.00144266	0.105056	0.816812	178.852	192.316	126.333	157.624	232.855	155.095	190.149	194.599	185.268	133.466	233.164	212.84	263.636	265.426
Treml4	88.2293	6.74e-06	0.00144268	0.105188	0.816812	73.2998	79.8047	65.7342	45.0355	63.6958	85.7972	112.43	83.545	81.2789	57.3338	74.2559	156.002	81.4642	175.533
Morc4	77.8085	5.64e-06	0.00144268	0.104799	0.816812	67.4358	40.5565	53.409	32.3693	74.1378	48.3984	136.575	72.3378	77.693	48.8747	139.601	113.676	95.5761	88.6778
Etfb	3971.25	8.14e-07	0.00144258	0.105339	0.816812	3983.11	5288.04	3794.09	4200.97	4539.11	4444.96	3306.48	3846.13	3728.07	4590.46	3684.58	3445.35	3647.93	3098.25
Pde6g	12.0875	-3.83e-06	0.00144269	0.105082	0.816812	10.262	11.7745	18.4877	29.5546	11.4861	18.6994	6.03648	15.2826	5.97639	7.51919	2.97024	2.41864	15.3948	13.3624
Ehf	14.564	-3.85e-06	0.00144269	0.105095	0.816812	5.86399	28.782	13.3523	4.22208	46.9887	10.9996	16.6003	18.3392	11.9528	8.45908	15.5937	8.46522	5.77305	8.50335
Gm19897	12.6524	-6e-06	0.00144268	0.105076	0.816812	14.66	11.7745	16.4335	11.2589	15.6629	14.2995	18.1095	13.2449	8.36694	11.2788	6.68303	9.67454	14.7534	10.9329
Klhl23	30.4578	-8.45e-06	0.00144269	0.104875	0.816812	35.1839	24.8572	18.4877	56.2944	25.0607	35.1989	49.801	35.6595	26.2961	13.1586	24.5045	30.2329	23.7337	27.9396
Tomm34	272.326	-2.04e-05	0.00144254	0.105217	0.816812	280.005	302.211	310.183	263.176	252.695	280.491	304.088	248.597	264.156	244.374	242.817	270.887	282.238	266.641
Tmem180	91.7998	1.18e-05	0.00144265	0.105813	0.818067	83.5618	81.113	78.0593	97.1078	86.6681	67.0978	95.0746	85.5827	142.238	95.8696	89.8497	99.1641	87.2372	96.5737
Gpr39	82.8696	6.27e-06	0.00144268	0.105699	0.818067	57.1739	41.8648	72.9238	43.6282	89.8007	69.2978	116.957	60.1117	80.0836	48.8747	131.433	119.722	124.441	103.862
Dnahc17	16.6117	-3.35e-06	0.00144269	0.105754	0.818067	41.0479	5.23309	33.8942	4.22208	22.9723	18.6994	18.1095	12.2261	7.17166	8.45908	25.247	12.0932	13.4705	9.71811
Lpar6	620.924	-1.29e-05	0.00144263	0.105691	0.818067	580.535	580.873	941.847	531.982	679.77	644.579	691.177	638.814	530.703	645.71	565.088	523.635	514.443	623.781
Setd4	169.144	-0.0001688	0.00144766	0.105703	0.818067	153.93	291.745	155.092	191.401	234.944	166.095	131.294	165.052	166.144	235.914	101.731	119.722	123.158	131.802
Tesk1	575.994	1.44e-05	0.00144261	0.106041	0.818859	580.535	613.58	451.922	458.799	622.34	465.285	588.557	500.251	545.046	617.513	678.699	685.683	610.66	645.04
Gtf2i	1606.69	-6.91e-05	0.00144321	0.106	0.818859	1509.98	1670.67	1490.32	1602.98	1666.53	1360.66	1512.14	1563.92	1650.68	1843.14	1580.91	1805.51	1638.26	1598.02
Gm3435	132.585	-8.81e-06	0.00144264	0.106103	0.81886	98.2218	153.068	133.523	137.921	142.01	171.594	162.985	151.807	137.457	119.367	99.503	100.373	135.987	112.366
Dus1l	982.149	7.3e-05	0.00144333	0.106323	0.818994	995.412	975.972	1054.83	816.269	841.621	1000.97	915.282	978.088	1026.74	977.494	1045.52	998.897	1032.73	1090.25
Dhx32	646.778	1.3e-05	0.00144264	0.106482	0.818994	514.565	552.091	624.475	509.464	663.063	600.581	732.678	552.212	706.409	510.365	832.409	725.591	773.589	757.405
Camk2n2	128.914	1.25e-05	0.00144264	0.106435	0.818994	109.95	100.737	159.2	135.107	98.1543	96.7969	133.557	142.638	142.238	138.165	130.69	142.7	120.593	154.275
Bmp7	66.6941	-5.6e-06	0.00144265	0.106503	0.818994	96.7558	86.3461	91.4116	68.9606	55.3423	50.5984	63.3831	62.1494	65.7403	53.5742	51.2366	81.0243	51.316	55.8791
Scara5	994.392	-6.18e-06	0.0014427	0.106564	0.818994	3326.35	1143.43	3273.36	1120.26	306.993	173.794	183.358	1039.22	377.708	1527.33	500.485	296.283	377.173	275.751
Rbp1	159.504	-6.23e-06	0.00144268	0.106312	0.818994	150.998	226.331	102.71	368.728	183.778	114.396	136.575	107.997	200.807	123.127	160.393	112.467	91.0859	153.668
Nmral1	158.8	-1.2e-05	0.00144266	0.106684	0.818994	187.648	232.873	179.742	143.551	178.557	160.595	127.521	146.713	150.605	123.127	165.591	112.467	186.662	127.55
Fdxr	292.731	-1.35e-05	0.00144263	0.106226	0.818994	335.713	294.362	357.43	313.841	268.358	315.69	301.824	287.313	356.193	311.106	219.055	243.073	271.975	222.302
Pcbp1	6890.77	-0.000123247	0.00144513	0.106669	0.818994	7329.98	7429.69	6554.93	6904.51	6494.89	5308.43	5957.25	6665.26	7107.12	7626.33	7241.44	7777.12	7379.24	6694.56
Bdh1	6794.09	2.52e-05	0.00144269	0.106815	0.81952	4783.55	7429.69	6694.61	6635.7	6404.04	6121.3	6455.26	7771.73	9021.95	7711.86	7115.95	6763.71	6166.9	6041.02
Aldh3b1	44.3998	1.11e-05	0.00144269	0.107147	0.820885	19.058	41.8648	36.9755	22.5178	35.5026	52.7983	57.3466	33.6218	46.6158	34.7762	51.2366	62.8845	58.372	68.0268
C330013E15Rik	46.5097	8.9e-06	0.00144267	0.107181	0.820885	29.3199	44.4813	32.8671	43.6282	51.1655	49.4984	40.7463	46.8667	44.2253	33.8363	67.5729	58.0473	48.7502	60.1308
Jmjd1c	1407.7	-2.21e-05	0.00144272	0.107129	0.820885	2477.53	1174.83	1766.61	1275.07	1240.5	1241.86	1556.66	1372.38	1170.18	1488.8	1209.63	1297.6	1199.51	1236.63
Ecm1	2073.64	3.22e-05	0.0014428	0.10728	0.821159	2348.53	2187.43	1704.98	1695.87	2375.54	1481.65	1606.46	1985.72	2235.17	2766.12	1817.79	2227.56	2028.91	2569.23
Piezo2	41.604	-6.26e-06	0.00144268	0.107385	0.821489	63.0379	45.7896	88.3303	23.9251	29.2374	48.3984	35.4643	48.9044	23.9055	38.5358	33.4152	36.2795	30.7896	36.4429
Yars	516.511	1.98e-05	0.0014426	0.107622	0.82186	464.721	540.317	488.898	446.133	555.511	460.885	468.582	434.027	507.993	512.245	562.86	625.217	583.72	580.05
Lilrb3	91.9586	6.46e-06	0.00144268	0.107608	0.82186	76.2318	48.4061	128.387	57.7018	48.0329	86.8972	104.129	101.884	78.8883	61.0934	92.8199	164.467	98.7833	139.698
Zfx	654.939	-1.26e-05	0.00144254	0.107523	0.82186	696.348	756.182	773.404	712.124	581.616	676.478	619.494	631.682	659.793	717.142	614.097	617.961	539.459	573.368
Rnf126	459.772	2.68e-05	0.00144268	0.107751	0.822366	363.567	427.805	421.11	402.505	489.727	468.585	458.018	424.857	415.957	416.375	543.553	523.635	548.44	532.674
1810022K09Rik	51.8001	1e-05	0.00144266	0.107888	0.822449	35.1839	40.5565	45.1922	56.2944	48.0329	58.2981	46.7827	61.1305	52.5922	57.3338	58.6622	36.2795	59.0134	69.8489
Olfr1033	656.783	-9.91e-06	0.00144266	0.107842	0.822449	433.935	673.761	799.081	772.641	607.721	1020.77	711.551	752.924	600.029	649.47	657.908	477.681	504.821	532.674
Plbd1	878.183	1.47e-05	0.00144262	0.108035	0.822613	904.52	975.972	826.813	584.054	896.963	794.175	774.179	796.734	798.445	1016.97	998.742	1027.92	979.494	919.576
Srxn1	1575.83	1.02e-05	0.00144266	0.107976	0.822613	1442.54	1147.36	1228.41	1192.03	1521.39	1357.36	2147.48	1377.47	1752.28	1256.64	2230.65	1726.91	2007.1	1673.94
Alg9	307.698	1.79e-05	0.00144255	0.108143	0.822859	265.345	325.76	271.153	278.657	311.17	277.191	318.425	308.709	327.506	359.041	303.707	316.841	351.515	292.758
Pde4c	403.85	-3.9e-05	0.00144285	0.108193	0.822859	444.197	334.918	488.898	477.095	424.987	479.585	368.98	423.838	310.772	376.899	358.656	316.841	452.222	396.013
Rhobtb2	263.886	1.35e-05	0.00144262	0.108267	0.82294	205.24	259.038	192.067	267.398	284.021	248.592	270.133	241.466	258.18	263.172	256.926	297.492	334.837	315.839
Mrps22	408.506	-1.56e-05	0.00144262	0.108654	0.825407	321.053	516.768	434.462	432.06	424.987	524.683	384.071	382.066	374.122	408.856	403.21	405.121	389.36	318.268
Slc25a48	130.24	-7.55e-06	0.00144266	0.108772	0.825824	216.967	87.6543	166.39	121.033	152.452	107.797	150.158	95.7711	147.019	112.788	102.473	114.885	117.385	130.587
Amigo2	360.246	1.16e-05	0.00144265	0.108853	0.825961	351.839	316.602	279.37	226.585	427.075	355.289	359.171	312.784	301.21	411.675	412.863	440.192	474.032	374.755
Cnot10	266.417	-1.74e-05	0.00144265	0.108941	0.826149	290.267	321.835	281.424	199.845	300.728	310.19	291.26	211.919	209.174	213.357	292.568	267.259	286.728	253.278
Dph2	86.6245	8.94e-06	0.00144267	0.109174	0.827086	48.3779	119.053	88.3303	74.5901	65.7842	74.7976	74.7015	93.7335	83.6694	71.4323	98.0178	81.0243	112.895	126.335
Csad	977.597	4.93e-06	0.00144268	0.109365	0.827086	674.358	815.054	885.357	2225.04	1353.28	845.873	1026.96	749.868	791.274	632.552	1294.28	1144.01	565.759	682.697
Map3k1	578.51	-4.84e-06	0.00144268	0.109381	0.827086	1586.21	344.076	681.992	592.499	493.904	460.885	480.655	528.779	449.424	504.725	464.1	503.076	502.255	506.556
E330033B04Rik	59.9952	-5.63e-06	0.00144268	0.10936	0.827086	107.018	69.3385	104.764	59.1091	24.0165	78.0975	46.7827	52.9798	68.1308	75.1919	34.9003	30.2329	35.9212	53.4496
Rpain	301.044	-1.51e-05	0.00144261	0.109315	0.827086	269.743	268.196	353.321	309.619	350.849	401.487	280.696	323.992	265.352	275.39	297.766	272.097	264.277	281.825
Carns1	44.2092	1.81e-05	0.00144272	0.1097	0.829023	33.7179	43.173	34.9213	30.9619	22.9723	47.2985	58.1012	65.2059	43.03	34.7762	52.7217	49.582	42.3357	60.1308
Smarca2	2392.72	4.23e-05	0.00144292	0.109969	0.830576	3393.78	2889.98	2666.34	2431.92	2053.93	1982.14	2545.89	2015.27	2274.61	2869.51	2048.72	2216.68	2169.38	1939.98
Fbxw9	512.343	1.3e-05	0.00144263	0.110353	0.832996	398.751	396.407	445.76	479.91	481.374	509.284	621.758	512.478	655.012	412.615	607.414	521.216	569.608	561.221
Fpr1	51.8959	9.1e-06	0.0014427	0.110527	0.833347	29.3199	40.5565	36.9755	19.703	39.6794	45.0986	79.2289	50.9421	44.2253	32.8964	28.9598	140.281	49.3917	89.2851
Hook2	293.913	-1.56e-05	0.0014426	0.110469	0.833347	263.879	266.888	370.782	281.472	294.463	387.188	310.124	255.729	273.719	285.729	302.964	279.352	264.919	277.574
Med22	1075.6	1.62e-05	0.0014426	0.110657	0.833848	860.54	948.498	826.813	1169.52	1019.13	1130.76	1145.42	1263.36	1243.09	1124.12	1086.36	951.733	1116.12	1172.85
Ankrd13a	474.23	2.5e-05	0.00144265	0.110824	0.83455	398.751	493.219	443.706	363.099	486.594	399.287	550.075	519.609	498.431	483.108	475.238	527.263	477.88	522.956
Pcx	16216.1	1.78e-05	0.00144265	0.110915	0.83455	17580.2	13726.4	17092.9	10978.8	15477	11731.1	19100.2	17082.9	17486.9	18107.1	18561.8	17633.1	17322.4	15144.5
Hnrnpr	434.708	-1.49e-05	0.00144261	0.110942	0.83455	461.789	400.332	478.627	461.614	505.39	460.885	461.036	292.408	376.512	471.829	454.446	482.518	397.699	380.828
Bcar1	1196.02	0.00010146	0.00144428	0.111124	0.835001	1273.95	1054.47	1181.16	1117.44	1043.15	1031.77	1278.23	1254.19	1037.5	1177.69	1361.85	1322.99	1269.43	1340.49
Ccl25	61.2861	-7.61e-06	0.00144267	0.111129	0.835001	74.7658	70.6468	93.4658	36.5914	51.1655	94.597	56.592	60.1117	51.3969	69.5525	57.9196	47.1634	55.1647	38.8724
9530082P21Rik	229.314	1.29e-05	0.00144263	0.111278	0.835163	168.59	221.098	208.501	174.513	235.988	201.294	277.678	192.561	283.281	234.975	250.243	228.561	271.333	261.782
Fitm2	1545.57	1.15e-05	0.00144266	0.111222	0.835163	1627.26	1151.28	1329.06	868.341	1558.98	1321.06	2016.19	1588.37	1411.62	1521.7	1957.39	1777.7	1615.81	1893.21
Rpl3	453.783	-1.41e-05	0.00144262	0.111414	0.835698	514.565	588.723	391.324	446.133	548.202	512.584	386.335	339.274	490.064	400.397	438.11	412.377	432.979	451.892
Crebzf	2145.82	-1.36e-05	0.00144264	0.111578	0.836452	1882.34	1815.88	2580.07	3030.05	2171.92	2801.61	1839.62	2161.98	1685.34	1962.51	2260.35	1974.82	1920.5	1954.55
Rnf167	851.81	1.54e-05	0.0014426	0.112149	0.838557	732.998	907.942	730.266	904.932	782.101	784.275	776.443	998.465	1079.34	1028.25	796.766	788.475	847.355	767.731
App	876.402	-1.92e-06	0.00144262	0.112032	0.838557	945.568	682.919	676.857	793.751	961.703	665.479	931.128	857.865	1122.37	1090.28	714.342	975.919	757.552	1093.89
Igsf9	12.9118	-3.12e-06	0.00144269	0.112243	0.838557	11.728	11.7745	7.18968	4.22208	52.2097	8.79972	18.1095	10.1884	3.58583	6.57929	16.3363	13.3025	6.4145	10.3255
Milr1	18.2151	-5.99e-06	0.00144268	0.112075	0.838557	21.9899	10.4662	22.5961	25.3325	15.6629	31.899	20.3731	9.16958	13.1481	12.2187	13.3661	15.7211	21.8093	21.2584
Il15	28.9055	-7.41e-06	0.00144268	0.112192	0.838557	21.9899	17.0076	22.5961	35.184	42.812	51.6983	36.9735	23.4334	35.8583	23.4975	27.4747	21.7677	23.7337	20.651
Diap2	578.325	-1.62e-05	0.0014426	0.112159	0.838557	794.57	597.881	639.881	564.351	542.981	585.181	550.829	609.268	515.165	607.174	527.217	573.217	491.992	496.838
Tm6sf2	361.921	1.06e-05	0.00144264	0.112534	0.840252	326.917	366.317	290.668	287.101	485.55	281.591	296.542	381.047	427.909	454.911	307.42	397.866	426.564	336.49
C530005A16Rik	26.1846	-6.21e-06	0.00144267	0.112617	0.840389	33.7179	34.0151	31.84	25.3325	25.0607	32.9989	24.1459	22.4145	14.3433	28.1969	16.3363	26.605	33.3554	18.2215
Clstn3	816.924	1.88e-06	0.00144268	0.112697	0.840509	203.774	376.783	848.382	379.987	680.815	873.372	1363.49	820.168	879.724	611.874	1375.22	923.919	1092.39	1007.04
Grb2	1159.19	1.78e-05	0.00144257	0.112834	0.840745	1260.76	1163.06	1228.41	1049.89	1074.48	906.371	1023.18	1139.07	1268.19	1440.86	1109.38	1209.32	1207.21	1148.56
Bax	222.901	1.15e-05	0.0014426	0.113114	0.840745	205.24	222.407	210.555	239.251	190.043	239.792	159.212	272.031	246.227	201.138	256.183	215.259	237.337	225.946
Filip1l	141.753	7.92e-06	0.00144267	0.11294	0.840745	107.018	146.527	130.441	81.6269	113.817	107.797	189.395	175.241	117.137	126.886	129.205	234.608	123.8	201.043
Taco1	441.952	7.79e-06	0.00144266	0.113096	0.840745	301.995	332.301	384.134	288.509	535.672	435.586	512.347	368.821	408.785	353.402	561.375	555.077	574.739	574.583
Emr1	169.293	5.08e-06	0.00144268	0.113089	0.840745	107.018	111.203	102.71	116.811	127.392	181.494	229.386	124.299	147.019	87.4105	145.542	412.377	137.912	339.526
Kcnc3	303.477	-8.13e-06	0.00144267	0.112888	0.840745	466.187	291.745	442.679	191.401	297.595	351.989	324.461	185.429	181.682	225.576	305.192	309.585	315.593	359.57
Tmem246	13.1423	-6.08e-06	0.00144268	0.113188	0.840817	10.262	7.84964	15.4064	15.481	27.149	10.9996	18.864	12.2261	8.36694	9.39898	10.3958	15.7211	11.5461	10.3255
Ints5	385.175	1.9e-05	0.00144262	0.113474	0.841031	472.051	336.226	384.134	372.95	325.789	315.69	337.289	384.103	349.021	378.779	438.853	465.587	409.245	422.738
Gnpda1	571.394	1.12e-05	0.00144265	0.113399	0.841031	369.431	527.234	468.356	651.608	546.114	518.083	593.085	725.416	773.344	706.803	451.476	518.797	594.624	555.147
Tjp3	334.376	5.4e-06	0.00144268	0.113423	0.841031	142.202	225.023	259.855	147.773	377.998	331.089	471.6	220.07	285.671	184.22	529.445	507.913	534.969	463.432
Eid1	256.127	-1.13e-05	0.00144265	0.113398	0.841031	221.365	294.362	208.501	288.509	297.595	318.99	303.333	263.88	310.772	226.515	239.104	206.793	166.136	239.916
Gm2083	183040	-5.33e-06	0.00144268	0.113586	0.841383	216733	257428	195592	377191	136341	255187	55273.1	177546	96344.1	222161	183023	106316	120477	162953
Trip4	1568.02	1.67e-05	0.00144253	0.113888	0.841719	1712.28	1738.7	1767.63	1610.02	1487.98	1567.45	1603.44	1233.82	1341.1	1413.61	1555.66	1689.42	1599.13	1632.04
Asb6	254.662	1.48e-05	0.00144261	0.113888	0.841719	252.151	235.489	228.015	285.694	223.458	246.392	209.013	322.973	262.961	224.636	253.213	255.166	252.09	314.016
Apom	1090.25	-7.31e-06	0.00144263	0.113777	0.841719	1658.04	1074.09	945.956	1206.11	1351.19	1164.86	830.017	1021.9	839.085	912.641	1013.59	1087.18	986.55	1172.25
Fuz	123.837	-2.46e-05	0.00144272	0.113859	0.841719	109.95	133.444	154.064	153.402	127.392	146.295	109.411	113.091	101.599	105.269	101.731	106.42	151.382	120.262
Asna1	527.77	2.88e-05	0.00144263	0.114614	0.842222	479.381	532.467	508.413	537.612	474.064	503.784	485.937	600.098	669.355	509.425	541.326	535.728	524.065	487.12
Eef1g	560.132	1.42e-05	0.00144263	0.114689	0.842222	579.069	678.994	481.708	598.128	456.313	433.386	431.609	598.06	696.847	642.89	534.643	521.216	543.95	645.04
Tor4a	150.048	1.28e-05	0.0014427	0.11445	0.842222	83.5618	128.211	90.3845	116.811	175.425	133.096	184.867	128.374	125.504	112.788	141.829	251.538	161.645	266.641
Wwc1	971.78	9.52e-06	0.00144266	0.114427	0.842222	628.913	796.739	907.953	623.46	1117.29	867.872	1205.79	734.585	974.151	870.346	1194.04	1231.09	1134.08	1318.63
Peg10	23.6307	4.55e-06	0.00144269	0.114883	0.842222	36.6499	7.84964	17.4606	18.2957	22.9723	8.79972	21.8823	16.3015	22.7103	9.39898	37.128	42.3261	30.7896	38.2651
Aen	413.785	3.43e-06	0.00144265	0.114271	0.842222	338.645	406.873	503.277	281.472	338.319	325.59	411.99	321.954	308.382	356.221	585.137	481.308	614.509	519.311
Myh11	30.8595	-4.46e-06	0.00144269	0.114562	0.842222	26.3879	15.6993	16.4335	29.5546	99.1984	37.3988	33.2007	36.6783	19.1244	31.0166	25.247	22.977	16.0363	23.0805
Ccm2l	100.397	-7e-06	0.00144268	0.114346	0.842222	93.8238	73.2633	207.473	70.368	104.419	96.7969	143.366	83.545	62.1544	98.6893	76.4836	89.4895	98.7833	106.899
Tfdp2	589.896	-9.17e-06	0.00144266	0.114737	0.842222	1122.95	532.467	636.8	561.537	566.997	558.782	552.338	599.079	475.72	710.563	418.061	493.402	520.857	508.986
Adamts10	193.486	-1.12e-05	0.00144265	0.114189	0.842222	180.318	187.083	236.232	163.254	218.237	227.693	248.25	188.486	143.433	147.564	195.293	189.863	145.609	237.486
Eif4a1	1944.36	-1.24e-05	0.00144263	0.114558	0.842222	2263.5	2442.55	2031.6	2454.44	1841.96	2131.73	1415.56	1792.14	1893.32	2228.5	1857.88	1731.74	1685.09	1451.04
Dcp1a	336.247	-1.24e-05	0.00144249	0.114913	0.842222	357.703	341.459	391.324	341.988	356.07	356.389	318.425	322.973	278.5	325.205	309.647	309.585	337.403	360.785
Neurl4	480.29	-1.73e-05	0.00144258	0.114922	0.842222	470.585	484.061	596.743	488.354	460.49	530.183	506.31	416.706	398.027	461.49	402.467	500.658	532.404	475.58
Ido2	2584.79	-1.77e-05	0.00144257	0.114773	0.842222	2578.69	3236.67	3080.26	2448.81	2618.84	2533.22	2511.18	2388.17	2608.1	2505.77	2046.49	2379.94	2815.32	2435.6
Tmem248	1990.55	-0.000246928	0.0014533	0.114871	0.842222	2077.32	2103.7	1576.59	2063.19	1830.47	1932.64	1746.05	2141.61	1935.15	2222.86	1908.38	2064.31	2225.19	2040.2
Cideb	936.145	1.71e-05	0.00144258	0.115063	0.84257	897.19	1041.39	958.281	768.419	915.758	723.777	903.209	963.825	1011.2	1165.47	902.952	1004.94	940.366	909.251
Crot	15284.9	-1.11e-06	0.00144264	0.115098	0.84257	7519.1	12055.7	12626.1	20059.1	14320.1	15479.8	15361.3	17360	14743.7	18365.6	17919.4	15458.7	17131.2	15589.1
Gcdh	14402.2	0.000213904	0.00145061	0.116596	0.842967	12519.6	15142	14685.4	14370.6	13010.7	13569.2	12238.2	16841.5	16677.7	18157.9	13863.6	12997.7	14433.3	13123.1
Fbxl20	1270.28	8.87e-05	0.00144398	0.115526	0.842967	1427.88	1172.21	1906.29	1059.74	1121.46	1339.76	1499.31	1280.68	1149.86	1245.37	1231.91	1130.71	949.346	1269.43
Trap1	1932.53	2.77e-05	0.00144255	0.117696	0.842967	1914.59	2038.29	1915.53	1804.24	1740.67	1737.94	1835.85	2229.23	2230.39	2071.54	2047.24	1786.16	1863.41	1840.37
Sparc	1163.75	2.13e-05	0.00144272	0.117562	0.842967	1039.39	948.498	958.281	1463.65	965.88	791.975	1255.59	1497.7	1816.82	1283.9	1049.24	1060.57	1040.43	1120.62
Pip4k2c	834.965	2.09e-05	0.00144253	0.115919	0.842967	866.404	829.445	831.948	734.642	775.836	672.078	879.063	908.807	902.434	939.898	898.497	851.36	797.964	801.137
Extl3	1110.98	1.75e-05	0.00144263	0.118133	0.842967	1034.99	1040.08	1169.86	890.859	1111.02	834.873	1226.16	1000.5	1061.41	1043.29	1273.49	1272.2	1204.64	1390.3
Psmb2	569.414	1.57e-05	0.0014426	0.118054	0.842967	596.661	686.844	509.44	502.428	548.202	442.186	479.146	637.795	662.184	627.852	540.583	607.078	557.42	573.976
Usp10	1581.47	1.25e-05	0.00144264	0.116299	0.842967	1290.08	1700.76	1486.21	1175.15	1427.41	1316.66	1885.65	1265.4	1572.98	1481.28	1909.86	1940.96	1845.45	1842.8
4933421O10Rik	178.841	1.25e-05	0.00144262	0.118395	0.842967	148.066	185.775	175.633	175.92	140.966	191.394	153.176	193.58	234.274	196.439	181.184	146.327	209.754	171.282
Slc45a4	264.99	1.19e-05	0.00144265	0.117355	0.842967	192.046	276.046	214.663	242.066	231.811	219.993	324.461	204.787	288.062	224.636	297.766	336.19	357.288	300.047
Spry1	149.076	1.18e-05	0.00144266	0.11636	0.842967	168.59	104.662	148.929	119.626	170.204	89.0971	149.403	180.335	163.753	155.083	153.71	163.258	120.593	199.829
Bcl10	455.306	1.15e-05	0.00144264	0.11738	0.842967	474.983	446.121	368.728	582.647	358.159	356.389	368.226	551.194	516.36	605.294	434.397	435.354	434.262	442.174
Cyp2d11	242.012	1.05e-05	0.00144265	0.117516	0.842967	219.899	304.828	212.609	235.029	197.353	236.492	149.403	280.182	204.392	328.024	267.321	273.306	207.83	271.5
Pard6a	99.8116	1.05e-05	0.00144265	0.117769	0.842967	70.3678	113.82	95.52	102.737	81.4471	100.097	76.2106	147.732	118.332	111.848	103.958	82.2336	89.803	103.255
Syk	141.286	9.29e-06	0.00144269	0.11735	0.842967	105.552	99.4288	119.143	66.1459	114.861	120.996	225.614	147.732	125.504	118.427	109.899	230.98	151.382	242.345
Thbs2	72.8566	8.28e-06	0.00144268	0.117268	0.842967	55.7079	45.7896	43.1381	116.811	76.2262	43.9986	58.8557	100.865	126.699	69.5525	59.4047	88.2802	53.8818	80.7818
Crygn	31.5183	7.76e-06	0.00144268	0.118315	0.842967	16.126	31.3986	43.1381	28.1472	29.2374	26.3992	18.864	27.5087	41.8347	42.2954	25.9896	32.6516	44.2601	33.406
4932416H05Rik	46.317	7.64e-06	0.00144267	0.1182	0.842967	24.9219	37.9399	34.9213	39.4061	60.5633	37.3988	53.5738	45.8479	51.3969	39.4757	56.4345	52.0007	64.145	50.4127
Nhlrc1	61.112	7.38e-06	0.00144267	0.117678	0.842967	43.9799	88.9626	48.2735	36.5914	62.6517	43.9986	52.8192	56.0363	89.6458	38.5358	83.1666	66.5125	76.974	67.4194
Gemin8	21.5609	6.89e-06	0.00144268	0.117468	0.842967	10.262	11.7745	22.5961	16.8883	27.149	21.9993	18.864	19.358	32.2725	20.6778	21.5342	27.8143	27.5824	23.0805
Pydc3	26.7202	6.67e-06	0.00144268	0.115592	0.842967	17.592	18.3158	25.6774	15.481	28.1932	25.2992	30.1824	25.4711	21.515	19.7379	25.247	42.3261	35.9212	43.1241
C5ar2	77.8571	6.55e-06	0.00144268	0.118013	0.842967	54.2419	43.173	89.3574	68.9606	68.9168	48.3984	92.0564	127.355	62.1544	122.187	44.5536	85.8616	56.4476	126.335
9330133O14Rik	21.6787	6.35e-06	0.00144268	0.115701	0.842967	10.262	18.3158	16.4335	19.703	33.4142	19.7994	11.3184	14.2638	31.0772	24.4374	33.4152	18.1398	24.3751	28.5469
Arhgap15	35.2342	6.34e-06	0.00144269	0.116514	0.842967	13.194	15.6993	24.6503	56.2944	30.2816	41.7987	24.1459	55.0175	44.2253	26.3172	38.6131	52.0007	22.4508	48.5905
Il1rn	204.367	6.26e-06	0.00144268	0.115729	0.842967	118.746	85.0378	122.224	296.953	135.745	158.395	308.615	233.315	243.837	296.068	277.717	169.304	189.228	225.946
C230052I12Rik	45.22	5.29e-06	0.00144266	0.11753	0.842967	24.9219	53.6392	33.8942	42.2208	38.6352	51.6983	39.2371	30.5653	50.2016	53.5742	46.7812	56.8379	51.9575	58.916
Got2	8730.91	4.16e-06	0.0014426	0.118286	0.842967	8790.12	10143	8229.1	8672.15	7676.92	6274.2	7343.38	9586.28	10688.2	11467.7	7939.44	8482.16	8911.67	8028.37
Gaa	1561.25	4.14e-06	0.00144263	0.116716	0.842967	1929.25	1456.11	1374.26	999.226	1709.35	1110.96	1491.77	1340.8	1504.85	1872.28	1621.75	1936.12	1808.89	1701.88
Cd68	104.488	3e-06	0.00144268	0.117304	0.842967	83.5618	61.4889	69.8426	52.0723	89.8007	86.8972	173.549	74.3755	94.4269	76.1318	124.75	142.7	110.329	222.909
Rad51b	136.058	2.55e-06	0.00144269	0.115371	0.842967	23.4559	34.0151	70.8697	15.481	82.4913	67.0978	344.834	139.581	332.287	53.5742	257.668	120.932	181.53	181
S100a9	55.7581	-3.49e-06	0.00144269	0.118107	0.842967	168.59	27.4737	126.333	87.2563	15.6629	16.4995	44.5191	39.7348	81.2789	31.9565	48.2664	30.2329	27.5824	35.2281
Muc6	83.3805	-3.69e-06	0.00144267	0.116308	0.842967	107.018	60.1806	139.685	54.887	73.0936	109.996	107.902	49.9233	63.3497	79.8913	93.5625	61.6752	86.5958	79.567
Slc5a1	14.9027	-4.92e-06	0.00144269	0.115363	0.842967	19.058	26.1655	16.4335	5.62944	18.7955	19.7994	17.3549	11.2073	11.9528	3.75959	15.5937	15.7211	8.33885	18.8288
Rhebl1	14.9808	-5.48e-06	0.00144268	0.115585	0.842967	11.728	23.5489	17.4606	29.5546	15.6629	10.9996	13.5821	16.3015	16.7339	9.39898	15.5937	6.04659	12.1876	10.9329
Fam132a	30.0923	-5.49e-06	0.00144268	0.118437	0.842967	48.3779	23.5489	41.0839	59.1091	19.8397	31.899	21.1277	40.7537	16.7339	32.8964	24.5045	22.977	14.7534	23.6879
Pclo	58.1499	-6.74e-06	0.00144268	0.116653	0.842967	57.1739	31.3986	89.3574	59.1091	76.2262	63.798	83.7562	30.5653	44.2253	32.8964	47.5238	83.4429	65.4279	49.1979
Zc3h13	682.56	-7.1e-06	0.00144268	0.117432	0.842967	1061.38	627.971	1530.37	387.024	550.29	547.782	718.342	453.385	458.987	669.208	624.492	661.497	650.43	614.67
Fam193b	1424.15	-7.51e-06	0.00144263	0.116571	0.842967	1193.32	1435.18	1925.81	1131.52	1376.25	2025.03	1660.79	1296.99	1023.16	1354.39	1340.32	1228.67	1548.46	1398.19
Shank3	270.815	-8.15e-06	0.00144267	0.116227	0.842967	343.043	223.715	479.654	246.288	243.297	219.993	336.534	229.239	245.032	259.412	176.729	250.329	205.905	332.238
3110056K07Rik	75.5705	-8.59e-06	0.00144267	0.116298	0.842967	74.7658	85.0378	106.818	104.145	64.74	75.8976	73.1924	69.2813	82.4741	73.3121	49.7515	42.3261	94.2932	61.9529
Ccdc138	48.5935	-9.61e-06	0.00144266	0.117741	0.842967	38.1159	58.8723	60.5987	49.2576	50.1213	60.4981	51.3101	34.6406	57.3733	42.2954	39.3556	52.0007	50.0331	35.8355
Aadat	1117.15	-1.08e-05	0.00144264	0.115611	0.842967	1435.21	1397.24	1050.72	1626.91	1053.59	1074.67	805.116	1047.37	1017.18	1245.37	957.159	1042.43	983.343	903.784
4930577N17Rik	43.0208	-1.17e-05	0.00144266	0.116088	0.842967	51.3099	52.3309	44.1651	35.184	46.9887	45.0986	52.0647	37.6972	34.663	35.7161	39.3556	42.3261	41.0528	44.3389
Sirt1	511.694	-1.33e-05	0.00144265	0.11783	0.842967	590.797	495.836	663.504	699.458	487.639	508.184	415.008	587.872	429.105	597.775	441.823	412.377	407.962	426.382
Eci2	3575.22	-1.35e-05	0.00144262	0.11823	0.842967	4783.55	4182.55	3843.39	2952.64	3981.51	3595.78	3318.56	3339.76	2721.65	4226.72	3080.14	3389.72	3480.51	3156.56
Vps16	220.796	-1.39e-05	0.00144261	0.118247	0.842967	262.413	228.948	287.587	175.92	248.518	206.793	227.123	233.315	198.416	227.455	188.61	206.793	198.208	201.043
Iqcb1	72.6781	-1.51e-05	0.00144267	0.117293	0.842967	89.4258	78.4964	53.409	74.5901	90.8449	92.397	74.7015	65.2059	74.1072	60.1535	72.7708	45.9541	73.7668	71.6711
Cxcr6	31.3919	-1.58e-05	0.00144272	0.11793	0.842967	39.5819	19.6241	25.6774	23.9251	49.0771	62.698	30.1824	21.3957	32.2725	17.8581	23.0193	41.1168	26.9409	26.1174
Mfsd4	410.633	-1.93e-05	0.00144272	0.117601	0.842967	725.668	302.211	514.575	275.843	451.092	383.888	527.438	320.935	344.24	279.15	412.863	425.68	341.893	443.389
Acsm1	4442.68	-7.93e-05	0.00144361	0.117676	0.842967	4719.04	5592.87	5198.14	4188.3	4337.58	4319.56	4297.98	4030.54	4176.3	5064.17	4087.05	3981.07	4420.87	3783.99
Pon2	1003.95	-8.41e-05	0.00144378	0.116761	0.842967	1156.67	1299.12	1012.72	795.158	1129.82	909.671	1117.5	871.11	989.69	952.117	927.457	1026.71	946.78	920.791
Ap1m1	554.318	6.2e-05	0.00144319	0.119432	0.843816	514.565	539.009	513.548	430.652	598.323	492.784	593.839	531.836	551.023	513.184	618.552	601.031	662.618	599.486
Hsd3b7	13043.2	4.23e-05	0.00144289	0.119215	0.843816	8562.89	10798.5	13514.5	13631.7	12984.6	14811	11394.6	14107.9	12568.3	12516.6	14613.6	13932.6	14659.7	14508.5
Hnrnpul1	1626.13	1.48e-05	0.00144264	0.11901	0.843816	1798.78	1477.04	1522.16	1156.85	1711.43	1278.16	1668.33	1390.72	1457.04	1618.5	1774.72	2065.51	1967.97	1878.63
Arfgap3	193.191	7.15e-06	0.00144267	0.119133	0.843816	137.804	126.903	160.227	153.402	161.85	259.592	202.977	186.448	166.144	134.405	279.202	204.375	318.159	213.191
Islr	105.941	7.08e-06	0.00144266	0.119134	0.843816	108.484	92.8874	51.3548	116.811	128.436	86.8972	84.5108	123.28	125.504	111.848	113.612	130.606	80.1813	128.765
Irgm2	1632.98	6.76e-06	0.00144268	0.119111	0.843816	886.928	1520.21	1093.86	1037.22	2319.16	1461.85	1643.43	1168.61	1246.67	1228.45	2210.6	2494.82	2481.77	2068.14
Fabp7	84.3161	5.94e-06	0.00144268	0.119326	0.843816	48.3779	41.8648	64.7071	78.8122	83.5355	102.297	82.2471	92.7146	83.6694	50.7545	90.5922	56.8379	109.047	194.97
Slc17a2	4541.41	4.12e-06	0.00144259	0.119221	0.843816	4641.35	5267.11	5955.11	4962.35	4000.31	5056.54	3935.79	4949.53	4053.19	5262.49	4002.39	3730.75	3715.92	4046.99
Akap12	189.064	-2.74e-06	0.00144269	0.119476	0.843816	807.764	125.594	167.417	361.692	105.464	65.9979	85.2653	149.77	233.079	218.056	58.6622	93.1175	59.0134	116.01
Rac3	39.7866	-4.17e-06	0.00144268	0.118714	0.843816	30.7859	49.7144	72.9238	54.887	30.2816	52.7983	30.937	33.6218	32.2725	37.5959	16.3363	22.977	60.2963	31.5839
St8sia3	75.2065	-5.6e-06	0.00144268	0.119433	0.843816	134.872	37.9399	101.683	61.9238	71.0052	96.7969	107.148	41.7725	29.8819	36.656	79.4539	76.187	95.5761	81.9966
5031439G07Rik	1684.4	-7.09e-06	0.00144263	0.119321	0.843816	1530.5	1211.46	1401.99	1162.48	1873.28	1552.05	2140.69	1639.32	1608.84	1525.45	2014.56	2019.56	1763.99	2137.38
Sec31b	167.767	-8.23e-06	0.00144267	0.118704	0.843816	194.978	138.677	232.124	98.5152	187.955	215.593	230.141	123.28	142.238	95.8696	178.214	166.886	180.889	163.386
Hemk1	269.976	-1.22e-05	0.00144264	0.118981	0.843816	230.161	273.429	278.343	405.32	210.927	340.989	287.488	249.616	242.641	258.472	233.906	249.119	273.258	245.99
Cadps2	466.918	-1.26e-05	0.00144258	0.119587	0.843816	602.525	522.001	524.846	509.464	452.136	422.386	415.008	464.592	503.212	469.009	411.378	414.796	401.548	423.953
Rbm4	529.703	-2.32e-05	0.00144267	0.119567	0.843816	555.613	677.686	488.898	575.61	506.434	657.779	470.846	560.363	497.235	566.759	521.277	414.796	467.617	454.929
Mrpl10	1237.53	2.52e-05	0.00144266	0.119911	0.844793	1134.68	1488.82	1144.19	1268.03	1069.25	987.768	1091.09	1358.12	1502.46	1454.96	1185.87	1199.64	1246.98	1193.51
Smagp	387.181	2.36e-05	0.00144265	0.120271	0.844793	266.811	384.632	376.944	367.321	459.445	336.589	362.944	417.725	398.027	390.058	412.12	428.099	374.607	445.211
Glyctk	12112.1	1.1e-05	0.00144253	0.120174	0.844793	9536.31	11480.1	14077.4	11966.8	11006.9	11284.5	11301.1	13228.6	12115.3	11232.7	14721.2	11981.9	13105.5	12531.5
Suclg2	5346.87	1.09e-05	0.00144265	0.120449	0.844793	4142.91	5735.47	4790.38	5884.17	4142.32	4399.86	5355.87	6588.85	7544.59	7079.31	4965.49	4416.43	5352.9	4457.58
Mcm5	20.9083	-5.94e-06	0.00144268	0.120415	0.844793	20.524	22.2407	28.7587	28.1472	19.8397	19.7994	25.6551	24.4522	27.4914	18.798	8.91071	13.3025	14.7534	20.0436
Hoxa3	16.5356	-6.24e-06	0.00144268	0.119844	0.844793	23.4559	13.0827	18.4877	18.2957	20.8839	23.0993	14.3366	14.2638	15.5386	10.3389	11.8809	19.3491	10.2632	18.2215
Tsacc	32.6483	-6.74e-06	0.00144268	0.120411	0.844793	20.524	52.3309	35.9484	40.8134	28.1932	57.1982	24.1459	24.4522	28.6867	33.8363	26.7321	20.5584	32.0725	31.5839
Nbea	34.517	-8.11e-06	0.00144267	0.120363	0.844793	38.1159	26.1655	41.0839	42.2208	37.591	40.6987	40.7463	23.4334	37.0536	22.5576	30.4449	38.6982	23.7337	40.6946
Stk19	194.026	-1.32e-05	0.00144264	0.1205	0.844793	219.899	196.241	284.506	175.92	167.071	229.893	180.34	189.505	150.605	192.679	198.263	174.142	186.021	171.282
Eea1	1270.14	-1.41e-05	0.00144261	0.120425	0.844793	1571.55	1371.07	1522.16	1379.21	1178.9	1184.66	1218.62	1159.44	1298.07	1490.68	1171.76	1234.71	946.78	1054.41
Mrfap1	4627.18	-1.65e-05	0.00144262	0.119946	0.844793	5971	5836.21	4629.12	3798.46	5111.33	4355.86	4650.36	3740.17	3999.4	4699.49	4261.55	5099.69	4459.36	4168.46
Yes1	1280.3	-1.89e-05	0.00144268	0.120368	0.844793	1260.76	1208.84	1318.79	1992.82	1170.54	1572.95	1095.62	1276.61	1198.86	1347.81	1259.38	1192.39	974.363	1054.41
Fbxo6	755.112	0.000112278	0.00144467	0.12443	0.845203	793.104	630.588	690.209	805.01	749.731	711.677	678.35	859.903	750.634	729.361	899.982	757.033	788.342	727.643
Ssu72	939.139	5.85e-05	0.00144313	0.122933	0.845203	920.646	1006.06	838.111	1189.22	1010.78	1126.36	830.771	966.881	900.044	861.887	962.357	812.662	919.198	802.959
Terf2ip	637.594	2.85e-05	0.00144254	0.124485	0.845203	621.583	678.994	557.713	661.459	601.456	597.281	583.275	712.171	641.864	626.912	692.808	597.403	700.463	652.935
Gga1	705.743	2.21e-05	0.00144246	0.122461	0.845203	658.232	706.468	750.807	637.534	684.991	620.38	697.968	676.511	739.877	706.803	690.58	783.638	794.115	732.503
Hadha	5815.72	1.8e-05	0.00144257	0.124406	0.845203	5465.24	6398.77	5212.51	5011.61	6499.06	4563.75	5594.31	5542.5	5812.63	6130.02	6244.92	6839.9	6308.66	5796.25
Xpc	511.304	1.79e-05	0.00144257	0.124045	0.845203	474.983	427.805	505.331	492.576	502.257	411.387	588.557	474.78	522.336	534.802	532.415	559.914	540.742	590.375
Gps2	151.153	1.67e-05	0.0014426	0.12116	0.845203	127.542	139.985	162.281	151.995	159.762	126.496	133.557	158.939	169.729	161.662	164.848	133.025	162.928	163.386
Lmf2	452.769	1.49e-05	0.00144265	0.124199	0.845203	517.497	448.738	424.191	305.397	469.887	353.089	426.327	383.085	398.027	469.009	496.03	572.007	568.325	507.164
Apoe	653376	1.48e-05	0.00144261	0.121612	0.845203	617451	742074	658846	563631	614194	563878	546204	729735	805546	820527	705297	619677	605485	554712
Nicn1	399.074	1.39e-05	0.00144262	0.121822	0.845203	294.665	396.407	399.541	323.693	435.429	343.189	422.554	372.896	429.105	356.221	403.952	518.797	460.561	430.026
Entpd6	127.919	1.31e-05	0.00144263	0.124627	0.845203	109.95	132.136	128.387	95.7005	133.657	113.296	121.484	117.167	176.901	119.367	126.235	130.606	146.892	139.09
Rragc	1447.46	1.24e-05	0.0014425	0.121388	0.845203	1463.06	1480.97	1204.78	1498.84	1372.07	1260.56	1409.52	1564.94	1727.18	1638.24	1474.72	1433.04	1354.74	1381.79
Nrbf2	925.426	1.19e-05	0.00144265	0.121604	0.845203	969.024	924.949	1039.42	944.339	711.096	668.779	724.378	1226.69	1067.38	1253.82	911.863	832.011	864.675	817.536
Gjb2	12414.3	1.05e-05	0.00144265	0.123344	0.845203	15787.3	11376.7	11868.1	10541.1	12267.2	8843.72	9177.72	11066.7	9543.09	16671	12914.6	15973.9	14078.5	13690.4
Elmo2	199.005	1.01e-05	0.00144265	0.122453	0.845203	142.202	156.993	185.904	177.327	213.016	164.995	236.932	181.354	175.706	162.602	256.926	260.003	220.659	251.456
Uck1	1488.77	9.81e-06	0.00144266	0.123967	0.845203	1792.91	1399.85	1711.14	864.119	1029.58	1119.76	1599.67	1754.45	1957.86	1610.05	1660.36	1333.88	1479.83	1529.39
1110018G07Rik	1505.51	9.07e-06	0.00144265	0.121033	0.845203	1257.83	1299.12	1448.21	937.302	1454.56	1235.26	2009.39	1290.87	1347.08	1374.13	1854.17	1845.42	1873.68	1850.09
Cdon	48.7905	8.13e-06	0.00144269	0.122353	0.845203	21.9899	40.5565	28.7587	28.1472	78.3146	38.4988	49.801	34.6406	57.3733	30.0767	51.2366	66.5125	100.066	57.0939
Fcgr3	135.704	7.91e-06	0.00144267	0.124123	0.845203	150.998	136.06	115.035	94.2931	102.331	98.9968	151.667	145.694	162.558	112.788	92.0774	165.677	136.629	235.057
Tsen2	105.19	7.91e-06	0.00144267	0.122119	0.845203	51.3099	107.278	76.0051	87.2563	130.524	92.397	113.184	83.545	105.184	88.3504	135.146	125.769	155.231	121.476
Alg12	188.589	7.35e-06	0.00144265	0.121225	0.845203	143.668	205.399	185.904	118.218	135.745	189.194	219.577	172.184	157.777	187.98	199.748	197.119	295.708	232.02
Pdp1	44.0087	7.25e-06	0.00144267	0.123908	0.845203	29.3199	35.3234	36.9755	54.887	41.7678	50.5984	24.1459	52.9798	54.9828	25.3773	61.6324	50.7913	48.7502	48.5905
Galnt6	33.3761	7.1e-06	0.00144268	0.122534	0.845203	29.3199	18.3158	38.0026	22.5178	25.0607	36.2988	33.9552	35.6595	52.5922	26.3172	23.7619	41.1168	44.2601	40.0872
Dynll2	4202.61	4.94e-06	0.00144261	0.123882	0.845203	4537.26	4734.64	4308.67	3383.29	3482.39	2704.81	4266.28	4041.75	5132.52	5144.06	4548.18	4376.52	4097.58	4078.57
Sulf1	62.4486	4.88e-06	0.00144269	0.124253	0.845203	27.8539	58.8723	53.409	33.7766	113.817	25.2992	30.1824	42.7914	164.948	78.0116	31.1875	37.4889	123.8	52.8422
Capg	23.7187	4.65e-06	0.00144269	0.124386	0.845203	4.39799	13.0827	14.3794	11.2589	20.8839	30.799	38.4826	33.6218	32.2725	19.7379	23.0193	32.6516	18.6021	38.8724
Pdzrn3	277.228	4.28e-06	0.00144269	0.124506	0.845203	136.338	239.414	247.53	49.2576	276.711	214.493	393.126	140.6	219.931	133.466	464.842	499.448	478.522	387.51
Upk3b	96.5578	3.91e-06	0.00144269	0.122131	0.845203	33.7179	102.045	67.7884	59.1091	196.309	38.4988	33.2007	79.4697	176.901	93.9898	95.0476	79.815	242.468	53.4496
Mfsd2b	16.2116	-3.58e-06	0.00144269	0.123551	0.845203	27.8539	3.92482	26.7045	18.2957	24.0165	16.4995	19.6186	6.11305	7.17166	16.9182	17.0789	6.04659	16.6777	20.0436
Ankrd44	155.727	-6.68e-06	0.00144267	0.122367	0.845203	271.209	115.128	292.722	121.033	146.187	129.796	145.63	123.28	113.551	153.203	118.067	188.654	135.987	125.728
Wfikkn1	29.0307	-6.77e-06	0.00144268	0.124472	0.845203	42.5139	31.3986	30.8129	18.2957	33.4142	41.7987	32.4461	19.358	27.4914	16.9182	28.2173	15.7211	34.6383	33.406
Itga10	51.0871	-6.96e-06	0.00144268	0.12316	0.845203	54.2419	77.1881	85.249	60.5165	26.1049	53.8983	46.7827	50.9421	25.1008	50.7545	52.7217	38.6982	47.4673	45.5536
Gm11602	50.4096	-7.07e-06	0.00144267	0.1246	0.845203	65.9698	39.2482	74.978	32.3693	44.9004	75.8976	60.3648	50.9421	28.6867	58.2737	53.4643	41.1168	44.9015	34.6208
Phf14	406.377	-7.25e-06	0.00144253	0.12189	0.845203	513.099	417.339	363.592	395.468	463.622	410.287	426.327	346.406	360.974	389.118	429.942	417.215	406.038	349.852
Nhsl1	297.581	-7.41e-06	0.00144267	0.123027	0.845203	614.253	393.79	257.801	253.325	263.137	221.093	321.443	176.26	222.322	299.828	275.49	276.934	310.462	280.003
Fam187b	149.943	-7.45e-06	0.00144267	0.124482	0.845203	150.998	174	254.72	244.881	109.64	115.496	116.957	166.071	114.747	139.105	151.482	122.141	130.856	108.114
Ckap5	331.326	-7.56e-06	0.00144267	0.12395	0.845203	598.127	228.948	408.784	235.029	329.965	378.388	378.789	238.409	258.18	286.669	321.528	315.632	375.248	284.862
Carf	65.3792	-7.76e-06	0.00144267	0.1232	0.845203	48.3779	47.0978	100.655	47.8502	75.182	94.597	93.5655	66.2247	43.03	54.5141	74.2559	53.21	59.6549	57.0939
Srsf7	995.336	-8.37e-06	0.00144267	0.120624	0.845203	900.122	1004.75	1109.26	1867.57	857.283	1189.06	757.579	1210.38	756.611	1102.5	786.37	807.824	825.546	759.835
Mettl20	1327.7	-8.92e-06	0.00144268	0.120907	0.845203	1001.28	2179.58	1269.49	1390.47	1044.19	1721.44	1723.42	1328.57	1706.86	1236.91	1413.09	788.475	860.184	923.828
Zranb3	101.036	-8.99e-06	0.00144265	0.122482	0.845203	86.4938	122.978	136.604	116.811	101.287	94.597	108.657	107.997	106.38	106.209	98.7604	72.5591	96.859	58.3087
Kctd18	152.01	-9.11e-06	0.00144265	0.1218	0.845203	150.998	143.91	170.498	116.811	173.336	188.094	208.259	125.318	107.575	119.367	169.304	129.397	177.682	147.594
Gm3833	175.943	-9.68e-06	0.00144266	0.12127	0.845203	165.658	256.422	185.904	226.585	168.115	183.694	153.176	191.542	166.144	210.537	170.789	142.7	129.573	112.366
Snora20	79.7808	-1e-05	0.00144265	0.122829	0.845203	80.6298	78.4964	119.143	73.1827	75.182	90.1971	85.2653	75.3943	81.2789	90.2302	59.4047	61.6752	66.0694	80.7818
Mrgbp	138.288	-1.07e-05	0.00144267	0.121947	0.845203	117.28	124.286	152.01	184.364	156.629	194.694	132.048	117.167	82.4741	106.209	147.027	105.211	163.57	153.06
Dync1li2	673.829	-1.16e-05	0.00144264	0.120833	0.845203	831.22	655.445	800.108	454.577	693.345	774.375	846.617	544.062	566.561	543.261	676.472	700.195	655.562	691.808
Nfrkb	304.066	-1.17e-05	0.00144264	0.122823	0.845203	394.353	293.053	324.562	239.251	355.026	332.189	347.098	230.258	209.174	259.412	333.409	320.469	292.501	326.164
2210408F21Rik	109.597	-1.18e-05	0.00144264	0.123626	0.845203	101.154	86.3461	166.39	121.033	104.419	115.496	126.766	109.016	101.599	102.449	88.3646	114.885	96.2175	100.218
Mrps36	44.5597	-1.19e-05	0.00144267	0.12221	0.845203	43.9799	66.722	43.1381	64.7386	44.9004	37.3988	42.2554	41.7725	49.0064	42.2954	39.3556	29.0236	39.7699	39.4798
Ercc6	430.744	-1.23e-05	0.00144264	0.124293	0.845203	574.671	444.813	563.876	350.433	447.959	433.386	417.272	328.067	308.382	425.774	457.417	435.354	456.712	386.295
Usp53	234.219	-1.25e-05	0.00144263	0.124602	0.845203	335.713	196.241	284.506	260.362	253.739	219.993	202.222	250.635	219.931	238.734	206.432	209.212	191.794	209.547
Emc9	289.187	-1.26e-05	0.0014426	0.122384	0.845203	249.219	384.632	298.885	265.991	308.037	291.491	341.816	287.313	309.577	304.527	246.53	268.469	243.11	249.027
Acot12	3098.04	-1.29e-05	0.00144263	0.122793	0.845203	4456.63	3705.03	3196.32	3117.3	2877.8	2962.2	2825.07	3096.26	2562.67	3728.58	2672.47	2935.01	2579.27	2657.9
Slc17a3	1410.8	-1.33e-05	0.00144264	0.123482	0.845203	1394.16	1822.43	1775.85	1017.52	1245.72	1706.05	1619.29	1271.51	1043.48	1375.07	1266.06	1371.37	1350.89	1491.73
Papolg	121.359	-1.35e-05	0.00144262	0.120907	0.845203	129.008	136.06	130.441	157.624	110.685	128.696	113.184	94.7523	112.356	135.345	115.097	125.769	111.612	98.3959
Cetn2	259.41	-1.37e-05	0.00144263	0.124226	0.845203	231.627	338.843	245.476	327.915	265.225	260.692	264.096	228.221	268.937	292.308	233.906	210.421	263.636	200.436
Fus	615.002	-1.4e-05	0.00144269	0.12127	0.845203	856.142	622.738	838.111	437.689	669.328	694.078	647.413	307.69	381.293	487.807	721.768	679.637	685.069	581.264
Stk35	861.17	-1.54e-05	0.0014426	0.124098	0.845203	1011.54	842.528	1141.1	741.679	820.737	831.573	968.856	812.017	870.162	868.466	751.47	868.29	704.954	823.002
Pigx	230.788	-1.84e-05	0.00144262	0.124158	0.845203	247.753	261.655	197.203	243.473	276.711	269.491	214.295	217.013	222.322	191.739	233.164	192.282	249.524	214.406
Rpp40	106.023	-2.71e-05	0.00144277	0.124547	0.845203	117.28	120.361	94.4929	166.068	115.906	94.597	102.62	77.432	101.599	111.848	90.5922	77.3963	132.139	81.9966
Jup	963.701	-3.81e-05	0.00144286	0.122234	0.845203	1115.62	961.581	916.17	727.605	1005.56	644.579	907.736	870.091	909.606	1233.15	919.288	1107.74	1107.14	1065.96
Lsm14b	623.395	-5.8e-05	0.00144297	0.124162	0.845203	573.205	633.204	639.881	606.572	617.119	562.082	570.448	644.927	594.053	737.82	605.186	661.497	651.072	630.462
Ap5m1	422.652	-0.000128905	0.00144541	0.12234	0.845203	382.625	439.58	459.112	502.428	393.661	513.684	408.217	392.254	437.472	406.036	380.19	429.308	411.169	361.392
Gm14420	3880.58	-5.19e-06	0.00144268	0.124739	0.845525	3345.4	5323.37	4783.19	7354.86	2805.75	4902.54	3008.43	5362.17	4844.46	4855.51	1869.76	1499.55	2001.97	2371.22
Kpna6	1915.59	2.27e-05	0.00144244	0.12493	0.845762	1872.08	2016.05	1727.58	1853.49	1855.53	1674.15	1937.71	1788.07	1904.08	1988.82	2027.19	2240.87	1987.21	1945.44
Epha7	65.4163	-7.59e-06	0.00144267	0.12495	0.845762	32.2519	73.2633	47.2464	81.6269	74.1378	94.597	104.884	57.0552	56.178	46.9949	59.4047	66.5125	60.9378	60.7382
Cdc123	282.43	-1.77e-05	0.00144255	0.124968	0.845762	281.471	333.61	308.129	263.176	292.374	298.09	288.242	266.937	284.476	312.046	274.004	253.957	241.185	256.315
Gjc2	30.3979	6.87e-06	0.00144268	0.125182	0.846599	21.9899	22.2407	22.5961	22.5178	32.37	27.4991	34.7098	24.4522	53.7875	19.7379	30.4449	37.4889	30.7896	44.9463
Tgfb1i1	34.0656	-6.03e-06	0.00144268	0.125221	0.846599	55.7079	41.8648	39.0297	45.0355	32.37	17.5994	39.9917	25.4711	40.6394	41.3555	14.1086	26.605	23.7337	33.406
Stx17	900.834	9.63e-07	0.00144256	0.125457	0.84688	847.346	919.716	910.007	727.605	1017.05	1107.66	1119.77	800.81	841.475	785.755	849.488	811.452	956.402	917.147
Ghrl	11.5495	-4.03e-06	0.00144269	0.125423	0.84688	14.66	6.54137	12.3252	5.62944	13.5745	20.8993	23.3914	7.13189	9.56222	2.81969	5.19792	14.5118	10.2632	15.1845
Krr1	443.283	-2.02e-05	0.00144256	0.125347	0.84688	499.905	512.843	483.762	467.244	449.004	444.386	387.844	435.046	400.418	471.829	374.992	440.192	417.584	420.916
Fut10	21.9041	4.74e-06	0.00144268	0.125681	0.847235	14.66	20.9324	12.3252	8.44416	25.0607	21.9993	23.3914	15.2826	27.4914	9.39898	33.4152	22.977	26.9409	44.3389
Inpp4a	726.782	-5.97e-06	0.00144267	0.12567	0.847235	1206.52	609.655	1305.44	824.713	517.92	658.879	590.821	813.036	606.006	964.336	477.466	505.495	586.285	508.379
Ddx39b	808.892	-1.6e-05	0.00144259	0.125703	0.847235	1004.21	851.686	1044.56	805.01	731.98	769.975	759.088	766.169	655.012	762.257	740.332	818.708	797.964	817.536
Slc39a4	226.517	6.83e-06	0.00144268	0.125936	0.847676	215.501	175.309	120.17	289.916	134.701	168.295	289.751	253.692	411.175	227.455	242.074	163.258	219.376	260.567
Rad9b	28.3741	-7.45e-06	0.00144267	0.125854	0.847676	30.7859	31.3986	44.1651	22.5178	27.149	31.899	32.4461	23.4334	21.515	38.5358	25.247	21.7677	26.9409	19.4362
Rrm2	275.113	-1.16e-05	0.00144271	0.125963	0.847676	910.384	296.978	468.356	309.619	155.585	151.795	110.166	348.444	230.689	350.582	137.373	148.746	130.214	102.648
Lcorl	551.695	-3.75e-05	0.00144287	0.126217	0.848946	494.041	535.084	579.282	879.6	459.445	700.678	528.192	590.928	543.851	562.999	516.821	494.611	366.268	471.936
Mrpl16	778.126	7.38e-06	0.00144255	0.126406	0.849784	699.28	812.438	763.133	831.75	680.815	612.68	763.615	796.734	971.76	935.199	762.608	715.916	781.928	765.909
5730405O15Rik	18.6556	5.81e-06	0.00144268	0.126735	0.850894	4.39799	15.6993	15.4064	8.44416	20.8839	18.6994	25.6551	23.4334	17.9292	16.9182	20.7917	25.3957	25.658	21.8657
Lgals1	278.811	5.63e-06	0.00144269	0.126679	0.850894	92.3578	213.249	262.937	102.737	129.48	183.694	599.876	347.425	596.443	281.969	346.033	222.514	248.883	275.751
Clca1	191.817	-2.3e-06	0.00144267	0.126766	0.850894	224.297	137.369	375.917	177.327	142.01	164.995	279.187	204.787	141.043	149.444	207.174	136.653	141.76	203.473
Sgms2	1955.9	4.14e-05	0.00144283	0.126835	0.850919	1894.07	1657.58	1520.1	2081.49	1936.98	1860.04	2053.16	1752.41	2016.43	2208.76	1808.87	2321.89	2145.01	2125.84
Sdr9c7	2655.05	3.68e-05	0.00144284	0.126962	0.851336	1618.46	2770.92	2942.63	2499.47	2450.72	2867.61	2172.38	3445.72	2487.37	2842.25	2598.96	2810.45	2823.66	2840.12
Tert	135.428	-5.83e-06	0.00144268	0.127092	0.851464	51.3099	102.045	159.2	129.477	183.778	228.793	227.877	85.5827	87.2552	93.9898	118.067	120.932	166.777	140.913
Pcdh17	86.2741	-1.15e-05	0.00144269	0.127111	0.851464	108.484	69.3385	50.3277	150.588	101.287	93.497	108.657	66.2247	105.184	58.2737	57.9196	102.792	42.3357	92.9294
Ikzf5	401.753	-9.48e-06	0.00144266	0.127222	0.851767	549.749	378.091	548.469	517.908	324.744	425.686	312.388	456.441	378.903	450.211	325.984	336.19	279.031	340.741
Hsd17b11	3870.96	3.81e-05	0.00144281	0.12777	0.851948	4304.17	4427.2	3006.31	2990.64	3680.78	3536.39	3668.67	3910.32	4105.78	4680.69	4276.4	4053.63	3676.79	3875.7
Coa4	151.406	1.53e-05	0.0014426	0.127571	0.851948	134.872	160.918	123.252	173.105	133.657	157.295	122.993	157.921	151.8	160.723	155.195	156.002	166.136	165.815
Rbm15b	430.537	1.28e-05	0.00144263	0.127656	0.851948	394.353	376.783	349.213	486.947	403.059	379.488	423.308	444.215	307.186	405.096	533.9	499.448	477.88	546.644
Gtse1	17.2541	-4.5e-06	0.00144269	0.127834	0.851948	42.5139	13.0827	27.7316	16.8883	12.5303	10.9996	18.864	5.09421	17.9292	20.6778	12.6235	15.7211	14.7534	12.1476
Cyp4a14	18356.8	-4.71e-06	0.00144269	0.127623	0.851948	3829.18	4682.31	3106.97	1273.66	35426.4	17941.5	21716.3	15533.3	13591.5	19388.2	24391.6	35482.6	33925.7	26706.6
Nsd1	2212.76	-1.2e-05	0.00144264	0.127725	0.851948	2943.72	1995.12	2636.56	1825.35	2363.01	2248.33	2567.01	1707.58	1583.74	1878.86	2108.13	2314.63	2363.74	2442.89
Dazap1	952.561	-1.41e-05	0.00144261	0.127686	0.851948	1109.76	921.025	1193.49	1049.89	870.858	1038.37	875.29	953.636	927.535	1122.24	891.071	852.569	803.095	727.036
Tmem161b	285.676	-1.49e-05	0.00144266	0.127662	0.851948	293.199	262.963	305.048	472.873	273.579	309.09	239.95	325.011	247.422	284.789	260.638	224.933	241.827	258.137
Ankrd28	954.248	-2.22e-05	0.0014426	0.127706	0.851948	1169.87	863.461	1035.31	881.007	1037.93	980.069	1027.71	837.488	851.037	1017.91	1007.65	969.873	814.642	865.519
Samd4b	751.88	1.21e-05	0.00144265	0.127965	0.852385	938.238	771.881	798.054	492.576	658.887	512.584	693.441	645.946	755.415	913.581	796.766	893.686	826.188	829.076
Cwf19l1	220.949	-6.11e-06	0.00144263	0.128127	0.852597	199.376	253.805	238.286	329.322	220.325	225.493	196.94	196.637	230.689	256.592	148.512	192.282	203.981	201.043
Ankrd23	42.3811	-8.78e-06	0.00144267	0.128123	0.852597	35.1839	37.9399	55.4632	54.887	42.812	58.2981	43.0099	43.8102	37.0536	29.1368	43.811	27.8143	51.316	32.7986
Zbtb16	2001.65	9.93e-06	0.00144271	0.12833	0.853076	4653.07	2443.86	4054.98	2177.19	2518.6	1680.75	891.136	2745.78	2505.3	2970.08	357.171	286.608	412.452	326.164
Zfp275	433.659	-1.06e-05	0.00144264	0.128302	0.853076	634.777	354.542	414.947	539.019	529.406	466.385	331.252	427.914	401.613	453.971	347.518	348.284	431.054	390.547
Kcnq1ot1	889.744	-9.82e-06	0.00144265	0.128571	0.854247	1250.5	748.332	1180.13	758.567	743.466	1085.67	982.438	883.336	602.42	797.034	987.604	700.195	987.833	748.902
Tbc1d10b	306.063	1.17e-05	0.00144264	0.128727	0.854794	326.917	238.106	272.181	227.992	317.435	282.691	325.216	264.899	255.789	281.969	356.428	388.191	388.719	358.355
Slco1a1	14902.6	9.28e-07	0.00144269	0.128878	0.854794	23656.8	24118	13709.7	30446.8	16211.1	22519.6	1401.97	14446.2	2550.72	18134.4	11712.4	13044.9	7014.9	9668.91
Med13l	499.468	-1.01e-05	0.00144267	0.128882	0.854794	963.16	473.595	663.504	453.17	415.589	395.987	478.391	396.33	415.957	559.239	420.289	500.658	405.396	451.285
Abhd11	475.361	-1.66e-05	0.00144256	0.128915	0.854794	479.381	608.347	503.277	426.43	524.185	486.184	458.773	448.29	456.596	533.862	437.367	441.401	423.357	427.597
Taf2	434.955	-7.38e-06	0.00144266	0.129012	0.855007	518.963	584.798	699.453	534.797	332.054	337.689	343.325	344.369	386.075	572.398	374.25	372.47	319.442	369.288
Cs	1986.43	1.25e-05	0.00144263	0.129263	0.856237	2184.33	2213.6	2083.98	1308.84	1837.78	1487.15	1860.75	1823.73	2189.75	1922.09	2028.67	2527.47	2167.46	2174.43
9130011E15Rik	133.414	2.86e-05	0.00144275	0.129584	0.856907	109.95	164.842	110.926	101.33	124.259	125.396	132.803	119.205	166.144	156.963	159.65	133.025	131.497	131.802
Snx27	997.529	2.22e-05	0.00144253	0.129565	0.856907	944.102	1026.99	1008.61	855.675	913.67	865.672	1084.3	954.655	986.104	974.674	1071.51	1125.87	1036.58	1116.98
Polr2i	59.7062	1.07e-05	0.00144265	0.129626	0.856907	54.2419	61.4889	53.409	60.5165	52.2097	58.2981	43.0099	81.5074	76.4978	66.7328	54.9494	61.6752	60.9378	50.4127
Dysf	51.3022	-6.52e-06	0.00144268	0.129493	0.856907	45.4459	36.6317	101.683	60.5165	45.9445	43.9986	70.9287	33.6218	41.8347	57.3338	39.3556	36.2795	37.8456	66.812
C5ar1	38.5748	5.59e-06	0.00144268	0.129711	0.857035	35.1839	36.6317	30.8129	15.481	21.9281	24.1992	64.8922	45.8479	37.0536	31.0166	46.0387	36.2795	43.6186	71.0637
S1pr2	225.937	7.29e-06	0.00144269	0.129813	0.857219	137.804	134.752	154.064	118.218	217.192	236.492	326.725	139.581	184.073	96.8095	413.606	330.144	332.913	340.741
Lime1	334.221	-1.57e-05	0.00144268	0.12987	0.857219	258.015	311.369	541.28	357.469	320.568	393.787	353.134	388.179	305.991	304.527	251.728	234.608	343.817	314.624
Smyd5	215.046	2.18e-05	0.0014427	0.129956	0.857291	178.852	230.256	161.254	178.735	232.855	226.593	190.904	168.109	198.416	207.718	241.332	258.794	272.616	264.211
Slc25a27	61.963	-2.89e-06	0.00144267	0.130012	0.857291	48.3779	70.6468	65.7342	64.7386	56.3865	85.7972	90.5473	75.3943	47.8111	68.6126	69.058	29.0236	57.0891	38.2651
Pde7a	183.911	-1.35e-05	0.00144262	0.130144	0.857733	202.308	185.775	182.823	184.364	172.292	203.493	236.932	189.505	130.285	150.384	179.699	172.932	184.738	199.221
Tollip	2243.36	1.91e-05	0.0014425	0.130647	0.857979	2603.61	2263.31	2030.57	2060.37	2088.39	1893.04	2145.22	2471.71	2437.17	2393.92	2208.37	2302.54	2164.89	2343.89
Irf9	925.956	1.31e-05	0.00144263	0.13066	0.857979	847.346	849.07	961.362	703.68	1067.17	883.272	737.96	896.581	694.456	1026.37	975.723	1067.83	1196.95	1055.63
Gemin4	320.95	1.27e-05	0.00144263	0.130706	0.857979	296.131	342.768	261.91	244.881	373.822	289.291	290.506	282.219	289.257	300.767	337.865	396.656	401.548	385.687
Ppip5k2	1263.61	-5.94e-06	0.00144267	0.130522	0.857979	2320.67	1436.48	1713.2	1525.58	978.41	1026.27	905.473	1328.57	1209.62	1751.97	901.467	951.733	833.244	807.818
2900056M20Rik	52.561	-6.51e-06	0.00144268	0.130659	0.857979	41.0479	52.3309	58.5445	112.589	43.8562	71.4977	42.2554	24.4522	45.4205	25.3773	54.2068	49.582	66.7108	47.9832
N4bp2	744.175	-1.01e-05	0.00144265	0.130443	0.857979	1105.36	578.257	907.953	561.537	727.803	784.275	968.101	628.626	584.491	605.294	651.967	790.894	731.253	792.633
Igf2bp3	27.5219	-1.03e-05	0.00144267	0.13031	0.857979	38.1159	27.4737	31.84	29.5546	26.1049	28.5991	30.1824	21.3957	26.2961	24.4374	20.7917	31.4423	20.5264	28.5469
Zfp207	1712.72	-1.1e-05	0.00144255	0.130632	0.857979	1542.23	1674.59	1968.94	1812.68	1682.2	2237.33	1665.31	1552.72	1433.14	1705.92	1713.08	1605.97	1835.19	1548.82
Mllt3	84.4633	1e-05	0.00144265	0.131108	0.858033	49.8439	78.4964	102.71	81.6269	79.3588	63.798	84.5108	105.96	106.38	69.5525	91.3348	74.9777	94.9346	99.0032
Emilin2	74.4793	5.17e-06	0.00144268	0.130916	0.858033	99.6878	65.4137	44.1651	49.2576	62.6517	39.5987	83.7562	59.0928	53.7875	60.1535	51.9792	146.327	96.859	129.98
Dnajb9	2192.68	4.05e-06	0.00144265	0.131048	0.858033	1819.3	1571.24	1490.32	2029.41	1596.57	3383.49	2043.35	2175.23	1798.89	2673.07	2921.97	2429.52	2440.72	2324.45
Trio	584.496	-1.44e-05	0.00144261	0.131011	0.858033	722.736	512.843	676.857	539.019	569.086	576.381	728.151	446.253	507.993	546.081	590.335	616.752	561.91	588.553
Rrm2b	192.723	-2.12e-05	0.00144272	0.131	0.858033	175.92	167.459	177.688	303.99	174.38	269.491	200.713	187.467	222.322	199.258	178.957	166.886	119.31	154.275
Rnasek	948.49	-2.52e-05	0.0014427	0.13079	0.858033	967.558	1105.49	883.303	906.34	916.803	723.777	722.114	1141.1	1183.32	1123.18	866.567	945.687	903.803	889.814
Mup10	19160.8	0.000101908	0.00144449	0.131242	0.858484	21311.2	26419.3	21873	37511.8	13944.2	27654.2	6105.9	18596.9	10538.8	24229.6	18483	11823.5	12051.6	17707.6
Ttc30b	285.589	1.51e-05	0.00144265	0.131752	0.85914	168.59	277.354	210.555	301.175	296.551	303.59	295.788	289.351	360.974	255.652	321.528	321.679	301.482	293.973
Ptbp1	1828.06	1.34e-05	0.00144259	0.131551	0.85914	1933.65	2180.89	1579.67	1629.72	1813.77	1574.05	1400.46	1669.88	1770.21	2033	2037.58	2076.4	1970.53	1922.97
[truncated: 11,086 more rows]
